# Supplementary material for: Synthesis and Characterization of Novel Hydrazone Complexes: Exploring DNA/BSA Binding and Antimicrobial Potential
Source: ACS Omega. 2025 Feb 13;10(7):7428–40. doi: 10.1021/acsomega.5c00069 (PMC11866212; doi:10.1021/acsomega.5c00069)
Supplement: Supplementary file 2 — ao5c00069_si_002.cif [file ao5c00069_si_002.cif]

 
data_GC_11_1_0m_P41_a
 
_audit_creation_method            'SHELXL-2014/7'
_shelx_SHELXL_version_number      '2014/7'
_chemical_name_systematic         ?
_chemical_name_common             ?
_chemical_melting_point           ?
_chemical_formula_moiety          'C28 H20 N6 Ni O2 S2' 
_chemical_formula_sum             'C28 H20 N6 Ni O2 S2' 

_chemical_formula_weight          595.33

loop_
 _atom_type_symbol
 _atom_type_description
 _atom_type_scat_dispersion_real
 _atom_type_scat_dispersion_imag
 _atom_type_scat_source
 'C'  'C'   0.0181   0.0091
 'International Tables Vol C Tables 4.2.6.8 and 6.1.1.4'
 'H'  'H'   0.0000   0.0000
 'International Tables Vol C Tables 4.2.6.8 and 6.1.1.4'
 'N'  'N'   0.0311   0.0180
 'International Tables Vol C Tables 4.2.6.8 and 6.1.1.4'
 'Ni'  'Ni'  -3.0029   0.5091
 'International Tables Vol C Tables 4.2.6.8 and 6.1.1.4'
 'O'  'O'   0.0492   0.0322
 'International Tables Vol C Tables 4.2.6.8 and 6.1.1.4'
 'S'  'S'   0.3331   0.5567
 'International Tables Vol C Tables 4.2.6.8 and 6.1.1.4'
 
_space_group_crystal_system       tetragonal
_space_group_IT_number            76
_space_group_name_H-M_alt         'P 41'
_space_group_name_Hall            'P 4w'
 
_shelx_space_group_comment
;
The symmetry employed for this shelxl refinement is uniquely defined
by the following loop, which should always be used as a source of
symmetry information in preference to the above space-group names.
They are only intended as comments.
;
 
loop_
 _space_group_symop_operation_xyz
 'x, y, z'
 '-x, -y, z+1/2'
 '-y, x, z+1/4'
 'y, -x, z+3/4'
 
_cell_length_a                    10.4495(11)
_cell_length_b                    10.4495(11)
_cell_length_c                    24.261(5)
_cell_angle_alpha                 90
_cell_angle_beta                  90
_cell_angle_gamma                 90
_cell_volume                      2649.1(7)
_cell_formula_units_Z             4
_cell_measurement_temperature     296(2)
_cell_measurement_reflns_used      9972
_cell_measurement_theta_min        4.61
_cell_measurement_theta_max       72.12
 
_exptl_crystal_description        block
_exptl_crystal_colour             orange
_exptl_crystal_density_meas       ?
_exptl_crystal_density_method     ?
_exptl_crystal_density_diffrn     1.493          
_exptl_crystal_F_000              1224
_exptl_transmission_factor_min    ?
_exptl_transmission_factor_max    ?
_exptl_crystal_size_max           0.043
_exptl_crystal_size_mid           0.028
_exptl_crystal_size_min           0.021
_exptl_absorpt_coefficient_mu     2.850
_shelx_estimated_absorpt_T_min    ?
_shelx_estimated_absorpt_T_max    ?
_exptl_absorpt_correction_type    'multi-scan'
_exptl_absorpt_correction_T_min   0.5651  
_exptl_absorpt_correction_T_max   0.7536
_exptl_absorpt_process_details
 
; SADABS (version 2014/5; Bruker, 2014) was used to perform the
multi-scan absorption correction.
;
_exptl_absorpt_special_details    ?
_diffrn_ambient_temperature       296(2)
_diffrn_radiation_wavelength      1.54178
_diffrn_radiation_type            CuK\a
_diffrn_source                    'microfocus X ray tube'
_diffrn_measurement_device_type   'Bruker D8 Quest Photon 100 diffractometer'
_diffrn_measurement_method        '\f and \w scans'
_diffrn_detector_area_resol_mean  ?
_diffrn_reflns_number             17944
_diffrn_reflns_av_unetI/netI      0.0313
_diffrn_reflns_av_R_equivalents   0.0310
_diffrn_reflns_limit_h_min        -12
_diffrn_reflns_limit_h_max        12
_diffrn_reflns_limit_k_min        -11
_diffrn_reflns_limit_k_max        12
_diffrn_reflns_limit_l_min        -29
_diffrn_reflns_limit_l_max        29
_diffrn_reflns_theta_min          4.607
_diffrn_reflns_theta_max          72.112
_diffrn_reflns_theta_full         67.679
_diffrn_measured_fraction_theta_max   0.996
_diffrn_measured_fraction_theta_full  0.998
_diffrn_reflns_Laue_measured_fraction_max    0.996
_diffrn_reflns_Laue_measured_fraction_full   0.998
_diffrn_reflns_point_group_measured_fraction_max   0.997
_diffrn_reflns_point_group_measured_fraction_full  0.998
_reflns_number_total              5086
_reflns_number_gt                 4882
_reflns_threshold_expression      'I > 2\s(I)'
_reflns_Friedel_coverage          0.953
_reflns_Friedel_fraction_max      0.997
_reflns_Friedel_fraction_full     0.999
 
_reflns_special_details
;
 Reflections were merged by SHELXL according to the crystal
 class for the calculation of statistics and refinement.
 
 _reflns_Friedel_fraction is defined as the number of unique
 Friedel pairs measured divided by the number that would be
 possible theoretically, ignoring centric projections and
 systematic absences.
;
 
_computing_data_collection       'APEX3 v2015.5-2 (Bruker AXS Inc., 2015)'
_computing_cell_refinement       'SAINT V8.34A (Bruker AXS Inc., 2013)'
_computing_data_reduction        'SAINT V8.34A (Bruker AXS Inc., 2013)'
_computing_structure_solution    'SHELXT 2018 (Sheldrick, 2018)'
_computing_structure_refinement  'SHELXL-2018 (Sheldrick, 2018)'
_computing_molecular_graphics    'Diamond (version 4.4.1)'
_computing_publication_material  'Bruker SHELXTL'
_refine_special_details
;
 Refined as a 2-component inversion twin.
;
_refine_ls_structure_factor_coef  Fsqd
_refine_ls_matrix_type            full
_refine_ls_weighting_scheme       calc
_refine_ls_weighting_details
'w=1/[\s^2^(Fo^2^)+(0.0339P)^2^+0.3212P] where P=(Fo^2^+2Fc^2^)/3'
_atom_sites_solution_primary      ?
_atom_sites_solution_secondary    ?
_atom_sites_solution_hydrogens    geom
_refine_ls_hydrogen_treatment     constr
_refine_ls_extinction_method      none
_refine_ls_extinction_coef        .
_refine_ls_abs_structure_details
;
 Refined as an inversion twin.
;
_refine_ls_abs_structure_Flack    0.050(18)
_chemical_absolute_configuration  ?
_refine_ls_number_reflns          5086
_refine_ls_number_parameters      353
_refine_ls_number_restraints      1
_refine_ls_R_factor_all           0.0271
_refine_ls_R_factor_gt            0.0255
_refine_ls_wR_factor_ref          0.0653
_refine_ls_wR_factor_gt           0.0640
_refine_ls_goodness_of_fit_ref    1.036
_refine_ls_restrained_S_all       1.035
_refine_ls_shift/su_max           0.000
_refine_ls_shift/su_mean          0.000
 
loop_
 _atom_site_label
 _atom_site_type_symbol
 _atom_site_fract_x
 _atom_site_fract_y
 _atom_site_fract_z
 _atom_site_U_iso_or_equiv
 _atom_site_adp_type
 _atom_site_occupancy
 _atom_site_site_symmetry_order  
 _atom_site_calc_flag
 _atom_site_refinement_flags_posn
 _atom_site_refinement_flags_adp
 _atom_site_refinement_flags_occupancy
 _atom_site_disorder_assembly
 _atom_site_disorder_group
Ni1 Ni 0.52550(4) 0.41892(4) 0.51544(2) 0.03314(11) Uani 1 1 d . . . . .
N1 N 0.6241(2) 0.2961(2) 0.46107(9) 0.0390(5) Uani 1 1 d . . . . .
O1 O 0.4453(2) 0.57241(19) 0.55522(7) 0.0417(4) Uani 1 1 d . . . . .
C1 C 0.7523(4) 0.1496(4) 0.41262(14) 0.0563(8) Uani 1 1 d . . . . .
S1 S 0.74490(9) 0.27880(9) 0.36772(3) 0.0580(2) Uani 1 1 d . . . . .
S2 S 0.86236(8) 0.39918(10) 0.63226(3) 0.0587(2) Uani 1 1 d . . . . .
O2 O 0.3534(2) 0.3554(2) 0.48931(8) 0.0449(5) Uani 1 1 d . . . . .
N2 N 0.6044(2) 0.4760(2) 0.40464(9) 0.0406(5) Uani 1 1 d . . . . .
H2 H 0.6160 0.5135 0.3735 0.049 Uiso 1 1 calc R U . . .
C2 C 0.8127(5) 0.0328(5) 0.4046(2) 0.0831(13) Uani 1 1 d . . . . .
H32 H 0.8570 0.0154 0.3722 0.100 Uiso 1 1 calc R U . . .
C4 C 0.7360(6) -0.0300(5) 0.4933(2) 0.1000(17) Uani 1 1 d . . . . .
H4 H 0.7305 -0.0929 0.5203 0.120 Uiso 1 1 calc R U . . .
N4 N 0.7069(2) 0.4468(2) 0.55141(9) 0.0391(5) Uani 1 1 d . . . . .
C3 C 0.8050(6) -0.0552(5) 0.4456(3) 0.1031(19) Uani 1 1 d . . . . .
H3 H 0.8465 -0.1334 0.4417 0.124 Uiso 1 1 calc R U . . .
N3 N 0.5398(2) 0.5330(2) 0.44795(8) 0.0337(5) Uani 1 1 d . . . . .
N5 N 0.6153(2) 0.3250(3) 0.62150(9) 0.0442(6) Uani 1 1 d . . . . .
H15 H 0.6182 0.2899 0.6535 0.053 Uiso 1 1 calc R U . . .
C5 C 0.6751(5) 0.0860(4) 0.50177(17) 0.0727(11) Uani 1 1 d . . . . .
H5 H 0.6300 0.1020 0.5341 0.087 Uiso 1 1 calc R U . . .
C6 C 0.6834(3) 0.1772(3) 0.46084(13) 0.0485(7) Uani 1 1 d . . . . .
N6 N 0.5080(2) 0.3192(2) 0.58712(9) 0.0396(5) Uani 1 1 d . . . . .
C7 C 0.6474(3) 0.3574(3) 0.41525(11) 0.0392(6) Uani 1 1 d . . . . .
C8 C 0.4966(3) 0.6465(3) 0.44005(11) 0.0396(6) Uani 1 1 d . . . . .
H8 H 0.5094 0.6827 0.4055 0.048 Uiso 1 1 calc R U . . .
C9 C 0.4300(3) 0.7220(3) 0.48031(12) 0.0411(6) Uani 1 1 d . . . . .
C11 C 0.3396(3) 0.7675(3) 0.56988(13) 0.0522(7) Uani 1 1 d . . . . .
H11 H 0.3238 0.7436 0.6062 0.063 Uiso 1 1 calc R U . . .
C12 C 0.2972(5) 0.8838(4) 0.55186(17) 0.0701(11) Uani 1 1 d . . . . .
H42 H 0.2530 0.9374 0.5758 0.084 Uiso 1 1 calc R U . . .
C13 C 0.3196(6) 0.9224(4) 0.49795(18) 0.0833(14) Uani 1 1 d . . . . .
H13 H 0.2908 1.0015 0.4856 0.100 Uiso 1 1 calc R U . . .
C14 C 0.3842(4) 0.8426(3) 0.46357(16) 0.0662(10) Uani 1 1 d . . . . .
H14 H 0.3989 0.8688 0.4275 0.079 Uiso 1 1 calc R U . . .
C15 C 0.9213(3) 0.4830(3) 0.57513(13) 0.0509(7) Uani 1 1 d . . . . .
C16 C 1.0426(3) 0.5305(5) 0.56601(18) 0.0713(11) Uani 1 1 d . . . . .
H16 H 1.1067 0.5199 0.5922 0.086 Uiso 1 1 calc R U . . .
C17 C 1.0668(3) 0.5936(5) 0.5175(2) 0.0759(11) Uani 1 1 d . . . . .
H17 H 1.1482 0.6263 0.5109 0.091 Uiso 1 1 calc R U . . .
C18 C 0.9721(4) 0.6092(4) 0.47844(18) 0.0668(10) Uani 1 1 d . . . . .
H18 H 0.9902 0.6523 0.4458 0.080 Uiso 1 1 calc R U . . .
C19 C 0.8515(3) 0.5618(4) 0.48731(15) 0.0542(8) Uani 1 1 d . . . . .
H19 H 0.7882 0.5720 0.4607 0.065 Uiso 1 1 calc R U . . .
C20 C 0.8244(3) 0.4988(3) 0.53599(13) 0.0428(6) Uani 1 1 d . . . . .
C21 C 0.7140(3) 0.3909(3) 0.59949(11) 0.0400(6) Uani 1 1 d . . . . .
C22 C 0.4059(3) 0.2649(3) 0.60485(12) 0.0451(7) Uani 1 1 d . . . . .
H22 H 0.4072 0.2330 0.6406 0.054 Uiso 1 1 calc R U . . .
C23 C 0.2894(3) 0.2495(3) 0.57380(14) 0.0454(7) Uani 1 1 d . . . . .
C24 C 0.1886(4) 0.1848(3) 0.60098(18) 0.0600(9) Uani 1 1 d . . . . .
H24 H 0.2004 0.1591 0.6373 0.072 Uiso 1 1 calc R U . . .
C25 C 0.0748(4) 0.1588(4) 0.5759(2) 0.0703(11) Uani 1 1 d . . . . .
H25 H 0.0104 0.1163 0.5950 0.084 Uiso 1 1 calc R U . . .
C26 C 0.0561(4) 0.1964(4) 0.5217(2) 0.0712(11) Uani 1 1 d . . . . .
H26 H -0.0206 0.1775 0.5041 0.085 Uiso 1 1 calc R U . . .
C27 C 0.1505(3) 0.2614(4) 0.49389(17) 0.0602(9) Uani 1 1 d . . . . .
H27 H 0.1354 0.2865 0.4577 0.072 Uiso 1 1 calc R U . . .
C28 C 0.2698(3) 0.2914(3) 0.51829(13) 0.0433(6) Uani 1 1 d . . . . .
C10 C 0.4064(3) 0.6832(3) 0.53530(10) 0.0357(5) Uani 1 1 d . . . . .
 
loop_
 _atom_site_aniso_label
 _atom_site_aniso_U_11
 _atom_site_aniso_U_22
 _atom_site_aniso_U_33
 _atom_site_aniso_U_23
 _atom_site_aniso_U_13
 _atom_site_aniso_U_12
Ni1 0.0382(2) 0.0397(2) 0.02146(18) 0.00127(17) 0.00045(17) -0.00054(18)
N1 0.0441(12) 0.0444(13) 0.0287(10) 0.0003(9) -0.0003(9) 0.0026(9)
O1 0.0585(12) 0.0460(11) 0.0207(8) 0.0010(7) -0.0007(8) 0.0103(9)
C1 0.0585(19) 0.0601(19) 0.0502(18) -0.0080(15) -0.0014(15) 0.0141(16)
S1 0.0608(5) 0.0757(6) 0.0376(4) -0.0042(4) 0.0129(3) 0.0176(4)
S2 0.0494(4) 0.0861(6) 0.0404(4) 0.0053(4) -0.0130(3) 0.0151(4)
O2 0.0431(11) 0.0587(12) 0.0330(9) -0.0024(9) 0.0022(8) -0.0082(9)
N2 0.0497(14) 0.0510(14) 0.0212(10) 0.0021(9) 0.0046(9) 0.0036(11)
C2 0.094(3) 0.077(3) 0.078(3) -0.014(2) 0.006(2) 0.036(2)
C4 0.138(5) 0.067(3) 0.095(4) 0.025(3) 0.006(3) 0.032(3)
N4 0.0399(12) 0.0478(13) 0.0297(10) 0.0011(9) -0.0046(9) 0.0008(10)
C3 0.140(5) 0.068(3) 0.101(4) -0.001(3) 0.004(4) 0.050(3)
N3 0.0384(11) 0.0422(12) 0.0206(9) -0.0002(8) -0.0005(8) -0.0009(9)
N5 0.0527(14) 0.0523(14) 0.0275(11) 0.0076(10) -0.0011(10) 0.0077(11)
C5 0.101(3) 0.058(2) 0.060(2) 0.0102(17) 0.008(2) 0.016(2)
C6 0.0521(17) 0.0479(17) 0.0455(16) -0.0019(13) -0.0042(13) 0.0063(13)
N6 0.0483(13) 0.0415(12) 0.0289(10) 0.0047(9) 0.0023(9) 0.0042(10)
C7 0.0391(14) 0.0527(16) 0.0258(12) -0.0061(11) 0.0018(10) 0.0012(12)
C8 0.0494(15) 0.0444(15) 0.0251(12) 0.0072(11) 0.0000(11) -0.0027(12)
C9 0.0510(16) 0.0408(14) 0.0316(13) 0.0026(11) -0.0017(11) 0.0012(12)
C11 0.069(2) 0.0519(18) 0.0359(15) -0.0034(13) 0.0015(14) 0.0149(15)
C12 0.097(3) 0.055(2) 0.059(2) -0.0089(17) 0.009(2) 0.028(2)
C13 0.131(4) 0.053(2) 0.066(2) 0.0127(18) 0.014(2) 0.034(2)
C14 0.102(3) 0.0483(19) 0.0483(18) 0.0138(15) 0.0095(19) 0.0171(19)
C15 0.0431(16) 0.067(2) 0.0430(15) -0.0042(14) -0.0083(13) 0.0096(14)
C16 0.0400(17) 0.103(3) 0.071(3) -0.005(2) -0.0138(17) 0.0025(18)
C17 0.0420(18) 0.098(3) 0.088(3) 0.000(3) 0.000(2) -0.0126(18)
C18 0.051(2) 0.082(3) 0.067(2) 0.015(2) 0.0045(17) -0.0119(18)
C19 0.0430(17) 0.069(2) 0.0503(17) 0.0130(16) -0.0043(14) -0.0098(14)
C20 0.0372(14) 0.0503(16) 0.0408(14) -0.0032(12) -0.0023(11) 0.0014(12)
C21 0.0463(15) 0.0461(15) 0.0275(12) 0.0000(11) -0.0044(11) 0.0099(11)
C22 0.0585(18) 0.0399(14) 0.0370(14) 0.0074(12) 0.0134(13) 0.0055(12)
C23 0.0478(16) 0.0384(14) 0.0500(17) 0.0000(12) 0.0151(13) 0.0000(12)
C24 0.063(2) 0.0444(17) 0.073(2) 0.0105(16) 0.0258(18) 0.0031(14)
C25 0.052(2) 0.053(2) 0.107(3) 0.004(2) 0.027(2) -0.0076(15)
C26 0.0466(18) 0.071(2) 0.096(3) -0.008(2) 0.012(2) -0.0121(16)
C27 0.0492(18) 0.066(2) 0.065(2) -0.0090(17) 0.0025(16) -0.0070(15)
C28 0.0424(14) 0.0423(14) 0.0452(15) -0.0083(13) 0.0090(13) -0.0012(11)
C10 0.0390(13) 0.0401(14) 0.0281(12) -0.0015(10) -0.0048(10) 0.0023(10)
 
_geom_special_details
;
 All esds (except the esd in the dihedral angle between two l.s. planes)
 are estimated using the full covariance matrix.  The cell esds are taken
 into account individually in the estimation of esds in distances, angles
 and torsion angles; correlations between esds in cell parameters are only
 used when they are defined by crystal symmetry.  An approximate (isotropic)
 treatment of cell esds is used for estimating esds involving l.s. planes.
;
 
loop_
 _geom_bond_atom_site_label_1
 _geom_bond_atom_site_label_2
 _geom_bond_distance
 _geom_bond_site_symmetry_2
 _geom_bond_publ_flag
Ni1 O2 2.019(2) . ?
Ni1 N3 2.031(2) . ?
Ni1 N6 2.035(2) . ?
Ni1 O1 2.0509(19) . ?
Ni1 N4 2.107(2) . ?
Ni1 N1 2.109(2) . ?
N1 C7 1.306(4) . ?
N1 C6 1.389(4) . ?
O1 C10 1.319(3) . ?
C1 C2 1.388(5) . ?
C1 C6 1.403(5) . ?
C1 S1 1.737(4) . ?
S1 C7 1.744(3) . ?
S2 C21 1.744(3) . ?
S2 C15 1.751(4) . ?
O2 C28 1.305(4) . ?
N2 C7 1.343(4) . ?
N2 N3 1.383(3) . ?
N2 H2 0.8600 . ?
C2 C3 1.357(8) . ?
C2 H32 0.9300 . ?
C4 C5 1.384(7) . ?
C4 C3 1.388(8) . ?
C4 H4 0.9300 . ?
N4 C21 1.307(3) . ?
N4 C20 1.394(4) . ?
C3 H3 0.9300 . ?
N3 C8 1.283(4) . ?
N5 C21 1.350(4) . ?
N5 N6 1.399(3) . ?
N5 H15 0.8600 . ?
C5 C6 1.378(5) . ?
C5 H5 0.9300 . ?
N6 C22 1.283(4) . ?
C8 C9 1.436(4) . ?
C8 H8 0.9300 . ?
C9 C14 1.408(4) . ?
C9 C10 1.416(4) . ?
C11 C12 1.365(5) . ?
C11 C10 1.403(4) . ?
C11 H11 0.9300 . ?
C12 C13 1.389(6) . ?
C12 H42 0.9300 . ?
C13 C14 1.359(6) . ?
C13 H13 0.9300 . ?
C14 H14 0.9300 . ?
C15 C16 1.379(5) . ?
C15 C20 1.398(4) . ?
C16 C17 1.373(7) . ?
C16 H16 0.9300 . ?
C17 C18 1.380(6) . ?
C17 H17 0.9300 . ?
C18 C19 1.372(5) . ?
C18 H18 0.9300 . ?
C19 C20 1.381(5) . ?
C19 H19 0.9300 . ?
C22 C23 1.441(5) . ?
C22 H22 0.9300 . ?
C23 C24 1.415(4) . ?
C23 C28 1.431(5) . ?
C24 C25 1.363(6) . ?
C24 H24 0.9300 . ?
C25 C26 1.386(7) . ?
C25 H25 0.9300 . ?
C26 C27 1.375(5) . ?
C26 H26 0.9300 . ?
C27 C28 1.415(5) . ?
C27 H27 0.9300 . ?
 
loop_
 _geom_angle_atom_site_label_1
 _geom_angle_atom_site_label_2
 _geom_angle_atom_site_label_3
 _geom_angle
 _geom_angle_site_symmetry_1
 _geom_angle_site_symmetry_3
 _geom_angle_publ_flag
O2 Ni1 N3 90.31(9) . . ?
O2 Ni1 N6 91.15(10) . . ?
N3 Ni1 N6 174.81(9) . . ?
O2 Ni1 O1 92.33(9) . . ?
N3 Ni1 O1 87.15(8) . . ?
N6 Ni1 O1 87.81(9) . . ?
O2 Ni1 N4 167.64(9) . . ?
N3 Ni1 N4 100.75(9) . . ?
N6 Ni1 N4 78.32(10) . . ?
O1 Ni1 N4 93.71(9) . . ?
O2 Ni1 N1 92.21(9) . . ?
N3 Ni1 N1 79.45(9) . . ?
N6 Ni1 N1 105.46(9) . . ?
O1 Ni1 N1 165.87(9) . . ?
N4 Ni1 N1 84.49(9) . . ?
C7 N1 C6 110.6(3) . . ?
C7 N1 Ni1 108.96(19) . . ?
C6 N1 Ni1 139.9(2) . . ?
C10 O1 Ni1 129.81(16) . . ?
C2 C1 C6 122.0(4) . . ?
C2 C1 S1 128.1(3) . . ?
C6 C1 S1 109.9(2) . . ?
C1 S1 C7 88.72(15) . . ?
C21 S2 C15 88.66(14) . . ?
C28 O2 Ni1 126.5(2) . . ?
C7 N2 N3 114.5(2) . . ?
C7 N2 H2 122.8 . . ?
N3 N2 H2 122.8 . . ?
C3 C2 C1 117.8(4) . . ?
C3 C2 H32 121.1 . . ?
C1 C2 H32 121.1 . . ?
C5 C4 C3 121.9(5) . . ?
C5 C4 H4 119.1 . . ?
C3 C4 H4 119.1 . . ?
C21 N4 C20 111.3(2) . . ?
C21 N4 Ni1 111.1(2) . . ?
C20 N4 Ni1 137.33(19) . . ?
C2 C3 C4 120.9(4) . . ?
C2 C3 H3 119.6 . . ?
C4 C3 H3 119.6 . . ?
C8 N3 N2 117.1(2) . . ?
C8 N3 Ni1 129.56(18) . . ?
N2 N3 Ni1 113.31(17) . . ?
C21 N5 N6 113.5(2) . . ?
C21 N5 H15 123.3 . . ?
N6 N5 H15 123.3 . . ?
C6 C5 C4 118.0(4) . . ?
C6 C5 H5 121.0 . . ?
C4 C5 H5 121.0 . . ?
C5 C6 N1 125.9(3) . . ?
C5 C6 C1 119.4(3) . . ?
N1 C6 C1 114.6(3) . . ?
C22 N6 N5 119.1(2) . . ?
C22 N6 Ni1 126.0(2) . . ?
N5 N6 Ni1 114.55(17) . . ?
N1 C7 N2 123.6(2) . . ?
N1 C7 S1 116.1(2) . . ?
N2 C7 S1 120.2(2) . . ?
N3 C8 C9 125.2(2) . . ?
N3 C8 H8 117.4 . . ?
C9 C8 H8 117.4 . . ?
C14 C9 C10 118.0(3) . . ?
C14 C9 C8 117.4(3) . . ?
C10 C9 C8 124.6(3) . . ?
C12 C11 C10 121.9(3) . . ?
C12 C11 H11 119.0 . . ?
C10 C11 H11 119.0 . . ?
C11 C12 C13 120.4(4) . . ?
C11 C12 H42 119.8 . . ?
C13 C12 H42 119.8 . . ?
C14 C13 C12 118.9(4) . . ?
C14 C13 H13 120.5 . . ?
C12 C13 H13 120.5 . . ?
C13 C14 C9 122.7(3) . . ?
C13 C14 H14 118.6 . . ?
C9 C14 H14 118.6 . . ?
C16 C15 C20 120.9(3) . . ?
C16 C15 S2 129.1(3) . . ?
C20 C15 S2 110.0(2) . . ?
C17 C16 C15 118.7(3) . . ?
C17 C16 H16 120.7 . . ?
C15 C16 H16 120.7 . . ?
C16 C17 C18 120.9(3) . . ?
C16 C17 H17 119.6 . . ?
C18 C17 H17 119.6 . . ?
C19 C18 C17 120.6(4) . . ?
C19 C18 H18 119.7 . . ?
C17 C18 H18 119.7 . . ?
C18 C19 C20 119.6(3) . . ?
C18 C19 H19 120.2 . . ?
C20 C19 H19 120.2 . . ?
C19 C20 N4 126.5(3) . . ?
C19 C20 C15 119.3(3) . . ?
N4 C20 C15 114.2(3) . . ?
N4 C21 N5 122.5(3) . . ?
N4 C21 S2 115.8(2) . . ?
N5 C21 S2 121.6(2) . . ?
N6 C22 C23 125.2(3) . . ?
N6 C22 H22 117.4 . . ?
C23 C22 H22 117.4 . . ?
C24 C23 C28 118.6(3) . . ?
C24 C23 C22 116.0(3) . . ?
C28 C23 C22 125.4(3) . . ?
C25 C24 C23 122.5(4) . . ?
C25 C24 H24 118.8 . . ?
C23 C24 H24 118.8 . . ?
C24 C25 C26 119.3(3) . . ?
C24 C25 H25 120.3 . . ?
C26 C25 H25 120.3 . . ?
C27 C26 C25 120.3(4) . . ?
C27 C26 H26 119.8 . . ?
C25 C26 H26 119.8 . . ?
C26 C27 C28 122.4(4) . . ?
C26 C27 H27 118.8 . . ?
C28 C27 H27 118.8 . . ?
O2 C28 C27 118.5(3) . . ?
O2 C28 C23 124.6(3) . . ?
C27 C28 C23 116.9(3) . . ?
O1 C10 C11 119.1(2) . . ?
O1 C10 C9 122.9(2) . . ?
C11 C10 C9 118.1(3) . . ?
 
_refine_diff_density_max    0.148
_refine_diff_density_min   -0.241
_refine_diff_density_rms    0.040

_shelx_res_file
;

    GC_11_1_0m_P41_a.res created by SHELXL-2014/7


TITL GC_11_1_0m_P41_a.res in P4(1)
REM Old TITL GC_11_1_0m_P41 in P4(1)
REM SHELXT solution in P4(1)
REM R1 0.114,  Rweak 0.033,  Alpha 0.003,  Orientation as input
REM Flack x =  0.087 ( 0.007 ) from Parsons' quotients
REM Formula found by SHELXT:  C27 N6 Ni O3 S2
CELL  1.54178  10.4495  10.4495  24.2610   90.000   90.000   90.000
ZERR    4.000   0.0011   0.0011   0.0045    0.000    0.000    0.000
LATT -1
SYMM -X, -Y, 1/2+Z
SYMM -Y, X, 1/4+Z
SYMM Y, -X, 3/4+Z
SFAC C H N NI O S
UNIT 112 80 24 4 8 8
ACTA
TEMP 23.000
L.S. 30
BOND $H
TWIN
HTAB
LIST 6
FMAP 2
PLAN 20
WGHT    0.033900    0.321200
BASF   0.05023
FVAR       0.50811
NI1   4    0.525502    0.418920    0.515442    11.00000    0.03824    0.03970 =
         0.02146    0.00127    0.00045   -0.00054
N1    3    0.624056    0.296103    0.461066    11.00000    0.04410    0.04437 =
         0.02868    0.00026   -0.00027    0.00259
O1    5    0.445290    0.572410    0.555215    11.00000    0.05849    0.04599 =
         0.02073    0.00096   -0.00073    0.01033
C1    1    0.752281    0.149578    0.412619    11.00000    0.05845    0.06008 =
         0.05024   -0.00800   -0.00139    0.01406
S1    6    0.744902    0.278802    0.367723    11.00000    0.06076    0.07572 =
         0.03764   -0.00424    0.01291    0.01759
S2    6    0.862356    0.399185    0.632258    11.00000    0.04944    0.08609 =
         0.04044    0.00533   -0.01299    0.01514
O2    5    0.353372    0.355415    0.489310    11.00000    0.04314    0.05865 =
         0.03297   -0.00239    0.00215   -0.00818
N2    3    0.604375    0.476043    0.404637    11.00000    0.04969    0.05096 =
         0.02123    0.00213    0.00459    0.00358
AFIX  43
H2    2    0.616006    0.513488    0.373471    11.00000   -1.20000
AFIX   0
C2    1    0.812693    0.032761    0.404619    11.00000    0.09429    0.07712 =
         0.07800   -0.01366    0.00591    0.03643
AFIX  43
H32   2    0.856993    0.015353    0.372229    11.00000   -1.20000
AFIX   0
C4    1    0.735971   -0.029990    0.493304    11.00000    0.13800    0.06695 =
         0.09498    0.02493    0.00618    0.03241
AFIX  43
H4    2    0.730475   -0.092852    0.520337    11.00000   -1.20000
AFIX   0
N4    3    0.706871    0.446794    0.551410    11.00000    0.03989    0.04784 =
         0.02966    0.00110   -0.00459    0.00082
C3    1    0.804977   -0.055203    0.445622    11.00000    0.13981    0.06817 =
         0.10131   -0.00052    0.00438    0.05009
AFIX  43
H3    2    0.846462   -0.133424    0.441735    11.00000   -1.20000
AFIX   0
N3    3    0.539819    0.533009    0.447954    11.00000    0.03837    0.04218 =
         0.02056   -0.00017   -0.00052   -0.00086
N5    3    0.615346    0.324982    0.621500    11.00000    0.05269    0.05230 =
         0.02749    0.00760   -0.00108    0.00768
AFIX  43
H15   2    0.618192    0.289930    0.653549    11.00000   -1.20000
AFIX   0
C5    1    0.675109    0.086035    0.501768    11.00000    0.10076    0.05760 =
         0.05966    0.01025    0.00797    0.01638
AFIX  43
H5    2    0.629995    0.102018    0.534086    11.00000   -1.20000
AFIX   0
C6    1    0.683410    0.177152    0.460836    11.00000    0.05211    0.04792 =
         0.04549   -0.00193   -0.00423    0.00627
N6    3    0.508038    0.319201    0.587116    11.00000    0.04835    0.04146 =
         0.02894    0.00468    0.00226    0.00417
C7    1    0.647398    0.357446    0.415252    11.00000    0.03913    0.05274 =
         0.02577   -0.00612    0.00181    0.00121
C8    1    0.496586    0.646492    0.440052    11.00000    0.04936    0.04436 =
         0.02509    0.00722   -0.00003   -0.00274
AFIX  43
H8    2    0.509440    0.682716    0.405478    11.00000   -1.20000
AFIX   0
C9    1    0.429968    0.721999    0.480311    11.00000    0.05097    0.04082 =
         0.03164    0.00258   -0.00171    0.00120
C11   1    0.339627    0.767542    0.569885    11.00000    0.06878    0.05191 =
         0.03592   -0.00341    0.00145    0.01489
AFIX  43
H11   2    0.323844    0.743571    0.606170    11.00000   -1.20000
AFIX   0
C12   1    0.297164    0.883776    0.551863    11.00000    0.09668    0.05479 =
         0.05890   -0.00890    0.00947    0.02773
AFIX  43
H42   2    0.252997    0.937404    0.575822    11.00000   -1.20000
AFIX   0
C13   1    0.319556    0.922380    0.497952    11.00000    0.13106    0.05255 =
         0.06642    0.01267    0.01410    0.03390
AFIX  43
H13   2    0.290768    1.001539    0.485573    11.00000   -1.20000
AFIX   0
C14   1    0.384219    0.842620    0.463571    11.00000    0.10193    0.04827 =
         0.04834    0.01377    0.00947    0.01714
AFIX  43
H14   2    0.398858    0.868808    0.427482    11.00000   -1.20000
AFIX   0
C15   1    0.921283    0.482983    0.575133    11.00000    0.04307    0.06658 =
         0.04297   -0.00417   -0.00835    0.00960
C16   1    1.042617    0.530474    0.566005    11.00000    0.03999    0.10270 =
         0.07113   -0.00484   -0.01384    0.00250
AFIX  43
H16   2    1.106740    0.519924    0.592197    11.00000   -1.20000
AFIX   0
C17   1    1.066846    0.593628    0.517487    11.00000    0.04203    0.09755 =
         0.08821    0.00048   -0.00037   -0.01264
AFIX  43
H17   2    1.148177    0.626324    0.510854    11.00000   -1.20000
AFIX   0
C18   1    0.972103    0.609224    0.478437    11.00000    0.05104    0.08217 =
         0.06711    0.01495    0.00455   -0.01189
AFIX  43
H18   2    0.990213    0.652295    0.445812    11.00000   -1.20000
AFIX   0
C19   1    0.851457    0.561773    0.487307    11.00000    0.04303    0.06912 =
         0.05035    0.01303   -0.00428   -0.00984
AFIX  43
H19   2    0.788215    0.571956    0.460695    11.00000   -1.20000
AFIX   0
C20   1    0.824429    0.498784    0.535986    11.00000    0.03722    0.05027 =
         0.04084   -0.00316   -0.00232    0.00138
C21   1    0.714018    0.390930    0.599493    11.00000    0.04629    0.04613 =
         0.02748   -0.00003   -0.00436    0.00992
C22   1    0.405889    0.264914    0.604855    11.00000    0.05851    0.03987 =
         0.03702    0.00744    0.01337    0.00554
AFIX  43
H22   2    0.407154    0.232968    0.640629    11.00000   -1.20000
AFIX   0
C23   1    0.289400    0.249480    0.573802    11.00000    0.04780    0.03840 =
         0.04997    0.00000    0.01512    0.00000
C24   1    0.188585    0.184818    0.600976    11.00000    0.06265    0.04436 =
         0.07288    0.01052    0.02580    0.00307
AFIX  43
H24   2    0.200396    0.159079    0.637316    11.00000   -1.20000
AFIX   0
C25   1    0.074828    0.158824    0.575916    11.00000    0.05172    0.05269 =
         0.10658    0.00401    0.02693   -0.00760
AFIX  43
H25   2    0.010376    0.116305    0.594980    11.00000   -1.20000
AFIX   0
C26   1    0.056148    0.196399    0.521720    11.00000    0.04656    0.07079 =
         0.09612   -0.00839    0.01199   -0.01206
AFIX  43
H26   2   -0.020608    0.177550    0.504097    11.00000   -1.20000
AFIX   0
C27   1    0.150529    0.261392    0.493891    11.00000    0.04915    0.06612 =
         0.06527   -0.00897    0.00250   -0.00705
AFIX  43
H27   2    0.135446    0.286527    0.457697    11.00000   -1.20000
AFIX   0
C28   1    0.269773    0.291449    0.518293    11.00000    0.04243    0.04226 =
         0.04518   -0.00831    0.00900   -0.00122
C10   1    0.406356    0.683194    0.535300    11.00000    0.03901    0.04013 =
         0.02811   -0.00152   -0.00479    0.00234
HKLF 4

REM  GC_11_1_0m_P41_a.res in P4(1)
REM R1 =  0.0255 for    4882 Fo > 4sig(Fo)  and  0.0271 for all    5086 data
REM    353 parameters refined using      1 restraints

END

WGHT      0.0287      0.2943

REM Instructions for potential hydrogen bonds
EQIV $1 y, -x+1, z-1/4
HTAB N2 O1_$1
EQIV $2 -y+1, x, z+1/4
HTAB N5 O2_$2
HTAB C19 N2
HTAB C19 N3

REM Highest difference peak  0.148,  deepest hole -0.241,  1-sigma level  0.040
Q1    1   0.3594  0.4000  0.5847  11.00000  0.05    0.15
Q2    1   0.1303  0.3370  0.4498  11.00000  0.05    0.15
Q3    1   0.7898 -0.0078  0.5181  11.00000  0.05    0.14
Q4    1   0.4817  0.5846  0.4318  11.00000  0.05    0.14
Q5    1   0.1309  0.4230  0.4246  11.00000  0.05    0.14
Q6    1   0.3328  0.4445  0.5453  11.00000  0.05    0.13
Q7    1   0.2899  0.4162  0.4942  11.00000  0.05    0.13
Q8    1   0.9468  0.6682  0.5100  11.00000  0.05    0.13
Q9    1   0.5776  0.5177  0.3508  11.00000  0.05    0.13
Q10   1   0.4450  0.6788  0.3985  11.00000  0.05    0.13
Q11   1   0.4548  0.6841  0.3549  11.00000  0.05    0.12
Q12   1   0.6426 -0.0459  0.5132  11.00000  0.05    0.12
Q13   1   0.2149  0.7287  0.5650  11.00000  0.05    0.12
Q14   1   0.6635  0.5924  0.4662  11.00000  0.05    0.12
Q15   1   0.7541  0.1416  0.5522  11.00000  0.05    0.12
Q16   1   0.6336  0.4561  0.5384  11.00000  0.05    0.11
Q17   1   0.6616  0.5468  0.5494  11.00000  0.05    0.11
Q18   1   0.2799  0.7854  0.5544  11.00000  0.05    0.11
Q19   1   1.1746  0.7719  0.5281  11.00000  0.05    0.11
Q20   1   0.2628  0.7159  0.6082  11.00000  0.05    0.11
;
_shelx_res_checksum   90540

_shelx_hkl_file
;
   2   0   0   52.19    3.40
   0   2   0   52.19    2.70
   1   2   0  148.89    6.50
  -1  -2   0  157.18    7.00
   1   2   0  155.08    7.10
   2   2   0 1341.57   50.19
   2   2   0 1319.87   49.40
  -2  -2   0 1264.67   50.59
  -3  -2   0 2885.21  109.79
   3   2   0 2944.71  110.19
   3   1   0  168.58    8.60
  -3  -1   0  170.38    8.20
  -1   3   0  174.78    7.60
   0  -3   0   12.90    2.00
   0   3   0   12.70    1.70
   3  -1   0  486.15   19.90
   1   3   0  457.65   18.30
  -1  -3   0  448.76   19.00
   2   3   0    5.80    1.10
   2   3   0    9.10    2.10
  -2  -3   0    6.90    1.60
   3   3   0    7.30    1.50
   3   3   0    8.00    2.80
  -3  -3   0    7.20    1.90
   4   3   0    3.20    1.80
   4   3   0    3.90    1.50
  -4  -3   0    1.10    1.70
   4   2   0   50.59    4.00
   4   2   0   44.60    6.60
  -4  -2   0   43.30    4.30
  -1   4   0    5.30    1.30
   4   1   0    6.20    2.90
   0  -4   0   -0.70    1.20
   0   4   0   -0.60    0.80
   4   0   0   -0.10    2.50
  -1  -4   0   40.40    3.80
   1   4   0   38.50    3.00
  -2  -4   0  684.33   28.20
   2   4   0  681.13   26.90
  -3  -4   0    0.90    1.70
   3   4   0   -1.30    1.80
   3   4   0   -0.10    1.10
  -4  -4   0    1.00    2.20
   4   4   0    0.20    1.50
   4   4   0    1.40    1.70
  -5  -4   0    6.60    3.30
   5   4   0    9.60    2.40
   5   4   0   14.30    3.20
  -4   5   0   10.00    1.70
   5   3   0  207.08    9.90
  -5  -3   0  179.68   11.20
   5   3   0  192.98   10.00
  -5  -2   0   69.29    6.20
   5   2   0   76.89    5.10
   5   1   0  625.24   25.90
   1  -5   0  658.03   27.60
   5   0   0  192.68    9.60
   0   5   0  202.18    9.20
   0  -5   0  198.38   10.80
   1   5   0  274.97   12.10
   5  -1   0  273.67   12.50
  -1  -5   0  285.47   14.00
   2   5   0  411.36   17.00
  -2  -5   0  393.56   18.80
   3   5   0  110.39    6.40
  -3  -5   0  106.89    8.20
   3   5   0  106.79    6.60
   5  -4   0  661.33   27.40
  -4  -5   0  731.43   31.30
   4   5   0  710.63   28.50
   4   5   0  724.53   29.30
   4   5   0  725.43   28.80
   4   5   0  674.03   27.60
  -5   5   0  422.26   16.50
   5   5   0  399.56   18.40
   5  -5   0  391.66   16.50
  -5  -5   0  410.86   21.40
   5   5   0  401.46   17.80
   6   5   0 1137.69   45.10
   6   5   0 1137.99   45.60
  -5   6   0 1155.28   43.30
   5  -6   0 1086.79   43.30
  -6  -5   0 1139.79   50.19
  -4   6   0   19.60    2.40
  -6  -4   0   11.70    8.30
   6   4   0   19.90    4.40
  -4   6   0   22.70    2.70
  -3   6   0   64.69    4.00
   6   3   0   60.89    5.80
   6   3   0   52.59    5.90
   6   3   0   57.49    5.00
  -3   6   0   56.99    3.80
   2  -6   0   61.49    6.90
   6   2   0   50.19    5.50
  -2   6   0   61.89    3.80
   1  -6   0    2.20    2.80
   6   1   0    0.50    1.30
   6   1   0    1.20    1.60
  -1   6   0   -1.10    1.30
   6   0   0   34.60    4.00
   0  -6   0   31.30    5.30
   0   6   0   36.40    3.70
   6  -1   0    0.30    1.80
   6  -1   0    1.30    1.10
   1   6   0    0.10    1.40
   1   6   0    3.30    2.60
   1   6   0   -0.90    1.20
  -1  -6   0    2.20    2.80
   2   6   0   61.19    3.70
   2   6   0   58.19    4.80
   6  -2   0   61.49    3.80
  -2  -6   0   56.39    7.20
   6  -2   0   57.19    5.40
   3   6   0 1080.39   40.40
   3   6   0 1094.49   41.50
  -3  -6   0 1032.30   44.30
   3   6   0 1042.60   41.90
   3   6   0 1016.10   41.00
   6  -3   0 1013.20   40.10
  -4  -6   0 1517.55   62.79
   4   6   0 1535.85   57.99
   6  -4   0 1490.15   57.79
   4   6   0 1545.15   59.69
   4   6   0 1523.25   58.99
   5   6   0  288.77   13.70
   6  -5   0  275.07   12.20
  -5  -6   0  287.37   20.10
   5   6   0  287.57   14.70
  -6   5   0  291.37   12.10
  -6   6   0   69.19    4.20
  -6   6   0   70.39    4.40
   6   6   0   65.49    5.90
   6   6   0   65.49    6.00
   6  -6   0   66.69    4.30
   7   6   0  510.95   22.70
  -6   7   0  512.75   21.10
  -6   7   0  532.25   20.70
   6  -7   0  506.05   20.80
   7   5   0   -1.60    1.80
  -5   7   0    1.60    1.20
   7   5   0    1.30    4.20
  -5   7   0    2.40    1.30
   5  -7   0    1.40    1.60
   7   4   0   78.99    6.10
  -4   7   0   63.89    4.30
   7   4   0   72.19    7.80
   4  -7   0   59.39    9.90
   7   3   0    8.60    2.90
  -3   7   0   12.00    1.80
  -3   7   0   15.40    2.40
   7   3   0    9.80    2.40
   3  -7   0    6.70    5.30
   7   2   0  116.19    7.30
  -2   7   0  108.59    5.60
   2  -7   0  103.89   11.30
  -2   7   0  101.89    5.70
   7   2   0  104.09    5.50
   7   1   0  156.48    8.90
  -1   7   0  155.48    7.40
   1  -7   0  176.48   13.10
   7   1   0  158.48    7.40
  -1   7   0  152.68    7.50
   0  -7   0  349.47   19.20
   0   7   0  337.37   14.20
   0   7   0  336.07   14.00
   7   0   0  339.27   15.60
   7   0   0  336.57   14.00
   1   7   0  132.19    9.20
   1   7   0  129.89    8.00
   7  -1   0  142.99    6.70
   7  -1   0  136.49    7.90
  -1  -7   0  152.28   12.20
   1   7   0  135.99    6.60
   1   7   0  134.89    6.80
   2   7   0   -0.50    2.50
   2   7   0    1.30    2.10
   2   7   0   -0.10    1.20
   7  -2   0    0.10    1.00
   7  -2   0    1.80    2.20
  -2  -7   0   -2.00    4.60
   3   7   0  448.26   19.50
   3   7   0  425.26   19.00
  -3  -7   0  445.06   24.40
   3   7   0  401.96   17.60
   7  -3   0  419.76   17.40
   7  -4   0  503.85   21.00
   4   7   0  528.35   22.40
   4   7   0  532.75   23.20
  -4  -7   0  538.65   29.90
  -7   5   0  172.88    8.00
   7  -5   0  169.08    8.20
   5   7   0  173.18   10.10
   5   7   0  177.38    9.90
   6   7   0  139.99    8.80
  -7   6   0  140.49    7.20
  -7   6   0  148.49    7.00
   7  -6   0  148.09    7.20
   7  -7   0  119.79    6.20
  -7   7   0  115.59    6.30
   7   7   0  117.09    7.80
  -7   7   0  111.79    5.90
  -7   8   0   97.39    5.20
   8   7   0   95.69    6.90
  -7   8   0   90.39    5.00
   7  -8   0   87.79    5.90
   6  -8   0   16.00    2.80
   8   6   0   10.20    2.50
  -6   8   0   13.80    2.30
  -6   8   0   12.90    2.40
   5  -8   0  163.48    8.30
   8   5   0  177.68   10.10
  -5   8   0  182.98    8.50
  -5   8   0  166.28    7.90
  -4   8   0   24.70    2.90
   8   4   0   26.40    5.80
  -4   8   0   26.10    2.90
   8   4   0   26.50    4.60
   8   3   0  228.78   11.90
   8   3   0  220.28   13.70
   8   3   0  193.28    9.40
  -3   8   0  221.88    9.70
  -3   8   0  227.58   10.10
  -2   8   0  102.09    5.50
   8   2   0  105.79    5.50
   2  -8   0   85.99   16.30
   8   2   0  119.39    7.70
  -2   8   0  101.89    5.80
   1  -8   0   37.10    9.00
   8   1   0   32.80    2.90
   8   1   0   34.20    4.50
  -1   8   0   29.90    3.10
  -1   8   0   27.20    3.00
   0   8   0    1.30    1.20
   8   0   0    3.70    2.10
   0  -8   0    9.50    7.40
   0   8   0    2.00    1.50
   8  -1   0   87.69    6.40
   1   8   0   86.69    5.00
   8  -1   0   88.99    5.00
  -1  -8   0   96.79   15.60
   1   8   0   96.89    7.70
   1   8   0   92.59    5.30
   2   8   0  336.07   15.90
   8  -2   0  331.07   15.50
   8  -2   0  349.07   14.10
   2   8   0  318.47   16.20
  -2  -8   0  339.67   23.60
   2   8   0  326.57   14.20
   8  -3   0  425.76   17.10
   3   8   0  425.16   17.30
  -3  -8   0  356.06   41.30
   3   8   0  417.76   19.10
   4   8   0  398.36   18.50
   8  -4   0  395.96   16.60
   4   8   0  402.06   16.80
  -8   5   0  118.29    6.00
   8  -5   0  120.69    6.20
  -8   6   0   47.30    3.40
  -8   6   0   49.00    3.60
   8  -6   0   46.20    3.60
   6   8   0   49.40    6.80
  -8   7   0   30.50    3.00
   8  -7   0   39.90    3.50
  -8   7   0   32.10    3.00
   8  -8   0   -0.70    1.00
  -8   8   0   -1.40    1.20
  -8   8   0    0.10    0.90
  -8   9   0    2.60    0.90
  -7   9   0   13.00    2.30
  -7   9   0    9.70    1.80
   9   7   0    6.00    2.40
   7  -9   0   13.30    2.80
  -6   9   0   23.60    3.20
   6  -9   0   22.10    3.50
  -6   9   0   20.10    2.50
   9   6   0   23.10    4.10
   9   5   0   10.20    2.60
  -5   9   0   16.00    2.50
  -5   9   0   10.20    1.60
   9   4   0   92.99    6.80
  -4   9   0   98.59    5.60
  -4   9   0   92.79    5.20
  -3   9   0   72.59    4.30
   9   3   0   72.89   11.60
   9   3   0   57.29    6.40
  -3   9   0   76.09    4.60
   9   2   0   11.70    2.30
  -2   9   0   14.30    2.40
   9   2   0    6.90    2.30
  -2   9   0   11.70    2.50
   9   2   0    9.10    4.80
  -1   9   0  115.79    6.30
  -1   9   0  112.49    5.90
   9   1   0  112.99    7.90
   9   1   0  111.89    5.80
   9   0   0  335.07   16.00
   9   0   0  321.57   13.90
   0   9   0  334.47   14.40
   0   9   0  345.07   14.10
   9  -1   0  165.88    7.80
   9  -1   0  164.98    9.70
   1   9   0  162.28    8.10
   1   9   0  170.08   10.10
   2   9   0  410.86   17.10
   9  -2   0  408.76   16.90
   9  -2   0  405.56   18.50
   2   9   0  405.56   18.50
   3   9   0   90.09    5.30
   3   9   0   88.89    6.80
   9  -3   0   89.49    5.10
   4   9   0   39.70    3.80
  -9   4   0   41.50    3.20
   9  -4   0   45.90    3.30
  -9   5   0    4.90    1.10
   9  -5   0    5.00    1.20
  -9   6   0   40.60    4.70
   9  -6   0   45.10    4.50
  -9   6   0   48.90    3.10
  -9   7   0    3.10    1.20
  -9   7   0    4.60    1.10
   9  -7   0    5.40    1.10
  -9   8   0   13.00    1.70
   9  -8   0   10.10    2.00
  -9   9   0    5.60    1.20
   9  -9   0    5.80    1.20
   8 -10   0    1.00    0.70
  -7  10   0    3.70    0.90
  10   6   0   23.80    4.00
  -6  10   0   23.90    2.20
  -6  10   0   18.00    2.60
  -5  10   0   58.09    3.70
  -5  10   0   61.49    3.80
  10   5   0   62.79    5.60
  10   4   0   96.29    7.00
  -4  10   0   91.99    4.90
  -4  10   0  103.69    5.80
  -3  10   0  204.58    9.60
  10   3   0  219.08   11.50
  -3  10   0  206.18    9.20
  -2  10   0   99.99    5.20
  -2  10   0   98.49    5.60
  10   2   0   91.19    5.00
  10   2   0   97.49    7.10
  -1  10   0   16.80    2.70
  -1  10   0   15.00    2.50
  10   1   0   20.80    2.40
  10   1   0   21.70    4.20
  10   0   0   10.00    2.40
  10   0   0   12.70    2.20
   0  10   0   17.10    2.60
   1  10   0   38.30    3.40
  10  -1   0   38.10    5.20
  10  -1   0   42.10    3.20
  10  -2   0   29.60    2.70
   2  10   0   34.50    3.00
  10  -2   0   24.70    3.90
  10  -3   0   32.20    2.80
   3  10   0   39.40    3.20
 -10   4   0   20.10    2.20
  10  -5   0    9.70    1.70
 -10   5   0    7.50    1.30
 -10   5   0    5.70    1.20
  10  -6   0    1.60    0.80
 -10   6   0    1.40    1.10
 -10   6   0    1.20    0.90
 -10   7   0    1.70    0.80
  10  -7   0    1.50    0.80
  10  -8   0    4.40    0.90
  10  -8   0    3.60    1.10
  -6  11   0   17.50    1.60
   6 -11   0   13.40    1.90
  -5  11   0    4.50    1.00
   5 -11   0    2.40    1.30
  -4  11   0   10.10    1.80
  11   4   0    7.70    2.10
  11   3   0   89.39    6.60
  -3  11   0  101.29    5.10
  11   2   0   92.69    6.70
  -2  11   0   92.69    4.90
  11   1   0    2.60    1.10
  -1  11   0    0.60    1.00
  11   1   0    0.30    2.00
   0  11   0    3.70    1.10
  11   0   0    3.80    2.40
  11   0   0    3.70    1.00
  11  -1   0    3.50    3.00
  11  -1   0    2.30    0.80
   1  11   0    2.70    1.10
   2  11   0    2.40    1.20
  11  -2   0    3.50    0.90
  11  -3   0    3.50    0.90
 -11   3   0    3.60    1.10
 -11   4   0   38.30    2.70
 -11   4   0   38.60    2.70
  11  -4   0   37.00    2.70
  11  -5   0   12.50    1.60
 -11   5   0   10.90    1.70
  11  -6   0    0.00    0.80
  11  -6   0    3.30    0.80
  -4  12   0   12.00    1.50
  -3  12   0   15.80    1.80
  12   3   0   18.80    3.40
  -2  12   0   29.50    2.40
  12   2   0   40.50    4.50
  12   1   0    2.80    2.40
  -1  12   0    1.00    0.90
   0  12   0    7.60    1.30
  12  -1   0   -0.40    0.80
   1  12   0   -1.10    1.00
 -12   2   0   17.60    2.30
 -12   2   0   23.80    2.00
  12  -2   0   25.30    1.90
 -12   3   0    1.90    1.20
  12  -3   0    1.90    0.70
 -12   3   0    3.40    1.20
  12  -4   0    0.70    0.70
   1   0  -1 1378.36   53.89
  -1   0   1 1509.15   53.89
   0  -1   1 1383.56   53.79
   0   1   1 1488.25   53.69
  -1  -1  -1 1482.65   58.29
   1   1  -1 1550.54   58.59
   1   1   1 1605.24   58.29
  -1   1   1 1648.14   58.29
  -1  -1   1 1525.65   58.59
   2   1  -1 2150.28   77.79
  -2  -1  -1 2115.99   77.29
   2   1   1 1767.52   77.59
  -2  -1   1 2173.88   77.69
  -1   2   1 2109.39   77.09
   0   2  -1  630.24   24.20
   2   0  -1  635.14   25.10
   0  -2   1  639.34   24.90
   2   0   1  647.54   24.80
  -2   0   1  638.84   25.00
   1   2  -1   24.00    1.70
   1   2  -1   25.10    2.50
  -1  -2  -1   21.50    2.00
   1   2   1   28.20    2.00
  -1  -2   1   26.60    2.30
  -2  -2  -1  632.44   25.40
   2   2  -1  590.64   25.00
   2   2  -1  658.83   26.00
   2   2   1  690.23   25.30
   2   2   1  668.03   25.60
  -3  -2  -1  580.94   22.70
   3   2  -1  547.65   23.40
  -3  -2   1  555.84   23.00
   3   2   1  548.35   22.90
   3   1  -1  713.63   29.40
  -3  -1  -1  654.43   28.70
  -3  -1   1  757.72   29.20
  -1   3   1  764.82   28.30
   3   1   1  760.32   29.10
   3   0  -1  773.92   34.20
   0   3  -1  790.92   32.90
   3   0   1  953.50   34.30
   0   3   1  904.41   33.30
   0  -3   1  914.21   34.10
   1   3  -1 1310.97   50.89
   3  -1  -1 1391.46   52.79
  -1  -3  -1 1342.07   51.79
   1   3   1 1331.77   51.19
  -1  -3   1 1386.56   52.09
   2   3  -1  579.34   21.50
   2   3  -1  535.55   22.90
  -2  -3  -1  558.74   22.30
   2   3   1  522.65   22.40
  -2  -3   1  540.25   22.60
   2   3   1  542.05   21.70
   3   3  -1   51.29    6.70
   3   3  -1   49.40    3.60
  -3  -3  -1   51.69    4.30
   3   3   1   57.79    5.50
   3   3   1   65.49    4.00
  -3  -3   1   58.99    4.70
   4   3  -1   41.10    3.60
  -4  -3  -1   41.90    4.40
   4   3  -1   42.40    3.90
  -4  -3   1   35.70    4.60
   4   3   1   39.60    4.10
   4   3   1   39.90    3.90
   4   2  -1 1086.19   38.90
  -4  -2  -1 1077.19   39.80
  -4  -2   1  965.80   39.90
   4   2   1  922.71   40.00
   4   2   1  927.81   38.80
   4   1  -1  767.22   32.00
  -4  -1   1  777.12   31.10
  -1   4   1  752.22   29.80
   4   1   1  750.92   31.30
   0  -4  -1  204.78    9.80
   0   4  -1  202.68    8.70
   4   0  -1  200.68   11.30
   0   4   1  192.68    8.80
   0  -4   1  187.28    9.90
   4   0   1  193.28   10.80
  -1  -4  -1   59.99    4.60
   1   4  -1   63.79    3.60
  -1  -4   1   60.49    4.70
   1   4   1   60.49    3.90
   4  -1   1   50.79    6.40
  -2  -4  -1  288.57   13.20
   2   4  -1  276.47   11.80
   2   4   1  279.87   12.10
  -2  -4   1  273.57   13.40
  -3  -4  -1  197.48   10.20
   3   4  -1  192.98    8.90
   3   4  -1  182.48    9.10
   3   4   1  192.08    9.20
   3   4   1  189.88    9.20
  -3  -4   1  184.38   10.40
   4   4  -1  162.38    8.00
   4   4  -1  166.08    8.00
  -4  -4  -1  159.88    9.50
   4   4   1  132.99    7.80
  -4  -4   1  125.09    9.10
   4   4   1  142.09    8.00
  -4   5  -1  114.09    5.90
   5   4  -1  109.29    7.40
  -5  -4  -1  122.59    9.20
   5   4  -1  116.39    7.20
   5   4   1  109.69    7.30
   5   4   1  106.39    7.50
  -4   5   1  116.69    5.70
  -5  -4   1  114.69    9.30
   5   3  -1  190.18    9.50
  -5  -3  -1  187.08   10.80
   5   3  -1  186.08    9.20
  -5  -3   1  170.18   10.80
   5   3   1  171.88    9.20
   5   3   1  180.88    9.60
   5   2  -1  131.19    7.40
   5   2   1  150.88    7.80
  -5  -2   1  138.09    9.10
   5   1  -1   17.60    3.10
   1  -5   1   11.40    2.70
  -1   5   1   14.40    2.60
   5   1   1   15.70    3.30
   5   0  -1  288.07   12.10
   0   5  -1  271.07   11.60
   0  -5  -1  276.37   13.40
   0   5   1  249.08   11.70
   0  -5   1  244.98   13.20
   5   0   1  258.77   12.20
  -1  -5  -1   27.90    4.30
   5  -1  -1   37.50    3.80
   1   5  -1   31.60    3.00
   5  -1   1   31.60    4.10
   1   5   1   33.70    3.30
  -1  -5   1   29.70    4.60
  -2  -5  -1  372.46   18.30
   2   5  -1  399.76   16.50
   5  -2  -1  423.66   17.40
  -2  -5   1  388.46   18.70
   2   5   1  398.76   16.90
   3   5  -1  356.26   15.30
  -3  -5  -1  368.26   17.30
   3   5  -1  374.86   15.30
   3   5   1  330.77   15.30
   3   5   1  349.37   15.60
  -3  -5   1  338.17   17.40
  -4  -5  -1  398.46   19.70
   4   5  -1  398.26   18.00
   4   5  -1  422.56   17.50
   5  -4  -1  388.76   16.40
   4   5  -1  415.66   17.40
   5  -4   1  376.26   16.20
   4   5   1  402.76   16.50
   4   5   1  389.66   17.40
   4   5   1  412.86   17.80
  -4  -5   1  406.56   20.20
   4   5   1  401.06   18.10
  -5   5  -1   67.19    4.30
   5   5  -1   76.99    6.20
   5   5  -1   59.99    6.00
  -5  -5  -1   56.69    8.70
   5   5  -1   62.49    5.30
   5  -5  -1   60.99    4.40
  -5  -5   1   68.39    9.20
  -5   5   1   71.79    4.30
   5   5   1   75.29    6.20
   5  -5   1   79.59    4.60
   5   5   1   77.89    6.20
   5   5   1   82.29    5.80
  -5  -5   1   80.99    5.00
   6   5  -1  315.17   15.40
  -5   6  -1  292.57   15.10
   6   5  -1  316.47   14.70
  -5   6  -1  310.97   13.00
  -6  -5  -1  321.37   21.40
   5  -6  -1  315.47   13.20
   5  -6   1  303.97   13.20
  -5   6   1  307.77   13.00
  -6  -5   1  292.27   20.90
   6   5   1  311.97   15.60
   6   5   1  313.37   14.80
  -6  -4  -1   71.99    9.70
   6   4  -1   70.19    5.50
  -4   6  -1   59.99    4.20
   6   4  -1   60.49    5.80
  -4   6  -1   62.39    3.90
   6   4  -1   62.39    6.10
  -6  -4   1   61.89   10.00
  -4   6   1   56.59    3.90
   6   4   1   66.39    6.10
  -4   6   1   58.89    4.00
   4  -6   1   59.49    4.70
   6   4   1   63.79    5.40
  -3   6  -1   59.49    4.20
  -3   6  -1   54.19    3.80
   6   3  -1   54.29    5.90
   6   3  -1   58.79    4.90
   6   3  -1   56.29    5.50
   6   3   1   58.09    5.10
  -3   6   1   57.99    3.90
   6   3   1   53.49    5.60
  -6  -3   1   72.19    8.30
  -3   6   1   61.99    3.90
  -2   6  -1  129.39    6.20
  -2   6  -1  127.39    6.40
   6   2  -1  125.19    7.50
   6   2  -1  105.99    6.00
  -2   6   1  126.79    6.30
   2  -6   1  119.09    9.70
   6   2   1  131.89    8.00
   1  -6  -1  104.09    8.40
   6   1  -1   95.79    6.40
   6   1  -1   87.49    5.20
  -1   6   1  110.69    5.50
   1  -6   1  119.19    9.00
   6   1   1  118.59    7.00
  -1   6   1  109.29    5.40
   0  -6  -1  573.04   25.50
   6   0  -1  525.65   22.10
   6   0  -1  581.34   23.40
   0   6   1  605.44   23.50
   6   0   1  591.04   23.70
   0   6   1  529.55   22.20
   6   0   1  537.35   22.10
   0   6   1  570.44   23.00
   0  -6   1  560.84   25.80
   6  -1  -1  322.37   13.30
   1   6  -1  311.97   13.00
  -1  -6  -1  328.27   15.80
   6  -1  -1  301.67   12.10
   6  -1   1  283.77   12.10
   1   6   1  262.87   12.20
   6  -1   1  274.97   13.20
   1   6   1  259.97   11.90
   1   6   1  278.57   13.10
  -1  -6   1  270.37   15.50
   2   6  -1  389.96   17.50
   6  -2  -1  386.56   15.80
   2   6  -1  377.66   16.00
   6  -2  -1  402.86   17.00
   2   6  -1  404.96   16.80
  -2  -6  -1  425.06   19.80
   2   6   1  378.36   16.00
   6  -2   1  372.76   16.90
   2   6   1  393.96   15.80
   2   6   1  374.56   17.00
  -2  -6   1  414.56   19.90
   2   6   1  356.56   17.60
   6  -2   1  391.96   15.90
   3   6  -1  400.36   16.90
   3   6  -1  426.56   17.90
   3   6  -1  405.66   18.50
   3   6  -1  401.26   17.80
   6  -3  -1  410.46   16.70
  -3  -6  -1  424.66   20.90
   3   6   1  403.26   17.00
   3   6   1  418.66   21.90
  -3  -6   1  406.96   21.00
   3   6   1  419.16   17.90
   6  -3   1  418.06   16.80
   6  -4  -1   55.19    3.80
   4   6  -1   53.59    4.20
   4   6  -1   53.59    5.30
   4   6  -1   50.99    5.40
   4   6  -1   62.89    5.80
  -4  -6   1   56.49    9.70
   4   6   1   52.69    4.00
   4   6   1   59.49    5.80
   4   6   1   52.79    5.10
   4   6   1   54.29    5.80
   6  -4   1   55.69    3.90
  -6   5  -1  222.78    9.50
   5   6  -1  172.18   13.80
   6  -5  -1  217.48    9.60
   5   6  -1  227.98   11.10
  -5  -6  -1  189.88   17.30
   5   6   1  213.48   11.00
   5   6   1  225.88   12.20
   6  -5   1  215.68    9.50
  -6   5   1  211.48    9.40
  -5  -6   1  214.88   17.50
  -6   6  -1  161.58    7.70
   6   6  -1  161.88    9.70
   6  -6  -1  160.68    7.80
   6   6  -1  167.18    9.50
   6   6   1  158.58    9.40
   6   6   1  172.28   11.80
   6  -6   1  157.38    7.80
  -6   6   1  168.38    7.70
  -6   6   1  165.18    7.90
   6  -7  -1   81.99    5.10
  -6   7  -1   89.79    4.90
  -6   7  -1   90.69    5.20
   7   6  -1   84.29    6.80
  -6   7   1   77.49    4.70
  -6   7   1   81.89    5.10
   6  -7   1   75.59    4.90
   7   6   1   84.59    6.70
  -5   7  -1   53.39    3.80
  -5   7  -1   50.09    3.70
   5  -7  -1   57.49    4.30
   7   5  -1   52.09    5.30
  -5   7   1   42.40    3.60
   5  -7   1   42.70    3.90
  -5   7   1   43.00    3.50
   7   5   1   45.80    5.20
  -4   7  -1   79.79    4.80
   7   4  -1   86.99    6.40
   7   4  -1   82.39    8.20
  -4   7  -1   76.29    6.40
  -4   7   1   73.39    4.70
   7   4   1   82.69    7.90
   4  -7   1   76.09    5.10
   7   4   1   81.89    6.50
  -4   7   1   80.39    4.80
   4  -7   1   62.39   13.50
   7   3  -1    5.50    2.90
   3  -7  -1   12.20    5.80
   7   3   1    4.00    2.20
  -3   7   1    4.80    1.50
   3  -7   1    5.50    5.80
  -3   7   1    4.80    1.40
   7   3   1    2.70    2.70
   2  -7  -1   33.00    6.70
  -2   7  -1   40.40    3.50
  -2   7  -1   43.90    3.40
   7   2  -1   49.90    4.80
   7   2  -1   40.50    3.30
  -2   7   1   45.60    3.40
   7   2   1   42.30    3.50
  -2   7   1   43.10    3.40
   7   2   1   50.19    4.90
   2  -7   1   47.20    9.50
   7   1  -1   27.90    4.00
  -1   7  -1   28.10    2.90
   1  -7  -1   25.00    5.60
  -1   7  -1   24.60    2.90
   7   1  -1   33.90    2.90
  -1   7   1   25.60    2.80
   1  -7   1   29.70    6.10
   7   1   1   19.60    3.80
  -1   7   1   26.40    2.80
   0  -7  -1   38.80    8.00
   0   7  -1   43.00    3.20
   0   7  -1   39.60    3.40
   7   0  -1   33.30    3.00
   7   0  -1   42.30    4.30
   7   0   1   41.20    3.20
   0   7   1   37.60    3.30
   7   0   1   38.20    4.50
   0  -7   1   42.60    8.60
   0   7   1   36.50    4.40
   0   7   1   36.80    3.10
   1   7  -1  135.39    8.60
   1   7  -1  127.99    6.20
  -1  -7  -1  133.19   11.60
   7  -1  -1  126.49    7.50
   7  -1  -1  132.09    6.20
   1   7  -1  120.39    6.40
  -1  -7   1  122.79   11.40
   7  -1   1  122.49    6.20
   1   7   1  122.09    6.10
   1   7   1  110.39    6.30
   1   7   1  117.79    7.60
   1   7   1  130.19    9.10
   7  -1   1  124.39    7.60
   7  -2  -1  162.08    8.90
   2   7  -1  153.08    9.30
   2   7  -1  172.28   10.10
  -2  -7  -1  157.28   13.10
   2   7  -1  160.48    7.70
   7  -2  -1  150.58    7.40
   2   7   1  168.98    9.40
   7  -2   1  165.08    7.60
   2   7   1  161.18    9.80
   2   7   1  153.08    7.70
   7  -2   1  163.28    8.90
   2   7   1  158.38    7.50
  -2  -7   1  161.08   13.50
   3   7  -1  266.77   13.50
   7  -3  -1  263.17   11.70
   3   7  -1  263.27   11.90
  -3  -7  -1  259.67   18.50
   3   7   1  281.07   12.00
  -3  -7   1  280.57   18.80
   3   7   1  277.17   13.60
   7  -3   1  283.47   11.80
   3   7   1  281.57   13.80
   4   7  -1   74.89    6.30
  -4  -7  -1   79.39   16.00
   4   7  -1   73.49    6.50
   7  -4  -1   72.79    4.50
   4   7  -1   72.99    5.20
   4   7   1   84.39    5.10
  -4  -7   1   68.49   14.90
   7  -4   1   80.29    4.60
   4   7   1   73.89    6.50
   4   7   1   75.69    7.90
   4   7   1   86.49    6.90
   5   7  -1   47.40    5.70
   7  -5  -1   49.20    3.70
   5   7  -1   44.20    5.40
  -7   5  -1   44.80    3.50
  -7   5   1   53.49    3.60
   7  -5   1   54.19    3.70
   5   7   1   54.59    5.60
   5   7   1   52.09    5.80
  -7   6  -1   21.50    2.70
  -7   6  -1   21.80    2.70
   7  -6  -1   18.60    2.60
   6   7  -1   23.70    4.50
   6   7  -1   21.30    4.70
  -7   6   1   21.60    2.50
  -7   6   1   22.70    2.70
   7  -6   1   25.50    2.80
   6   7   1   15.00    3.00
  -7   7  -1   96.49    5.50
  -7   7  -1   95.49    5.10
   7   7  -1   91.49    6.90
   7  -7  -1   96.09    5.40
  -7   7   1   94.39    5.10
   7   7   1   88.89    6.80
   7  -7   1   89.09    5.30
  -7   7   1   91.09    5.40
  -7   8  -1   26.40    2.60
  -7   8  -1   25.40    2.80
   8   7  -1   32.40    4.70
   7  -8  -1   26.60    2.80
  -7   8   1   24.80    2.60
   8   7   1   28.50    4.80
   8   6  -1   56.09    5.50
  -6   8  -1   62.39    3.90
   6  -8  -1   64.39    4.30
  -6   8  -1   61.09    4.30
  -6   8   1   62.09    4.30
  -6   8   1   59.89    3.90
   6  -8   1   69.49    4.40
   8   6   1   60.09    5.70
   8   5  -1    6.20    2.30
  -5   8  -1    8.70    1.60
  -5   8  -1    5.70    1.40
   5  -8  -1    7.30    1.70
  -5   8   1    7.00    1.50
   8   5   1   11.60    2.80
  -5   8   1    5.80    1.40
   5  -8   1    3.50    1.60
  -4   8  -1   28.60    3.00
   8   4  -1   22.70    4.50
  -4   8  -1   24.70    3.00
   4  -8   1   24.40    3.90
  -4   8   1   31.50    2.90
   8   4   1   33.40    4.90
  -4   8   1   33.00    3.20
   8   4   1   28.20    5.40
  -3   8  -1  180.08    8.20
   8   3  -1  188.68   10.50
   8   3  -1  167.38    8.00
   8   3  -1  178.98   12.30
  -3   8  -1  186.78    8.60
  -3   8   1  171.68    8.20
  -3   8   1  175.98    8.60
   8   3   1  176.68   10.40
   8   3   1  176.68   12.10
  -2   8  -1  175.08    8.00
  -2   8  -1  176.28    8.30
   8   2  -1  194.68   10.20
   2  -8  -1  152.68   18.40
   8   2  -1  178.18    7.90
  -2   8   1  164.08    8.20
  -2   8   1  170.88    8.00
   8   2   1  177.48   10.00
   2  -8   1  136.99   17.90
   8   2   1  162.48    7.80
  -1   8  -1   93.89    5.40
   8   1  -1   95.49    6.80
  -1   8  -1   90.89    6.00
   8   1  -1   94.89    5.10
   1  -8  -1  104.49   15.50
   8   1   1   94.89    6.80
  -1   8   1   97.49    5.20
   8   1   1   95.09    5.10
  -1   8   1   91.29    5.40
   1  -8   1  110.59   16.10
   8   0  -1  180.08   10.10
   0  -8  -1  152.28   17.70
   0   8  -1  179.38    8.70
   8   0  -1  175.38    8.40
   8   0   1  189.78   10.20
   8   0   1  197.98    8.50
   0  -8   1  192.98   18.30
   0   8   1  191.18    8.80
   0   8   1  192.08    8.50
   8  -1  -1   99.69    7.00
   1   8  -1  103.29    5.60
   8  -1  -1  109.59    5.70
  -1  -8  -1  101.99   16.40
   1   8  -1   96.29    5.70
   1   8  -1  106.59    8.00
   8  -1   1  112.69    5.70
   1   8   1  108.19    5.60
  -1  -8   1  101.39   16.20
   8  -1   1  114.39    7.30
   1   8   1  111.29    5.90
   8  -2  -1  111.39    6.00
  -2  -8  -1  126.49   17.20
   2   8  -1  110.09    6.20
   8  -2  -1  113.09    7.60
   2   8  -1  119.29    8.00
   2   8   1  120.49    8.50
   8  -2   1  124.09    6.20
  -2  -8   1  107.79   17.40
   2   8   1  132.49    9.20
   2   8   1  127.19    6.50
   8  -2   1  115.89    7.90
   8  -3  -1   17.20    2.40
  -3  -8  -1   10.90   12.70
   3   8  -1   16.90    3.20
   3   8   1   12.60    2.50
   3   8   1   12.90    3.10
   8  -3   1   11.40    2.30
   8  -4  -1   30.70    2.90
   4   8  -1   30.00    3.30
   4   8  -1   33.30    4.80
   4   8   1   33.30    3.30
   4   8   1   33.60    4.90
   8  -4   1   39.60    3.20
   5   8  -1   61.09    5.80
   8  -5  -1   59.49    4.00
  -8   5  -1   56.99    3.90
   8  -5   1   61.99    4.00
  -8   5   1   61.79    3.90
  -8   6  -1   12.50    2.40
  -8   6  -1   12.40    2.50
   8  -6  -1   12.20    2.40
  -8   6   1   17.00    2.50
  -8   6   1   17.80    2.30
   7   8  -1   68.39    7.30
  -8   7  -1   64.19    4.10
  -8   7  -1   66.89    5.10
   8  -7   1   71.49    5.00
  -8   7   1   50.99    4.60
  -8   8  -1   39.00    2.90
   8  -8  -1   35.20    3.00
  -8   8  -1   44.40    3.30
  -8   8   1   37.90    2.70
   8  -8   1   36.60    2.90
  -8   8   1   35.50    2.80
  -8   9  -1   17.90    1.90
   8  -9  -1   12.60    1.60
   8  -9   1   15.30    2.30
  -8   9   1   13.60    1.80
  -7   9  -1   76.19    4.30
   9   7  -1   71.99    6.10
  -7   9  -1   72.99    4.30
   7  -9  -1   81.79    4.70
   7  -9   1   75.19    4.50
  -7   9   1   76.49    4.10
  -7   9   1   77.69    4.30
   6  -9  -1  112.09    6.00
  -6   9  -1   89.19    7.00
  -6   9  -1  107.89    5.40
   9   6  -1  110.69    7.50
   9   6   1  111.89    7.50
  -6   9   1  108.59    5.30
   6  -9   1  111.69    5.90
  -5   9  -1  120.29    6.20
  -5   9  -1  109.19    5.60
   9   5  -1  115.69    7.70
  -5   9   1  113.69    6.10
   9   5   1  107.59    7.60
  -5   9   1  104.59    5.60
  -4   9  -1  155.48    7.30
  -4   9  -1  154.98    7.80
   9   4  -1  152.18    9.40
  -4   9   1  156.68    7.80
   9   4   1  158.08    9.40
  -4   9   1  156.58    7.40
  -3   9  -1  108.59    6.10
  -3   9  -1  112.99    5.80
   9   3  -1   94.89    8.10
  -3   9   1  123.89    5.80
  -3   9   1  118.19    6.20
   9   3   1   91.99    9.00
   9   3   1  103.99   12.20
   9   2  -1   70.99   11.00
   9   2  -1   80.09    4.40
   9   2  -1   71.89    6.20
  -2   9  -1   83.59    4.70
  -2   9  -1   81.29    4.90
   9   2   1   82.59   10.10
  -2   9   1   76.89    4.80
  -2   9   1   80.29    4.60
   9   2   1   73.39    6.40
   9   2   1   69.19    4.30
  -1   9  -1   40.70    3.40
   9   1  -1   36.50    3.00
  -1   9  -1   38.90    3.10
   9   1  -1   40.00    4.90
   9   1   1   26.10    2.70
  -1   9   1   24.90    3.20
  -1   9   1   31.20    3.00
   9   1   1   25.70    4.60
   0   9  -1  288.57   12.60
   0   9  -1  289.27   12.90
   9   0  -1  290.77   14.50
   9   0  -1  287.67   12.60
   9   0   1  306.57   14.70
   0   9   1  305.77   12.70
   9   0   1  298.07   12.60
   0   9   1  298.87   13.00
   9  -1  -1  176.88    8.10
   9  -1  -1  173.68    9.80
   1   9  -1  158.78   10.10
   1   9  -1  169.78    8.30
   9  -1   1  175.58    8.20
   9  -1   1  174.68   10.00
   1   9   1  175.88    8.40
   2   9  -1   18.00    2.80
   9  -2  -1   18.20    2.40
   9  -2  -1   13.50    3.10
   2   9  -1   21.50    4.90
   9  -2   1   13.10    3.20
   9  -2   1   16.50    2.40
   2   9   1   16.90    2.80
   2   9   1   11.90    2.90
   3   9  -1   39.50    5.10
   3   9  -1   40.30    3.50
   9  -3  -1   43.00    3.30
   3   9   1   37.40    3.40
   9  -3   1   35.70    3.10
   4   9  -1  118.19    6.50
  -9   4  -1  119.89    6.00
   4   9  -1  121.69    7.90
   9  -4  -1  124.69    6.30
   9  -4   1  119.09    6.20
  -9   4   1  111.39    5.90
   4   9   1  122.19    6.50
   9  -5  -1  105.79    5.80
  -9   5  -1  105.89    5.60
  -9   5   1  119.09    6.00
   9  -5   1  121.59    6.10
  -9   5   1  115.89    5.70
  -9   6  -1   25.80    2.70
   9  -6  -1   26.10    2.90
  -9   6   1   34.30    3.10
  -9   6   1   35.40    2.50
  -9   7  -1   38.40    3.10
  -9   7  -1   33.90    2.70
   9  -7  -1   31.60    2.70
  -9   7   1   39.50    2.70
  -9   7   1   43.20    2.90
   9  -7   1   41.10    2.90
  -9   8  -1    3.60    1.00
   9  -8  -1    4.20    1.00
  -9   8   1    8.10    1.60
   9  -8   1    5.50    1.10
   9  -9  -1    3.50    1.20
  -9   9  -1    3.40    0.80
   9  -9   1    3.10    1.00
   9  -9   1    1.80    0.70
   8 -10  -1    1.00    0.70
   8 -10   1    0.30    0.60
  -8  10   1   -0.90    0.90
  -7  10  -1   14.40    1.60
   7 -10   1    8.90    1.70
  -7  10   1   14.80    1.70
  -7  10   1   10.20    1.70
  10   6  -1   64.99    5.40
  -6  10  -1   64.79    3.80
  -6  10   1   65.59    3.70
  10   6   1   64.29    5.40
  -6  10   1   64.89    3.80
  10   5  -1    9.50    2.30
  -5  10  -1   15.70    2.60
  10   5   1   10.30    2.40
  -5  10   1   11.60    1.90
  -5  10   1   10.40    1.50
  -4  10  -1    5.40    1.30
  -4  10  -1    4.40    1.40
  10   4  -1    1.50    1.90
  -4  10   1    3.90    1.10
  10   4   1    1.30    1.90
  -4  10   1    4.10    1.30
  -3  10  -1   11.30    2.20
  -3  10   1   13.00    2.30
  -3  10   1   13.20    2.20
  -2  10  -1   79.99    4.70
  10   2  -1   75.49    6.10
  -2  10  -1   77.59    4.40
  10   2  -1   69.49    4.20
  -2  10   1   77.79    4.40
  10   2   1   67.49    4.30
  -2  10   1   75.99    4.80
  10   2   1   74.39    6.10
  10   2   1   51.59    9.60
  10   1  -1  110.19    5.50
  -1  10  -1  105.09    5.90
  10   1  -1  110.69    7.30
  -1  10   1  104.59    6.00
  10   1   1  108.09   13.60
  10   1   1  104.39    7.30
  10   1   1  111.39    5.60
  -1  10   1  107.89    5.70
   0  10  -1   45.30    3.70
  10   0  -1   44.60    5.00
  10   0  -1   48.10    3.40
  10   0   1   57.79    5.30
   0  10   1   50.69    3.80
  10   0   1   53.19    3.50
  10  -1  -1   57.09    3.90
   1  10  -1   59.59    4.20
  10  -1  -1   58.69    5.80
  10  -1   1   73.59    6.30
   1  10   1   72.99    4.50
  10  -1   1   64.39    4.00
   2  10  -1   78.69    4.70
  10  -2  -1   73.19    4.50
  10  -2  -1   78.09    7.30
  10  -2   1   79.09    8.00
  10  -2   1   83.09    4.70
   2  10   1   82.49    4.80
   3  10  -1  139.29    7.60
  10  -3  -1  144.79    6.80
   3  10   1  139.99    7.00
  10  -3   1  135.89    6.80
  10  -4  -1  139.79    7.60
 -10   4  -1  129.39    6.40
 -10   4   1  138.19    6.50
  10  -4   1  154.28    7.20
 -10   5  -1   41.20    3.00
 -10   5  -1   45.10    3.10
  10  -5  -1   47.20    3.10
 -10   5   1   47.50    3.10
  10  -5   1   47.60    3.10
 -10   5   1   46.20    3.00
 -10   6  -1    1.80    0.90
 -10   6  -1    0.70    1.30
  10  -6  -1    0.80    0.80
 -10   6   1    0.40    1.00
 -10   6   1    0.20    0.90
  10  -6   1    0.70    0.70
  10  -7  -1    3.40    0.90
 -10   7  -1    2.60    0.80
  10  -7   1    2.60    0.80
 -10   7   1    4.70    1.40
 -10   7   1    2.50    0.90
 -10   8  -1    8.20    1.30
  10  -8  -1    8.10    1.80
 -10   8   1    8.60    1.50
  10  -8   1   10.70    1.70
  10  -8   1    6.00    1.30
   6 -11  -1   11.40    1.80
  -6  11   1   11.60    1.50
   6 -11   1   10.40    1.80
   5 -11  -1   32.40    2.60
  -5  11  -1   33.70    2.50
   5 -11   1   27.90    3.10
  -5  11   1   35.40    2.50
  -4  11  -1   24.90    2.30
  11   4  -1   28.30    4.10
  11   4   1   27.20    3.90
  -4  11   1   23.70    2.20
  -4  11   1   24.10    2.50
  -3  11  -1    0.90    0.90
  11   3  -1    2.60    2.10
  -3  11   1    2.60    1.00
  11   3   1    1.50    2.00
  -3  11   1    1.30    1.10
  -2  11  -1   74.39    4.30
  11   2  -1   71.79    5.90
  11   2   1   81.69    6.10
  -2  11   1   76.79    4.30
  -1  11  -1   41.70    3.00
  11   1  -1   37.10    4.90
  11   1  -1   40.30    2.90
  11   1   1   44.70    5.00
  11   1   1   44.00    3.20
  -1  11   1   43.20    3.10
  11   0  -1   61.39    3.50
  11   0  -1   53.89    5.70
   0  11  -1   59.39    3.70
  11   0   1   63.69    5.80
   0  11   1   56.19    3.60
  11   0   1   56.99    3.50
  11  -1  -1   50.29    3.20
   1  11  -1   52.69    3.30
  11  -1  -1   41.10    6.30
  11  -1   1   51.89    3.20
  11  -1   1   42.60    6.40
   1  11   1   46.80    3.20
   2  11  -1    0.80    1.20
  11  -2  -1   -0.10    0.70
  11  -2   1    1.20    0.80
   2  11   1    0.10    1.10
 -11   3  -1   12.90    2.00
  11  -3   1   10.00    1.80
 -11   3   1   11.30    1.80
 -11   4  -1   57.39    3.30
  11  -4  -1   56.39    3.30
 -11   4  -1   54.59    3.40
 -11   4   1   58.29    3.40
 -11   4   1   56.59    3.20
  11  -4   1   58.29    3.40
  11  -5  -1   19.60    1.90
 -11   5  -1   17.80    1.90
  11  -5   1   20.80    1.90
 -11   5   1   20.50    2.10
  11  -5   1   18.60    2.00
 -11   5   1   19.30    1.90
 -11   6  -1   29.30    2.00
  11  -6  -1   31.30    2.10
 -11   6   1   25.50    2.10
  11  -6   1   32.00    2.20
  11  -6   1   25.90    2.00
  -4  12   1    2.20    0.80
  -3  12  -1    2.10    0.90
  -3  12   1    2.40    0.90
  -2  12  -1   35.70    2.50
  12   2  -1   39.40    4.40
  -2  12   1   33.10    2.50
  -1  12  -1   27.40    2.30
  12   1  -1   29.90    4.70
  -1  12   1   24.70    2.20
  12   0  -1   10.10    2.00
   0  12  -1    6.50    1.20
   0  12   1    8.80    1.70
  12  -1  -1   12.30    1.70
 -12   1  -1   14.40    1.90
   1  12  -1   11.30    2.10
   1  12   1   15.10    1.90
  12  -1   1   17.20    1.90
  12  -2  -1    0.40    0.70
 -12   2   1   -0.20    0.90
  12  -2   1   -0.90    0.70
 -12   3  -1   -1.10    1.20
  12  -3   1    0.20    0.70
 -12   3   1   -0.50    1.10
  12  -4  -1    8.20    1.40
 -12   4  -1    7.00    1.10
  12  -4   1    9.80    1.40
 -12   4   1    7.30    1.60
   0   0  -2    0.50    0.20
   0   0   2   -0.10    0.20
   0   0   2    0.10    0.20
   1   0  -2 1663.53   60.99
   0   1  -2 1642.74   60.89
   0  -1   2 1558.04   60.79
  -1   0   2 1642.64   60.89
  -1  -1  -2 1184.48   46.70
  -1  -1   2 1275.07   47.40
   1   1   2 1288.57   47.10
   1   1   2 1259.07   46.70
  -1   1   2 1260.47   47.00
   2   1  -2 5424.06  201.98
   2   0  -2  356.66   15.40
   0   2  -2  368.76   14.30
   0  -2   2  405.26   15.30
   2   0   2  373.46   14.80
   0   2   2  357.66   14.70
  -2   0   2  368.16   15.30
   1   2  -2  392.06   14.70
   1   2  -2  397.76   15.90
  -1  -2  -2  393.56   15.20
   1   2   2  347.47   15.10
   2   2  -2  811.32   29.90
  -2  -2  -2  830.12   30.50
   2   2  -2  866.61   31.50
   2   2   2  781.12   30.50
  -2  -2   2  714.03   30.90
   2   2   2  723.43   30.40
   3   2  -2 1981.30   74.19
  -3  -2   2 1861.61   73.49
   3   2   2 1925.01   72.99
   3   1  -2 9999.00  371.66
   3   0  -2   41.30    4.40
   0   3  -2   40.80    2.60
   0  -3   2   42.10    3.40
   3   0   2   47.00    3.70
   0   3   2   48.50    3.10
   3  -1  -2  220.78   11.50
  -1  -3   2  243.48   10.90
   2   3  -2  129.69    8.00
  -2  -3  -2  122.09    6.60
   2   3  -2  129.89    5.90
  -2  -3   2  138.49    7.40
   2   3   2  137.99    6.60
  -3  -3  -2   40.80    3.60
   3   3  -2   40.40    3.00
   3   3   2   40.30    4.70
  -3  -3   2   42.30    4.20
   3   3   2   40.20    3.40
  -4  -3  -2  404.36   19.10
   4   3  -2  408.26   18.10
   4   3  -2  405.26   18.30
   4   3   2  494.35   21.90
   4   3   2  476.45   18.90
   4   3   2  470.65   19.00
  -4  -3   2  442.06   20.10
  -4  -2  -2 1870.91   73.19
  -4  -2   2 1878.31   73.99
   4   2   2 1989.80   73.89
   4   2   2 1913.41   72.89
   1  -4   2 1221.68   47.50
  -4  -1   2 1233.18   47.60
   4   1   2 1170.98   47.30
  -1   4   2 1183.88   46.10
   0   4  -2  253.67   10.60
   0  -4  -2  251.37   11.70
   4   0   2  252.07   12.50
   0   4   2  251.07   11.00
   0  -4   2  252.47   12.20
  -1  -4  -2  229.08   11.50
   1   4  -2  239.28   10.30
  -1  -4   2  265.87   12.30
   4  -1   2  258.17   13.10
   1   4   2  252.87   11.00
  -2  -4  -2   38.10    3.80
   2   4  -2   34.30    2.90
  -2  -4   2   38.30    4.30
   2   4   2   38.30    3.30
   3   4  -2  301.57   12.70
  -3  -4  -2  320.57   14.10
   3   4  -2  283.97   12.90
   3   4   2  296.47   13.30
  -3  -4   2  285.87   14.50
   3   4   2  294.77   13.20
   4   4  -2   13.70    3.00
  -4  -4  -2   11.40    2.80
   4   4  -2   17.70    3.10
   4   4   2   12.10    2.30
  -4  -4   2    8.20    2.80
   4   4   2    8.70    2.10
   5   4  -2  187.08   10.50
   5   4  -2  217.78   10.40
  -5  -4  -2  216.68   12.30
   5   4   2  197.68   10.60
  -4   5   2  206.78    9.00
  -5  -4   2  205.08   12.80
   5   4   2  201.78   11.00
   5   4   2  182.68   10.50
  -5  -4   2  176.38    8.80
  -4   5   2  210.08    8.90
   5   3  -2 1781.82   68.79
  -5  -3  -2 1829.32   70.39
   5   3  -2 1857.61   69.09
   5   3   2 1783.82   69.49
   5   3   2 1768.22   69.09
  -5  -3   2 1773.82   71.19
   5   2  -2 2001.30   79.89
   5   2   2 2189.88   80.49
  -5  -2   2 2129.39   82.19
   5   1  -2  121.19    7.00
  -1   5   2  138.89    7.20
   1  -5   2  128.79    8.60
   5   1   2  141.89    7.60
   0  -5  -2 1150.78   44.50
   5   0  -2 1123.79   43.00
   0  -5   2 1091.59   44.70
   5   0   2 1082.09   43.30
   0   5   2 1083.19   43.00
   1   5  -2  363.96   15.50
  -1  -5  -2  387.46   17.50
   5  -1  -2  365.26   16.00
   1   5   2  379.76   16.20
  -1  -5   2  393.36   18.10
   5  -1   2  384.46   16.40
   2   5  -2  115.19    6.20
   5  -2  -2  108.89    6.90
  -2  -5  -2  129.49    8.20
   2   5   2  141.09    7.20
  -2  -5   2  128.99    8.70
  -3  -5  -2  196.08   11.00
   3   5  -2  194.18    9.00
   3   5  -2  169.38    9.20
  -3  -5   2  183.38   11.40
   3   5   2  191.28    9.60
   3   5   2  187.78    9.40
  -4  -5  -2   38.40    6.40
   4   5  -2   37.70    4.20
   4   5  -2   31.90    4.80
   4   5  -2   37.80    4.50
   5  -4  -2   31.20    4.00
   4   5   2   37.70    3.40
  -4  -5   2   34.20    6.70
   5  -4   2   39.50    3.30
   4   5   2   31.80    5.20
   4   5   2   36.90    4.20
   5   5  -2   81.39    6.60
   5   5  -2   81.29    6.30
   5   5  -2   77.09    5.80
  -5  -5  -2   67.99    9.50
  -5   5  -2   73.29    4.70
   5  -5  -2   71.79    4.90
  -5  -5   2   83.29    5.00
   5  -5   2   83.09    4.70
  -5   5   2   87.49    4.60
   5   5   2   77.69    6.40
  -5  -5   2   81.69   10.20
   5   5   2   85.69    6.00
   5   5   2   80.09    6.50
   6   5  -2   89.29    9.40
   5  -6  -2   82.29    5.20
   6   5  -2   78.59    6.10
  -5   6  -2   71.89    4.80
   5  -6   2   82.59    5.00
   6   5   2   93.79    6.50
  -6  -5   2   91.69   14.50
  -5   6   2   83.29    4.70
  -5   6   2   81.49    5.70
   6   5   2   79.89    7.40
   6   4  -2  258.17   12.50
   6   4  -2  241.38   13.90
   6   4  -2  245.58   12.70
  -4   6  -2  232.28   10.90
  -4   6  -2  242.18   11.00
   6   4   2  274.77   12.90
  -6  -4   2  249.48   16.70
   4  -6   2  258.97   11.20
  -4   6   2  256.57   10.90
  -4   6   2  262.07   11.10
   6   4   2  262.47   13.30
   6   3  -2  913.11   37.90
  -3   6  -2  949.51   36.40
   6   3  -2  959.40   37.70
  -3   6  -2  944.41   36.10
   6   3  -2  920.21   36.10
   6   3  -2  979.30   38.20
   3  -6   2  949.31   41.20
   6   3   2  941.91   38.00
  -3   6   2  936.81   36.20
   6   3   2  934.31   38.60
  -3   6   2  920.61   36.40
  -6  -3   2  964.70   40.90
   6   2  -2  636.14   25.50
   6   2  -2  621.74   24.10
   6   2  -2  605.34   26.10
  -2   6  -2  641.24   24.30
  -2   6   2  596.84   24.30
   2  -6   2  594.14   28.10
  -2   6   2  599.14   24.00
   6   2   2  628.34   25.90
   6   1  -2  889.11   36.00
  -1   6  -2  838.72   34.90
   1  -6  -2  946.71   38.60
   6   1  -2  847.32   34.80
   6   1   2  903.81   36.40
   1  -6   2  955.90   39.10
  -1   6   2  897.61   34.80
  -1   6   2  960.30   35.10
  -1   6   2  932.11   36.70
   6   0  -2  700.83   27.80
   0  -6  -2  777.82   31.40
   6   0  -2  721.53   28.90
   0   6   2  738.93   29.20
   0   6   2  705.43   27.90
   6   0   2  662.13   27.80
   6   0   2  726.53   29.30
   0   6   2  673.13   27.60
   0  -6   2  743.83   31.90
  -1  -6  -2  149.69   10.20
   6  -1  -2  152.78    8.20
   6  -1  -2  137.89    7.00
   1   6  -2  144.69    7.70
   1   6   2  170.78    8.50
   6  -1   2  157.48    8.50
   1   6   2  147.99    7.30
  -1  -6   2  161.48   10.90
   6  -1   2  159.08    7.30
   1   6   2  155.58    7.10
   2   6  -2  170.48    8.30
   6  -2  -2  167.68    8.60
  -2  -6  -2  159.88   10.90
   2   6  -2  177.78    9.30
   6  -2  -2  165.28    7.50
   2   6   2  165.18    7.70
   2   6   2  161.28    8.90
   6  -2   2  145.79    8.70
  -2  -6   2  147.39   11.30
   2   6   2  156.08    7.40
   6  -2   2  159.08    7.60
   3   6  -2  496.55   19.60
   3   6  -2  514.75   20.70
  -3  -6  -2  489.25   22.80
   3   6  -2  485.45   19.00
   6  -3  -2  451.15   18.70
   6  -3  -2  443.86   23.10
   3   6  -2  456.55   19.60
   3   6   2  419.06   22.10
   6  -3   2  464.75   18.70
   3   6   2  445.06   19.80
   3   6   2  457.55   20.70
   3   6   2  462.45   19.00
   4   6  -2  112.39    6.30
   4   6  -2  115.89    7.10
   6  -4  -2  109.89    5.90
   4   6  -2  122.79    7.70
  -4  -6  -2  116.99   11.60
   4   6   2  110.29    6.10
   6  -4   2  106.49    5.80
   4   6   2  119.69    8.00
   4   6   2  111.19    7.10
  -4  -6   2   94.29    6.50
  -4  -6   2  122.19   12.00
   4   6   2  124.89    8.00
   6  -5  -2   32.10    3.10
   5   6  -2   31.20    4.80
  -5  -6  -2   26.30    7.90
  -6   5  -2   32.90    3.10
   5   6  -2   31.80    4.40
   5   6   2   24.60    4.80
   5   6   2   39.30    6.20
   6  -5   2   31.60    3.00
   5   6   2   31.10    4.50
  -6   5   2   34.00    3.10
  -5  -6   2   21.50    7.80
  -5  -6   2   30.80    3.70
   6   6  -2   59.19    5.60
   6  -6  -2   54.49    3.90
   6   6  -2   53.09    5.40
  -6   6  -2   52.29    3.90
   6  -6   2   42.70    3.70
  -6   6   2   47.60    3.70
  -6   6   2   50.89    3.60
   6   6   2   61.19    8.80
  -6  -6   2   37.80   15.00
   6   6   2   47.30    5.20
  -6   7  -2  172.78    8.50
   7   6  -2  173.38   10.10
   6  -7  -2  178.88    8.50
  -6   7  -2  174.38    8.20
   7   6   2  170.28   10.10
  -6   7   2  179.88    8.60
  -6   7   2  183.68    8.30
   6  -7   2  180.78    8.40
   7   5  -2  329.97   15.90
   5  -7  -2  339.37   14.20
   7   5  -2  341.97   16.10
  -5   7  -2  335.17   14.40
  -5   7  -2  319.67   13.90
   7   5   2  341.97   16.20
   5  -7   2  330.07   14.20
   7   5   2  331.07   17.80
  -5   7   2  346.57   14.40
  -5   7   2  336.57   14.10
   7   4  -2   21.40    4.20
   7   4  -2   19.30    4.00
  -4   7  -2   22.80    2.70
  -4   7  -2   23.40    2.80
   4  -7   2   28.70    8.20
   7   4   2   24.70    4.40
  -3   7  -2  340.47   14.40
   7   3  -2  320.57   14.20
   7   3  -2  357.86   16.40
   3  -7  -2  316.17   20.70
  -3   7  -2  343.57   14.60
   7   3  -2  320.07   16.70
   7   3   2  370.96   16.60
   7   3   2  371.36   17.70
  -3   7   2  370.66   14.50
   3  -7   2  368.56   21.60
  -3   7   2  381.76   14.90
   3  -7   2  322.27   14.70
  -2   7  -2  521.45   20.90
   2  -7  -2  514.85   26.60
   7   2  -2  543.35   22.80
   7   2  -2  515.15   20.90
  -2   7  -2  537.45   21.30
   7   2   2  559.64   23.10
  -2   7   2  529.15   21.30
  -2   7   2  506.25   20.90
   7   2   2  510.85   20.90
   2  -7   2  550.24   27.40
   7   1  -2  298.07   14.30
   1  -7  -2  301.87   18.20
  -1   7  -2  301.87   13.10
  -1   7  -2  301.97   12.90
   7   1  -2  295.47   12.90
  -1   7   2  318.57   13.20
   7   1   2  328.57   14.90
   1  -7   2  322.27   18.60
   7   1   2  322.67   13.00
  -1   7   2  308.47   12.90
   7   0  -2  254.37   12.40
   0   7  -2  247.08   11.30
   0   7  -2  255.27   12.90
   7   0  -2  252.47   11.10
   0   7  -2  249.48   11.00
   0  -7  -2  239.48   15.80
   7   0   2  279.77   12.90
   0  -7   2  254.47   16.60
   7   0   2  273.37   11.30
   0   7   2  270.57   11.40
   0   7   2  270.07   11.10
   0   7   2  273.07   12.90
   7  -1  -2  112.19    7.20
   7  -1  -2  112.69    5.90
   1   7  -2  108.29    5.90
   1   7  -2  110.39    6.20
  -1  -7  -2  106.29   11.30
   1   7  -2  106.49    8.00
   1   7   2  130.69    6.40
   1   7   2  124.49    6.10
   1   7   2  141.19    9.40
   7  -1   2  136.79    7.80
   1   7   2  136.49    7.90
   7  -1   2  137.39    6.30
  -1  -7   2  123.29   11.70
   7  -2  -2   27.50    4.50
   2   7  -2   28.60    3.50
   2   7  -2   34.00    3.30
   2   7  -2   34.10    5.00
   7  -2  -2   28.40    2.80
  -2  -7  -2   30.90    6.30
   7  -2   2   37.10    5.00
   7  -2   2   34.30    3.00
   2   7   2   40.30    3.20
  -2  -7   2   34.50    6.90
   2   7   2   28.80    2.80
   2   7   2   27.90    6.10
   2   7   2   28.80    4.80
   3   7  -2   89.69    6.70
   3   7  -2   82.89    5.10
   7  -3  -2   85.39    4.80
  -3  -7  -2   85.19   13.20
   3   7   2   84.19    5.10
   3   7   2   87.99    7.10
   7  -3   2   86.69    4.90
   3   7   2   93.09    7.10
  -3  -7   2   72.19   12.70
   4   7  -2   21.10    4.40
  -4  -7  -2   13.10    9.60
   4   7  -2   26.80    3.30
   7  -4  -2   21.30    2.60
   4   7   2   25.20    4.10
   4   7   2   26.90    4.70
  -4  -7   2   29.80    8.80
   4   7   2   28.50    5.30
   4   7   2   25.80    3.00
   7  -4   2   30.30    2.80
  -7   5  -2   13.50    2.50
   5   7  -2   13.90    3.10
   5   7  -2   17.00    3.20
  -5  -7   2   20.80    3.40
  -7   5   2   13.40    2.30
   5   7   2   11.80    4.30
   7  -5   2   14.10    2.40
   5   7   2   14.50    3.10
   6   7  -2   13.80    2.90
  -7   6  -2   19.40    2.80
  -7   6   2   13.10    2.30
   6   7   2   12.00    2.90
   7  -6   2   15.70    2.50
  -7   6   2   12.80    2.10
  -7   7  -2   60.39    4.20
  -7   7  -2   65.09    3.90
   7  -7  -2   54.29    4.10
   7   7  -2   62.29    5.80
   7   7   2   60.59    5.90
  -7   7   2   62.09    4.00
  -7   7   2   66.49    4.30
   7  -7   2   60.39    4.10
   7  -8  -2   71.69    4.30
  -7   8  -2   73.89    4.30
   8   7  -2   68.09    6.00
  -7   8  -2   59.59    4.50
   8   7   2   71.49    6.00
  -7   8   2   65.89    5.40
   8   6  -2    9.30    2.50
   6  -8  -2    7.50    1.50
  -6   8  -2    8.00    1.60
  -6   8  -2    9.00    1.80
  -6   8   2    6.00    1.40
   8   6   2    8.40    2.30
   6  -8   2    7.10    1.50
  -6   8   2   11.40    2.10
  -5   8  -2   67.99    4.50
  -5   8  -2   64.89    4.30
   8   5  -2   73.19    6.50
  -5   8   2   65.79    4.20
   8   5   2   49.40    9.90
  -5   8   2   71.59    4.60
   8   5   2   71.89    6.80
   5  -8   2   67.09    4.60
   8   4  -2   10.30    2.60
  -4   8  -2   13.60    2.40
  -4   8  -2   16.20    2.90
   8   4   2    8.90    2.70
  -4   8   2   11.40    2.20
  -4   8   2   13.00    2.50
   4  -8   2    8.50    1.80
   8   4   2    6.50    4.40
  -3   8  -2  131.09    6.60
   8   3  -2  132.29    6.20
   8   3  -2  130.19    8.30
   8   3  -2  136.79   11.20
  -3   8  -2  134.99    6.40
   8   3   2   97.99    9.80
  -3   8   2  123.59    6.70
   8   3   2  111.09    8.20
  -3   8   2  118.79    6.30
   8   2  -2   98.89    7.10
   8   2  -2   90.49    5.00
  -2   8  -2   91.09    5.40
  -2   8  -2   90.49    5.20
   8   2   2   90.69    5.30
  -2   8   2  101.49    5.30
   8   2   2   98.39    7.20
  -2   8   2   96.49    5.40
   8   1  -2  366.16   16.70
   1  -8  -2  358.26   23.90
  -1   8  -2  346.17   14.90
   8   1  -2  360.26   14.60
   8   1   2  352.36   14.70
  -1   8   2  342.07   14.90
   1  -8   2  336.37   23.70
  -1   8   2  343.37   14.60
   8   1   2  369.36   16.80
   0   8  -2   50.79    6.50
   0  -8  -2   47.00    9.20
   0   8  -2   44.20    3.90
   8   0  -2   50.19    5.00
   8   0  -2   45.70    3.30
   0  -8   2   63.89   14.00
   8   0   2   47.70    5.10
   8   0   2   42.80    3.30
   0   8   2   39.60    3.50
   0   8   2   43.80    3.40
   8  -1  -2    2.40    1.10
   8  -1  -2   -1.50    2.00
   1   8  -2    1.90    1.40
  -1  -8  -2    1.60    8.50
   1   8  -2    1.30    2.90
   8  -1   2    2.00    1.10
   1   8   2    1.30    1.30
   8  -1   2    1.60    2.20
   1   8   2    1.60    1.10
   1   8   2    7.80    3.50
   1   8   2    2.20    2.60
  -1  -8   2    4.50    8.10
   2   8  -2   64.59    6.20
  -2  -8  -2   55.59   10.70
   8  -2  -2   73.19    4.30
   2   8  -2   63.49    4.40
   8  -2  -2   69.99    5.90
   2   8   2   70.89    7.50
   8  -2   2   67.59    4.30
   8  -2   2   71.59    6.30
   2   8   2   69.99    6.60
   2   8   2   72.49    4.60
   3   8  -2   29.80    4.80
   3   8  -2   35.00    3.30
   8  -3  -2   34.40    2.90
   8  -3   2   34.10    3.00
   3   8   2   27.00    4.80
   3   8   2   25.00    4.70
   3   8   2   29.90    3.10
   4   8  -2    3.60    2.40
   8  -4  -2    3.50    1.10
  -8   4  -2    3.80    1.30
   4   8  -2    5.50    1.80
   8  -4   2    4.90    1.20
   4   8   2    3.00    1.40
   5   8  -2  256.27   13.10
  -8   5  -2  243.28   10.70
   8  -5  -2  248.78   11.10
  -8   5   2  253.37   10.90
   8  -5   2  250.07   11.20
  -8   6  -2   33.40    3.20
   8  -6  -2   35.30    3.10
  -8   6  -2   36.40    3.20
  -8   6   2   38.10    3.30
  -8   6   2   37.40    3.00
   8  -6   2   36.40    3.20
  -8   7  -2   73.89    4.40
   7   8  -2   86.19    7.50
  -8   7  -2   61.49    4.90
   8  -7   2   84.49    5.10
  -8   8  -2   99.89    5.10
   8  -8  -2   95.39    5.00
   8  -8   2   96.89    5.10
  -8   8   2   94.19    5.00
  -8   8   2   90.89    4.70
  -8   9  -2   34.00    2.50
   8  -9   2   37.50    2.90
  -8   9   2   37.70    2.50
  -8   9   2   36.10    2.60
   9   7  -2   63.09    5.70
   7  -9  -2   64.09    4.20
  -7   9  -2   58.89    3.60
   7  -9   2   55.29    3.80
  -7   9   2   55.99    3.40
  -7   9   2   55.19    3.60
   9   6  -2   38.90    4.70
   6  -9   2   29.20    3.20
  -6   9   2   30.10    2.50
   9   6   2   30.10    4.50
  -5   9  -2    1.70    1.10
   9   5  -2    3.70    2.30
  -5   9  -2    2.10    1.70
  -5   9   2    2.60    1.10
  -5   9   2    2.00    1.20
   9   5   2    3.10    2.10
  -4   9  -2   47.30    3.70
   9   4  -2   49.30    5.00
  -4   9  -2   46.30    3.60
  -4   9   2   43.00    3.60
   9   4   2   36.30    4.80
   4  -9   2   41.30    4.30
  -4   9   2   46.50    3.40
   9   4   2   32.50    9.70
  -3   9  -2    6.60    1.60
  -3   9  -2    7.10    1.60
   9   3   2    9.30    5.00
  -3   9   2    5.10    1.40
  -2   9  -2   37.80    3.40
   9   2  -2   38.70    3.00
   9   2  -2   30.10    4.60
   9   2  -2   37.90    6.70
  -2   9  -2   34.80    3.20
  -2   9   2   38.80    3.30
   9   2   2   29.50    5.50
   9   2   2   35.80    4.70
  -2   9   2   36.90    3.40
   9   2   2   36.60    3.20
   9   1  -2   26.60    4.40
  -1   9  -2   20.40    2.80
  -1   9  -2   29.50    3.00
   9   1  -2   23.30    2.60
   9   1   2   22.60    2.60
  -1   9   2   22.40    2.80
  -1   9   2   26.40    3.10
   9   1   2   27.80    4.50
   9   0  -2   74.39    6.20
   9   0  -2   75.69    4.50
   0   9  -2   74.99    4.70
   0   9   2   76.89    4.90
   0   9   2   77.99    4.60
   9   0   2   74.99    4.50
   9   0   2   79.89    6.60
   9  -1  -2  171.98    9.80
   1   9  -2  175.58    8.30
   1   9  -2  176.58   10.10
   9  -1  -2  179.98    8.20
   9  -1   2  166.98    8.10
   1   9   2  168.58    8.40
   9  -1   2  167.38    9.90
   1   9   2  169.08    8.10
   2   9  -2   37.10    5.20
   9  -2  -2   37.90    3.20
   9  -2  -2   42.50    5.40
   2   9  -2   36.80    3.60
   2   9   2   44.10    3.70
   9  -2   2   50.99    6.00
   9  -2   2   45.10    3.30
   3   9  -2   43.10    3.80
   9  -3  -2   44.70    3.40
   3   9  -2   38.60    5.20
   9  -3   2   56.59    3.70
   3   9   2   53.89    4.00
   9  -4  -2    5.90    1.30
   4   9  -2    7.80    2.50
  -9   4  -2    9.40    1.60
   9  -4   2    7.70    1.50
   4   9   2    6.90    1.60
  -9   4   2    7.10    1.40
  -9   5  -2   34.00    2.70
   9  -5  -2   32.10    2.70
  -9   5   2   25.30    2.70
  -9   5   2   23.10    2.50
   9  -5   2   28.20    2.70
   9  -6  -2  109.79    5.60
  -9   6  -2  117.89    5.60
   9  -6   2  108.89    6.50
  -9   6   2  105.59    5.30
  -9   6   2  107.89    5.60
  -9   7  -2   21.20    2.20
   9  -7  -2   26.00    2.30
  -9   7   2   19.30    2.10
  -9   7   2   19.80    2.10
   9  -7   2   19.50    2.20
  -9   8  -2   53.79    3.20
   9  -8  -2   51.29    3.30
  -9   8   2   57.39    3.20
   9  -8   2   54.19    3.30
  -9   8   2   56.49    3.20
  -9   9  -2   21.10    1.90
   9  -9   2   24.00    2.30
   9  -9   2   22.00    1.70
  -9   9   2   24.60    1.90
  -8  10  -2   17.90    1.80
   8 -10   2   15.40    1.50
  -8  10   2   14.40    1.60
  -7  10  -2   25.20    2.10
  -7  10   2   29.70    2.60
  -7  10   2   28.10    2.20
   7 -10   2   30.40    3.10
   7 -10   2   26.80    2.00
  10   6  -2    5.60    2.10
  -6  10  -2    5.80    1.10
  -6  10   2    6.60    1.20
  -6  10   2    7.40    1.30
  10   5  -2    3.00    2.00
  -5  10  -2    3.00    0.90
  -5  10   2    3.10    1.00
  10   5   2    3.90    2.10
  -5  10   2    2.50    1.10
  10   4  -2    2.00    2.00
  -4  10  -2    2.80    1.40
  -4  10   2    4.50    1.20
  -4  10   2    3.00    1.00
  10   4   2    4.90    2.00
  -3  10  -2   48.20    3.40
  10   3  -2   38.50    5.00
  -3  10   2   42.80    3.50
  -3  10   2   47.10    3.20
  10   3   2   46.50    5.10
  10   2  -2   81.69    6.40
  -2  10  -2   85.89    5.00
  10   2  -2   78.19    4.40
  -2  10  -2   83.49    4.80
  10   2   2   76.39   14.50
  10   2   2   87.49    6.60
  -2  10   2   88.79    4.80
  -2  10   2   84.89    5.10
  -1  10  -2   57.09    4.00
  10   1  -2   59.69    3.60
  10   1  -2   52.89    5.20
  -1  10   2   56.49    4.10
  -1  10   2   51.29    3.70
  10   1   2   54.99    5.30
  10   1   2   55.49    3.60
  10   0  -2    8.70    2.20
  10   0  -2    9.90    2.10
   0  10  -2    9.10    1.60
  10   0   2    8.70    2.40
  10   0   2    6.70    1.30
   0  10   2    7.90    1.70
  10  -1  -2   52.29    5.30
   1  10  -2   43.90    5.60
  10  -1  -2   43.70    3.30
   1  10  -2   43.50    3.60
  10  -1   2   43.50    3.30
  10  -1   2   41.80    5.50
   1  10   2   46.50    3.70
   2  10  -2   56.89    5.80
   2  10  -2   68.89    4.30
  10  -2  -2   71.49    4.20
  10  -2  -2   77.49    6.90
  10  -2   2   64.99    4.20
   2  10   2   72.09    4.40
  10  -3  -2   53.39    3.60
  10  -3   2   54.19    3.70
   3  10   2   59.29    3.90
  10  -4  -2   24.80    2.80
 -10   4  -2   22.20    2.40
 -10   4   2   23.80    2.50
  10  -4   2   25.20    3.00
 -10   4   2   20.90    2.20
 -10   5  -2   53.79    3.20
  10  -5  -2   51.69    3.20
 -10   5  -2   47.50    3.40
  10  -5   2   45.30    3.10
 -10   5   2   47.80    3.20
 -10   5   2   43.20    3.00
  10  -6  -2   23.40    2.20
 -10   6  -2   27.40    2.20
 -10   6   2   26.90    2.30
 -10   6   2   22.50    2.20
  10  -6   2   23.70    2.20
  10  -7  -2   38.10    2.60
 -10   7  -2   40.30    2.60
 -10   7   2   42.30    2.60
  10  -7   2   41.50    2.70
  10  -8  -2   23.70    2.30
 -10   8  -2   26.70    1.80
  10  -8   2   24.70    1.80
 -10   8   2   26.20    2.00
  10  -8   2   28.20    2.10
   6 -11  -2    3.90    1.10
  -6  11  -2    2.40    0.80
  -6  11   2    1.60    0.80
   6 -11   2    2.60    1.00
  -5  11  -2   15.30    1.80
   5 -11  -2   15.20    2.30
   5 -11   2   10.60    1.50
  -5  11   2   13.90    1.80
  -5  11   2   14.20    2.00
  -4  11  -2   14.10    2.00
  11   4  -2   12.00    2.40
  11   4   2   20.80    3.70
  -4  11   2   14.90    1.90
  -4  11   2   13.80    2.00
  11   3  -2   11.30    2.50
  -3  11  -2    7.50    1.40
  11   3   2    5.40    2.10
  -3  11   2   10.10    1.80
  -3  11   2    7.50    1.30
  11   2  -2   19.50    4.10
  -2  11  -2   15.50    2.10
  -2  11   2   18.20    2.10
  11   2   2   19.50    4.00
  11   1  -2    9.70    1.90
  -1  11  -2    7.10    1.30
  11   1  -2   11.50    2.50
  -1  11   2    8.60    1.40
  11   1   2    7.10    2.30
   0  11  -2   12.60    2.00
  11   0  -2    6.20    2.40
  11   0  -2    9.80    1.70
  11   0   2   12.90    2.10
   0  11   2    9.30    1.90
  11   0   2    6.50    2.60
  11  -1  -2   58.69    6.60
   1  11  -2   61.39    3.90
  11  -1  -2   59.89    3.60
   1  11   2   66.39    3.90
  11  -1   2   72.79    3.80
   2  11  -2   48.40    3.50
  11  -2  -2   47.60    3.10
  11  -2   2   52.09    3.10
   2  11   2   47.40    3.40
 -11   3  -2   69.29    3.80
  11  -3  -2   66.49    3.90
 -11   3   2   72.69    4.00
 -11   3   2   66.69    3.70
  11  -3   2   66.89    3.80
 -11   4  -2   24.60    2.60
  11  -4  -2   22.50    2.10
 -11   4  -2   21.80    2.00
 -11   4   2   19.50    2.30
  11  -4   2   18.70    2.30
 -11   4   2   21.90    2.00
  11  -4   2   20.30    2.00
  11  -5  -2    6.60    1.50
 -11   5  -2    4.40    1.00
  11  -5   2    7.20    1.50
  11  -5   2    4.30    1.00
 -11   5   2    5.40    1.10
 -11   6  -2   24.40    1.90
  11  -6  -2   28.60    2.10
  11  -6   2   23.50    1.90
  11  -6   2   30.30    2.10
 -11   6   2   25.10    2.20
 -11   6   2   29.90    2.60
  12   4  -2   -0.90    1.60
  -4  12  -2    0.70    1.40
  -3  12  -2    1.60    0.90
  12   3  -2    2.10    2.00
  12   2  -2    2.80    2.10
  -2  12  -2    2.60    1.00
  -2  12   2    1.90    0.80
  12   1  -2    3.80    2.30
  -1  12  -2    4.60    1.20
  -1  12   2    5.00    1.10
  12   0  -2   67.89    3.60
  12   0  -2   74.19    6.80
   0  12  -2   66.59    3.80
   0  12   2   67.59    3.80
   1  12  -2  116.39    5.50
  12  -1  -2  120.99    5.20
 -12   1  -2  108.69    5.20
   1  12   2  107.49    5.40
  12  -1   2  117.49    5.20
  12  -2  -2   52.59    3.00
 -12   2  -2   57.39    3.30
  12  -2   2   56.19    3.00
 -12   2   2   52.69    2.90
  12  -3  -2   44.20    2.60
 -12   3  -2   45.60    3.10
 -12   3   2   44.10    2.80
  12  -3   2   48.00    2.70
 -12   4  -2    8.20    1.60
  12  -4  -2    7.10    1.30
  12  -4   2    5.00    0.90
 -12   4   2    5.20    1.10
   0   0  -3    0.10    0.30
   0   0   3   -0.20    0.30
   0   0   3    0.20    0.30
   1   0  -3  669.53   27.70
   0   1  -3  675.13   27.50
  -1   0   3  770.82   27.10
  -1   0   3  736.83   27.70
   0   1   3  770.82   27.40
   0  -1   3  706.43   27.60
  -1  -1  -3 1089.19   39.70
   1   1  -3 1115.69   40.80
   1   1  -3 1108.29   39.60
  -1   1   3 1008.80   40.20
   1   1   3 1087.09   40.40
  -1  -1   3  993.60   40.60
   2   0  -3  403.16   16.40
  -2   0   3  404.06   18.70
   2   0   3  373.86   15.40
   0   2   3  382.96   15.50
  -1  -2  -3   19.50    1.60
   1   2  -3   18.20    2.50
   2  -1  -3   17.70    2.70
   1   2  -3   18.20    1.20
  -2  -2  -3   55.59    3.30
   2   2  -3   54.29    4.60
   2   2  -3   58.29    3.00
  -2  -2   3   65.69    4.30
   2   2   3   56.19    4.20
  -3  -2  -3 1584.54   63.29
   3   2  -3 1718.03   64.99
  -2   3   3 1670.63   63.09
  -3  -2   3 1606.44   64.09
   3   2   3 1742.13   63.29
   3   1  -3 7778.52  290.07
   3   0  -3   96.69    7.10
   0   3   3  129.99    5.90
   0  -3   3  116.69    6.50
   3   0   3  124.99    6.30
   1   3  -3  192.48   10.00
   3  -1  -3  204.68   10.70
   1   3  -3  198.08    8.00
  -1  -3  -3  218.38   11.50
   1   3   3  183.48    8.80
  -1  -3   3  195.28    9.60
   2   3  -3  173.68   10.40
  -2  -3  -3  178.08    8.70
   2   3  -3  184.48    7.90
   2   3   3  204.88    8.90
  -2  -3   3  214.28    9.90
   3   3  -3  217.68    9.20
  -3  -3  -3  217.58    9.90
   3   3   3  211.68   10.00
  -3  -3   3  208.48   11.00
   3   3   3  202.28   10.30
   4   3  -3  320.37   13.80
   4   3  -3  306.17   13.40
  -4  -3  -3  321.07   14.50
  -4  -3   3  321.87   15.70
   4   3   3  322.07   14.30
   4   3   3  310.17   14.10
   4   3   3  312.07   15.40
  -4  -2  -3 1754.82   68.39
   4   2  -3 1672.43   67.89
   4   2   3 1753.52   68.39
   4   2   3 1837.32   68.99
  -2   4   3 1839.02   68.09
  -4  -2   3 1888.31   69.89
   4   1  -3 1139.69   44.70
  -4  -1   3 1141.79   46.10
   1  -4   3 1214.98   46.20
  -1   4   3 1106.09   44.70
   4   1   3 1207.08   45.60
   0  -4  -3  613.94   26.40
   4   0   3  682.53   27.20
   0  -4   3  649.83   27.10
   0   4   3  670.63   26.10
  -1  -4  -3  415.26   18.20
   1   4  -3  430.86   16.90
   4  -1   3  436.16   19.60
   1   4   3  427.56   17.80
  -1  -4   3  440.66   19.20
   2   4  -3  587.84   22.90
  -2  -4  -3  546.25   24.20
  -2  -4   3  588.44   25.30
   2   4   3  640.54   24.10
   3   4  -3  722.63   28.00
  -3  -4  -3  741.93   29.50
   3   4  -3  672.03   28.40
  -3  -4   3  724.03   30.60
   3   4   3  717.13   29.10
   3   4   3  744.23   28.90
   4   4  -3 1135.89   42.70
  -4  -4  -3 1120.59   44.30
   4   4  -3 1117.29   43.10
   4   4   3 1111.09   43.80
   4   4   3 1069.49   43.40
  -4  -4   3 1080.89   45.60
   5   4  -3  344.67   14.90
  -5  -4  -3  340.37   16.60
   5   4  -3  332.37   15.40
   5   4  -3  294.87   15.10
  -5  -4   3  332.07   13.60
   4  -5   3  316.07   13.70
   5   4   3  347.07   15.70
  -5  -4   3  336.67   18.00
   5   4   3  346.77   15.30
  -4   5   3  326.27   13.50
  -4   5   3  309.57   13.60
   5   3  -3  757.02   30.10
   5   3  -3  734.83   30.10
   5   3   3  765.02   30.60
  -5  -3   3  754.32   32.80
  -3   5   3  751.32   29.30
   5   3   3  765.02   31.10
  -3   5   3  728.13   29.30
   5   2  -3  276.47   11.50
   2  -5   3  240.98   13.20
  -5  -2   3  224.58   12.90
   5   2   3  225.78   11.50
   5   1  -3  142.39    7.20
   1  -5   3  128.99    8.70
   5   1   3  127.89    7.70
  -1   5   3  138.19    7.30
   0  -5  -3  170.08    9.30
   5   0  -3  160.68    8.10
   0   5   3  158.78    8.10
   0  -5   3  152.18    9.50
   5   0   3  155.68    8.50
   5  -1  -3  913.61   38.00
   1   5  -3  971.50   37.60
  -1  -5  -3  992.80   39.50
   1   5   3 1006.70   38.60
   5  -1   3  983.20   38.50
  -1  -5   3 1006.90   40.50
  -2  -5  -3  335.67   15.40
   5  -2  -3  299.87   13.70
   2   5  -3  309.27   13.20
  -2  -5   3  321.07   16.10
   2   5   3  296.67   14.00
   2   5   3  341.97   14.40
  -3  -5  -3   28.60    5.20
   5  -3  -3   24.30    4.10
   3   5  -3   30.40    3.40
   3   5  -3   20.30    3.70
   3   5  -3   24.70    4.10
   3   5   3   34.40    3.90
  -3  -5   3   39.20    6.10
   3   5   3   36.10    4.30
  -4  -5  -3   38.70    6.60
   4   5  -3   47.80    4.50
   5  -4  -3   46.10    4.10
   4   5  -3   53.79    4.90
   4   5  -3   48.40    5.20
   4   5   3   54.59    5.90
   5  -4   3   57.99    3.90
   4   5   3   53.39    4.00
   4   5   3   59.69    4.80
   4   5   3   51.09    7.70
  -4  -5   3   61.09    7.80
  -5   5  -3  234.68   10.40
   5  -5  -3  221.78   10.50
   5   5  -3  239.88   11.70
  -5  -5  -3  233.88   15.00
   5   5  -3  224.88   12.00
   5  -5   3  237.08   10.50
  -5   5   3  241.98   10.50
  -5  -5   3  240.08   10.50
  -5   5   3  237.48   10.30
  -5  -5   3  254.07   16.20
   5   5   3  258.67   12.10
   5   5   3  257.77   12.70
  -5   6  -3   48.40    4.10
   6   5  -3   56.19    5.60
   6   5  -3   54.79    5.20
   5  -6  -3   51.99    4.30
  -6  -5   3   51.99    9.70
   6   5   3   49.90    5.10
  -5   6   3   55.39    3.90
   6   5   3   47.40    6.50
   5  -6   3   49.10    3.90
  -4   6  -3   34.00    3.20
  -4   6  -3   43.40    4.10
   6   4  -3   39.10    6.00
   6   4  -3   38.10    4.50
   6   4  -3   38.00    5.10
  -6  -4   3   45.60   10.00
  -4   6   3   43.40    3.40
   6   4   3   50.59    5.70
   4  -6   3   41.20    3.80
  -4   6   3   44.20    3.20
   6   4   3   51.19    5.00
   6   3  -3   24.00    2.80
  -3   6  -3   20.10    2.50
   6   3  -3   23.20    3.60
   6   3   3   25.20    4.10
  -3   6   3   23.50    2.60
   3  -6   3   18.20    2.30
   3  -6   3   19.00    4.60
  -3   6   3   19.40    2.60
  -6  -3   3   21.40    5.70
   6   3   3   24.80    4.50
   6   2  -3  206.18   12.10
  -2   6  -3  229.38   10.00
   6   2  -3  220.78    9.90
   6   2  -3  223.78   11.10
   6   2   3  243.18   11.70
  -2   6   3  240.98   10.20
   2  -6   3  229.28   14.80
  -2   6   3  240.08    9.90
  -1   6  -3   40.90    3.40
   6   1  -3   47.30    4.10
   6   1  -3   47.90    3.30
   1  -6  -3   44.40    6.30
   6   1   3   39.20    4.30
  -1   6   3   43.70    3.40
  -1   6   3   39.40    3.00
   1  -6   3   39.20    6.30
   6   0  -3  189.48    8.00
   6   0  -3  191.48    9.00
   0  -6  -3  192.28   11.10
   0   6   3  166.88    7.70
   6   0   3  160.68    8.00
   0  -6   3  167.28   11.40
   6   0   3  164.18    9.20
   0   6   3  169.38   10.20
   6  -1  -3  994.00   38.80
   6  -1  -3 1005.80   37.90
  -1  -6  -3 1027.20   41.20
  -1  -6   3 1025.20   42.20
   6  -1   3  960.40   39.10
   6  -1   3  949.01   37.90
   1   6   3  984.70   38.00
   1   6   3  957.70   37.70
   6  -2  -3  238.18   11.40
   6  -2  -3  237.08   10.40
   2   6  -3  232.98   10.80
  -2  -6  -3  241.68   13.70
   2   6  -3  248.38   12.00
  -2  -6   3  263.57   14.90
   6  -2   3  239.18   10.50
   2   6   3  245.78   10.30
   6  -2   3  244.08   11.80
   2   6   3  204.48   12.90
   2   6   3  251.27   10.70
   6  -3  -3  106.79    5.50
   3   6  -3   84.19    6.70
   3   6  -3   91.69    5.80
   3   6  -3  104.69    7.20
   6  -3  -3   95.39    7.10
  -3  -6  -3  105.89    9.70
   3   6   3  114.79    7.20
  -3  -6   3  108.29   10.20
   6  -3   3  117.39    5.70
   3   6   3  109.99    7.00
   3   6   3  104.09    7.90
   3   6   3  106.89    5.70
   4   6  -3   95.39    6.40
  -4  -6  -3   90.99   11.40
  -6   4  -3   86.59    5.10
   6  -4  -3   94.29    5.10
   4   6  -3   90.79    5.70
   4   6  -3   82.59    6.60
   6  -4   3   85.29    5.00
   4   6   3   85.89    6.40
  -4  -6   3   94.49    5.50
  -4  -6   3   85.99   11.10
   4   6   3   91.89    7.00
   4   6   3   97.89    7.10
   4   6   3   82.49    5.20
  -6   5  -3  183.28    8.60
   5   6  -3  195.38   10.70
   6  -5  -3  191.58    8.70
   5   6  -3  196.88   10.20
   5   6   3  194.18   10.20
  -5  -6   3  184.38   17.40
  -6   5   3  181.48   10.00
  -5  -6   3  188.98    8.80
   5   6   3  189.08   11.40
  -6   6  -3  118.99    6.30
   6  -6  -3  113.79    6.30
   6   6  -3  118.49    7.80
   6   6  -3  120.99    8.30
  -6   6   3  121.99    6.20
   6   6   3  114.89   10.40
   6   6   3  132.99    8.20
   6  -6   3  128.79    6.50
  -6   6   3  122.79    6.50
  -6   7  -3    6.20    1.50
  -6   7  -3    7.00    1.60
   6  -7  -3    5.10    1.50
   7   6  -3    6.90    2.60
   7   6   3    5.20    5.80
  -6   7   3    5.40    1.60
  -6   7   3    2.90    1.30
   6  -7   3    5.40    1.30
   7   6   3    2.70    2.30
   7   5  -3   33.90    4.70
  -5   7  -3   39.20    3.40
  -5   7  -3   39.20    3.40
   7   5  -3   40.40    4.90
   5  -7   3   31.50    3.30
  -5   7   3   37.60    3.20
  -5   7   3   36.50    3.20
   7   5   3   28.20    4.70
   7   5   3   38.70    7.90
   7   4  -3   33.10    4.80
  -4   7  -3   26.10    3.20
   7   4  -3   37.20    4.60
  -4   7  -3   34.30    3.00
  -4   7   3   34.10    3.10
   7   4   3   35.90    4.80
  -4   7   3   31.90    3.00
   7   4   3   25.30    4.60
   4  -7   3   33.70    3.90
   4  -7   3   21.40    8.70
   7   3  -3  174.28    9.50
   7   3  -3  178.78   10.70
  -3   7  -3  172.98    7.80
  -3   7  -3  173.28    7.90
   7   3  -3  185.38    9.70
   7   3  -3  163.78    7.60
  -3   7   3  149.09    8.10
   7   3   3  152.98    9.50
  -3   7   3  146.99    7.50
   7   3   3  159.98   10.60
   3  -7   3  151.88   15.10
   3  -7   3  154.38    8.10
   7   2  -3  202.38    8.90
  -2   7  -3  201.18    9.00
   2  -7  -3  202.88   14.90
   7   2  -3  207.68   10.60
  -2   7  -3  209.18    9.20
  -2   7   3  195.28    9.20
   7   2   3  195.88   10.90
  -2   7   3  192.38    8.90
   2  -7   3  219.78   15.90
   7   2   3  189.08    8.90
   1  -7  -3  170.58   13.50
  -1   7  -3  169.68    8.10
   7   1  -3  169.08    7.90
   7   1  -3  172.78    9.40
  -1   7  -3  175.38    8.20
  -1   7   3  176.88    8.20
   7   1   3  180.98    9.90
  -1   7   3  176.78    8.00
   7   1   3  185.38    8.10
   1  -7   3  173.48   13.70
   7   0  -3  340.67   14.00
   0  -7  -3  325.17   18.80
   7   0  -3  335.17   15.30
   0   7  -3  332.57   14.00
   0   7  -3  345.57   14.20
   0   7  -3  327.37   15.80
   0   7   3  338.97   15.80
   7   0   3  349.07   14.10
   7   0   3  333.77   15.70
   0   7   3  339.87   14.30
   0  -7   3  351.06   19.90
   0   7   3  345.17   14.00
  -1  -7  -3  490.95   25.00
   7  -1  -3  507.05   21.20
   1   7  -3  481.25   19.90
   7  -1  -3  496.05   20.00
   1   7  -3  495.25   21.60
   1   7  -3  498.85   20.10
   1   7   3  502.55   19.90
   7  -1   3  504.95   20.10
   1   7   3  529.65   21.90
   1   7   3  488.85   20.20
   7  -1   3  501.85   21.60
   1   7   3  471.65   22.10
  -1  -7   3  511.95   26.00
  -2  -7  -3  382.76   21.00
   2   7  -3  366.26   17.00
   2   7  -3  357.06   15.50
   7  -2  -3  369.56   16.50
   7  -2  -3  372.36   15.30
   2   7   3  389.46   15.70
   7  -2   3  369.66   16.70
  -2  -7   3  384.46   21.80
   7  -2   3  382.76   15.50
   2   7   3  353.96   15.30
   2   7   3  366.56   17.50
   2   7   3  382.26   17.40
   7  -3  -3  171.88   10.10
   3   7  -3  173.58   10.30
   7  -3  -3  179.78    8.60
  -3  -7  -3  189.38   16.50
   3   7  -3  169.88    8.80
   3   7   3  202.88   11.10
   3   7   3  218.58   11.00
   7  -3   3  211.08    9.40
   3   7   3  200.08    9.10
  -3  -7   3  199.98   16.60
   7  -4  -3   25.00    2.90
  -7   4  -3   25.10    3.00
   4   7  -3   28.60    4.60
   4   7  -3   26.20    3.80
   4   7  -3   30.70    3.70
   7  -4   3   30.10    2.80
  -4  -7   3   37.10    9.80
   4   7   3   27.30    3.10
  -4  -7   3   34.50    3.90
   4   7   3   18.20    3.80
   7  -5  -3    1.70    1.20
   5   7  -3    0.90    2.60
  -7   5  -3    4.10    1.40
   5   7   3    3.00    2.60
  -5  -7   3    2.80    1.60
  -7   5   3    3.40    1.40
  -7   5   3    2.90    1.20
   5   7   3    6.00    4.00
   7  -5   3    3.10    1.10
   6   7  -3    8.30    2.40
   6   7  -3    5.40    2.50
  -7   6   3    3.70    1.30
  -7   6   3    6.30    1.40
   6   7   3    5.20    2.70
   7  -6   3    4.00    1.20
   7   7  -3    6.90    2.30
  -7   7  -3    4.60    1.40
   7  -7  -3    8.00    1.60
  -7   7  -3    6.70    1.60
   7  -7   3   10.90    2.30
  -7   7   3    9.00    1.70
   7   7   3    6.50    2.50
  -7   7   3    8.10    1.50
  -7   8  -3   34.20    4.00
   7  -8  -3   48.90    3.60
   8   7  -3   38.30    5.20
  -7   8   3   49.00    4.10
   7  -8   3   33.00    4.70
   8   6  -3  213.38   11.20
  -6   8  -3  194.38    9.00
  -6   8  -3  202.78    9.50
   6  -8  -3  203.48    9.30
   6  -8   3  211.98    9.60
  -6   8   3  207.58    9.20
  -6   8   3  207.18    9.60
   8   6   3  210.48   11.20
  -5   8  -3   65.29    4.20
  -5   8  -3   61.09    4.10
  -5   8   3   54.69    4.10
  -5   8   3   60.59    3.90
   8   5   3   62.79   12.00
   5  -8   3   56.09    4.20
   8   4  -3  166.48    9.60
  -4   8  -3  155.88    7.50
  -4   8  -3  154.18    7.80
  -4   8   3  149.88    7.40
   4  -8   3  154.18    7.80
   8   4   3  158.18   12.40
   8   4   3  159.48    9.80
  -4   8   3  165.08    8.00
  -3   8  -3    5.30    1.50
   8   3  -3    6.20    2.40
   8   3  -3    7.50    1.40
  -3   8  -3    8.40    1.80
   8   3   3    6.10    2.30
   8   3   3    8.20    3.60
   2  -8  -3   79.69   17.80
   8   2  -3   89.79    7.00
   8   2  -3   88.39    5.00
  -2   8  -3   91.69    5.40
  -2   8  -3   92.39    5.20
   8   2   3   99.49    9.00
   8   2   3   99.19    7.40
  -2   8   3  106.19    5.60
   8   2   3   91.19    5.30
  -2   8   3  105.09    5.30
   8   1  -3  287.07   13.90
   8   1  -3  264.67   11.90
   1  -8  -3  259.97   21.60
  -1   8  -3  273.47   12.20
   8   1   3  284.07   12.00
   1  -8   3  274.17   21.60
   8   1   3  301.27   14.30
  -1   8   3  286.07   12.40
  -1   8   3  291.97   12.00
   8   0  -3   92.89    6.80
   8   0  -3   96.19    5.20
   0   8  -3   90.99    5.50
   0  -8  -3   77.29   16.20
   0   8  -3  108.69    7.80
   0  -8   3   84.69   14.90
   0   8   3   99.29    5.30
   8   0   3  103.49    5.40
   0   8   3   99.39    5.60
   8   0   3  111.89    7.40
   8  -1  -3   31.70    4.50
  -1  -8  -3   36.40   10.00
   1   8  -3   41.50    8.50
   1   8  -3   31.60    3.50
   8  -1  -3   33.80    3.00
  -1  -8   3   29.40    9.20
   1   8   3   37.30    3.30
   8  -1   3   38.30    4.80
   1   8   3   41.70    5.90
   8  -1   3   34.90    3.00
   1   8   3   35.70    3.00
  -2  -8  -3  136.39   22.30
   8  -2  -3  159.98    9.20
   2   8  -3  168.78    8.00
   8  -2  -3  172.68    7.70
   2   8  -3  167.38    9.50
  -2  -8   3  151.38   19.00
   2   8   3  154.68    8.00
   2   8   3  163.08   10.60
   8  -2   3  150.38    9.30
   8  -2   3  161.38    7.70
   8  -3  -3  149.59    7.10
   3   8  -3  148.09    7.30
   3   8  -3  147.59    8.90
   8  -3  -3  127.19   11.50
   3   8   3  139.19   10.60
   3   8   3  140.99    7.30
   8  -3   3  138.99    7.00
   4   8  -3   64.69    6.00
  -8   4  -3   67.19    4.10
   8  -4  -3   63.99    4.20
   4   8  -3   70.69    4.90
  -4  -8   3   52.29    4.70
   4   8   3   56.29    9.80
   4   8   3   73.59    4.70
   8  -4   3   66.29    4.30
  -8   5  -3   60.49    3.80
   5   8  -3   59.79    5.70
   8  -5  -3   58.69    3.80
  -8   5   3   48.10    3.50
   8  -5   3   45.80    3.70
  -8   5   3   46.00    3.70
  -8   6  -3   32.30    3.40
   8  -6  -3   40.10    3.20
   6   8  -3   34.50    4.90
  -8   6   3   42.30    3.10
  -8   6   3   43.10    3.40
   8  -6   3   41.40    3.30
   8  -7  -3   31.20    3.00
   7   8  -3   40.00    6.20
  -8   7   3   40.40    3.40
   8  -7   3   37.00    3.70
   8   8  -3    3.70    3.40
   8  -8  -3    2.00    1.10
  -8   8  -3    2.70    1.00
  -8   8   3    1.50    0.90
  -8   8   3    2.20    0.90
   8  -8   3    1.00    0.90
  -8   9  -3   16.80    1.80
  -8   9   3   14.60    1.70
   8  -9   3   12.50    2.10
  -8   9   3   16.30    1.90
   9   7  -3   11.80    2.50
  -7   9  -3    9.60    1.80
  -7   9   3   14.80    1.90
  -7   9   3   12.40    1.90
   7  -9   3   14.70    2.30
  -6   9  -3   76.49    4.90
   9   6  -3   74.39    6.00
   9   6   3   75.49    6.20
  -6   9   3   74.89    4.90
   6  -9   3   77.19    4.50
  -6   9   3   72.49    4.00
  -5   9  -3   90.39    5.00
   9   5  -3   91.59    6.70
  -5   9   3   79.29    4.90
   9   5   3   78.99    6.50
  -5   9   3   80.69    4.60
   9   4  -3   24.00    4.20
  -4   9  -3   25.50    3.20
  -4   9  -3   25.50    2.90
  -4   9   3   25.50    2.70
   4  -9   3   30.80    3.60
   9   4   3   22.30    4.00
   9   4   3   26.20    7.60
  -4   9   3   27.70    2.90
   9   3  -3   21.30    2.70
  -3   9  -3   25.80    2.80
  -3   9  -3   20.30    2.90
   9   3  -3   26.00    5.80
  -3   9   3   18.90    2.50
  -3   9   3   16.80    2.70
   9   3   3   15.60    3.70
   9   3   3   12.80    5.10
   9   2  -3   62.79    5.50
  -2   9  -3   63.99    4.00
  -2   9  -3   59.99    4.10
   9   2   3   44.50    5.30
  -2   9   3   55.09    4.10
   9   2   3   50.09    3.80
  -2   9   3   50.79    3.80
  -1   9  -3   21.30    2.90
   9   1  -3   27.00    4.20
  -1   9  -3   27.40    3.00
   9   1  -3   26.70    2.70
  -1   9   3   23.50    2.90
   9   0  -3   55.89    3.70
   0   9  -3   60.09    6.60
   9   0  -3   56.39    5.40
   0   9  -3   55.79    3.90
   0   9   3   48.80    4.00
   9   0   3   54.69    5.50
   9   0   3   50.69    3.60
   0   9   3   47.30    3.60
   9  -1  -3  106.69    7.20
   1   9  -3   99.59    7.30
   9  -1  -3  104.99    5.50
   1   9  -3   93.19    5.50
   1   9   3  101.79    5.80
   9  -1   3   99.09    7.30
   9  -1   3   97.19    5.40
   1   9   3   96.99    5.50
   9  -2  -3  146.49    7.00
   2   9  -3  152.88    7.30
   2   9  -3  131.09    8.50
   9  -2  -3  148.49    8.70
   9  -2   3  126.59    8.80
   2   9   3  132.49    7.30
   9  -2   3  140.79    7.00
   3   9  -3   22.40    3.20
   9  -3  -3   19.80    2.40
   3   9  -3   15.50    3.10
   3   9   3   24.60    2.90
   9  -3   3   20.30    2.60
   4   9  -3   11.90    2.60
   9  -4  -3   14.90    2.30
  -9   4  -3   16.20    2.60
  -9   4   3    9.10    1.60
   9  -4   3   10.10    2.30
   4   9   3   14.20    2.70
   9  -5  -3   25.10    2.60
   5   9  -3   22.50    4.10
   9  -5   3   28.50    2.80
  -9   5   3   27.70    2.50
  -9   5   3   29.40    2.90
   9  -6  -3   60.69    3.70
  -9   6  -3   65.39    4.30
   9  -6   3   58.49    3.90
  -9   6   3   57.39    3.50
  -9   6   3   66.09    3.80
  -9   7  -3   35.40    2.60
   9  -7  -3   35.50    2.70
   9  -7   3   37.70    2.80
  -9   7   3   33.20    2.50
  -9   7   3   38.20    2.70
  -9   8  -3   17.80    1.90
   9  -8  -3   20.80    2.20
  -9   8   3   22.30    2.10
  -9   8   3   20.80    1.90
   9  -8   3   20.70    2.10
  -9   9  -3   17.20    2.30
   9  -9   3   18.30    2.00
   9  -9   3   13.10    1.60
  -9   9   3   15.80    1.70
  -8  10  -3   11.80    1.40
  -8  10   3   12.50    1.60
   8 -10   3   13.50    1.40
  10   7  -3    2.30    2.30
  -7  10  -3    3.60    0.90
   7 -10   3    2.00    0.80
  10   6  -3   16.50    2.80
  -6  10  -3   21.50    2.10
  -6  10   3   24.30    2.10
  -6  10   3   18.70    2.00
   6 -10   3   17.20    3.10
   6 -10   3   19.20    2.00
  10   5  -3   56.69    5.10
  -5  10  -3   43.70    3.10
  -5  10   3   46.50    3.20
   5 -10   3   55.59    4.10
  10   5   3   44.80    4.90
  -5  10   3   41.70    3.00
  10   4  -3   40.70    4.80
  -4  10  -3   36.40    3.50
  -4  10  -3   32.10    5.50
  -4  10   3   33.50    2.70
  10   4   3   38.40    4.80
   4 -10   3   30.90    4.20
   4 -10   3   43.10    3.10
  -3  10  -3   21.70    2.40
  10   3  -3   17.60    3.90
  -3  10  -3   19.20    3.10
   3 -10   3   16.40    2.80
  10   3   3   20.30    4.30
  10   3   3   26.00   12.30
  -3  10   3   15.00    2.40
  -3  10   3   19.90    2.30
  10   2  -3    1.40    1.90
  10   2   3    5.40    6.80
  -2  10   3    2.50    1.10
  -2  10   3    2.90    1.30
  10   2   3    1.70    2.20
  10   1  -3   66.79    4.00
  10   1  -3   66.99    5.70
  -1  10  -3   67.79    4.30
  10   1   3   63.69    4.00
  -1  10   3   69.49    4.20
  -1  10   3   67.39    4.40
  10   1   3   47.40    7.40
  10   1   3   70.59    5.90
  10   0  -3   60.49    5.30
  10   0  -3   57.19    3.70
   0  10  -3   56.49    3.90
   0  10   3   56.09    3.90
  10   0   3   48.40    5.40
  10   0   3   54.49    3.60
   0  10   3   58.29    4.10
  10  -1  -3  146.89    7.10
  10  -1  -3  145.69    8.90
   1  10  -3  121.79    8.60
   1  10  -3  139.69    7.20
  10  -1   3  158.78    7.20
   1  10   3  163.28    7.70
  10  -1   3  159.88    9.20
   2  10  -3  186.58    8.90
  10  -2  -3  197.18   11.00
  10  -2  -3  192.88    8.90
   2  10  -3  186.28   10.20
  10  -2   3  206.58    9.00
   2  10   3  200.88    9.20
  10  -3  -3   33.20    2.70
   3  10   3   29.90    3.00
  10  -3   3   29.60    2.70
 -10   4   3   19.50    2.30
 -10   4   3   15.80    1.90
  10  -5  -3    3.20    0.90
 -10   5   3    3.20    0.90
  10  -5   3    2.90    0.90
 -10   5   3    4.50    1.10
 -10   6  -3   27.10    2.30
  10  -6  -3   30.60    2.40
 -10   6   3   31.60    2.30
  10  -6   3   31.50    2.40
 -10   6   3   30.90    2.40
 -10   7  -3   41.10    2.50
  10  -7  -3   39.60    2.60
  10  -7   3   38.20    2.50
  10  -7   3   38.60    2.60
 -10   7   3   32.90    2.50
 -10   7   3   40.00    2.50
 -10   8  -3   37.80    2.30
  10  -8  -3   38.50    2.80
  10  -8   3   45.30    2.60
  10  -8   3   41.50    2.30
 -10   8   3   39.60    2.50
  11   6  -3    5.20    1.90
   6 -11  -3    6.80    1.20
  -6  11   3    8.30    1.40
  -6  11   3    6.60    1.30
   6 -11   3    8.10    1.20
   5 -11  -3    4.20    1.40
  -5  11  -3    5.50    1.00
  11   5  -3    4.90    2.00
  -5  11   3    5.80    1.20
  -5  11   3    7.60    1.10
   5 -11   3    6.00    1.30
  -4  11  -3    0.30    0.90
  11   4  -3   -0.20    1.80
  -4  11   3    1.10    1.00
  -4  11   3    1.90    1.00
  -3  11  -3   10.60    2.00
  11   3  -3    7.70    2.20
  -3  11   3   10.10    1.80
  -3  11   3   11.70    1.90
  11   3   3   18.20    3.80
  -2  11  -3   18.00    2.20
  11   2  -3   22.80    3.90
  -2  11   3   19.50    2.20
  -2  11   3   19.10    2.20
  11   2   3   11.40    2.50
  11   1  -3   50.99    3.10
  -1  11  -3   51.29    3.40
  11   1  -3   51.09    5.30
  -1  11   3   54.19    3.50
  11   1   3   50.39    5.20
  11   0  -3   76.39    6.20
   0  11  -3   75.79    4.40
  11   0  -3   80.89    4.10
  11   0   3   78.39    4.20
   0  11   3   79.09    4.40
  11   0   3   73.89    6.50
   1  11  -3   21.70    2.50
  11  -1  -3   10.80    3.10
  11  -1  -3   17.50    2.00
   1  11   3   18.90    2.20
  11  -1   3   16.40    2.00
 -11   2  -3   39.30    3.10
   2  11  -3   43.20    3.60
  11  -2  -3   44.60    2.90
   2  11   3   43.80    3.20
  11  -2   3   46.40    3.00
 -11   2   3   48.70    3.50
  11  -3  -3   18.50    1.90
 -11   3  -3   20.30    2.50
 -11   3   3   18.20    2.70
 -11   3   3   17.60    1.90
  11  -3   3   24.50    2.10
  11  -4   3    2.50    0.80
 -11   4   3    3.30    1.30
  11  -4   3    2.30    1.20
 -11   5  -3    5.20    1.00
  11  -5  -3    7.10    1.40
 -11   5   3    5.90    1.00
  11  -5   3    6.00    1.10
  11  -5   3    7.60    1.50
  11  -6  -3   20.10    1.70
 -11   6  -3   14.90    1.60
 -11   6   3   22.00    2.30
  11  -6   3   14.80    1.60
 -11   6   3   19.20    2.00
  11  -6   3   15.70    1.70
  -4  12  -3   12.20    1.60
  -4  12   3    9.30    1.40
  12   3  -3    3.40    1.90
  -3  12  -3    1.90    1.00
  -3  12   3    0.70    0.80
  -2  12  -3    4.80    1.10
  12   2  -3    2.50    2.10
  -2  12   3    0.90    0.80
  12   1  -3   12.10    2.70
  -1  12  -3   16.20    2.00
  -1  12   3   15.50    1.80
  12   0  -3   25.70    5.60
   0  12  -3   21.50    2.40
  12   0  -3   21.40    2.00
   0  12   3   21.10    2.10
   1  12  -3    3.30    1.60
  12  -1  -3    1.70    0.70
   1  12   3    2.50    1.00
  12  -2  -3    0.90    0.70
  12  -2   3    1.20    0.90
 -12   2   3   -0.10    0.80
 -12   3  -3   13.90    1.70
  12  -3  -3   12.40    1.50
  12  -3   3   12.80    1.60
 -12   3   3   14.80    1.50
 -12   4  -3    5.40    0.90
  12  -4  -3    5.60    1.30
 -12   4   3    8.30    1.50
  12  -4   3    5.90    1.40
   0  -1  -4  896.81   32.10
   0   1  -4  723.93   32.80
   1   0  -4  733.73   33.20
  -1   0   4  921.51   32.00
   0  -1   4  883.31   32.60
   1   0   4  902.11   31.80
  -1   0   4  895.21   32.70
   1  -1   4  161.08    6.90
   1   1   4  164.68    7.00
  -1   1   4  160.48    6.80
  -1  -1   4  146.59    7.20
   2   0  -4 2568.74   95.19
   0   2   4 2582.54   94.19
   0  -2   4 2406.96   95.29
   2  -1  -4  143.89    7.40
   1   2  -4  138.99    7.20
  -1  -2  -4  133.59    5.90
   1   2   4  135.89    6.50
   2   2  -4  536.35   22.90
  -2  -2  -4  565.04   21.20
   2   2  -4  552.24   20.70
   2   2   4  528.05   21.80
  -2   2   4  568.84   21.60
  -2  -2   4  526.45   22.50
  -3  -2  -4    4.10    1.10
  -3  -2   4    2.50    1.50
   3   2   4   -0.40    1.00
  -2   3   4    1.70    1.00
   3   2   4    1.90    1.20
   3   1  -4 2474.35   89.79
   1  -3   4 2265.27   88.59
  -3  -1   4 2385.16   89.09
   3   1   4 2245.18   87.59
  -1   3   4 2317.37   87.79
   3   0  -4   84.39    6.70
   0  -3   4   85.89    5.50
   0   3   4   91.79    4.90
   3   0   4   96.39    5.10
  -3   0   4   88.69    5.60
  -1  -3  -4   98.79    5.00
   1   3  -4   93.69    6.70
   3  -1  -4  102.49    7.20
  -1  -3   4   92.19    5.90
   1   3   4   92.79    5.20
  -2  -3  -4  140.59    6.60
   2   3  -4  143.39    5.70
   2   3   4  129.89    6.90
  -2  -3   4  131.49    7.80
   3   3  -4  259.97   10.60
  -3  -3  -4  224.98   12.10
   3   3  -4  285.37   12.60
   3   3   4  250.87   11.60
   3   3   4  249.08   11.40
  -3  -3   4  228.78   12.50
   4   3  -4  660.73   25.30
  -4  -3  -4  654.83   26.20
   4   3  -4  656.13   25.70
  -4  -3   4  636.14   27.80
   4   3   4  639.44   26.20
   4   3   4  641.74   26.40
   4   3   4  583.94   26.50
   4   2  -4  629.54   25.60
  -4  -2   4  605.24   27.20
  -2   4   4  665.43   26.00
   4   2   4  668.53   26.30
   4   2   4  640.34   26.20
   4   1  -4   64.09    4.40
   1  -4   4   67.99    5.50
   4   1   4   69.69    5.40
  -4  -1   4   65.69    5.60
  -1   4   4   69.39    4.50
   0   4   4  627.94   25.40
   0  -4   4  635.54   26.70
   4   0   4  638.14   26.20
  -1  -4  -4    2.70    1.30
  -1  -4   4    4.50    2.00
   4  -1   4    5.40    2.90
   1   4   4    1.30    1.10
  -2  -4  -4   74.59    5.10
   2   4  -4   79.89    3.90
   2   4   4   76.29    5.00
  -2  -4   4   65.19    5.90
   3   4  -4  165.58    8.10
  -3  -4  -4  160.38    8.70
   3   4  -4  162.78    7.40
   3   4   4  170.48    8.50
  -3  -4   4  163.28   10.00
   3   4   4  164.08    8.70
  -4  -4  -4  308.27   14.80
   4   4  -4  312.77   13.30
   4   4  -4  308.97   13.90
   4   4   4  316.77   14.30
   4   4   4  319.97   14.80
  -4  -4   4  322.37   16.60
   5   4  -4   99.69    6.00
  -5  -4  -4   98.29    8.20
   5   4  -4   90.69    6.60
   5   4  -4   85.19    6.10
  -4   5   4   90.39    5.00
   5   4   4   77.39    6.40
  -5  -4   4   73.79    8.90
  -4   5   4   78.49    4.60
   5   4   4   78.79    6.10
   4  -5   4   82.69    4.90
  -5  -4   4   80.29    4.70
   5   3  -4  193.88   10.10
   5   3  -4  208.28   10.20
   5   3   4  227.38   11.50
  -3   5   4  206.88    9.10
  -3   5   4  201.78    9.30
   5   3   4  225.68   11.00
  -5  -3   4  223.38   13.10
  -5  -3   4  209.08    9.40
   5   2  -4   90.19    5.80
   5   2   4   86.99   14.30
   5   2   4   97.59    6.60
   2  -5   4  107.29    8.00
  -2   5   4  108.49    6.20
  -5  -2   4   99.29    7.90
   5   1  -4  129.09    7.10
   5   1   4  125.59    7.70
   5   1   4  133.79   10.40
   1  -5   4  146.59    9.20
  -1   5   4  146.39    7.60
   5   0  -4  337.97   14.10
   0  -5  -4  336.57   15.30
   0  -5   4  300.27   15.80
   5   0   4  300.07   14.50
   0   5   4  339.97   14.50
  -1  -5  -4  333.07   15.30
   5  -1  -4  329.17   14.20
  -1  -5   4  326.37   16.40
   1   5   4  310.87   14.50
   5  -1   4  334.67   14.70
   5  -2  -4  710.33   28.20
  -2  -5  -4  706.33   29.50
   2   5  -4  728.63   27.40
   2   5   4  703.83   28.90
  -2  -5   4  697.13   30.80
   2   5   4  723.53   28.40
   5  -2   4  684.73   28.40
   3   5  -4  179.38    9.40
   5  -3  -4  193.38    9.60
   3   5  -4  189.58   10.00
  -3  -5  -4  184.98   10.80
   3   5   4  200.48   10.80
   5  -3   4  185.48    8.70
   3   5   4  188.48    8.80
  -3  -5   4  221.18   12.70
   3   5   4  209.38    9.90
  -4  -5  -4  905.81   36.30
   4   5  -4  884.31   34.30
   4   5  -4  895.71   35.00
   5  -4  -4  830.02   33.40
  -4  -5   4  724.13   39.80
   4   5   4  900.51   35.40
  -4  -5   4  863.11   33.40
   5  -4   4  842.02   33.40
   4   5   4  907.61   33.70
  -5  -5  -4   41.70    6.50
   5   5  -4   38.00    4.80
   5   5  -4   47.90    4.50
  -5   5  -4   36.70    3.30
   5  -5  -4   47.30    4.00
   5  -5   4   40.60    3.50
  -5   5   4   44.70    3.20
   5   5   4   42.10    5.20
   5   5   4   36.20    4.50
  -5  -5   4   48.10    9.70
  -5  -5   4   36.40    3.40
  -5   5   4   38.90    3.30
   6   5  -4   29.60    4.70
   5  -6  -4   24.10    2.70
   6   5  -4   30.10    4.20
  -5   6  -4   31.20    3.00
  -5   6   4   26.20    2.70
   6   5   4   32.20    6.00
  -5   6   4   32.30    3.00
   6   5   4   24.30    4.20
  -6  -5   4   22.00    7.70
   6   4  -4   35.10    4.20
   6   4  -4   38.50    4.90
   4  -6   4   28.20    6.10
  -4   6   4   33.70    2.90
  -4   6   4   28.70    3.00
   6   4   4   30.40    4.40
   6   4   4   32.90    5.30
   4  -6   4   31.50    3.30
  -6  -4   4   30.80    7.40
   6   3  -4  343.07   14.70
  -3   6  -4  337.77   13.30
   6   3  -4  325.17   15.00
   6   3  -4  322.07   13.10
  -3   6  -4  328.67   13.50
   6   3  -4  343.57   15.00
   3  -6   4  293.67   13.20
  -6  -3   4  299.87   18.20
  -3   6   4  289.17   13.00
  -3   6   4  288.17   13.20
   6   3   4  302.27   15.60
   6   3   4  311.57   15.00
   3  -6   4  304.27   18.00
  -2   6  -4  239.18   10.10
   6   2  -4  206.88   12.00
   6   2  -4  240.98   11.20
   6   2  -4  231.28   10.00
   2  -6   4  226.38   14.90
  -2   6   4  227.68   10.10
   6   2   4  224.18   11.80
  -2   6   4  233.58    9.90
  -1   6  -4  246.18   11.50
   6   1  -4  256.67   11.40
   1  -6  -4  270.67   14.80
   6   1   4  249.97   12.20
   1  -6   4  290.67   15.60
  -1   6   4  281.47   11.70
  -1   6   4  284.27   11.40
  -1   6   4  300.67   13.20
   6   1   4  271.07   16.50
   6   0  -4  389.56   15.10
   6   0  -4  382.26   16.10
   0  -6  -4  395.46   18.40
   0   6   4  338.37   17.40
   0  -6   4  379.86   19.20
   6   0   4  344.27   15.10
   6   0   4  363.56   16.70
   0   6   4  357.76   14.90
   1   6  -4  513.85   23.00
   6  -1  -4  537.75   22.90
  -1  -6  -4  567.44   25.20
   6  -1  -4  534.25   22.00
   1   6   4  575.24   22.00
   1   6   4  539.25   24.30
   1   6   4  587.74   22.30
   6  -1   4  594.24   23.60
   6  -1   4  568.94   22.20
  -1  -6   4  566.04   26.40
   6  -2  -4  189.58    9.70
  -2  -6  -4  186.38   12.00
   2   6  -4  178.68   10.10
   6  -2  -4  192.38    8.80
   2   6   4  198.98    9.00
  -2  -6   4  165.68   17.00
   6  -2   4  208.58   10.30
   2   6   4  224.28   10.60
   2   6   4  179.68   11.50
   6  -2   4  208.68    9.00
   2   6   4  200.88    8.70
   3   6  -4   13.50    2.50
  -3  -6  -4   12.50    4.50
   6  -3  -4   20.90    2.70
   6  -3  -4   17.80    3.10
   3   6  -4   11.10    3.10
   3   6   4   17.00    3.50
  -3  -6   4   20.10    5.30
   3   6   4   14.10    2.90
   3   6   4   18.60    2.60
  -3  -6   4   14.20    2.20
   6  -3   4   15.20    2.50
   4   6  -4  164.98    9.40
  -4  -6  -4  173.28   13.90
   6  -4  -4  163.48    7.70
  -6   4  -4  168.18    7.70
   4   6  -4  170.78    9.10
  -4  -6   4  158.38    7.90
  -4  -6   4  162.78   14.30
   4   6   4  157.98    9.80
   4   6   4  166.98    9.10
   6  -4   4  160.18    7.70
   4   6   4  156.58    8.00
  -6   5  -4   61.49    4.10
   5   6  -4   48.60    5.00
   5   6  -4   49.99    5.20
   6  -5  -4   53.89    3.90
   6  -5   4   50.79    3.80
  -5  -6   4   51.19    3.90
  -6   5   4   50.99    3.50
  -6   5   4   54.59    4.00
   5   6   4   46.80    6.80
  -5  -6   4   36.90    9.00
   5   6   4   48.60    5.10
   6   6  -4  154.28    8.90
  -6   6  -4  123.59    7.00
   6   6  -4  151.68    9.20
   6  -6  -4  142.19    7.10
  -6   6   4  145.69    7.30
   6   6   4  145.89   11.20
  -6   6   4  143.49    7.00
   6   6   4  149.39    9.00
   6  -6   4  143.49    7.20
   7   6  -4   53.79    5.40
  -6   7  -4   49.20    3.70
   7   6  -4   56.59    5.70
   6  -7  -4   54.89    4.00
  -6   7   4   49.00    3.50
  -6   7   4   47.60    3.80
   7   6   4   48.50    5.50
   6  -7   4   45.60    3.70
   7   5  -4    8.40    2.50
   7   5  -4   12.30    2.80
  -5   7  -4   10.20    1.80
  -5   7   4   13.10    2.30
  -5   7   4   13.00    2.50
   7   5   4    6.40    3.90
   7   5   4    8.70    2.60
   5  -7   4   15.30    2.60
   7   4  -4    9.00    2.60
  -4   7  -4    9.00    1.60
   7   4  -4   13.00    2.90
   7   4  -4   10.70    2.70
   7   4   4   13.80    3.60
   4  -7   4    9.60    1.80
  -4   7   4    8.10    1.70
   4  -7   4   13.90    7.80
  -4   7   4   11.90    2.40
   7   4   4   11.10    2.70
   7   3  -4   77.09    4.30
  -3   7  -4   80.39    4.80
   7   3  -4   75.29    5.90
   7   3  -4   55.49    7.60
  -3   7  -4   67.79    4.50
   7   3  -4   83.99    6.70
   7   3   4   63.69    7.20
   7   3   4   69.49    6.10
   3  -7   4   64.09    4.70
   7   2  -4   39.40    3.20
  -2   7  -4   47.30    3.90
   7   2  -4   43.20    4.50
   2  -7  -4   38.60    7.50
  -2   7  -4   41.80    3.40
  -2   7   4   46.60    3.50
   7   2   4   46.50    5.20
  -2   7   4   48.20    3.30
   2  -7   4   47.90    4.50
   7   2   4   50.69    3.70
   2  -7   4   47.00    8.10
  -1   7  -4   43.00    5.90
   7   1  -4   33.40    2.90
   7   1  -4   38.10    4.30
  -1   7  -4   31.20    3.20
  -1   7  -4   29.30    3.50
   1  -7  -4   32.80    6.30
   1  -7   4   20.50    5.90
   7   1   4   35.00    3.20
  -1   7   4   31.00    2.90
   7   1   4   40.80    4.80
  -1   7   4   32.00    3.10
  -1   7   4   30.30    4.40
   0   7  -4   84.09    4.80
   0  -7  -4   76.99   10.00
   0   7  -4   82.69    6.70
   7   0  -4   88.99    5.90
   0   7  -4   87.29    5.00
   7   0  -4   85.79    4.60
   7   0   4   75.19    6.20
   0   7   4   70.89    6.10
   0   7   4   70.19    4.30
   0   7   4   73.49    4.70
   7   0   4   70.99    4.60
   0  -7   4   68.39   10.30
   1   7  -4  352.96   15.00
   1   7  -4  358.56   16.40
   7  -1  -4  352.26   16.10
   7  -1  -4  351.66   14.80
   1   7   4  373.96   16.90
   7  -1   4  347.97   16.40
  -1  -7   4  366.66   21.20
   1   7   4  370.56   15.20
   1   7   4  349.07   14.80
   7  -1   4  371.96   15.00
   2   7  -4  536.35   23.40
   7  -2  -4  582.04   24.60
   2   7  -4  582.14   25.00
   7  -2  -4  581.94   23.40
  -2  -7  -4  563.14   30.20
   7  -2   4  600.94   24.90
   2   7   4  620.94   23.90
  -2  -7   4  610.14   30.10
   2   7   4  626.14   25.80
   2   7   4  616.44   23.50
   7  -2   4  589.14   23.60
   7  -3  -4  459.65   19.00
  -3  -7  -4  433.46   30.60
   3   7  -4  440.26   17.80
   3   7  -4  440.96   21.80
   7  -3  -4  423.96   17.80
   3   7   4  446.16   20.10
  -3  -7   4  441.16   17.80
   3   7   4  387.76   20.10
  -3  -7   4  429.76   25.30
   7  -4  -4  277.67   12.00
  -7   4  -4  290.17   11.80
   4   7  -4  276.07   12.20
   4   7  -4  292.57   14.00
   4   7   4  285.87   12.40
  -4  -7   4  252.77   13.10
  -4  -7   4  246.98   22.40
   7  -4   4  287.47   12.20
   4   7   4  278.77   14.80
   5   7  -4  566.34   23.90
   5   7  -4  557.94   24.50
   7  -5  -4  545.55   22.30
  -7   5  -4  543.55   22.00
   7  -5   4  556.54   22.50
  -7   5   4  555.04   22.30
  -7   5   4  565.94   22.40
   5   7   4  575.34   25.70
  -5  -7   4  545.85   22.30
   6   7  -4  160.48    9.50
  -7   6  -4  134.09    7.40
   6   7  -4  164.78    9.70
   7  -6  -4  161.68    7.60
  -7   6   4  158.48    7.80
   6   7   4  180.98   17.30
   7  -6   4  157.68    7.80
  -7   6   4  163.88    7.60
   7   7  -4   -1.50    2.10
  -7   7  -4    0.60    1.10
   7   7  -4    0.20    2.20
   7  -7  -4    0.80    1.30
  -7   7   4    0.40    1.10
  -7   7   4   -0.30    1.10
   7  -7   4    1.50    1.10
   8   7  -4   11.00    2.60
   7  -8  -4   11.30    1.70
   7  -8   4    8.80    1.50
   8   6  -4    2.30    2.10
  -6   8  -4    2.60    1.10
  -6   8   4    2.90    1.30
   8   6   4    3.40    2.30
   6  -8   4    3.60    1.20
  -6   8   4    2.90    1.10
  -5   8  -4   38.30    3.30
   8   5  -4   40.80    6.20
  -5   8   4   40.30    3.50
   5  -8   4   38.60    3.50
  -5   8   4   39.70    3.10
   8   5   4   42.10    5.10
   8   5   4   33.20    6.60
   8   4  -4  133.69    8.70
  -4   8  -4  133.59    6.60
  -4   8  -4  133.79    7.00
   4  -8   4  141.39    7.10
  -4   8   4  136.49    7.10
   8   4   4  140.49    9.00
   8   4   4  129.59   11.60
  -4   8   4  136.69    6.70
  -3   8  -4  645.14   26.10
  -3   8  -4  665.33   26.60
   8   3  -4  754.12   26.30
   8   3  -4  697.23   28.70
   3  -8   4  611.44   26.40
  -3   8   4  642.94   26.30
   8   3   4  657.13   30.40
  -3   8   4  647.64   26.70
   8   3   4  686.43   29.00
   8   2  -4  359.56   14.40
  -2   8  -4  346.57   14.40
  -2   8  -4  374.86   14.90
   8   2  -4  388.06   16.80
   2  -8  -4  357.76   28.20
   8   2   4  345.87   16.80
  -2   8   4  339.87   14.80
  -2   8   4  316.67   14.40
   8   2   4  333.17   18.30
   8   2   4  312.27   14.30
   1  -8  -4  177.98   19.40
   8   1  -4  185.78    8.50
   8   1  -4  184.08   10.20
  -1   8  -4  179.18    8.60
  -1   8  -4  154.38   13.40
   1  -8   4  180.58   19.50
   8   1   4  201.78   10.80
  -1   8   4  193.08    8.60
  -1   8   4  189.48    8.90
   8   1   4  190.98    8.50
   8   0  -4  419.46   18.50
   0   8  -4  411.56   17.00
   8   0  -4  376.36   16.70
   0  -8  -4  349.96   26.40
   8   0   4  422.06   16.90
   0   8   4  449.06   17.00
   8   0   4  432.76   19.00
   0   8   4  421.96   19.30
   0   8   4  434.56   17.30
   0  -8   4  367.36   25.50
  -1  -8  -4  174.48   20.60
   8  -1  -4  171.68    9.30
   1   8  -4  163.88    8.10
   1   8  -4  162.78    9.50
   8  -1  -4  167.68    7.80
  -1  -8   4  134.59   18.20
   8  -1   4  166.98    7.80
   1   8   4  163.68    7.80
   1   8   4  169.88    8.20
   1   8   4  161.78   10.40
   8  -1   4  163.28    9.40
   8  -2  -4  349.17   14.40
   2   8  -4  343.57   14.50
   2   8  -4  339.37   16.10
   8  -2  -4  331.07   15.70
   2   8   4  350.16   14.80
   2   8   4  350.56   17.10
   8  -2   4  338.87   15.90
   8  -2   4  329.17   14.40
   3   8  -4  471.45   20.80
   8  -3  -4  447.06   20.00
   3   8  -4  459.95   19.00
   8  -3  -4  486.75   18.90
  -3  -8   4  439.06   18.80
   8  -3   4  469.55   19.00
   3   8   4  465.95   21.90
   3   8   4  459.05   19.20
   8  -4  -4  217.78   10.00
   4   8  -4  205.68   11.80
  -8   4  -4  227.98    9.90
   4   8   4  236.08   14.30
  -4  -8   4  229.58   10.20
   8  -4   4  223.18   10.20
   4   8   4  229.48   10.50
   8  -5  -4  226.98   10.40
  -8   5  -4  231.28   10.10
   5   8  -4  227.08   12.40
  -5  -8   4  235.18   10.40
   8  -5   4  240.28   10.60
  -8   5   4  232.38   10.40
  -8   5   4  241.68   10.40
   8  -6  -4   24.50    2.80
   6   8  -4   33.70    4.70
   8  -6   4   32.00    2.90
  -8   6   4   30.70    2.90
  -8   6   4   27.80    2.70
   7   8  -4    4.90    3.20
   8  -7  -4    4.00    1.10
  -8   7  -4    6.20    1.70
  -8   7   4    0.50    1.60
  -8   8  -4    4.70    1.10
  -8   8   4    6.40    1.20
  -8   8   4    5.10    1.10
   8  -8   4    5.70    1.10
  -8   9  -4    1.40    0.80
  -8   9   4    1.50    0.90
  -8   9   4   -0.40    0.80
   8  -9   4    0.50    0.70
   8  -9   4    0.90    0.90
   9   7  -4   34.00    4.90
  -7   9  -4   35.20    2.70
   7  -9   4   36.00    3.00
  -7   9   4   36.30    2.70
  -7   9   4   33.90    2.50
  -6   9  -4    5.70    1.20
   9   6  -4    5.70    2.10
  -6   9   4    5.20    1.20
  -6   9   4    5.40    1.10
   6  -9   4    5.80    1.40
   9   5  -4   38.40    4.70
  -5   9  -4   30.20    3.00
  -5   9   4   42.20    3.00
  -5   9   4   39.60    3.20
   9   5   4   36.40    4.70
  -4   9  -4   87.59    5.20
   9   4  -4   84.09    6.60
   9   4   4   85.89   14.20
  -4   9   4   87.99    5.00
   4  -9   4   94.99    5.60
   9   4   4   98.69    7.00
  -4   9   4   88.99    5.40
  -3   9  -4   58.99    4.10
  -3   9  -4   49.10    4.00
   9   3  -4   53.09    6.60
   9   3  -4   54.69    3.80
  -3   9   4   54.89    3.90
   9   3   4   65.79    7.60
   9   3   4   63.19   10.30
  -3   9   4   57.79    4.20
   3  -9   4   60.49    4.70
  -2   9  -4   67.49    4.50
  -2   9  -4   65.59    4.50
   9   2  -4   71.39    4.30
   9   2  -4   73.29    6.00
   9   2   4   70.29    6.10
  -2   9   4   79.49    4.50
   2  -9   4   56.09    5.10
  -2   9   4   78.39    4.90
   9   1  -4    6.30    1.30
   9   1  -4    6.30    2.10
  -1   9  -4    6.60    1.50
   9   1   4    5.50    1.30
  -1   9   4    7.60    1.50
   9   1   4    8.90    2.70
  -1   9   4    6.50    1.60
   0   9  -4   18.60    3.40
   9   0  -4   22.00    4.10
   9   0  -4   16.90    2.40
   9   0   4   14.60    3.10
   9   0   4   15.70    2.30
   0   9   4   16.30    2.40
   0   9   4   18.70    2.70
   1   9  -4   72.59    4.60
   1   9  -4   76.39    6.40
   9  -1  -4   78.39    4.50
   9  -1  -4   70.49    6.00
   9  -1   4   69.29    6.30
   1   9   4   68.89    4.40
   9  -1   4   69.39    4.40
   1   9   4   71.69    4.80
   2   9  -4   13.80    2.80
   2   9  -4   17.10    3.00
   9  -2  -4   12.10    2.80
   9  -2  -4   15.50    2.40
   2   9   4   15.90    2.70
   9  -2   4   16.00    2.50
   3   9  -4   63.39    4.70
   9  -3  -4   64.69    4.00
   3   9  -4   63.09    5.80
   3   9   4   55.49    4.30
   9  -3   4   59.39    4.10
  -9   4  -4   78.79    4.70
   4   9  -4   76.89    6.50
   9  -4  -4   88.19    4.80
  -4  -9   4   73.39    4.90
   4   9   4   86.59    5.20
   9  -4   4   87.89    5.00
  -9   4   4   87.79    4.90
  -9   4   4   85.19    4.70
   9  -5  -4   52.29    3.50
   5   9  -4   58.79    5.20
  -9   5   4   51.29    3.70
  -9   5   4   49.40    3.30
   9  -5   4   52.49    3.60
   9  -6  -4    0.70    0.90
  -9   6  -4   -0.20    0.80
   9  -6   4   -0.50    0.80
  -9   6   4    3.30    1.10
  -9   6   4    0.90    1.10
   9  -7  -4   28.70    2.50
  -9   7  -4   27.70    2.40
  -9   7   4   25.20    2.20
   9  -7   4   26.50    2.40
  -9   7   4   27.40    2.40
  -9   8  -4   42.80    2.70
   9  -8  -4   42.30    2.90
   9  -8   4   39.70    2.60
  -9   8   4   36.40    2.50
   9  -8   4   42.10    2.70
  -9   8   4   39.50    2.60
  -9   9  -4    3.70    1.00
  -9   9   4    4.00    1.00
   9  -9   4    3.10    0.80
   9  -9   4    2.50    0.90
  -7  10  -4    3.20    0.80
  10   7  -4    4.60    2.40
   7 -10   4    3.60    0.80
  -7  10   4    3.20    0.90
  -7  10   4    4.00    1.00
   7 -10   4    3.90    1.20
  -6  10  -4    8.70    1.60
  10   6  -4    7.70    2.20
  -6  10   4    6.50    1.20
   6 -10   4    8.20    1.50
  -6  10   4    7.60    1.20
   6 -10   4    5.40    1.40
  10   5  -4   55.89    5.20
  -5  10  -4   52.19    3.50
  -5  10   4   57.69    3.70
   5 -10   4   54.19    3.50
  -5  10   4   55.59    3.30
   5 -10   4   58.79    4.20
  -4  10  -4  103.19    5.50
  10   4  -4   99.69    7.30
  10   4   4  108.79    7.50
  -4  10   4  112.59    6.20
   4 -10   4  111.79    5.60
  -4  10   4  109.39    5.40
   4 -10   4  119.09    6.00
  -3  10  -4   72.99    5.40
  10   3  -4   85.79    6.60
   3 -10   4   79.39    5.60
  -3  10   4  100.99    5.20
  -3  10   4   93.59    4.80
  10   3   4   88.49    6.80
   3 -10   4   91.69    5.00
  10   2  -4   90.09    6.80
  -2  10  -4   89.39    5.30
  10   2  -4   93.09    5.00
  10   2   4   87.69   13.50
  -2  10   4  102.89    5.60
  -2  10   4  105.99    5.30
  10   2   4  103.79    7.20
  -1  10  -4   31.70    3.10
  10   1  -4   31.10    4.40
  10   1  -4   36.10    2.90
  10   1   4   55.99   11.60
  10   1   4   44.00    5.00
  -1  10   4   40.60    3.20
  -1  10   4   42.30    3.50
  10   1   4   36.40    3.20
   0  10  -4   22.10    2.80
  10   0  -4   24.60    4.20
  10   0  -4   27.10    2.60
   0  10   4   33.50    3.00
  10   0   4   33.50    2.90
   0  10   4   29.80    3.10
  10   0   4   33.00    4.80
  10  -1  -4    1.30    2.20
   1  10  -4   -2.70    2.60
  10  -1  -4    0.20    0.90
   1  10  -4    1.90    1.40
   1  10   4    1.30    1.20
  10  -1   4   -1.20    2.50
  10  -1   4    0.40    0.90
  10  -2  -4   53.19    6.50
   2  10  -4   52.09    4.30
   2  10  -4   56.99    5.50
  10  -2  -4   54.89    3.60
   2  10   4   64.39    4.10
  10  -2   4   61.29    3.80
  10  -3  -4  128.39    6.20
   3  10  -4  124.19    6.60
 -10   3  -4  126.79    6.10
 -10   3   4  122.89    6.20
   3  10   4  115.09    6.40
  10  -3   4  128.19    6.30
   4  10  -4   67.49    5.10
  10  -4  -4   65.99    3.90
 -10   4   4   62.39    3.70
  10  -4   4   65.69    4.50
 -10   4   4   68.19    4.10
  10  -5  -4   23.00    2.10
 -10   5   4   19.10    2.00
  10  -5   4   21.90    2.10
 -10   5   4   18.70    2.30
  10  -6  -4   17.90    1.90
 -10   6  -4   13.00    1.80
  10  -6   4   14.10    1.70
 -10   6   4   13.20    1.80
  10  -6   4   13.60    1.90
 -10   6   4   10.30    2.00
 -10   7  -4    1.50    0.70
  10  -7  -4    2.20    0.90
 -10   7   4    1.20    0.90
  10  -7   4    2.50    0.80
  10  -7   4    1.60    0.70
  11   6  -4    8.00    2.00
   6 -11  -4    9.40    1.50
  -6  11  -4   12.50    1.60
  -6  11   4   12.10    1.50
   6 -11   4    9.50    1.90
  -6  11   4   12.30    1.90
  11   5  -4   17.70    3.70
  -5  11  -4   20.00    2.00
   5 -11   4   19.00    2.30
  -5  11   4   20.50    1.90
  -5  11   4   20.40    2.00
  -4  11  -4   75.59    4.20
  11   4  -4   75.09    5.70
  -4  11   4   80.29    4.00
  -4  11   4   80.89    4.30
  -3  11  -4   39.00    2.90
  11   3  -4   37.70    4.40
  -3  11   4   40.60    2.90
  -3  11   4   40.50    2.80
  11   2  -4   35.30    2.80
  -2  11  -4   27.30    2.50
  11   2  -4   23.90    4.30
  11   2   4   30.20    4.30
  -2  11   4   31.40    2.60
  -2  11   4   29.70    2.50
  11   1  -4   45.10    2.80
  -1  11  -4   38.60    3.10
  11   1  -4   33.60    4.80
  -1  11   4   45.30    3.20
  11   0  -4    3.00    2.40
   0  11  -4    6.60    1.40
  11   0  -4    5.00    1.00
   0  11   4    4.70    1.10
  11   0   4    5.70    1.30
   1  11  -4   89.89    5.10
  11  -1  -4   98.59    7.30
  11  -1  -4   90.19    4.60
  11  -1   4   85.99    4.60
   1  11   4   90.49    4.90
  11  -2  -4   13.00    1.80
 -11   2  -4   17.00    2.60
   2  11  -4   15.80    3.30
  11  -2   4   10.90    1.80
   2  11   4   10.50    2.00
  11  -3  -4   28.20    2.20
 -11   3   4   25.00    2.10
  11  -3   4   24.50    2.20
 -11   3   4   18.20    3.00
 -11   4   4   14.00    1.70
  11  -4   4   12.60    1.70
 -11   4   4   10.20    1.90
  11  -4   4    8.60    1.60
 -11   5  -4   42.80    2.60
  11  -5  -4   37.50    2.50
  11  -5   4   42.30    2.70
 -11   5   4   35.80    2.40
  11  -5   4   36.80    2.60
 -11   6  -4   13.90    1.50
  11  -6  -4   11.80    1.50
  11  -6   4   13.50    1.60
  11  -6   4   11.70    1.60
 -11   6   4   12.70    1.70
  12   4  -4    8.40    2.10
  -4  12  -4    8.20    1.70
  -4  12   4    7.20    1.40
  12   3  -4   32.70    4.00
  -3  12  -4   27.30    2.40
  -3  12   4   35.60    2.30
  12   2  -4   39.60    4.30
  -2  12   4   37.60    2.60
  12   1  -4   16.60    2.80
  -1  12   4   18.50    1.90
  12   0  -4    8.60    3.20
   0  12  -4   13.80    2.70
  12   0  -4   11.70    1.70
   0  12   4   10.00    1.70
  12  -1  -4    4.10    0.80
   1  12   4    4.10    1.00
  12  -2  -4    1.00    0.70
 -12   2   4    0.00    0.70
 -12   3  -4    2.80    0.80
  12  -3  -4    4.00    0.80
  12  -4  -4    7.80    1.40
 -12   4  -4   10.00    1.50
 -12   4   4    5.90    0.90
  12  -4   4    6.70    1.40
   0   0  -5    0.80    0.60
   0   0   5   -0.10    0.50
   0   0   5    0.50    0.50
   0   1  -5 2628.24  105.79
   1   0  -5 2864.11  106.09
   0   1   5 2857.91  105.69
   0  -1   5 2949.70  105.99
  -1   0   5 2874.71  105.99
   1   1  -5  521.65   20.10
   1  -1  -5  490.35   19.80
  -1  -1   5  532.95   23.00
   1  -1   5  453.75   19.30
   1   1   5  496.75   19.50
  -1   1   5  476.85   19.20
   2   1  -5 1348.67   58.69
  -1   2   5 1634.24   57.89
   1  -2   5 1605.34   58.39
  -2  -1   5 1535.25   58.69
   2   0  -5    6.10    2.00
   0  -2   5    2.40    1.00
   0   2   5    4.80    1.10
  -2   0   5    3.20    1.20
  -1  -2  -5  281.87   11.30
   1   2  -5  263.07   12.80
   2  -1  -5  291.87   13.20
  -1  -2   5  314.17   12.90
   1   2   5  280.77   12.10
  -2   1   5  295.57   11.80
   2  -2  -5  473.65   20.30
  -2  -2  -5  473.65   18.00
   2   2  -5  450.35   20.30
  -2  -2   5  474.15   19.90
  -2   2   5  477.95   18.80
   2   2   5  460.35   19.10
   3   2   5 1214.08   46.80
  -2   3   5 1259.67   47.50
  -3  -2   5 1190.98   48.80
   3   2   5 1280.77   48.00
   3   1  -5  799.12   35.30
  -3  -1   5  874.81   34.80
   1  -3   5  893.91   34.50
  -1   3   5  872.91   33.60
   3   1   5  875.31   33.00
   3   0  -5  464.25   18.80
   0   3   5  374.06   16.40
  -3   0   5  394.36   17.40
   3   0   5  377.36   16.20
   0  -3   5  390.36   17.20
   3  -1  -5  138.29    9.20
   1   3  -5  140.39    8.50
  -1  -3  -5  140.19    6.50
   1   3   5  136.59    7.00
  -2  -3  -5  533.45   19.60
  -2  -3   5  468.25   21.10
   2   3   5  463.95   20.10
  -3  -3  -5  540.95   21.40
   3   3  -5  505.05   21.50
   3   3  -5  542.55   20.50
   3   3   5  548.35   22.00
   3   3   5  549.54   22.30
  -3  -3   5  523.05   23.40
   4   3  -5  120.39    6.60
   4   3  -5  123.09    6.30
   4   3   5  120.89    7.40
   4   3   5  132.99    7.30
  -4  -3   5  119.49    8.80
   4   2  -5  409.06   17.70
  -4  -2   5  426.86   19.70
   4   2   5  438.86   17.90
  -2   4   5  421.56   18.00
   4   2   5  447.86   18.70
   4   2   5  408.76   18.20
   2  -4   5  428.16   19.30
   4   1  -5   98.29    5.60
   4   1   5  103.09    6.40
  -1   4   5  110.59    6.10
  -4  -1   5  103.39    7.20
   1  -4   5  102.79    7.00
   4   1   5  109.99    6.30
   4   0  -5  293.57   13.20
   0   4   5  330.47   13.90
   4   0   5  326.77   14.40
   0  -4   5  321.07   15.10
   4   0   5  319.17   14.20
  -1  -4  -5 1868.51   69.79
   1   4   5 1773.22   69.79
  -1  -4   5 1815.52   71.29
   4  -1   5 1865.51   70.99
  -2  -4  -5  920.31   35.70
  -2  -4   5  925.21   37.60
   2   4   5  855.71   35.40
   2   4   5  927.71   36.00
   3   4  -5  787.42   32.40
  -3  -4  -5  822.02   32.90
   3   4   5  873.71   33.00
   3   4   5  821.42   33.30
  -3  -4   5  825.22   35.10
   4   4  -5  354.06   15.10
  -4  -4  -5  355.46   15.70
   4   4  -5  317.37   15.30
   4   4   5  352.26   16.00
  -4  -4   5  341.17   17.90
   4   4   5  332.07   14.40
   4   4   5  353.26   15.50
  -4   4   5  341.77   14.00
   5   4  -5  393.26   16.80
   5   4  -5  366.36   17.10
   5   4  -5  354.16   15.50
   5   4   5  397.66   18.00
   5   4   5  393.46   17.30
  -5  -4   5  390.46   20.50
  -5  -4   5  365.26   15.50
   4  -5   5  376.16   15.70
  -4   5   5  396.96   15.50
  -4   5   5  371.46   15.60
   5   3  -5   74.09    6.40
   5   3  -5   88.19    5.60
   5   3  -5   87.09    5.80
  -3   5   5   80.69    4.80
   5   3   5   86.79    6.50
  -5  -3   5   88.69    8.50
  -3   5   5   88.99    4.70
   5   3   5   87.89    6.50
   3  -5   5   93.59    8.00
   5   2  -5 1623.04   59.89
   5   2   5 1373.46   60.19
  -5  -2   5 1619.84   62.59
   2  -5   5 1559.44   62.29
  -2   5   5 1606.04   61.09
   5   1  -5  171.58    9.00
   5   1   5  169.88    9.70
   5   1   5  187.98   11.50
   1  -5   5  214.48   11.50
  -1   5   5  198.18    9.50
   0  -5  -5  177.38    9.70
   5   0  -5  169.88    8.50
   0   5   5  170.38    8.90
   0  -5   5  180.68   10.80
   5   0   5  176.98   11.80
   5   0   5  173.88    9.30
   5  -1  -5  855.71   34.70
  -1  -5  -5  912.11   36.00
  -1  -5   5  911.51   37.60
   5  -1   5  877.21   35.20
   1   5   5  874.61   35.40
   5  -2  -5  676.83   27.70
  -2  -5  -5  722.63   29.00
   5  -2   5  680.93   28.00
  -2  -5   5  703.53   30.80
   2   5   5  698.33   28.60
  -3  -5  -5   30.10    5.60
   3   5  -5   29.10    4.20
   3   5  -5   43.60    4.50
   5  -3  -5   37.00    4.80
   3   5   5   33.10    3.10
   3   5   5   32.10    4.10
  -3  -5   5   31.50    6.20
   5  -3   5   39.00    3.20
   5  -4  -5  304.87   13.60
   4   5  -5  337.17   14.60
  -4  -5  -5  342.27   16.40
   4   5  -5  340.27   15.20
   4   5   5  310.77   15.40
   4   5   5  321.47   14.90
  -4  -5   5  333.77   18.60
  -4  -5   5  309.57   13.60
   4   5   5  324.77   13.80
   5  -4   5  334.47   13.70
   5   5  -5  435.46   19.30
   5  -5  -5  430.26   17.50
   5   5  -5  446.66   18.70
   5  -5   5  417.36   17.50
  -5  -5   5  425.16   23.70
  -5   5   5  413.56   17.30
  -5   5   5  443.26   17.60
  -5  -5   5  410.66   17.30
   5   5   5  415.56   19.70
   5   5   5  428.26   19.00
   6   5  -5   50.69    5.00
   6   5  -5   55.49    5.70
  -6  -5   5   90.19   15.60
   6   5   5   56.69    7.10
  -5   6   5   56.09    3.80
   6   5   5   63.79    5.60
   5  -6   5   62.39    4.00
  -5   6   5   53.39    3.90
   5  -6   5   60.59    9.90
   6   4  -5   99.19    7.10
   6   4  -5  105.49    6.60
   6   4  -5  101.29    5.20
  -6  -4   5   76.59   12.20
   4  -6   5   84.99   11.40
   6   4   5   86.19    7.50
   6   4   5   95.79    6.90
   4  -6   5   84.69    5.10
  -4   6   5   84.09    4.90
  -4   6   5   86.99    5.10
   6   3  -5  423.76   19.50
  -3   6  -5  428.86   18.10
   6   3  -5  428.46   18.00
   6   3  -5  441.16   19.80
   6   3  -5  426.56   19.40
  -3   6   5  460.95   18.10
  -6  -3   5  460.55   24.00
   3  -6   5  457.75   18.40
   6   3   5  477.85   21.10
   3  -6   5  442.56   23.30
  -3   6   5  470.85   18.40
   6   3   5  481.25   20.40
   6   2  -5 1010.70   39.20
   6   2  -5  968.70   39.40
  -2   6  -5 1010.10   37.90
   6   2  -5  998.30   37.90
   2  -6   5  991.20   42.70
   2  -6   5  935.31   37.90
   6   2   5  983.70   39.90
  -2   6   5  959.00   37.70
  -2   6   5 1006.30   38.10
   1  -6  -5   69.49    7.40
   6   1  -5   63.49    4.10
   6   1  -5   61.09    4.80
  -1   6  -5   55.39    4.20
  -1   6   5   78.49    5.60
  -1   6   5   74.09    4.00
   6   1   5   65.29    5.70
  -1   6   5   70.89    4.20
   6   1   5   58.49    4.30
   1  -6   5   76.69    8.80
   6   0  -5    4.50    1.30
   0  -6  -5    7.40    3.10
   6   0  -5    5.80    2.10
   0   6   5    2.20    1.40
   0   6   5    2.30    1.30
   6   0   5    1.20    1.90
   0  -6   5    3.40    3.00
   0   6   5    2.30    1.80
  -1  -6  -5  320.87   16.60
   6  -1  -5  308.67   14.40
   1   6  -5  319.57   14.70
   6  -1  -5  281.47   13.40
   1   6   5  341.47   13.50
   6  -1   5  344.17   15.10
   6  -1   5  322.97   13.80
   1   6   5  350.06   13.90
   1   6   5  348.67   15.40
  -1  -6   5  345.07   18.50
   6  -2  -5  271.87   12.80
   2   6  -5  275.37   13.30
   6  -2  -5  274.57   12.00
  -2  -6  -5  289.27   15.40
   6  -2   5  279.47   13.30
   2   6   5  285.87   11.90
   2   6   5  299.17   13.90
  -2  -6   5  274.87   16.40
   6  -2   5  280.87   12.10
   2   6   5  290.97   12.20
   6  -3  -5  165.08    8.00
  -3  -6  -5  184.18   12.50
   6  -3  -5  175.18    9.30
   3   6  -5  177.28    9.70
   3   6   5  176.58    8.30
  -3  -6   5  170.58   13.70
   6  -3   5  178.48    8.20
   3   6   5  168.38    9.90
  -3  -6   5  175.48    8.30
   6  -4  -5  111.79    6.00
   4   6  -5  114.49    7.40
   4   6  -5  123.89    7.70
  -4  -6   5  110.79   13.20
   4   6   5  112.19    6.20
   4   6   5  107.89    8.10
   6  -4   5  111.19    6.00
  -4  -6   5  112.49    6.00
   4   6   5  109.89    7.40
   6  -5  -5  156.28    8.00
   5   6  -5  167.58    9.70
   5   6  -5  165.38    9.30
  -6   5   5  169.48    7.90
   6  -5   5  163.18    8.00
  -5  -6   5  186.68   18.40
  -6   5   5  169.78    8.00
   5   6   5  179.38   11.10
   5   6   5  168.18    9.50
   6  -6  -5   28.90    3.30
   6   6  -5   39.50    4.90
   6   6  -5   32.00    4.80
  -6   6   5   32.60    2.90
   6  -6   5   30.00    3.00
  -6   6   5   34.50    3.20
   6   6   5   27.80    4.70
   7   6  -5   13.10    3.10
   7   6  -5   14.50    3.10
  -6   7  -5   13.00    2.30
   6  -7  -5   10.70    1.80
  -6   7   5   18.10    2.40
  -6   7   5   12.80    2.40
   7   6   5   10.10    2.90
   7   6   5    5.10    5.40
   6  -7   5   14.90    2.50
   7   5  -5   57.39    5.80
  -5   7  -5   58.09    4.00
   7   5  -5   61.29    5.80
   5  -7   5   62.19    4.20
   7   5   5   59.39    8.50
   7   5   5   56.39    5.90
  -5   7   5   57.39    3.90
  -5   7   5   60.19    4.20
  -4   7  -5  108.69    5.70
   7   4  -5  101.69    7.40
   7   4  -5  115.49    7.40
   7   4  -5  105.09    5.80
   4  -7   5   88.19    5.60
   7   4   5  102.99    9.00
  -4   7   5   97.49    5.40
   7   4   5   94.49    7.40
  -4   7   5  101.39    5.70
   7   3  -5  867.41   35.90
   7   3  -5  797.12   33.90
   7   3  -5  851.51   35.80
   7   3   5  910.11   37.80
  -3   7   5  938.31   34.60
   3  -7   5  877.21   42.10
   3  -7   5  875.81   34.40
   7   3   5  926.61   36.80
  -3   7   5  886.81   34.10
  -2   7  -5   61.79    4.10
   7   2  -5   60.79    4.00
   7   2  -5   57.99    6.80
   2  -7  -5   64.49   11.20
   7   2  -5   65.69    5.40
  -2   7   5   65.79    3.90
   7   2   5   64.19    5.90
   7   2   5   67.19    7.00
  -2   7   5   66.19    4.30
   2  -7   5   59.49   10.90
   2  -7   5   58.79    4.60
   1  -7  -5  184.18   14.70
  -1   7  -5  188.88   10.20
   7   1  -5  182.38    8.60
  -1   7  -5  194.18    8.80
  -1   7  -5  184.68    8.60
   7   1  -5  194.68   10.00
   7   1   5  188.38   10.60
   1  -7   5  194.78   15.30
  -1   7   5  190.38    8.60
   1  -7   5  190.08    9.20
  -1   7   5  187.08    8.80
   7   1   5  191.88    8.70
  -1   7   5  195.58   10.70
   0   7  -5  271.67   11.70
   0   7  -5  263.77   12.90
   7   0  -5  276.77   12.90
   0  -7  -5  272.57   16.90
   7   0  -5  269.87   11.50
   0   7  -5  261.47   11.50
   0   7   5  269.97   11.80
   0  -7   5  268.97   17.60
   0   7   5  280.67   13.70
   7   0   5  271.57   13.40
   0   7   5  265.87   11.40
   7   0   5  259.67   11.60
   0  -7   5  261.67   11.90
   7  -1  -5  415.56   16.90
   1   7  -5  408.86   18.30
   7  -1  -5  428.36   18.20
   1   7  -5  419.06   17.10
  -1  -7   5  408.46   17.20
  -1  -7   5  385.56   23.10
   1   7   5  406.36   16.90
   7  -1   5  408.36   17.00
   1   7   5  440.96   19.20
   7  -1   5  412.36   18.50
   1   7   5  422.56   17.20
   2   7  -5   85.49    5.50
  -2  -7  -5  109.99   19.80
   7  -2  -5   96.79    5.10
   2   7  -5   98.99    6.90
   7  -2  -5   94.79    6.40
   2   7   5   85.29    7.10
   7  -2   5   85.09    5.10
   7  -2   5   81.59    6.70
  -2  -7   5   84.79   12.30
   2   7   5   93.39    5.40
  -2  -7   5   89.49    5.60
   2   7   5   91.89    5.00
   3   7  -5  128.69    8.10
   7  -3  -5  136.79    7.90
  -3  -7   5  104.89   14.90
   3   7   5  109.19    8.40
   7  -3   5  111.19    6.10
  -3  -7   5  100.99    6.20
   7  -4  -5   17.80    2.50
   4   7   5   14.90    3.70
   7  -4   5   15.30    2.60
   4   7   5   20.20    2.80
  -4  -7   5   -3.10    9.60
  -4  -7   5   19.50    3.00
   7  -5  -5   46.30    3.60
   5   7  -5   57.89    5.60
   5   7  -5   54.89    6.00
   5   7   5   44.20    8.20
   7  -5   5   48.50    3.70
  -7   5   5   49.10    3.80
  -5  -7   5   47.10    3.70
  -7   5   5   47.60    3.50
   6   7  -5   97.39    7.60
   7  -6  -5  105.09    5.80
   6   7  -5  113.49    7.90
   7  -6   5  109.19    5.90
   6   7   5   99.49   12.80
  -7   6   5  112.79    5.90
  -7   6   5  105.69    5.60
   7   7  -5  116.59    7.80
   7  -7  -5  117.99    6.10
  -7   7  -5  119.29    6.30
   7   7  -5  126.19    8.00
  -7   7   5  117.39    6.30
   7  -7   5  122.99    6.40
  -7   7   5  121.99    6.10
   8   7  -5   24.50    4.60
  -7   8   5   23.90    2.40
  -7   8   5   20.50    2.30
   7  -8   5   21.60    2.50
   8   6  -5   89.09    6.80
  -6   8  -5   98.49    5.30
  -6   8   5   92.79    5.00
   6  -8   5   92.19    5.30
   8   6   5   94.19    7.10
  -6   8   5   93.79    5.40
  -5   8  -5   71.59    4.40
   5  -8   5   63.89    4.40
   8   5   5   66.09   11.70
  -5   8   5   65.49    4.10
  -5   8   5   66.59    4.50
  -4   8  -5   90.99    5.00
   8   4  -5   84.59    4.60
   8   4  -5   81.19    6.60
   8   4   5   67.49    6.50
  -4   8   5   77.79    4.60
   8   4   5   74.59   10.00
  -4   8   5   78.79    4.90
   4  -8   5   72.99    4.90
   8   3  -5  119.79    7.90
  -3   8  -5  109.29    6.10
   8   3  -5  104.69    5.70
  -3   8   5  119.49    6.00
   8   3   5  115.49   10.10
   8   3   5  117.99    8.30
  -3   8   5  115.09    6.30
   3  -8   5  114.79    6.30
  -2   8  -5   37.90    3.20
   8   2  -5   34.90    4.60
   8   2  -5   35.00    3.00
   8   2   5   33.40    5.10
  -2   8   5   32.60    3.00
  -2   8   5   28.50    3.20
   2  -8   5   29.30    4.00
   8   2   5   33.90    7.00
  -1   8  -5  105.29    5.40
   1  -8  -5  108.19   18.80
   8   1  -5   99.19    5.20
   8   1  -5  101.99    7.00
  -1   8   5   87.69    5.50
  -1   8   5   81.69    5.00
   8   1   5   86.39    5.10
   8   1   5   92.59    7.20
   0  -8  -5  110.19   20.60
   0   8  -5  159.08    7.80
   8   0  -5  158.38    7.60
   8   0  -5  160.18    9.20
   0   8  -5  151.88    9.40
   0   8   5  167.38    8.00
   0  -8   5  166.48    8.10
   0   8   5  165.48   10.40
   8   0   5  161.78    7.70
   0   8   5  162.08    7.60
   8   0   5  164.88    9.60
   8  -1  -5   53.29    3.60
   1   8  -5   54.29    5.40
   1   8  -5   49.60    4.00
   8  -1  -5   56.89    5.20
  -1  -8   5   58.09    4.60
   8  -1   5   49.30    5.50
   8  -1   5   49.10    3.70
   1   8   5   36.50    6.30
   1   8   5   53.89    3.60
   1   8   5   52.09    4.00
   8  -2  -5   62.69    3.90
   2   8  -5   57.69    5.60
   8  -2  -5   58.29    5.60
   2   8  -5   57.79    4.50
   2   8   5   58.39    4.00
   2   8   5   66.19    7.40
   8  -2   5   59.69    4.10
  -2  -8   5   61.69    4.70
   2   8   5   62.79    4.30
   8  -2   5   55.79    6.20
   3   8  -5   65.79    5.30
   3   8  -5   76.59    6.50
   8  -3  -5   80.29    4.70
   8  -3  -5   76.39    6.90
   8  -3   5   92.79    5.10
   3   8   5   87.59    5.20
   3   8   5   72.29    8.60
  -3  -8   5   81.79    5.10
   8  -4  -5   45.70    3.50
   4   8  -5   45.00    5.20
   4   8   5   44.30    6.30
   8  -4   5   46.10    3.60
   4   8   5   51.99    4.00
  -8   4   5   46.30    3.70
  -4  -8   5   45.50    3.90
   8  -5  -5   49.20    3.60
   5   8  -5   48.80    5.60
  -5  -8   5   49.00    3.80
   5   8   5   32.30    7.00
   8  -5   5   52.89    3.80
  -8   5   5   49.40    3.80
  -8   5   5   54.39    3.60
   6   8  -5  142.49    8.70
   8  -6  -5  138.89    6.80
  -8   6   5  138.39    6.90
   8  -6   5  135.79    7.00
  -8   6   5  141.19    6.70
   8  -7  -5   28.60    2.70
  -8   7   5   22.00    2.20
  -8   7   5   21.90    2.40
   8  -7   5   23.80    2.80
   8  -8  -5    8.20    1.40
  -8   8  -5    5.70    1.20
  -8   8   5    5.50    1.20
  -8   8   5    9.60    1.70
   8  -8   5    9.30    1.90
  -8   9  -5    1.80    0.80
   8  -9   5    0.50    0.90
  -8   9   5    1.20    0.90
   8  -9   5    1.40    0.70
  -8   9   5    1.00    0.80
  -7   9  -5    4.60    1.10
   9   7  -5    1.60    2.40
  -7   9   5    4.60    1.00
   7  -9   5    5.30    1.20
  -7   9   5    6.40    1.20
  -6   9  -5    6.00    1.20
   9   6  -5    6.10    2.30
  -6   9   5    5.60    1.10
  -6   9   5    4.50    1.00
   6  -9   5    4.20    1.20
   9   5  -5   46.40    5.00
  -5   9  -5   44.30    3.30
  -5   9   5   47.10    3.20
  -5   9   5   46.80    3.50
   5  -9   5   52.59    5.10
   9   5   5   45.40    5.20
  -4   9  -5   58.39    4.00
   9   4  -5   56.19    5.40
  -4   9   5   59.39    3.80
   4  -9   5   52.79    4.30
  -4   9   5   55.29    4.10
   9   4   5   59.19    5.60
  -3   9  -5   11.80    2.40
  -3   9   5    9.80    1.80
   3  -9   5    7.50    1.80
   9   3   5   14.80    5.50
  -3   9   5    8.10    1.70
   9   2  -5   90.29    7.30
  -2   9  -5   89.49    5.40
   9   2  -5   93.99    5.10
  -2   9   5  102.89    5.70
   2  -9   5   94.29    5.80
   2  -9   5   97.79    5.50
   9   2   5   88.69   10.80
   9   2   5   92.29    7.50
  -2   9   5  102.29    5.30
   9   1  -5  325.77   13.80
   9   1  -5  329.37   15.90
  -1   9  -5  327.87   14.00
   1  -9   5  328.47   14.00
  -1   9   5  326.37   13.90
   9   1   5  319.37   13.60
  -1   9   5  333.27   14.30
   9   1   5  335.37   16.10
   0   9  -5   58.89    4.10
   9   0  -5   59.79    5.50
   9   0  -5   60.59    3.90
   0   9  -5   57.09    6.00
   0   9   5   60.39    4.00
   9   0   5   60.99    3.90
   0   9   5   53.39    4.20
   9   0   5   59.39    5.90
   1   9  -5   33.30    3.20
   9  -1  -5   30.50    2.80
   1   9  -5   29.80    4.70
   9  -1  -5   27.40    4.60
   9  -1   5   29.20    2.90
  -1  -9   5   23.90    2.70
   1   9   5   25.50    3.20
   9  -1   5   21.30    5.00
   1   9   5   33.20    3.00
   9  -2  -5  226.88   11.30
   9  -2  -5  220.78    9.80
   2   9  -5  221.88   11.50
   2   9  -5  200.68    9.80
   9  -2   5  229.28   10.00
   2   9   5  210.28   14.40
   2   9   5  225.18   10.30
  -2  -9   5  185.18    9.70
  -9   3  -5   37.70    3.20
   9  -3  -5   30.30    2.90
   3   9  -5   31.70    4.60
  -3  -9   5   35.80    3.50
   3   9   5   26.60    3.20
   9  -3   5   28.30    3.00
   9  -4  -5   33.50    2.90
   4   9  -5   32.80    4.70
  -4  -9   5   36.40    3.30
   4   9   5   29.60    3.30
   9  -4   5   33.80    3.10
  -9   4   5   37.50    2.90
  -9   4   5   36.10    3.30
   9  -5  -5    2.70    1.20
   5   9  -5    2.00    1.90
  -9   5   5    0.50    0.90
   9  -5   5    0.80    0.90
  -9   6  -5   11.20    1.80
  -9   6   5   10.90    1.80
   9  -6   5    7.90    1.30
  -9   6   5   12.20    2.10
   9  -7  -5   23.40    2.30
  -9   7  -5   23.70    2.20
  -9   7   5   21.20    2.00
  -9   7   5   22.00    2.30
   9  -7   5   21.70    2.30
  -9   8  -5   22.00    2.00
  -9   8   5   22.60    1.90
   9  -8   5   28.40    2.20
   9  -8   5   20.90    1.90
  -9   8   5   23.90    2.10
  -7  10  -5   12.40    1.60
  10   7  -5   10.40    2.80
  -7  10   5   13.40    1.70
   7 -10   5   13.00    2.20
   7 -10   5   10.70    1.50
  -7  10   5   13.40    1.70
  -6  10  -5    1.90    0.90
  10   6  -5    3.30    2.00
   6 -10   5    1.70    1.20
  -6  10   5    3.80    1.00
  -6  10   5    2.90    0.90
   6 -10   5    2.30    0.90
  -5  10  -5   33.60    2.70
  10   5  -5   30.50    4.30
  -5  10   5   39.50    3.00
   5 -10   5   36.10    3.40
   5 -10   5   39.40    2.80
  -5  10   5   38.70    2.70
  -4  10  -5   19.80    2.20
  10   4  -5   19.20    4.00
   4 -10   5   20.30    2.30
  -4  10   5   18.70    2.30
   4 -10   5   20.50    3.30
  -4  10   5   16.60    2.00
  10   4   5   18.30    4.10
  10   3  -5   30.90    2.60
  10   3  -5   23.10    4.10
  -3  10  -5   25.90    3.00
  10   3   5   27.10    4.30
   3 -10   5   31.10    3.60
  -3  10   5   21.80    2.90
   3 -10   5   24.80    3.00
  10   2  -5   18.10    2.50
  -2  10  -5   22.30    2.60
  10   2  -5   23.20    4.10
  10   2   5   15.20    6.40
  -2  10   5   23.10    2.40
  -2  10   5   20.70    2.70
   2 -10   5   27.20    5.00
  10   2   5   14.40    3.00
  10   1  -5   22.00    4.10
  -1  10  -5   23.50    2.80
  10   1  -5   26.40    2.50
  10   1   5   23.40    4.50
  -1  10   5   27.60    2.90
  -1  10   5   27.60    2.70
  10   0  -5    0.40    2.00
   0  10  -5    0.50    1.30
  10   0  -5    1.20    0.90
   0  10   5    2.10    1.30
  10   0   5    0.10    2.20
  10   0   5    0.00    1.10
   0  10   5   -0.20    1.10
   1  10  -5   -1.20    1.60
  10  -1  -5   -0.50    2.20
  10  -1  -5    0.30    0.90
  10  -1   5    1.30    1.00
   1  10   5    1.40    1.30
  10  -2  -5    8.00    3.20
  10  -2  -5   11.10    1.90
   2  10   5   12.70    2.40
  10  -2   5   10.70    2.10
  10  -3  -5   23.90    2.40
  10  -3   5   24.30    2.70
  10  -4  -5    8.00    1.80
   4  10  -5    6.50    1.90
 -10   4   5   13.20    2.60
 -10   4   5   12.10    1.70
  10  -4   5   10.30    1.80
  10  -4   5   10.30    1.90
  10  -5  -5    8.20    1.70
 -10   5   5    8.50    1.70
  10  -5   5    5.80    1.10
  10  -5   5    8.90    1.70
 -10   5   5   10.70    2.20
  10  -6  -5   12.20    1.80
 -10   6  -5   10.60    1.70
  10  -6   5    9.80    1.60
 -10   6   5   13.00    2.10
 -10   6   5   15.30    1.70
  10  -6   5   12.20    1.80
  10  -7  -5   21.40    2.10
 -10   7  -5   22.50    1.80
  10  -7   5   23.90    2.00
 -10   7   5   24.80    1.90
  10  -7   5   22.50    1.80
 -10   7   5   18.20    2.40
  -6  11  -5    0.30    0.80
  11   6  -5   -1.60    2.00
  -6  11   5    0.70    0.90
  -6  11   5    1.50    0.90
   6 -11   5    0.40    1.20
  11   5  -5    3.70    1.90
  -5  11  -5    3.00    1.00
   5 -11   5    3.30    1.30
  -5  11   5    3.10    0.90
  -5  11   5    4.00    1.00
  11   4  -5   13.00    2.60
  -4  11  -5   15.00    2.00
  -4  11   5   16.80    1.80
  -4  11   5   13.50    1.90
  11   3  -5   -1.40    1.80
  -3  11  -5   -1.00    1.00
  -3  11   5   -1.50    0.80
  -3  11   5    0.30    0.90
  11   2  -5   22.00    2.40
  -2  11  -5   22.30    2.40
  11   2  -5   25.00    4.00
  -2  11   5   21.20    2.30
  -2  11   5   21.00    2.20
  -1  11  -5   63.99    4.00
  11   1  -5   65.39    5.70
  11   1  -5   61.89    3.50
  -1  11   5   64.19    4.00
  11   0  -5   64.59    5.90
  11   0  -5   64.39    3.60
   0  11  -5   59.99    4.10
   0  11   5   65.99    4.00
  11   0   5   71.29    4.10
  11  -1  -5    9.00    3.00
  11  -1  -5   13.80    1.80
   1  11  -5   21.50    3.20
  11  -1   5   14.00    2.10
   1  11   5   16.40    2.10
  11  -2  -5   35.30    2.50
   2  11   5   33.00    2.80
  11  -2   5   30.40    2.50
  11  -3  -5    2.90    0.80
 -11   3   5    3.30    0.90
  11  -3   5    3.90    1.00
  11  -4  -5   49.70    3.00
  11  -4   5   49.90    3.00
 -11   4   5   48.10    2.80
  11  -4   5   43.50    3.10
  11  -5  -5   77.79    3.70
 -11   5  -5   70.39    3.60
  11  -5   5   75.69    3.80
  11  -5   5   63.19    4.10
 -11   5   5   68.79    3.50
 -11   6  -5   31.30    2.10
  11  -6   5   30.40    2.10
  11  -6   5   31.90    2.10
 -11   6   5   32.20    2.10
  -4  12  -5   14.30    1.90
  -4  12   5   12.90    1.90
  -3  12  -5    4.40    1.20
  12   3  -5    5.40    2.00
  -3  12   5    5.00    1.00
  12   2  -5    0.70    2.00
  -2  12  -5    1.40    1.30
  -2  12   5    0.10    0.80
  -1  12  -5    8.50    1.60
  12   1  -5   12.20    2.60
  -1  12   5   11.00    1.60
  12   0  -5   18.40    3.50
  12   0  -5   20.50    1.90
   0  12   5   15.50    1.90
  12  -1  -5    0.40    0.70
   1  12   5    0.60    0.90
  12  -2  -5   -0.90    0.70
  12  -2   5    0.30    1.00
  12  -3  -5   -0.10    0.60
 -12   3   5    1.90    0.70
  12  -3   5   -0.70    0.80
 -12   4  -5    5.80    0.90
  12  -4  -5    8.70    1.90
  12  -4   5    7.10    1.50
 -12   4   5    6.30    0.90
   0   0  -6   -0.60    0.60
   0   0   6    0.50    0.60
   0   0   6    0.10    0.60
   0   1  -6   66.09    4.20
   1   0  -6   68.99    4.50
   0  -1  -6   71.99    3.80
   1   0   6   72.99    4.10
   0  -1   6   80.99    3.60
   1   0   6   83.99    3.50
  -1   0   6   74.29    4.30
  -1   0   6   86.49    3.70
   0  -1   6   83.79    4.40
   0   1   6   82.29    4.10
   1   1  -6  335.27   15.70
   1  -1  -6  358.96   15.50
   1   1   6  409.26   15.40
  -1   1   6  409.06   15.00
  -1  -1   6  341.77   16.60
   1  -1   6  387.96   15.10
   1  -2  -6  802.12   32.20
   2   1  -6  842.82   33.10
  -2  -1   6  799.32   32.50
   2   1   6  821.32   31.90
   1  -2   6  796.52   32.00
  -1   2   6  833.62   31.60
   2   0  -6  346.27   15.30
  -2   0   6  349.87   14.80
   2   0   6  348.27   13.30
   0   2   6  335.47   14.10
   0  -2   6  327.07   14.60
  -1  -2  -6  123.29    5.10
   2  -1  -6  120.29    7.40
   1   2  -6  119.29    7.30
  -1  -2   6  121.69    6.80
   1   2   6  131.39    6.40
  -2   1   6  134.39    6.00
   2  -2  -6  935.01   38.40
   2   2  -6  903.71   38.70
  -2  -2   6  971.90   38.30
   2  -2   6  979.90   37.50
   2   2   6  996.40   37.50
  -2   2   6  964.20   37.00
   3   2  -6  272.67   12.80
  -3  -2   6  310.07   14.90
  -2   3   6  323.47   13.50
   2  -3   6  315.87   14.30
   3   2   6  318.47   13.70
   3   2   6  333.57   14.10
  -1   3   6  389.46   16.40
  -3  -1   6  399.86   17.70
   3   1   6  397.36   15.20
   1  -3   6  386.06   17.20
   0  -3   6  967.00   38.00
   0   3   6  953.60   37.00
  -3   0   6  935.31   38.00
  -1  -3  -6  444.46   16.90
   1   3   6  397.66   17.50
  -2  -3  -6  983.50   37.40
   2   3   6  965.80   38.50
  -2  -3   6  997.30   39.80
  -3  -3  -6  636.74   25.40
   3   3  -6  627.24   25.80
   3   3   6  658.93   26.50
  -3  -3   6  683.63   28.40
   3   3   6  667.63   26.90
   4   3   6  109.69    7.10
   4   3   6  116.49    6.90
  -4  -3   6  109.39    8.60
   3  -4   6  109.19    7.90
   4   2  -6  835.72   31.60
  -4  -2   6  789.32   33.80
  -2   4   6  798.22   32.00
   4   2   6  782.72   31.10
   2  -4   6  844.62   33.60
   4   2   6  755.32   32.40
   4   2   6  802.52   32.20
   4   1  -6  971.90   39.40
   4   1   6  992.90   40.20
   4   1   6 1075.69   39.60
  -4  -1   6  992.90   41.60
   1  -4   6 1030.40   41.40
  -1   4   6 1078.79   40.20
   4   0  -6  370.56   15.60
   4   0   6  381.76   16.60
   4   0   6  373.16   16.40
   0   4   6  394.86   16.50
   0  -4   6  389.06   17.80
   4  -1  -6  349.96   14.50
  -1  -4  -6  358.36   15.10
   4  -1   6  344.97   16.50
   1   4   6  358.56   15.40
  -1  -4   6  341.47   16.70
   4  -2  -6   88.89    5.10
  -2  -4  -6   93.09    5.60
  -2  -4   6  103.89    7.70
   2   4   6   98.29    6.20
   4  -3  -6  294.17   13.40
  -3  -4  -6  306.87   14.70
   3   4  -6  306.17   13.80
   3   4   6  330.57   14.30
   3   4   6  340.67   14.90
  -3  -4   6  337.97   16.80
  -4  -4  -6  387.16   16.90
   4   4  -6  365.06   17.00
   4   4  -6  380.96   16.70
   4  -4   6  396.16   16.00
   4   4   6  395.76   16.10
  -4  -4   6  364.86   15.80
  -4   4   6  401.16   15.80
   4   4   6  386.36   17.80
  -4  -4   6  421.46   20.30
   4   4   6  400.56   17.30
   5   4  -6  232.58   11.20
   5   4  -6  243.48   11.80
   5   4  -6  225.38   10.10
   4  -5   6  222.48   10.10
  -4   5   6  227.08    9.90
   5   4   6  237.98   11.80
   4  -5   6  233.48   14.70
  -4   5   6  228.48   10.20
   5   4   6  223.88   12.40
  -5  -4   6  223.38   15.20
   5   3  -6  405.96   17.70
   5   3  -6  396.86   19.00
   5   3   6  458.35   20.20
   3  -5   6  436.36   17.90
  -5  -3   6  442.96   17.70
  -3   5   6  460.65   18.00
  -3   5   6  448.96   17.70
   5   3   6  462.05   19.70
   3  -5   6  473.15   22.00
  -5  -3   6  437.06   22.10
   5   2  -6 4138.49  149.39
   5   2   6 3431.06  149.69
  -2   5   6 3972.80  148.09
   2  -5   6 4396.76  152.58
  -5  -2   6 3758.32  148.09
  -5  -2   6 4305.57  152.78
  -2   5   6 3868.01  153.88
   5   1  -6 1898.51   70.09
   5   1   6 1653.23   70.49
   1  -5   6 1915.71   72.79
  -1   5   6 1875.71   71.69
   0  -5  -6  231.68   12.10
   5   0  -6  227.68   11.00
   5   0   6  253.17   12.00
   0  -5   6  245.58   13.50
   5   0   6  262.57   16.00
   0   5   6  255.27   11.80
  -1  -5  -6  304.07   13.80
   5  -1  -6  297.27   12.60
  -1  -5   6  277.27   15.30
   5  -1   6  270.67   13.10
   1   5   6  272.57   13.20
   2   5  -6   88.09    6.10
  -2  -5  -6  111.39    7.10
   5  -2  -6  105.89    6.00
   2   5   6  116.19    5.50
   5  -2   6  106.69    6.90
  -2  -5   6   99.59    8.60
   2   5   6  108.19    6.70
   2   5   6   88.09    5.30
   5  -2   6   86.39    5.40
   3   5  -6  397.26   16.90
   5  -3  -6  378.26   16.40
  -3  -5  -6  394.16   17.50
   3   5  -6  371.36   16.30
   3   5   6  380.86   15.70
   5  -3   6  378.76   15.70
  -3  -5   6  378.76   15.80
   3   5   6  374.56   17.30
  -3  -5   6  371.46   19.70
   4   5  -6   72.09    5.90
   4   5  -6   83.99    6.30
   5  -4  -6   86.89    5.30
   5  -4   6   87.79    5.00
   4   5   6   83.79    5.00
  -4  -5   6   86.99    4.90
  -5   4   6   81.29    5.00
   4   5   6   82.09    6.00
   4   5   6   84.39    6.70
  -4  -5   6  102.59   10.30
   5   5  -6  178.08    9.70
   5   5  -6  166.38    9.10
   5  -5  -6  163.98    8.20
   5   5   6  155.98   10.20
   5   5   6  170.78    9.60
  -5   5   6  173.28    7.90
  -5  -5   6  177.88   15.00
  -5   5   6  176.38    8.10
   5  -5   6  173.38    8.10
  -5  -5   6  163.48    7.90
   6   5  -6  266.37   13.80
   6   5  -6  286.77   13.60
  -5   6   6  293.37   12.30
   6   5   6  293.57   15.40
  -6  -5   6  278.27   12.10
  -6  -5   6  242.98   21.80
   5  -6   6  287.87   12.30
   6   5   6  281.97   14.10
  -5   6   6  290.57   12.10
   5  -6   6  254.17   21.40
   6   4  -6  226.38   11.30
   6   4  -6  223.98   11.60
   6   4  -6  209.08    9.60
  -6  -4   6  210.08   17.20
  -4   6   6  209.58    9.60
   6   4   6  227.18   11.90
  -4   6   6  223.98    9.90
   6   4   6  228.48   12.80
   4  -6   6  207.68    9.80
   4  -6   6  215.88   16.50
   6   3  -6  828.02   32.90
   6   3  -6  816.62   34.60
  -3   6  -6  848.62   33.00
   6   3  -6  811.72   34.30
  -3   6   6  878.71   32.90
   3  -6   6  866.81   38.80
   3  -6   6  824.12   33.10
  -3   6   6  860.41   33.20
   6   3   6  870.01   35.30
   6   3   6  887.01   36.20
  -6  -3   6  872.41   39.20
   6   2  -6 1388.26   52.69
  -2   6  -6 1285.07   53.09
   6   2  -6 1360.26   54.09
  -2   6  -6 1352.66   52.59
   6   2  -6 1408.26   53.99
   2  -6   6 1369.26   52.79
  -2   6   6 1368.46   54.39
   2  -6   6 1399.06   57.69
   6   2   6 1524.25   55.99
  -2   6   6 1428.86   52.79
  -2   6   6 1429.86   52.59
   6   2   6 1306.07   54.59
  -1   6  -6  900.41   35.00
   6   1  -6  939.11   36.20
   1  -6  -6  921.91   38.40
   6   1  -6  894.81   35.00
  -1   6  -6  900.11   35.60
  -1   6   6  935.81   36.90
  -1   6   6  926.71   35.20
   6   1   6  885.81   34.90
  -1   6   6  950.50   34.90
   6   1   6  850.71   36.80
   1  -6   6  881.51   35.10
   1  -6   6  890.31   39.60
   6   0  -6  716.23   29.30
   0  -6  -6  737.43   31.40
   6   0  -6  692.73   28.30
   0   6  -6  733.13   29.10
   0   6   6  749.03   28.50
   0  -6   6  620.74   36.80
   6   0   6  747.33   28.50
   0   6   6  735.83   28.10
   0   6   6  780.52   30.30
  -1  -6  -6   53.29    7.20
   6  -1  -6   56.29    3.90
   1   6  -6   50.99    5.00
  -1  -6   6   52.89    6.60
   6  -1   6   55.69    4.00
   1   6   6   56.79    5.20
   1   6   6   62.89    4.10
   6  -1   6   59.19    5.40
  -1  -6   6   49.00    7.90
   1   6   6   57.29    3.60
   6  -2  -6  231.98   10.00
   6  -2  -6  224.38   11.30
  -2  -6  -6  258.97   13.80
   2   6  -6  236.28   11.20
   2   6   6  210.78    9.70
   2   6   6  227.98   10.20
   6  -2   6  211.48   10.00
   2   6   6  220.18   11.70
  -2  -6   6  217.78   10.00
   6  -2   6  216.98   11.30
   6  -3  -6  250.07   10.60
   3   6  -6  265.27   12.20
   6  -3  -6  246.48   11.50
   3   6  -6  236.48   11.70
   3   6   6  221.08   10.60
  -3  -6   6  227.78   10.50
   6  -3   6  239.48   10.70
   3   6   6  237.28   12.60
  -3  -6   6  230.78   16.10
   4   6  -6   68.29    5.70
   4   6  -6   60.29    5.50
   6  -4  -6   58.29    4.20
   4   6   6   61.79    6.30
   6  -4   6   69.49    4.30
  -4  -6   6   63.39    4.30
  -6   4   6   57.99    4.30
  -4  -6   6   74.79   12.30
   4   6   6   61.29    4.30
   5   6  -6    5.70    2.20
   5   6  -6   10.10    2.60
  -5  -6   6   -6.10    8.50
   6  -5   6   12.10    2.40
  -6   5   6   14.10    2.20
  -6   5   6    8.50    1.70
  -5  -6   6   13.20    2.50
   5   6   6   14.10    3.60
   6   6  -6  224.48   12.00
   6  -6  -6  203.68    9.90
   6   6  -6  220.88   11.70
   6   6   6  226.98   13.90
  -6   6   6  223.18   10.20
   6  -6   6  220.88   10.20
  -6   6   6  224.98   10.00
   6   6   6  237.38   12.20
   7   6  -6   13.40    3.50
  -6   7  -6   16.50    2.40
   6  -7  -6   12.50    1.90
   7   6   6   11.60    5.60
  -6   7   6   14.80    2.50
  -6   7   6   14.90    2.40
   6  -7   6   15.50    2.60
   7   5  -6    6.80    2.50
   7   5  -6    6.50    2.30
   7   5   6    3.40    3.90
  -5   7   6    5.00    1.40
   5  -7   6    3.00    1.20
   7   5   6    1.60    2.30
  -5   7   6    3.10    1.30
   7   4  -6  566.04   24.10
  -4   7  -6  554.04   22.40
   7   4  -6  526.95   21.90
   7   4  -6  533.75   24.00
  -4   7   6  577.34   22.30
   7   4   6  597.94   25.10
   4  -7   6  545.05   22.40
  -4   7   6  552.34   22.50
   7   4   6  553.34   26.00
   7   3  -6  583.24   24.30
  -3   7  -6  514.75   22.80
   7   3  -6  581.04   25.20
  -3   7   6  528.45   22.30
   7   3   6  575.04   26.20
   7   3   6  590.44   25.10
   3  -7   6  546.05   30.40
  -3   7   6  566.84   22.70
   3  -7   6  567.04   22.90
   7   2  -6   99.09    6.80
   2  -7  -6  108.59   13.20
   7   2  -6   99.29    5.40
   7   2  -6   95.69    8.20
  -2   7  -6  108.29    5.60
   2  -7   6   98.69    5.80
  -2   7   6  100.49    5.70
  -2   7   6  108.99    5.90
   7   2   6  110.49    8.80
   7   2   6  108.89    7.80
   1  -7  -6  236.48   16.80
   7   1  -6  249.38   10.60
  -1   7  -6  247.48   10.70
   7   1  -6  248.68   12.10
  -1   7  -6  227.28   11.70
   1  -7   6  227.78   17.00
   1  -7   6  237.58   10.90
   7   1   6  239.48   10.60
  -1   7   6  242.38   10.50
  -1   7   6  236.48   12.70
   7   1   6  247.48   12.80
  -1   7   6  254.87   10.90
   7   0  -6  151.38    8.50
   0   7  -6  151.18    7.50
   0  -7  -6  156.18   13.60
   7   0  -6  154.08    7.30
   0   7  -6  154.68    8.60
   0   7   6  150.28    9.40
   7   0   6  147.99    9.00
   7   0   6  156.88    7.40
   0  -7   6  146.89    7.80
   0   7   6  153.98    7.10
   0  -7   6  139.39   13.50
   0   7   6  146.29    7.50
   7  -1  -6  200.08   10.10
   1   7  -6  188.78    8.90
  -1  -7  -6  224.38   16.50
   1   7  -6  199.08   10.30
   7  -1  -6  210.38    8.90
   1   7   6  189.28    8.70
   1   7   6  184.28    8.90
  -1  -7   6  179.98    9.10
   7  -1   6  181.78    8.90
   7  -1   6  180.08   10.20
   1   7   6  191.78   10.90
  -1  -7   6  181.48   15.70
   7  -2  -6  148.19    6.90
   7  -2  -6  153.28    8.20
   2   7  -6  151.78    8.50
   2   7   6  140.89    9.20
  -2  -7   6  135.29    7.10
  -2  -7   6  132.99   14.80
   7  -2   6  137.79    7.40
   2   7   6  138.09    7.50
   7  -2   6  145.89    8.70
   2   7   6  121.39    7.00
   7  -3  -6   66.39    6.30
   3   7  -6   65.89    5.90
   7  -3  -6   66.29    4.30
   3   7   6   69.89    4.60
  -3  -7   6   69.99    4.70
   3   7   6   78.39    7.20
   7  -3   6   77.99    4.70
  -3  -7   6   88.79   14.80
   4   7  -6   27.40    4.30
   7  -4  -6   29.30    2.70
  -4  -7   6   25.60    3.00
  -7   4   6   25.10    3.10
   4   7   6   19.50    4.10
   4   7   6   21.50    3.00
   7  -4   6   19.00    2.80
   7  -5  -6    1.40    1.20
   5   7  -6    5.80    2.30
   5   7  -6    2.00    2.70
   5   7   6    0.30    3.70
  -7   5   6    4.50    1.40
  -5  -7   6    2.60    1.20
   7  -5   6    3.40    1.30
  -7   5   6    1.80    1.10
   7  -6  -6   65.19    4.10
   6   7  -6   69.39    6.10
  -7   6   6   54.79    3.80
   6   7   6   41.40    6.80
   7  -6   6   52.09    3.90
  -7   6   6   57.79    4.10
   7   7  -6    1.60    2.00
   7   7  -6    0.30    2.30
  -7   7  -6   -0.10    1.00
  -7   7   6    0.40    1.00
  -7   7   6    0.60    1.10
   7  -7   6    0.20    1.00
  -7   8  -6   42.60    2.90
   8   7  -6   40.00    5.20
  -7   8   6   42.90    3.00
  -7   8   6   40.40    2.80
   7  -8   6   36.20    3.00
   8   6  -6    8.80    2.30
  -6   8  -6    6.50    1.40
  -6   8   6    6.20    1.40
   8   6   6    0.40    8.50
   6  -8   6    6.60    1.40
  -5   8  -6   35.70    3.10
   8   5  -6   32.10    4.50
  -5   8   6   36.40    3.30
   8   5   6   27.00    4.80
   5  -8   6   39.60    3.50
   8   5   6   29.90    6.20
  -5   8   6   36.60    3.00
   8   4  -6  152.08    6.90
   8   4  -6  154.18    9.20
  -4   8  -6  152.18    7.40
   8   4   6  154.88    9.50
  -4   8   6  139.19    7.30
   8   4   6  143.29   12.60
  -4   8   6  140.09    7.10
   4  -8   6  139.99    7.30
   8   3  -6  153.68    7.70
  -3   8  -6  149.19    8.00
   8   3  -6  163.58    9.80
   8   3   6  169.48   12.20
  -3   8   6  178.48    8.10
   3  -8   6  181.88    8.40
   8   3   6  180.48   10.60
  -3   8   6  171.18    8.30
   8   2  -6   73.19    4.60
  -2   8  -6   75.79    4.90
   8   2  -6   83.39    6.50
  -2   8   6   81.19    5.10
   8   2   6   80.99    9.00
   8   2   6   89.19    7.20
  -2   8   6   85.99    4.80
   2  -8   6   91.99    5.40
   8   1  -6   45.50    3.40
  -1   8  -6   43.50    3.70
   8   1  -6   46.90    5.00
  -1   8  -6   42.00    5.70
   1  -8  -6   30.90   12.30
  -1   8   6   39.90    3.60
   1  -8   6   55.99    4.30
  -1   8   6   46.60    3.40
   1  -8   6   43.70    4.20
   8   1   6   50.29    5.70
   8   1   6   39.50    3.60
   8   0  -6  121.39    7.60
   8   0  -6  121.29    6.00
   0   8  -6  120.49    6.20
   0   8  -6  114.59    7.60
   0   8   6  103.69    8.40
   8   0   6  111.09    5.90
   0   8   6  112.99    6.30
   8   0   6  109.89    7.90
   0  -8   6  107.39    6.50
   0   8   6  107.39    5.80
   8  -1  -6  136.09    6.60
   8  -1  -6  146.89    8.20
   1   8  -6  123.29    6.80
   1   8  -6  132.69    8.20
   1   8   6  124.89    9.30
  -1  -8   6  118.79    6.90
   8  -1   6  131.09    6.70
   1   8   6  123.89    6.40
   1   8   6  134.39    6.90
   8  -1   6  115.29    8.10
   2   8  -6   30.00    4.70
   8  -2  -6   40.40    4.90
   8  -2  -6   39.50    3.20
   8  -2   6   36.90    3.40
   2   8   6   39.30    3.70
  -2  -8   6   42.80    3.80
   2   8   6   36.70    6.60
   2   8   6   42.60    3.30
   8  -3  -6   44.30    3.30
   8  -3  -6   41.60    5.80
   3   8  -6   40.20    4.90
   3   8   6   38.00    7.10
   3   8   6   42.20    3.80
  -3  -8   6   40.60    3.70
   8  -3   6   47.00    3.60
   4   8  -6   33.90    4.80
   8  -4  -6   33.90    3.00
   4   8   6   33.00    3.50
  -8   4   6   28.90    2.90
  -4  -8   6   34.00    3.30
   8  -4   6   36.20    3.30
   4   8   6   29.70    5.70
  -8   4   6   34.70    3.40
   5   8  -6  102.89    7.60
   8  -5  -6  105.49    5.80
  -8   5   6  106.39    5.90
   5   8   6  127.19   13.10
  -5  -8   6  105.99    5.80
  -8   5   6  115.59    5.80
   8  -5   6  112.89    6.10
   6   8  -6   23.40    4.00
   8  -6   6   27.70    2.80
  -8   6   6   27.50    2.50
  -8   6   6   20.60    2.60
  -8   7  -6   -0.30    0.80
   8  -7  -6    0.90    1.10
   8  -7   6   -0.60    0.90
  -8   7   6   -0.10    1.00
  -8   7   6   -0.80    0.90
  -8   8  -6   50.29    3.10
   8  -8  -6   47.60    3.60
   8  -8   6   47.00    3.20
  -8   8   6   44.80    2.90
  -8   8   6   47.10    3.10
   8  -8   6   48.70    3.10
  -8   9  -6   64.79    3.40
   8  -9   6   59.29    3.40
   8  -9   6   65.69    3.60
  -8   9   6   64.69    3.30
  -8   9   6   63.49    3.40
   9   7  -6   53.19    5.60
  -7   9  -6   47.80    3.10
  -7   9   6   48.20    3.10
   7  -9   6   48.00    3.10
  -7   9   6   48.50    3.00
   7  -9   6   50.69    3.40
  -6   9  -6   13.50    1.90
   9   6  -6   11.20    2.50
  -6   9   6   12.40    2.00
  -6   9   6   15.40    1.90
   6  -9   6   13.50    2.50
   6  -9   6   15.90    1.80
   9   5  -6    2.10    1.80
  -5   9  -6   -1.50    1.50
  -5   9   6    1.50    1.00
  -5   9   6    2.70    1.10
   9   4  -6   12.80    2.70
  -4   9  -6   13.30    2.50
  -4   9   6   18.90    2.60
   4  -9   6   15.00    2.40
   9   4   6   14.60    6.80
   4  -9   6   20.40    3.10
  -4   9   6   16.80    2.40
   9   4   6   15.10    3.00
  -3   9  -6   29.10    2.90
   9   3  -6   23.30    2.70
   9   3  -6   18.20    3.90
  -3   9   6   24.10    2.70
   3  -9   6   20.90    2.80
   9   3   6   11.60    5.20
  -3   9   6   21.70    2.90
   9   3   6   25.30    4.20
   3  -9   6   26.10    3.40
   9   2  -6   10.30    2.20
  -2   9  -6    6.90    1.60
   2  -9   6    9.70    1.70
  -2   9   6   13.80    2.70
  -2   9   6   15.00    2.30
   2  -9   6   11.10    1.80
   9   2   6   12.60    4.90
   9   1  -6  180.98   10.00
   9   1  -6  175.28    8.10
  -1   9  -6  140.99    9.70
  -1   9  -6  162.68    8.20
   9   1   6  177.88   14.10
   1  -9   6  171.58    8.40
  -1   9   6  178.68    8.60
   9   1   6  189.18   10.40
  -1   9   6  177.88    8.20
   9   1   6  166.78    8.00
   0   9  -6   68.89    4.60
   9   0  -6   68.89    4.30
   9   0  -6   68.99    5.80
   0   9  -6   61.69    6.20
   0  -9   6   73.79    5.00
   9   0   6   74.19    4.40
   0   9   6   70.59    4.80
   0   9   6   73.09    4.40
   9   0   6   70.29    6.10
   1   9  -6   38.80    4.90
   1   9  -6   34.10    3.70
   9  -1  -6   42.10    4.90
   9  -1  -6   40.30    3.30
   1   9   6   49.00    3.50
   9  -1   6   44.50    3.40
   1   9   6   38.90    8.40
   1   9   6   44.30    3.80
  -1  -9   6   41.90    4.50
   9  -2  -6   14.90    2.30
   9  -2   6   17.00    2.90
   2   9   6   18.00    2.70
  -2  -9   6   18.00    3.20
   2   9   6   12.70    4.90
   9  -2   6   15.80    2.50
   9  -3  -6   25.70    2.70
   3   9  -6   27.10    4.40
   9  -3   6   25.30    2.80
   3   9   6   29.60    3.20
  -3  -9   6   26.40    3.20
   3   9   6   17.90    6.10
  -9   3   6   30.60    3.40
   9  -4  -6   19.10    2.40
   4   9  -6   21.90    4.10
  -9   4   6   16.80    2.90
   9  -4   6   23.30    2.60
  -9   4   6   21.90    2.30
  -4  -9   6   17.70    2.90
   4   9   6   21.10    3.00
   5   9  -6   58.99    5.30
   9  -5   6   58.19    3.70
  -9   5   6   56.39    3.80
  -9   5   6   51.39    3.50
   9  -6  -6   14.50    1.90
  -9   6  -6   11.90    1.80
   6   9  -6   17.30    3.30
   9  -6   6   12.40    1.80
  -9   6   6   10.60    2.20
  -9   6   6    8.80    1.30
   9  -7  -6   10.20    2.00
  -9   7  -6    8.70    1.70
  -9   7   6   11.30    1.60
  -9   7   6    9.20    1.90
   9  -7   6    8.90    1.50
   9  -7   6   12.90    1.90
  -9   8  -6   25.00    2.00
   9  -8   6   23.30    2.00
   9  -8   6   23.80    2.10
  -9   8   6   24.30    1.90
  -7  10  -6   35.60    2.40
  10   7  -6   31.50    5.30
  -7  10   6   32.80    2.40
  -7  10   6   36.90    2.30
   7 -10   6   36.00    2.30
   7 -10   6   35.90    2.70
  -6  10  -6   15.50    1.90
   6 -10   6   11.90    1.70
  -6  10   6   13.10    1.70
  -6  10   6   13.40    1.80
  -5  10  -6   12.90    2.00
  10   5  -6   11.60    2.50
  -5  10   6   17.10    2.10
   5 -10   6    8.70    1.90
   5 -10   6   16.50    2.60
  -5  10   6   13.20    1.90
  10   4  -6    4.20    2.00
  -4  10  -6    3.50    1.10
  -4  10   6    4.80    1.00
   4 -10   6    6.40    1.40
  -4  10   6    5.40    1.20
   4 -10   6    4.40    1.20
  10   3  -6    6.70    2.20
  -3  10  -6   10.10    1.60
  -3  10   6    9.70    1.80
  -3  10   6   14.30    2.70
   3 -10   6    8.80    1.60
   3 -10   6    9.50    1.50
  10   2  -6   21.10    4.10
  10   2   6   18.40    4.10
  -2  10   6   17.00    2.40
  -2  10   6   16.50    2.20
   2 -10   6   17.80    3.50
  -1  10  -6    1.40    1.40
  10   1  -6    2.00    2.00
  -1  10   6    0.00    1.00
  10   1   6    0.50    2.10
  -1  10   6    2.00    1.20
  10   1   6    1.50    6.10
  10   0  -6  146.09    6.90
   0  10  -6  140.29    7.30
  10   0  -6  141.09    8.50
  10   0   6  118.99   14.50
   0  10   6  156.38    7.50
  10   0   6  145.99    7.00
   0  10   6  145.39    7.10
  10  -1  -6   69.09    5.90
   1  10  -6   56.09    7.00
  10  -1  -6   69.99    4.00
   1  10   6   64.09    4.40
  10  -1   6   59.29    3.90
  10  -2  -6    4.20    1.00
  10  -2  -6    9.20    3.10
   2  10   6    6.60    1.50
  10  -2   6    4.40    1.20
  -2 -10   6    2.60    1.70
  10  -3  -6   28.80    3.10
  10  -3   6   29.20    3.40
   3  10   6   29.20    2.80
  -3 -10   6   23.50    3.20
  10  -3   6   26.80    2.70
  10  -4  -6  143.09    6.30
   4  10  -6  142.79    7.70
  10  -4   6  125.89    6.30
 -10   4   6  127.29    6.10
  10  -4   6  119.49    6.20
  10  -5  -6   12.60    1.80
   5  10  -6   11.20    2.10
 -10   5   6   10.20    1.70
  10  -5   6    8.40    1.80
 -10   5   6   15.70    2.60
  10  -5   6    9.70    1.80
 -10   6  -6   14.20    1.70
  10  -6  -6   15.70    1.90
  10  -6   6   14.50    1.90
 -10   6   6   12.40    1.60
  10  -6   6   10.90    1.60
 -10   7  -6   16.20    1.60
  10  -7   6   12.70    1.60
 -10   7   6   17.70    1.60
  10  -7   6   14.00    1.50
  -6  11  -6    6.20    1.00
  -6  11   6    8.30    1.60
  -6  11   6    5.30    0.90
  11   5  -6    9.10    2.10
  -5  11  -6    7.40    1.10
  -5  11   6    8.10    1.50
   5 -11   6    6.40    1.40
   5 -11   6    6.40    1.60
  -4  11  -6   13.70    2.00
  11   4  -6   11.20    2.30
  -4  11   6   14.80    1.70
  -4  11   6   13.50    1.80
  -3  11  -6    1.80    1.10
  11   3  -6    0.00    2.00
  -3  11   6    0.10    0.90
  -3  11   6   -0.10    0.80
  11   2  -6   18.40    3.80
  -2  11  -6   16.30    2.40
  11   2  -6   15.30    2.10
  -2  11   6   17.80    2.00
  -2  11   6   18.60    2.20
  -1  11  -6   61.69    3.90
  11   1  -6   60.89    3.40
  11   1  -6   64.29    5.50
  -1  11   6   63.69    3.90
  11   0  -6   27.20    2.30
   0  11  -6   32.40    3.20
  11   0  -6   30.70    4.80
   0  11   6   34.10    2.80
  11  -1  -6   17.20    1.90
  11  -1  -6   16.10    3.40
  11  -1   6   21.20    2.50
   1  11   6   21.60    2.30
   2  11  -6   17.90    3.90
  11  -2  -6   15.70    1.80
  11  -2   6   17.60    2.10
   2  11   6   14.50    2.10
  11  -3  -6   25.60    2.20
  11  -3   6   27.30    2.30
 -11   3   6   27.80    2.20
  11  -4  -6   37.50    2.50
 -11   4   6   31.10    2.30
  11  -4   6   39.20    2.60
  11  -4   6   36.80    3.50
 -11   5  -6    3.90    0.80
  11  -5  -6    2.60    0.70
 -11   5   6    5.20    0.90
  11  -5   6    4.50    1.10
  11  -5   6    4.00    0.80
  11  -6   6    7.80    1.10
 -11   6   6    8.40    1.40
  12   3  -6    5.70    2.10
  -3  12   6    9.20    1.50
  12   2  -6    9.90    2.40
  -2  12   6    9.20    1.50
  12   1  -6   12.50    2.50
  12   1  -6   11.80    2.60
  -1  12   6   15.20    1.70
  12   0  -6   10.60    3.20
  12   0  -6    4.50    0.90
   0  12   6    3.80    1.00
  12  -1  -6   18.60    1.80
 -12   1   6   20.50    1.70
   1  12   6   19.80    1.90
  12  -2  -6   42.30    2.50
 -12   2   6   43.90    2.50
  12  -3  -6   64.49    3.20
 -12   3   6   62.59    3.10
  12  -3   6   63.09    3.30
   0   0  -7    1.20    0.90
   0   0   7    0.10    0.60
   0   0   7   -0.10    0.70
   0   1  -7  595.34   22.30
   0  -1  -7  579.14   21.50
   1   0  -7  608.44   22.60
   1   0   7  530.15   21.80
   0  -1   7  540.05   21.20
  -1   0   7  527.95   21.50
   0   1   7  553.94   21.80
   1   0   7  540.05   21.10
  -1   0   7  511.25   22.10
   1   1  -7  318.47   13.10
   1  -1  -7  326.27   12.80
  -1  -1   7  256.47   12.50
  -1  -1   7  273.07   11.00
   1  -1   7  281.67   12.10
  -1   1   7  279.07   11.90
   2   1  -7   25.50    4.70
   1  -2  -7   24.40    3.40
  -1   2   7   32.70    2.80
  -2  -1   7   37.30    3.70
   2   1   7   32.60    3.10
   1  -2   7   30.20    3.00
   2   0  -7  487.45   20.60
  -2   0   7  450.75   19.70
   0  -2   7  475.55   19.80
   0   2   7  484.35   19.20
   0  -2   7  468.45   18.00
   2   0   7  477.15   18.10
   1   2  -7  313.67   15.00
   2  -1  -7  308.97   15.00
   1   2   7  337.97   14.00
  -2   1   7  328.77   13.40
   2  -1   7  331.17   13.50
  -1  -2   7  334.37   14.70
   2  -2  -7   10.60    3.20
   2   2   7   15.70    2.60
   2  -2   7   10.70    2.30
  -2   2   7    9.90    2.00
  -2  -2   7   13.90    3.00
   3   2  -7 1119.09   43.30
   3   2   7 1114.49   44.00
   3   2   7 1131.09   44.40
   2  -3   7 1110.29   44.90
  -2   3   7 1150.58   44.00
  -3  -2   7 1172.48   45.80
   3   1  -7 1538.45   57.59
  -1   3   7 1494.75   58.19
  -3  -1   7 1552.24   59.69
   3   1   7 1510.75   58.29
   1  -3   7 1523.35   59.19
   0  -3   7  596.34   25.70
   0   3   7  599.04   24.80
  -3   0   7  647.24   26.00
   3   0   7  626.44   24.00
  -1  -3  -7 1030.00   39.00
  -1  -3   7 1044.40   41.20
   1   3   7 1002.10   40.00
  -2  -3  -7 1706.53   62.49
   2   3   7 1666.93   64.39
  -2  -3   7 1659.33   65.69
   3   3  -7  978.30   39.60
   3   3   7 1075.79   41.00
  -3  -3   7 1053.29   42.50
   3   3   7  998.80   40.30
   3  -3   7 1038.30   41.50
   4   3  -7   99.69    6.00
   4   3   7  100.89    6.60
  -4  -3   7  106.39    8.70
   3  -4   7   98.29    7.70
   4   3   7  105.99    7.00
   4   2  -7 2805.52  111.39
   4   2   7 3016.90  112.99
  -2   4   7 3021.90  112.29
  -4  -2   7 3121.89  114.69
   2  -4   7 2996.70  113.89
   4   2   7 2869.51  112.29
   4   1  -7 3320.17  127.29
   1  -4   7 3503.25  129.69
   4   1   7 3402.86  126.69
   4   1   7 3323.67  128.09
  -4  -1   7 3534.35  130.09
  -1   4   7 3337.47  127.99
   4   0  -7  412.36   18.00
   0   4   7  441.26   18.90
   4   0   7  446.56   18.80
   0  -4   7  481.35   20.60
   4   0   7  453.15   18.70
  -1  -4  -7  933.11   36.20
   4  -1  -7  941.41   35.90
   4  -1   7  926.91   36.50
   4  -1   7  892.01   37.50
   1   4   7  924.81   36.90
  -1  -4   7  953.20   38.60
   4  -2  -7 1510.55   56.69
   2   4  -7 1409.66   56.69
  -2  -4  -7 1548.05   56.79
  -2  -4   7 1463.45   59.69
   2   4   7 1527.75   57.99
  -3  -4  -7  464.35   19.20
   3   4  -7  474.85   19.90
   4  -3  -7  463.85   19.40
  -3  -4   7  507.75   23.20
   3   4   7  495.65   21.50
   4   4  -7  382.26   15.90
   4   4  -7  370.26   16.50
   4   4  -7  378.86   16.90
  -4  -4   7  374.26   15.60
   4  -4   7  374.66   15.70
  -4  -4   7  388.36   20.20
   4   4   7  384.56   17.70
  -4   4   7  385.66   15.50
   4  -4   7  399.66   19.40
   4   4   7  381.46   15.90
   5   4  -7   19.20    3.30
   5   4  -7   22.40    3.10
   5   4  -7   21.20    4.40
  -4   5   7   15.20    3.00
   4  -5   7   22.80    2.60
  -4   5   7   24.00    2.50
  -5  -4   7   18.40    5.50
   5   4   7   15.60    3.30
   4  -5   7   12.80    5.00
   5   4   7   18.60    4.00
  -5  -4   7   18.10    2.40
   5   3  -7  110.39    7.50
   5   3  -7  109.99    5.80
   5   3  -7  114.29    6.80
   5   3   7  119.59    8.00
   3  -5   7  109.19    5.90
  -3   5   7  118.99    6.00
  -3   5   7  113.39    5.60
   3  -5   7  111.59    9.70
  -5  -3   7  110.79   11.40
   5   3   7  113.69    7.50
  -5  -3   7  113.59    5.60
   5   2  -7  858.21   33.80
   5   2  -7  812.12   32.60
  -2   5   7  804.92   32.70
  -2   5   7  877.51   32.60
  -5  -2   7  837.72   36.80
   2  -5   7  901.41   36.80
  -5  -2   7  839.52   32.50
  -2   5   7  882.41   34.40
   5   2   7  895.71   35.30
   5   2   7  753.82   34.20
   5   1  -7  105.99    5.50
   5   1  -7  116.19    6.30
  -1   5   7  102.09    5.40
   5   1   7   99.39    6.90
   1  -5   7  110.69    8.70
   5   0  -7  656.43   26.30
   0  -5  -7  693.63   27.60
   0   5   7  628.24   27.00
   5   0   7  644.74   27.00
   0  -5   7  655.23   29.20
  -1  -5  -7   84.29    6.50
   5  -1  -7   89.89    5.20
   5  -1   7   84.79    6.00
   1   5   7   77.89    6.20
  -1  -5   7   83.39    7.90
   1   5   7   86.39    5.20
   2   5  -7  128.99    6.90
   2   5  -7   96.79    6.80
   5  -2  -7  116.39    6.40
  -2  -5  -7  133.39    7.70
   2   5   7  120.39    6.10
  -2  -5   7  106.79    9.40
   2   5   7  104.79    5.60
   2   5   7  116.49    7.30
   5  -2   7  116.89    6.00
   3   5  -7  720.73   28.90
  -3  -5  -7  757.82   29.40
   3   5  -7  722.63   29.30
   5  -3  -7  671.23   28.10
   5  -3  -7  729.63   28.70
  -3  -5   7  701.13   28.10
   5  -3   7  732.63   28.30
   3   5   7  708.23   28.30
   3   5   7  736.53   30.30
  -3  -5   7  722.93   33.30
   4   5  -7  653.53   26.80
   4   5  -7  642.44   26.00
   4   5  -7  649.34   26.50
   5  -4  -7  642.24   25.10
  -4  -5   7  608.24   24.90
  -4  -5   7  653.63   31.00
   5  -4   7  623.44   25.10
   4   5   7  602.44   27.30
   4   5   7  638.04   25.30
  -5   4   7  631.84   24.90
  -5   4   7  618.64   25.10
   5   5  -7   47.20    4.60
   5   5  -7   64.69    5.60
   5   5  -7   52.59    4.90
  -5  -5   7   61.19    3.90
   5   5   7   58.49    5.40
  -5   5   7   60.59    4.20
   5  -5   7   62.69   11.50
   5   5   7   58.09    6.50
  -5  -5   7   45.70    8.70
   5  -5   7   58.69    4.00
  -5   5   7   54.19    3.70
   6   5  -7  119.39    7.60
   6   5  -7  113.09    7.90
   5  -6   7   83.89   17.70
  -6  -5   7  116.59    6.10
   6   5   7  121.79    8.20
  -5   6   7  121.99    6.30
   6   5   7  116.09    9.30
  -5   6   7  119.19    6.00
   5  -6   7  110.49    6.10
   6   4  -7  193.58    8.70
   6   4  -7  197.18   10.20
   6   4  -7  188.58   10.50
   6   4   7  195.58   10.90
   4  -6   7  185.48    8.90
   6   4   7  200.58   12.10
   4  -6   7  183.08   16.20
  -6  -4   7  167.28   16.70
  -4   6   7  190.88    8.90
   6   3  -7  233.88   11.70
   6   3  -7  236.38   12.30
  -3   6  -7  233.98   10.40
   6   3  -7  223.88   10.30
  -3   6   7  243.68   10.40
  -6  -3   7  231.28   16.90
   6   3   7  242.68   13.40
   3  -6   7  241.48   16.50
   3  -6   7  231.08   10.50
  -3   6   7  256.07   10.70
   6   3   7  240.68   12.60
   6   2  -7  170.88   10.50
   6   2  -7  169.38    9.00
  -2   6  -7  165.08    7.90
  -2   6  -7  170.38    8.70
  -2   6   7  167.68    8.00
   6   2   7  165.08   10.40
  -2   6   7  171.88    7.70
  -2   6   7  165.08    9.50
   2  -6   7  186.78   13.30
   2  -6   7  167.68    8.00
   6   2   7  151.88    9.70
   6   1  -7  265.17   12.70
  -1   6  -7  255.77   11.60
  -1   6  -7  265.37   12.20
   1  -6  -7  261.07   15.10
   6   1  -7  261.37   11.60
   1  -6   7  269.27   11.80
   6   1   7  255.77   13.40
   1  -6   7  287.17   16.60
  -1   6   7  281.97   11.80
   6   1   7  284.07   11.70
  -1   6   7  286.67   13.60
  -1   6   7  277.27   11.40
   6   0  -7  349.96   15.00
   6   0  -7  334.57   13.90
   0  -6  -7  332.07   16.90
   0   6  -7  316.57   14.40
   6   0   7  326.37   15.50
   0  -6   7  328.97   18.50
   0   6   7  338.77   14.00
   0  -6   7  341.37   14.00
   6   0   7  311.47   13.80
   0   6   7  330.77   15.60
   0   6   7  321.57   13.60
  -1  -6  -7  247.68   14.00
   1   6  -7  241.48   11.30
   6  -1  -7  232.48   10.40
   6  -1  -7  234.88   11.30
   1   6   7  243.48   10.50
   1   6   7  236.78   12.20
  -1  -6   7  244.68   10.50
   6  -1   7  213.58   10.40
   6  -1   7  226.98   12.20
   1   6   7  233.28   10.10
   6  -2  -7   97.69    6.20
  -2  -6  -7   93.29    9.30
   6  -2  -7   99.29    5.30
   2   6  -7   96.99    6.40
  -2  -6   7   84.29   10.40
   2   6   7   92.29    6.90
   6  -2   7   85.69    5.30
  -2  -6   7   94.59    5.40
   2   6   7   84.69    4.80
   2   6   7   95.89    5.30
   6  -3  -7  150.88    8.30
   6  -3  -7  151.98    7.20
  -3  -6   7  144.09    7.10
   3   6   7  136.99    7.20
  -3  -6   7  141.09   13.40
   3   6   7  150.58    9.40
   4   6  -7  107.69    7.00
   6  -4  -7  105.29    5.70
  -4  -6   7  105.99    5.60
  -6   4   7  100.79    5.90
   4   6   7  102.79    8.10
  -4  -6   7   81.59   13.90
   6  -5  -7    2.20    1.30
   5   6  -7   -1.80    2.00
   5   6  -7    2.60    2.10
   6  -5   7    3.80    9.00
  -6   5   7    1.70    1.10
  -5  -6   7    1.60    1.10
  -6   5   7    1.80    1.50
   5   6   7   -3.50    2.90
   6  -5   7    0.40    1.00
   6   6  -7  193.78   10.70
   6  -6  -7  186.78    9.00
   6   6  -7  180.28   10.80
   6  -6   7  210.58    9.40
   6   6   7  209.08   13.40
  -6  -6   7  198.28    9.10
  -6   6   7  203.18    9.10
  -6   6   7  200.78    9.30
  -6   7  -7  128.79    6.70
   7   6  -7  128.59    8.50
   6  -7   7  132.29    6.90
  -6   7   7  129.89    6.60
  -6   7   7  130.59    6.80
   7   6   7  146.29   13.10
   7   5  -7  276.27   13.70
   7   5  -7  270.47   13.60
  -5   7  -7  270.27   11.80
   7   5   7  275.57   14.10
  -5   7   7  268.77   11.90
   5  -7   7  261.87   11.90
  -5   7   7  267.07   11.70
   7   5   7  258.67   15.90
  -4   7  -7   94.09    5.50
   7   4  -7  101.39    7.60
   7   4  -7  100.89    7.20
   7   4  -7   99.69    5.30
   7   4   7  101.39    9.40
   7   4   7  107.09    8.00
   4  -7   7  104.39    5.70
  -4   7   7  100.89    5.50
  -4   7   7  101.59    5.70
   7   3  -7   29.20    4.30
  -3   7  -7   23.90    2.80
   7   3  -7   20.90    2.60
   7   3   7   22.30    4.30
  -3   7   7   23.50    2.60
   7   3   7   27.50    4.80
   3  -7   7   12.30    7.30
   3  -7   7   23.50    3.00
  -3   7   7   25.30    2.80
  -2   7  -7    0.90    2.50
   7   2  -7    2.30    1.70
  -2   7  -7    3.30    1.30
   2  -7  -7   11.50    7.00
   7   2  -7    6.10    3.40
  -2   7   7    6.40    1.40
  -2   7   7    4.70    1.80
   7   2   7    4.80    2.30
   2  -7   7    4.00    1.40
   2  -7   7   10.60    6.90
   7   2   7    2.30    3.00
  -1   7  -7  138.99    6.90
   7   1  -7  139.49    8.10
   1  -7  -7  130.29   14.50
  -1   7  -7  131.99    7.70
   7   1  -7  134.29    6.60
  -1   7   7  136.09    6.90
  -1   7   7  135.69    6.50
   7   1   7  134.79    8.80
  -1   7   7  121.89    8.70
   1  -7   7  110.59   13.80
   1  -7   7  128.29    6.90
   1  -7   7  137.69    6.90
   7   1   7  133.29    6.70
   7   0  -7  147.19    7.10
   0   7  -7  153.38    7.40
   0   7  -7  145.89    8.20
   7   0  -7  159.08    8.50
   0  -7  -7  155.48   14.60
   0   7   7  146.49    9.20
   0  -7   7  135.99    7.40
   7   0   7  148.49    9.00
   0   7   7  138.79    6.90
   0   7   7  141.89    7.30
   7   0   7  141.79    7.20
   0  -7   7  136.39   14.70
   7  -1  -7    3.40    1.10
   1   7  -7    8.10    2.20
   7  -1  -7    1.10    1.60
   1   7   7    1.00    2.10
  -1  -7   7    9.40    6.40
   1   7   7    2.00    1.30
  -1  -7   7    2.10    1.50
   1   7   7    5.40    1.40
   7  -1   7    5.70    2.40
   7  -1   7    4.70    1.40
   7  -2  -7    8.10    2.20
   7  -2   7    6.10    1.80
   2   7   7   11.00    3.00
  -2  -7   7    4.80    7.20
  -2  -7   7   12.70    2.80
   7  -3  -7   42.40    5.00
   7  -3  -7   39.50    3.20
   3   7  -7   36.60    4.70
  -7   3   7   39.10    4.00
  -3  -7   7   29.00    4.70
   7  -3   7   32.30    3.30
   7  -4  -7   23.00    2.80
   4   7  -7   29.60    4.50
   4   7   7   26.60    3.20
  -7   4   7   35.70    3.70
  -4  -7   7   24.60    3.00
   4   7   7   35.60    6.50
   7  -4   7   28.30    3.00
   5   7  -7   32.90    5.40
   5   7  -7   28.70    4.50
   7  -5  -7   21.40    2.80
   7  -5   7   25.60    2.90
   5   7   7   27.40    5.10
  -5  -7   7   28.30    2.90
  -7   5   7   31.90    2.90
  -7   5   7   26.00    3.20
   6   7  -7   44.50    5.20
   6   7  -7   28.70    6.70
   7  -6  -7   40.90    3.40
   7  -6   7   37.90    3.40
  -7   6   7   36.30    3.10
  -7   6   7   36.30    3.30
   6   7   7   23.20    6.10
  -7   7  -7   59.89    3.90
   7   7  -7   66.89    5.50
   7   7  -7   74.89    6.10
   7  -7   7   59.29    4.00
  -7   7   7   56.89    3.80
  -7   7   7   55.49    3.90
   8   7  -7   48.60    5.40
  -7   8  -7   49.10    3.20
   7  -8   7   45.50    3.20
  -7   8   7   44.10    2.90
  -7   8   7   49.50    3.30
   7  -8   7   50.49    3.30
  -6   8  -7   70.49    4.00
   8   6  -7   61.09    5.50
  -6   8   7   56.99    3.70
  -6   8   7   59.09    4.00
   6  -8   7   61.59    4.00
   8   6   7   47.40    9.30
  -5   8  -7   22.90    2.80
   8   5  -7   25.30    4.20
   5  -8   7   25.30    3.10
  -5   8   7   27.70    2.70
   8   5   7   18.80    6.30
  -5   8   7   27.70    2.90
   8   4  -7   29.70    4.40
  -4   8   7   38.30    3.30
   8   4   7   36.70    5.00
   4  -8   7   37.10    3.40
  -4   8   7   35.90    3.10
   8   4   7   36.60    6.40
   8   3  -7   44.20    5.00
   8   3  -7   43.30    3.20
  -3   8  -7   43.20    3.50
   3  -8   7   35.40    3.60
  -3   8   7   34.20    3.10
   8   3   7   48.40    5.60
  -3   8   7   32.60    3.40
  -2   8  -7    2.30    1.40
   8   2  -7    4.50    2.00
   8   2  -7    4.50    1.10
  -2   8  -7   -1.10    2.90
  -2   8   7    5.20    1.70
   2  -8   7    5.00    1.50
   2  -8   7    6.30    1.50
   8   2   7    5.60    2.60
  -2   8   7    7.60    1.60
   8   2   7    2.30    3.50
  -1   8  -7   57.89    4.20
   8   1  -7   56.39    3.90
  -1   8  -7   66.99    5.90
   8   1  -7   57.89    5.60
   8   1   7   58.89    4.20
   8   1   7   70.09    6.40
   1  -8   7   56.89    4.40
  -1   8   7   54.29    4.20
  -1   8   7   55.39    3.80
   1  -8   7   53.19    4.30
   8   0  -7  122.29    8.00
   0   8  -7  121.29    7.90
   0   8  -7  122.79    6.70
   8   0  -7  125.89    6.40
   0   8   7  130.29    6.40
   0  -8   7  121.49    6.70
   8   0   7  126.59    8.50
   8   0   7  129.29    6.50
   0   8   7  134.59    6.90
   0   8   7  127.69    9.40
   8  -1  -7   70.89    6.00
   1   8  -7   67.59    5.90
   8  -1  -7   65.59    4.40
   8  -1   7   71.69    4.80
   1   8   7   68.49    7.40
   1   8   7   73.49    4.90
   8  -1   7   76.59    6.50
   1   8   7   82.49    4.60
   8  -1   7   72.09    4.60
  -1  -8   7   74.39    4.80
   2   8  -7   24.80    4.20
   8  -2  -7   23.90    2.70
   8  -2  -7   26.00    4.60
   2   8   7   24.70    2.70
   2   8   7   13.90    3.80
  -2  -8   7   15.50    3.00
   2   8   7   21.00    2.90
   8  -2   7   17.60    2.80
   8  -3  -7   20.40    2.50
   3   8  -7   19.50    4.20
   8  -3  -7   28.60    5.40
   8  -3   7   20.20    2.80
  -8   3   7   27.40    3.70
   3   8   7   17.90    2.90
   3   8   7   17.70    4.10
  -3  -8   7   20.60    2.90
   8  -4  -7   70.49    4.40
   4   8  -7   73.59    6.00
  -4  -8   7   66.59    4.40
   4   8   7   76.89    4.90
  -8   4   7   66.79    4.70
   8  -4   7   71.19    4.60
  -8   4   7   72.09    4.40
   4   8   7   61.89   10.20
   5   8  -7    5.50    2.40
   8  -5  -7    5.20    1.20
  -8   5   7    4.10    1.10
   8  -5   7    4.40    1.20
  -5  -8   7    4.70    1.30
  -8   5   7    6.90    1.70
   5   8   7    9.40    5.90
   6   8  -7   -0.50    1.70
   8  -6  -7    2.40    1.30
  -8   6   7    2.40    1.00
   8  -6   7    0.80    0.90
  -8   7  -7   55.69    3.60
   7   8  -7   61.69    4.80
   8  -7  -7   61.19    3.80
  -8   7   7   57.59    3.60
  -8   7   7   58.99    3.40
   8  -7   7   57.89    3.70
   8  -8  -7   40.60    3.40
  -8   8  -7   36.50    2.70
  -8   8   7   39.50    2.80
  -8   8   7   39.00    2.60
   8  -8   7   38.50    2.90
   8  -8   7   37.70    2.80
  -8   9   7    3.20    1.30
   8  -9   7    4.50    0.90
  -8   9   7    3.80    0.80
   8  -9   7    3.20    0.90
   9   7  -7   21.70    5.10
  -7   9  -7   30.70    2.50
  -7   9   7   31.50    2.40
  -7   9   7   34.80    2.60
   7  -9   7   30.20    2.40
   7  -9   7   33.10    2.70
   9   6  -7   80.59    6.20
  -6   9  -7   85.39    4.60
  -6   9   7   85.89    4.70
   6  -9   7   89.59    4.80
   6  -9   7   78.29    4.60
  -6   9   7   91.49    4.50
   9   5  -7   26.70    4.30
  -5   9   7   36.00    3.50
   5  -9   7   26.30    3.20
  -4   9  -7   19.30    2.60
   9   4  -7   19.50    4.00
   4  -9   7   18.30    2.90
   9   4   7   23.60    7.20
   4  -9   7   20.00    2.40
  -4   9   7   21.30    2.80
  -4   9   7   18.10    2.30
   9   3  -7   15.00    2.80
   9   3   7    9.20    5.60
   3  -9   7    9.80    1.70
  -3   9   7   11.10    1.90
   9   3   7    8.10    2.30
  -3   9   7    9.70    1.70
  -2   9  -7   47.80    3.70
   9   2  -7   47.90    3.30
   9   2   7   34.60    6.20
   2  -9   7   36.10    3.50
  -2   9   7   42.10    3.70
  -2   9   7   44.80    3.40
   2  -9   7   38.60    3.80
  -1   9  -7  125.69    8.00
  -1   9  -7  121.79    6.50
   9   1  -7  126.79    6.30
   9   1   7  121.79   12.10
  -1   9   7  124.99    6.40
  -1   9   7  128.49    6.90
   1  -9   7  132.99    6.80
   9   1   7  119.69    6.30
   9   0  -7  236.98   10.30
   0   9  -7  240.98   12.00
   9   0  -7  227.58   12.30
   0   9  -7  229.88   10.40
   0   9   7  228.68   10.70
   0   9   7  230.48   10.40
   0  -9   7  224.18   10.50
   9   0   7  236.68   10.30
   1   9  -7   72.29    5.20
   1   9  -7   93.99    6.60
   9  -1  -7   94.39    4.90
  -1  -9   7   77.09    5.30
   1   9   7   78.59    5.20
   1   9   7   71.39    9.20
   1   9   7   83.99    4.90
   9  -1   7   78.39    4.70
   2   9  -7   10.10    2.70
   9  -2  -7   12.10    2.30
   9  -2   7   16.00    2.80
   2   9   7    9.10    4.70
   9  -2   7   13.30    2.40
  -2  -9   7   12.50    1.80
   2   9   7   13.10    2.20
   9  -3  -7   62.59    4.00
   3   9  -7   57.29    5.60
  -3  -9   7   64.29    4.20
   3   9   7   60.79    4.50
   9  -3   7   62.09    4.10
   9  -3   7   54.19    3.90
   3   9   7   57.49   11.60
   4   9  -7  132.19    8.40
   9  -4  -7  131.59    6.50
   9  -4   7  136.19    6.80
  -4  -9   7  129.69    6.60
  -9   4   7  139.59    6.60
   9  -5   7   87.69    6.70
  -9   5   7  104.79    5.40
  -9   5   7  115.49    6.60
  -9   6  -7   44.70    3.10
   6   9  -7   51.99    4.50
   9  -6  -7   45.60    3.10
  -9   6   7   52.99    3.10
   9  -6   7   50.59    3.30
   9  -6   7   53.19    3.30
  -9   6   7   46.70    3.50
   9  -7  -7   17.90    2.30
  -9   7  -7   20.30    2.00
   9  -7   7   21.60    2.10
  -9   7   7   16.40    2.40
   9  -7   7   16.60    1.80
  -9   7   7   18.90    1.80
  -9   8  -7    2.90    0.80
   9  -8   7    3.00    0.90
   9  -8   7    2.40    0.70
  -9   8   7    6.00    1.40
  -7  10  -7    1.90    0.90
  -7  10   7    1.10    0.80
   7 -10   7    0.90    0.70
  -7  10   7    1.40    0.90
   7 -10   7    2.20    1.00
  -6  10  -7   11.00    1.80
  10   6  -7   12.80    2.30
  -6  10   7   11.40    1.60
   6 -10   7    9.00    1.50
  -6  10   7   13.10    1.80
   6 -10   7    8.40    1.30
  -5  10  -7    1.20    1.00
  10   5  -7   -1.40    1.90
  -5  10   7    2.50    1.00
   5 -10   7    3.10    1.00
   5 -10   7    2.90    1.20
  -5  10   7    2.00    0.90
  10   4  -7   56.19    5.30
  -4  10  -7   56.69    3.70
  -4  10   7   59.09    3.40
   4 -10   7   56.99    3.60
   4 -10   7   63.99    4.00
  -4  10   7   55.09    3.70
  10   3  -7   11.60    2.20
  -3  10  -7   12.90    2.30
  10   3  -7   12.10    2.70
  -3  10   7    7.00    2.10
   3 -10   7    9.00    1.60
   3 -10   7   13.60    2.90
  10   2  -7   77.69    6.10
  -2  10  -7   65.59    4.80
  -2  10   7   88.59    4.90
  -2  10   7   71.99    4.30
   2 -10   7   79.79    5.00
  10   1  -7   80.69    6.40
  10   1  -7   92.79    4.70
  10   1   7   88.99   13.60
  -1  10   7   85.29    4.80
  -1  10   7   86.29    5.10
  10   0  -7   39.40    3.10
  10   0  -7   42.10    4.80
  10   0   7   26.90    6.90
   0  10   7   41.50    3.40
   0  10   7   41.00    3.20
  10  -1  -7   30.40    4.60
  10  -1  -7   32.50    2.70
   1  10   7   32.00    3.10
  -1 -10   7   25.30    4.00
  10  -2  -7  129.59    8.30
  10  -2  -7  120.79    5.90
  -2 -10   7  114.09    6.10
   2  10   7  105.59    6.20
   3  10  -7   55.69    4.90
  10  -3   7   52.09    3.50
  -3 -10   7   53.39    3.80
  10  -3   7   53.69    3.60
  10  -4  -7   34.70    2.50
   4  10  -7   35.10    3.90
  -4 -10   7   33.60    3.20
  10  -4   7   34.90    2.70
 -10   4   7   32.70    2.50
  10  -4   7   34.40    2.70
   5  10  -7   88.69    5.70
  10  -5  -7   81.69    4.30
  10  -5   7   82.99    4.50
 -10   5   7   78.79    4.20
  10  -5   7   79.19    4.30
  10  -6  -7   49.40    3.00
 -10   6  -7   49.20    3.00
 -10   6   7   52.69    2.90
  10  -6   7   47.60    2.90
  10  -6   7   54.39    3.20
  10  -7  -7   22.70    2.10
 -10   7  -7   21.60    1.70
  10  -7   7   19.90    1.70
 -10   7   7   21.20    1.80
  10  -7   7   22.50    1.90
  -6  11  -7    6.80    1.20
  -6  11   7    5.80    1.00
  -6  11   7    4.50    0.90
  -5  11  -7    9.80    1.60
  11   5  -7    9.70    2.30
  -5  11   7   13.00    1.60
   5 -11   7    8.70    1.70
   5 -11   7   13.10    2.90
  -4  11  -7   11.30    2.20
  11   4  -7   14.80    3.50
   4 -11   7   10.00    1.90
  -4  11   7   15.90    1.70
  -4  11   7   15.00    1.90
  -3  11  -7   14.10    2.10
  11   3  -7    9.50    2.10
  -3  11   7   12.00    1.70
  -3  11   7   12.50    1.90
  11   2  -7   37.20    2.60
  -2  11  -7   36.50    3.10
  11   2  -7   34.90    4.30
  -2  11   7   40.10    2.70
   2 -11   7   35.90    4.00
  -2  11   7   39.90    3.00
  11   1  -7   22.90    4.10
  -1  11  -7   25.50    3.00
  11   1  -7   20.20    2.00
   1 -11   7   15.00    2.30
  -1  11   7   20.70    2.30
  11   0  -7    2.50    0.80
  11   0  -7    2.70    2.30
   0  11   7    1.30    0.90
   1  11  -7   41.60    4.90
  11  -1  -7   34.60    2.50
  11  -1  -7   35.50    6.10
  11  -1   7   34.20    3.00
   1  11   7   32.10    2.80
  11  -2  -7   70.19    3.80
   2  11  -7   68.89    5.20
   2  11   7   71.49    4.20
  11  -2   7   68.99    3.90
 -11   2   7   72.29    3.90
   3  11  -7   46.20    4.20
  11  -3  -7   51.79    3.10
  11  -3   7   57.99    3.20
 -11   3   7   52.69    3.10
  11  -4  -7    4.70    0.90
 -11   4   7    6.90    1.40
  11  -4   7    3.70    0.90
 -11   5  -7   42.00    2.60
  11  -5  -7   43.60    2.60
  11  -5   7   40.00    2.80
  11  -5   7   50.49    2.70
 -11   5   7   45.00    2.50
  11  -6  -7   35.50    2.20
 -11   6  -7   33.70    2.10
  11  -6   7   29.60    2.30
  11  -6   7   41.10    2.30
 -11   6   7   37.70    2.10
  12   3  -7    1.20    2.10
  12   2  -7    4.00    2.10
  -2  12   7    4.60    0.90
  12   1  -7   15.80    2.30
  12   1  -7   17.00    2.80
  -1  12   7   12.70    1.70
  12   0  -7    8.50    1.60
   0  12   7    8.40    1.60
  12  -1  -7   20.80    1.80
 -12   1   7   21.60    1.70
   1  12   7   17.50    1.90
  12  -2  -7   22.50    1.80
 -12   2   7   21.50    1.70
  12  -3  -7   38.80    2.30
 -12   3   7   36.50    2.70
   0   0  -8 2997.80  108.19
   0   0   8 2824.22  108.09
   0   0   8 2859.31  107.89
   0  -1  -8  373.46   16.00
   1   0  -8  358.36   16.90
   0   1  -8  363.56   16.70
   0  -1   8  419.16   15.80
   0   1   8  424.16   16.50
   1   0   8  428.46   16.50
   1   0   8  410.16   15.70
  -1   0   8  430.26   17.00
  -1   0   8  428.06   16.00
   1   1  -8  955.10   38.00
   1  -1  -8  985.70   37.60
  -1   1   8  945.31   36.70
  -1  -1   8  955.60   35.90
   1  -1   8  990.20   37.00
  -1  -1   8  930.71   37.70
   1   1   8  947.81   37.10
   1  -2  -8  316.47   13.90
   2   1  -8  317.07   15.20
  -2  -1   8  300.07   14.10
  -1   2   8  305.77   13.10
   2   1   8  296.27   13.30
   1  -2   8  300.87   13.50
   2   0  -8 1675.53   65.89
   2   0   8 1675.43   62.99
   0  -2   8 1838.42   65.29
   0  -2   8 1703.53   63.09
   0   2   8 1627.14   64.39
  -2   0   8 1654.33   65.19
   1   2  -8 1767.42   70.09
   2  -1  -8 1733.93   70.09
  -2   1   8 1831.82   68.29
  -1  -2   8 1859.61   69.79
   1   2   8 1793.12   68.89
   2  -1   8 1878.31   68.49
   2  -2  -8   76.69    7.20
  -2   2   8   77.99    4.70
   2   2   8   87.69    5.50
   2  -2   8   78.19    5.20
  -2  -2   8   83.49    6.10
   3   2  -8  676.03   28.10
   2  -3   8  723.93   29.90
   3   2   8  766.42   29.50
  -2   3   8  720.33   28.80
  -3  -2   8  713.43   30.70
   3   1  -8  100.09    5.10
   1  -3  -8  100.09    7.50
  -3  -1   8  100.49    7.00
   1  -3   8   90.29    6.30
  -1   3   8   92.29    5.60
   3   1   8  101.69    6.20
   0  -3  -8  731.33   31.30
   0   3   8  830.72   31.50
   3   0   8  777.12   29.90
   0  -3   8  812.32   32.60
   3   0   8  804.22   30.10
  -3   0   8  789.92   32.60
  -1  -3  -8 1029.60   39.40
  -1  -3  -8 1024.70   39.20
   3  -1   8  992.50   40.50
  -1  -3   8 1022.10   41.90
   1   3   8 1127.39   40.90
   2   3  -8   79.29    4.70
  -2  -3   8   83.39    6.80
   2   3   8   88.79    5.80
   3  -2   8   88.59    5.80
   3   3  -8  329.17   14.00
   3  -3   8  334.27   15.90
   3   3   8  342.67   15.40
  -3  -3   8  319.17   16.60
  -4  -3   8   16.70    4.00
   3  -4   8    9.00    1.60
  -4  -3   8    7.30    1.20
   4   3   8    8.20    2.10
   3  -4   8    6.70    2.80
   4   2  -8   12.50    2.40
  -2   4   8   10.50    2.20
   2  -4   8   14.00    3.20
  -4  -2   8   17.60    3.80
   4   2   8   14.40    3.20
   4   1  -8  128.59    6.50
  -4  -1   8  122.09    8.80
   4   1   8  128.09    7.40
   1  -4   8  139.99    8.80
  -1   4   8  127.39    7.20
   4   0  -8  202.58    8.40
   4   0   8  170.58    8.40
   0   4   8  158.58    8.90
   4   0   8  174.88    9.00
   0  -4   8  169.28   10.30
  -1  -4  -8  463.45   18.60
   4  -1  -8  439.26   18.20
   1   4   8  458.15   19.40
  -1  -4   8  450.25   21.00
   4  -1   8  435.26   19.90
   2   4  -8  695.73   28.10
   4  -2  -8  702.53   27.90
  -2  -4  -8  698.13   27.40
  -2  -4   8  730.43   31.30
   2   4   8  741.43   29.50
   4  -3  -8    1.90    1.50
   3   4  -8   -1.00    1.90
   3   4  -8    3.40    1.80
  -3  -4   8    3.50    1.30
   3   4   8    1.80    1.40
   4  -3   8    3.70    2.70
   3   4   8    3.50    1.90
  -3  -4   8    2.30    3.10
   4  -3   8    2.10    1.30
   4  -4  -8  218.28   10.10
  -4   4  -8  199.08   10.80
   4   4  -8  235.28    9.70
   4   4  -8  230.38   11.10
   4  -4   8  227.98    9.90
  -4   4   8  195.08    9.90
   4   4   8  222.98   12.00
  -4   4   8  230.58    9.70
   4  -4   8  228.78   13.70
  -4  -4   8  221.28   14.50
  -4  -4   8  219.48    9.70
   5   4  -8   73.49    5.50
   5   4  -8   68.69    6.00
   5   4  -8   70.59    4.50
  -4   5   8   73.69    4.80
  -5  -4   8   71.29    4.20
   5   4   8   75.89    6.10
   4  -5   8   71.09   10.20
  -4   5   8   68.69    4.20
  -5  -4   8   76.99   10.70
   4  -5   8   71.59    4.50
   5   4   8   75.39    6.90
   5   3  -8  368.06   16.40
   5   3  -8  362.36   14.90
  -3   5  -8  351.66   15.10
   5   3  -8  354.66   15.90
  -3   5   8  352.46   14.70
  -5  -3   8  372.86   20.30
  -5  -3   8  352.86   14.70
   5   3   8  347.17   17.30
  -3   5   8  366.76   15.10
   3  -5   8  354.96   15.00
   5   3   8  380.26   17.00
  -2   5  -8  425.56   18.10
   5   2  -8  433.96   18.60
   5   2  -8  411.56   17.50
   5   2   8  435.46   20.00
   5   2   8  402.96   19.20
   2  -5   8  425.96   21.40
  -2   5   8  446.16   17.70
  -2   5   8  454.85   17.50
   2  -5   8  446.26   17.70
  -5  -2   8  461.55   22.30
  -2   5   8  448.96   19.30
   5   1  -8  218.98    9.30
   5   1  -8  223.58   10.10
  -1   5   8  209.98   10.70
  -1   5   8  197.78    9.30
   5   1   8  189.18   10.70
  -1   5   8  212.78    9.10
   1  -5   8  220.18   13.00
   0   5  -8  145.59    7.70
   5   0  -8  138.69    6.80
   0  -5  -8  160.58    8.90
   5   0  -8  144.89    7.30
   0   5   8  130.69    6.60
   0  -5   8  147.49   10.20
   0   5   8  133.49    6.90
   0   5   8  146.19    8.20
   5   0   8  138.39    8.20
   5  -1  -8    4.60    1.40
   5  -1  -8    3.40    1.40
  -1  -5  -8    6.00    2.50
   1   5  -8    5.80    1.80
   1   5   8    3.40    1.80
  -1  -5   8   -1.00    3.00
   1   5   8    3.00    1.50
   5  -2  -8  125.89    7.20
  -2  -5  -8  145.99    8.40
   2   5  -8  146.19    8.00
   5  -2  -8  150.68    7.60
   2   5  -8  148.29    8.10
   2   5   8  158.38    7.00
  -2  -5   8  156.68    7.20
   2   5   8  155.38    7.40
  -2  -5   8  157.38   11.20
   5  -2   8  144.29    7.40
   2   5   8  153.58    8.90
   5  -3  -8  288.47   12.60
   3   5  -8  285.77   13.10
   3   5  -8  260.97   11.90
   3   5  -8  278.67   12.90
   5  -3  -8  287.47   12.20
   3   5   8  277.67   12.20
  -3  -5   8  272.97   12.00
   5  -3   8  288.87   12.20
  -3  -5   8  302.37   17.60
   3   5   8  276.87   14.10
   4   5  -8  164.58    8.80
   5  -4  -8  171.28    7.80
   4   5  -8  160.08    8.30
   4   5  -8  158.68    7.40
   5  -4  -8  144.69    8.70
   4   5   8  138.49    7.40
   5  -4   8  151.18   12.80
  -4  -5   8  137.99    7.10
  -5   4   8  150.38    7.60
  -4  -5   8  124.49   13.10
   4   5   8  136.99    9.40
   5  -4   8  136.89    7.30
   5   5  -8  232.38   10.40
   5   5  -8  239.28   11.70
   5  -5  -8  219.08   11.20
  -5  -5   8  206.08   18.10
  -5   5   8  246.38   10.60
   5  -5   8  223.58   18.40
   5   5   8  249.28   13.70
  -5   5   8  259.87   10.80
   6   5  -8  358.96   16.20
   6   5  -8  339.17   16.30
   6   5  -8  321.77   14.10
   5  -6   8  334.37   14.70
  -5   6   8  354.56   14.50
  -5   6   8  359.66   14.70
  -6  -5   8  336.67   14.50
   6   5   8  350.36   18.20
   6   4  -8   60.09    5.20
   6   4  -8   52.39    4.00
  -6  -4   8   70.39   14.40
   4  -6   8   47.30    9.20
  -6  -4   8   58.59    3.90
   6   4   8   68.49    7.50
   4  -6   8   56.29    4.30
   6   4   8   62.79    6.10
  -4   6   8   58.99    3.80
  -3   6  -8   31.30    4.00
   6   3  -8   30.30    3.00
   6   3  -8   30.90    4.00
  -3   6  -8   26.20    2.90
  -6  -3   8   21.20    7.00
  -3   6   8   21.30    3.00
   3  -6   8   23.40    3.10
   6   3   8   25.00    4.40
  -3   6   8   27.30    2.70
   6   3   8   24.70    4.40
   3  -6   8   19.00    5.90
   6   2  -8   75.39    7.80
  -2   6  -8   70.49    5.20
  -2   6  -8   77.89    4.60
   6   2  -8   80.19    4.60
   6   2  -8   85.39    5.70
  -2   6   8   65.49    5.90
  -2   6   8   70.99    4.20
   2  -6   8   67.59    4.40
  -2   6   8   65.89    4.50
   6   2   8   63.89    6.70
   2  -6   8   57.29    9.60
   1  -6  -8  145.09   10.80
   6   1  -8  138.59    7.80
  -1   6  -8  138.29    7.30
  -1   6  -8  135.39    6.80
   6   1  -8  141.89    6.70
   6   1   8  140.89    6.70
   1  -6   8  125.79    6.70
   6   1   8  114.29    8.10
  -1   6   8  123.09    6.30
   1  -6   8  130.39    6.80
  -1   6   8  129.79    8.30
  -1   6   8  126.29    6.70
   1  -6   8  130.09   11.90
   6   0  -8  242.58   11.20
   0   6  -8  251.27   11.80
   6   0  -8  246.88   12.20
   0  -6  -8  252.87   14.60
   0   6   8  261.07   11.00
   0  -6   8  262.77   11.40
   0   6   8  264.47   11.40
   6   0   8  269.87   13.00
   6   0   8  256.27   11.30
   0  -6   8  257.37   11.30
   0  -6   8  267.07   16.60
   0   6   8  265.87   13.20
   6  -1  -8   82.19    4.80
   6  -1  -8   82.59    5.60
  -1  -6  -8   86.69    9.20
   1   6  -8   80.79    5.60
   6  -1   8   73.49    4.90
   1   6   8   82.09    4.80
   1   6   8   75.89    4.40
   1   6   8   69.99    6.20
  -1  -6   8   74.09   10.00
  -1  -6   8   74.39    4.90
   6  -2  -8   43.00    3.60
   6  -2  -8   45.50    4.50
   2   6  -8   50.99    4.60
   2   6   8   41.30    5.20
   6  -2   8   42.00    3.80
   2   6   8   50.89    3.80
   2   6   8   41.40    3.30
  -2  -6   8   42.10    7.70
  -2  -6   8   48.20    3.80
   6  -3  -8  331.27   15.00
   3   6  -8  326.77   15.30
   3   6  -8  289.47   14.90
   6  -3  -8  329.07   14.00
   3   6   8  357.06   14.30
   3   6   8  331.67   16.50
   6  -3   8  348.67   14.30
  -3  -6   8  333.97   21.20
  -3  -6   8  331.87   13.90
   4   6  -8  472.25   20.50
   4   6  -8  467.25   21.00
   6  -4  -8  477.15   19.40
  -4  -6   8  471.95   28.00
   6  -4   8  488.65   19.70
  -6   4   8  460.05   19.20
   4   6   8  479.75   19.80
   6  -4   8  489.15   27.90
   4   6   8  490.85   22.50
  -6   4   8  484.85   19.60
   5   6  -8  340.77   16.60
   5   6  -8  357.56   16.20
   6  -5  -8  332.37   14.60
   6  -5   8  350.86   15.00
  -5  -6   8  348.37   14.80
   5   6   8  361.06   18.20
  -6   5   8  364.16   15.00
  -6   5   8  358.16   14.80
   6  -6  -8  169.88    8.20
   6   6  -8  178.98   10.20
   6   6  -8  166.78    9.70
  -6   6   8  173.98    8.10
   6  -6   8  172.28    8.40
  -6  -6   8  168.78    8.10
   6   6   8  165.98   12.50
  -6   6   8  167.08    8.20
  -6   7  -8   44.90    3.50
   7   6  -8   44.00    5.00
   7   6  -8   51.19    5.40
   7   6   8   37.20    7.00
   6  -7   8   46.70    3.70
  -6   7   8   41.70    3.60
  -6   7   8   49.90    3.50
   7   5  -8   50.59    5.70
  -5   7  -8   52.39    3.80
   7   5  -8   46.50    5.20
  -5   7   8   54.39    4.00
  -5   7   8   58.89    3.80
   7   5   8   54.49    9.10
   5  -7   8   57.09    4.10
   7   4  -8  123.39    8.00
   7   4  -8  120.29    8.10
  -4   7  -8  122.99    6.30
   7   4  -8  114.89    6.10
   7   4   8  119.09   10.40
   4  -7   8  122.09    6.50
   7   4   8  123.79    8.80
  -4   7   8  123.79    6.30
  -4   7   8  128.59    6.50
   7   3  -8   25.60    2.80
   7   3  -8   22.20    3.70
  -3   7  -8   25.20    2.90
   7   3  -8   29.00    4.30
  -3   7   8   31.00    3.20
   7   3   8   25.60    4.90
  -3   7   8   32.40    2.80
   7   3   8   33.30    5.20
   7   2  -8   22.40    4.00
  -2   7  -8   35.20    4.40
   7   2  -8   31.90    2.90
  -2   7  -8   29.00    3.10
   2  -7  -8   26.00    8.90
   7   2  -8   26.80    4.10
   7   2   8   26.50    4.90
  -2   7   8   28.60    3.10
   2  -7   8   25.70    3.90
   2  -7   8   21.00    7.20
   7   2   8   25.30    4.80
  -2   7   8   25.30    2.70
   7   1  -8    1.90    1.70
   7   1  -8    3.50    1.30
  -1   7  -8    3.50    1.80
   1  -7  -8   -5.20    6.90
  -1   7  -8   -0.40    1.80
   7   1   8    2.20    2.30
  -1   7   8   -2.50    2.20
   1  -7   8    0.90    1.50
   1  -7   8    1.20    1.30
   1  -7   8    3.10    5.70
   7   0  -8  198.78   10.20
   0   7  -8  194.78    9.80
   0  -7   8  168.98   16.80
   0  -7   8  188.58    9.00
   7   0   8  195.88   10.80
   7   0   8  185.28    8.80
   0   7   8  188.08   11.10
   1   7  -8   82.79    7.10
   7  -1  -8   85.89    6.00
   1   7   8   64.89    4.70
   7  -1   8   85.29    5.10
   7  -1   8   64.89    5.60
  -1  -7   8   81.59   13.90
   1   7   8   81.09    5.30
  -1  -7   8   84.59    5.00
   1   7   8   80.49    7.00
   7  -2  -8  128.59    6.30
   7  -2  -8  122.29    7.40
   2   7  -8  117.79    7.50
  -2  -7   8  116.49   15.60
   2   7   8  119.79    8.80
   2   7   8  120.69    6.60
   2   7   8  116.19    6.10
   7  -2   8  121.89    6.50
   7  -3  -8  374.26   15.30
   3   7  -8  354.96   16.90
   7  -3  -8  359.26   16.40
   3   7   8  373.76   15.70
  -3  -7   8  360.16   15.20
   7  -3   8  368.16   15.60
   3   7   8  360.76   18.20
   7  -4  -8  112.09    6.20
   4   7  -8  112.39    7.90
  -7   4   8  124.99    6.30
   7  -4   8  130.69    6.70
   4   7   8  118.49    6.70
  -7   4   8  124.29    6.80
   4   7   8  116.99    9.60
  -4  -7   8  128.99    6.40
   5   7  -8  304.67   14.70
   7  -5  -8  300.97   13.10
   5   7  -8  322.77   15.30
  -7   5   8  303.27   13.30
   5   7   8  297.67   17.10
  -5  -7   8  304.97   13.20
  -7   5   8  318.27   13.30
   7  -5   8  317.27   13.60
   6   7  -8   85.89    6.70
   6   7  -8   91.29    6.80
   7  -6  -8   83.49    4.90
   7  -6   8   75.39    4.90
  -7   6   8   78.09    4.80
  -7   6   8   75.89    4.60
  -7   7  -8    5.70    1.10
   7  -7  -8    9.40    2.00
   7   7  -8    9.60    2.20
   7   7  -8    7.30    2.70
  -7   7   8    8.00    1.40
   7   7   8   -3.70    8.30
   7  -7   8    9.80    2.10
   8   7  -8   34.70    5.20
  -7   8  -8   41.00    2.80
  -7   8   8   35.00    2.80
   7  -8   8   37.50    2.90
   7  -8   8   35.80    2.80
  -7   8   8   35.00    2.50
   8   6  -8    9.10    2.30
  -6   8  -8    9.10    1.60
  -6   8   8   10.70    1.90
   8   6   8   -5.30   12.00
   6  -8   8   11.00    1.90
   6  -8   8    9.90    2.00
   8   5  -8   24.80    4.30
  -5   8  -8   22.90    2.70
   8   5  -8   25.30    4.00
   8   5   8   27.40    6.30
  -5   8   8   23.00    2.80
  -5   8   8   20.80    2.50
   5  -8   8   22.40    2.70
   5  -8   8   23.30    3.00
   8   4  -8   15.70    2.50
   8   4  -8   17.70    4.10
  -4   8  -8   16.50    2.50
   8   4  -8   26.90    4.90
  -4   8   8   16.20    2.70
   4  -8   8   17.40    2.90
   4  -8   8   15.10    2.60
  -4   8   8   20.90    2.50
   8   4   8   13.00    4.70
   8   3  -8  167.18    7.80
   8   3  -8  174.78    9.90
  -3   8  -8  182.18    8.20
   8   3   8  160.48   10.40
   3  -8   8  160.68    8.20
   8   3   8  156.38   12.70
  -3   8   8  168.78    8.30
  -3   8   8  165.38    8.00
   3  -8   8  170.68    8.20
  -2   8  -8   54.29    5.80
  -2   8  -8   56.09    4.10
   8   2  -8   52.79    3.90
   8   2  -8   57.39    5.70
   2  -8   8   61.09    4.30
   2  -8   8   63.69    4.20
  -2   8   8   68.89    4.10
   8   2   8   63.59    8.70
   8   2   8   69.59    6.60
  -2   8   8   62.99    4.40
  -1   8  -8  116.49    6.50
  -1   8  -8  123.99    7.80
   8   1  -8  129.49    6.40
   8   1  -8  129.99    8.20
   8   1   8  123.89    6.30
   1  -8   8  119.19    6.60
  -1   8   8  116.19    6.60
   8   1   8  124.29    8.70
   1  -8   8  119.59    6.50
   8   1   8  126.79   10.90
  -1   8   8  126.69    6.40
   8   0  -8  101.69    7.10
   0   8  -8   94.59    5.80
   0   8  -8  100.49    6.90
   8   0  -8   98.69    5.40
   8   0   8   99.79    7.40
   0   8   8   97.49    5.30
   0   8   8   90.49    8.30
   8   0   8   95.79    5.40
   0  -8   8   94.19    5.70
   0   8   8  100.29    5.80
   1   8  -8    7.80    2.20
   8  -1  -8   10.10    2.20
   8  -1  -8    5.80    2.20
   8  -1   8   13.70    2.50
  -1  -8   8    8.50    1.70
   1   8   8   11.50    2.20
   8  -1   8    8.40    1.90
   1   8   8    9.80    3.20
   1   8   8    9.20    1.80
   8  -2  -8    4.50    2.40
   2   8  -8    7.90    2.30
   8  -2  -8    4.90    1.30
   2   8   8    3.70    1.40
   2   8   8    2.20    3.30
   2   8   8    3.70    1.30
  -2  -8   8    6.40    1.40
   8  -2   8    7.30    1.60
   8  -2   8    4.20    1.20
   8  -3  -8   63.79    6.60
   3   8  -8   71.99    6.00
   8  -3  -8   69.69    4.20
   8  -3   8   64.99    4.40
   3   8   8   54.99    8.10
  -3  -8   8   60.89    4.20
   3   8   8   63.09    4.60
   8  -4  -8  121.19    6.20
   4   8  -8  115.19    7.90
   8  -4   8  120.39    6.50
  -4  -8   8  115.09    6.20
   4   8   8  123.09   11.40
   4   8   8  123.79    6.80
  -8   4   8  131.59    6.30
  -8   4   8  119.79    6.50
   5   8  -8  179.48   10.20
   8  -5  -8  176.08    8.10
  -8   5   8  172.68    8.20
  -5  -8   8  173.18    8.10
   8  -5   8  178.48    8.50
   5   8   8  162.78   14.70
  -8   5   8  169.98    8.10
   6   8  -8  121.89    7.30
   8  -6   8  104.69    5.70
   8  -6   8  108.09    5.70
  -8   6   8   98.69    5.60
  -8   6   8   98.69    5.30
   7   8  -8   84.09    5.80
   8  -7  -8   87.59    4.70
  -8   7  -8   89.19    4.60
  -8   7   8   84.09    4.40
   8  -7   8   80.79    4.60
  -8   7   8   83.99    4.50
   8  -7   8   81.29    4.70
  -8   8  -8    2.80    0.90
  -8   8   8    2.10    0.80
   8  -8   8    1.50    0.80
   8  -8   8    2.40    0.90
  -8   8   8    1.10    1.20
  -8   9  -8    1.40    0.80
   8  -9   8    2.10    0.70
  -8   9   8    1.90    0.70
   8  -9   8    3.80    0.90
  -8   9   8    2.80    1.20
   9   7  -8   30.90    4.90
  -7   9  -8   27.50    2.30
  -7   9   8   24.80    2.30
   7  -9   8   21.90    2.10
  -7   9   8   29.80    2.20
   7  -9   8   29.50    2.50
  -6   9  -8   15.70    2.20
   9   6  -8   17.30    4.00
  -6   9   8   21.50    2.00
   6  -9   8   13.10    1.90
  -6   9   8   16.50    2.10
   6  -9   8   18.20    2.40
   9   5  -8   12.70    2.60
  -5   9  -8   17.00    2.30
   5  -9   8   21.20    2.60
   5  -9   8   19.20    2.10
  -5   9   8   18.70    2.30
   9   4  -8  148.49    9.00
  -4   9  -8  140.29    7.10
   9   4   8  150.78   16.10
  -4   9   8  156.08    7.20
  -4   9   8  142.19    7.30
   4  -9   8  154.88    7.30
   4  -9   8  146.19    7.20
   9   3  -8  300.47   12.80
  -3   9  -8  287.67   13.00
   9   3  -8  314.97   15.20
   3  -9   8  313.57   13.30
  -3   9   8  319.17   13.20
   3  -9   8  312.87   13.20
   9   3   8  297.57   18.90
  -3   9   8  315.47   13.50
  -2   9  -8   50.59    3.90
   9   2  -8   43.40    4.80
   9   2  -8   48.20    3.40
  -2   9   8   48.90    3.90
   2  -9   8   46.60    3.70
  -2   9   8   47.60    3.50
   9   2   8   35.50    6.40
   2  -9   8   46.60    3.90
  -1   9  -8   89.19    7.10
  -1   9  -8   98.69    5.60
   9   1  -8   99.39    5.30
  -1   9   8   94.19    5.70
   1  -9   8   96.29    5.70
  -1   9   8   95.69    5.30
   9   1   8   91.49   11.60
   9   0  -8   68.49    6.30
   9   0  -8   64.19    4.10
   0   9  -8   61.99    5.60
   0   9  -8   60.89    4.50
   0   9   8   67.89    4.60
   0   9   8   60.89    4.20
   9   0   8   61.79    4.20
   0  -9   8   57.09    4.60
   9  -1  -8   19.30    2.40
   1   9  -8   20.50    4.40
   1   9   8   18.20    2.50
   9  -1   8   18.10    2.60
  -1  -9   8   17.10    3.40
   1   9   8   14.30    2.90
   1   9   8    8.80    4.40
   2   9  -8  104.19    7.30
   9  -2  -8  123.19    7.50
   9  -2  -8  112.99    5.80
   2   9   8  103.39   11.00
   9  -2   8  105.69    5.90
   2   9   8  105.39    6.20
   9  -2   8  111.09    5.90
  -2  -9   8  101.19    5.80
   9  -3  -8   39.10    6.60
   9  -3  -8   54.29    3.60
   3   9  -8   50.89    5.10
   9  -3   8   47.00    3.60
   9  -3   8   45.30    3.70
  -3  -9   8   49.60    3.70
   3   9   8   43.70    6.80
   3   9   8   51.39    4.00
   9  -4  -8   73.09    4.20
   4   9  -8   69.59    5.80
  -4  -9   8   73.79    5.20
  -9   4   8   68.39    4.20
   9  -4   8   70.09    4.40
   9  -4   8   73.39    4.50
   9  -5  -8    2.70    0.90
  -9   5   8   -0.50    1.60
   9  -5   8    4.70    1.00
  -5  -9   8    4.70    1.10
  -9   6  -8   34.30    2.60
   6   9  -8   41.90    4.00
   9  -6  -8   34.30    2.60
  -9   6   8   30.40    2.40
   9  -6   8   33.80    2.80
  -9   6   8   34.40    3.10
   9  -6   8   27.40    2.50
   9  -7  -8   17.10    2.30
  -9   7  -8   16.30    1.90
   9  -7   8   17.90    2.00
  -9   7   8   18.60    1.80
   9  -7   8   16.00    1.80
  -9   8  -8    1.70    0.80
  -9   8   8    1.50    0.70
   9  -8   8    1.10    0.70
   9  -8   8    0.90    0.70
  -7  10  -8    0.80    0.90
   7 -10   8    1.60    0.90
   7 -10   8    1.20    0.80
  -7  10   8   -0.20    1.00
  -6  10  -8   12.40    1.90
  10   6  -8    8.60    2.20
  -6  10   8   10.90    1.70
  -6  10   8   15.10    1.60
   6 -10   8   12.90    2.00
   6 -10   8   11.80    1.70
  10   5  -8   71.79    5.50
  -5  10  -8   75.49    4.10
   5 -10   8   75.29    4.10
   5 -10   8   77.89    4.30
  -5  10   8   73.19    3.90
  -5  10   8   69.69    4.00
  10   4  -8   87.79    6.30
  -4  10  -8   88.39    4.70
   4 -10   8   85.99    4.80
   4 -10   8   89.89    5.00
  -4  10   8   90.39    4.60
  -4  10   8   87.29    4.80
  10   3  -8  136.39    6.20
  -3  10  -8  140.59    6.60
  10   3  -8  136.99    8.40
   3 -10   8  139.49    6.70
  -3  10   8  130.69    6.40
  -3  10   8  135.89    6.70
   3 -10   8  137.89    6.80
  10   2  -8   33.90    2.70
  10   2  -8   34.50    4.60
  -2  10  -8   34.90    3.20
  -2  10   8   39.40    3.40
   2 -10   8   36.60    3.50
  10   1  -8   18.70    3.90
  -1  10  -8   16.80    3.00
   1 -10   8   11.70    1.80
  -1  10   8   12.50    2.00
  10   1   8    7.00    6.30
  10   0  -8    2.50    0.90
  10   0  -8    2.30    2.10
   0  10  -8   -0.80    2.50
  10   0   8    5.10    6.80
   0 -10   8    0.20    1.50
   0  10   8    2.90    1.10
  10  -1  -8   -2.30    2.10
  10  -1  -8   -0.10    0.80
   1  10  -8   -3.40    2.80
  -1 -10   8    1.40    1.30
   1  10   8    1.60    1.10
  10  -1   8   -7.90    6.80
  10  -2  -8   11.30    2.10
  10  -2  -8    9.60    2.90
   2  10  -8    9.10    2.30
  10  -2   8    8.60    1.50
  10  -3  -8    4.30    0.90
  10  -3   8    4.40    1.30
  10  -3   8    6.20    1.20
 -10   3   8    6.90    1.20
  -3 -10   8    5.60    1.30
  10  -4  -8    7.20    1.50
   4  10  -8    3.10    1.70
  -4 -10   8    4.30    1.20
  10  -4   8    5.50    1.20
  10  -4   8    6.80    1.20
 -10   4   8    8.40    1.60
   5  10  -8    2.20    1.60
  10  -5  -8    1.70    0.80
  10  -5   8    3.20    1.00
  10  -5   8    3.60    1.00
 -10   5   8    2.00    0.80
 -10   6  -8   10.20    1.50
  10  -6  -8    5.60    1.00
  10  -6   8    9.10    1.60
 -10   6   8    7.10    1.30
  10  -6   8    7.60    1.40
 -10   7  -8    2.00    0.70
  10  -7  -8    2.50    1.00
  10  -7   8    1.70    0.80
 -10   7   8    3.10    0.90
  -5  11  -8   21.20    2.50
  11   5  -8   30.80    3.90
  -5  11   8   27.40    2.00
   5 -11   8   24.20    3.10
  -5  11   8   27.00    1.90
  11   4  -8    0.70    1.70
  -4  11   8    2.10    0.90
   4 -11   8    1.60    1.60
  -4  11   8    1.40    0.80
  -3  11  -8   45.10    3.30
  11   3  -8   44.70    4.30
  -3  11   8   46.50    2.80
   3 -11   8   47.00    3.70
  -3  11   8   46.20    3.10
  11   2  -8   70.49    5.50
  -2  11  -8   61.59    4.30
  11   2  -8   68.79    3.60
   2 -11   8   73.79    4.80
  -2  11   8   71.99    4.10
  -2  11   8   73.09    3.80
  11   1  -8   39.00    2.50
  11   1  -8   41.60    4.50
  -1  11   8   33.40    2.80
   1 -11   8   37.70    3.60
  11   0  -8   26.10    4.50
  11   0  -8   30.10    2.30
   0  11   8   33.40    2.70
   0 -11   8   33.70    3.40
  11  -1  -8    7.10    1.50
   1  11  -8    3.90    2.50
   1  11   8    4.90    1.20
  -1 -11   8    5.30    1.50
   2  11  -8    3.70    2.00
  11  -2  -8    7.30    1.40
   2  11   8    6.30    1.30
 -11   2   8    8.00    1.50
  11  -2   8    6.20    1.20
  11  -3  -8    3.80    0.90
   3  11  -8    7.50    2.00
 -11   3   8    4.00    0.90
  11  -3   8    4.30    1.00
 -11   4   8    3.60    0.80
  11  -4   8    2.80    0.80
 -11   5  -8   44.70    2.60
  11  -5  -8   45.20    2.60
  11  -5   8   41.20    2.70
  11  -5   8   43.20    2.60
 -11   5   8   44.60    2.40
  -3  12   8   37.90    2.30
  12   2  -8   48.00    4.70
  -2  12   8   58.29    3.10
  12   1  -8   30.20    4.80
  12   1  -8   21.90    2.50
  -1  12   8   24.10    2.00
   0  12   8    4.80    0.90
  12  -1  -8    1.20    0.70
 -12   1   8    3.00    0.70
  12  -2  -8    6.50    1.40
 -12   2   8    6.50    1.20
  12  -3  -8    1.50    0.80
 -12   3   8    1.60    0.70
   0   0  -9   -0.50    1.10
   0   0   9    0.10    0.80
   0   1  -9 2154.08   86.19
   1   0  -9 2258.57   86.59
  -1   0   9 2269.57   86.29
  -1   0   9 2251.37   85.19
   0  -1   9 2389.96   86.29
   1   0   9 2307.57   85.79
   0   1   9 2308.87   85.79
   0  -1   9 2259.57   85.09
   1   0   9 2311.27   84.99
   1   1  -9  659.53   29.40
   1  -1  -9  668.43   28.80
   1   1   9  720.83   28.50
  -1  -1   9  768.32   29.30
   1  -1   9  754.92   28.20
  -1   1   9  731.43   28.10
  -1  -1   9  735.63   27.20
   1  -2  -9  650.93   25.20
   2   1   9  596.34   24.60
  -1   2   9  579.14   24.10
   1  -2   9  586.84   24.70
  -2  -1   9  603.34   25.40
   2   0  -9  713.93   29.50
   0  -2  -9  710.13   27.70
  -2   0   9  716.63   28.70
   2   0   9  678.23   27.80
   0  -2   9  683.63   26.30
   0  -2   9  684.53   28.40
   0   2   9  689.53   27.70
   2  -1  -9 1384.06   57.49
   2  -1   9 1512.85   55.59
  -2   1   9 1441.46   55.39
  -1  -2   9 1474.25   57.09
   1   2   9 1485.25   56.19
  -2  -2   9  805.02   33.40
   2   2   9  803.92   32.30
   2  -2   9  800.22   32.20
  -2   2   9  806.52   31.60
   3   2  -9   28.80    2.80
   3   2   9   29.50    3.80
   2  -3   9   22.80    4.10
  -2   3   9   31.90    3.50
  -3  -2   9   30.00    4.80
   1  -3  -9  534.65   23.40
   3   1   9  536.85   22.40
   1  -3   9  531.05   23.00
  -3  -1   9  530.55   23.50
  -1   3   9  521.85   21.90
   0  -3  -9 1862.71   71.99
   0   3   9 1894.01   72.29
   0  -3   9 1925.21   73.59
  -1  -3   9 1760.32   66.99
   1   3   9 1637.04   65.39
   3  -1   9 1713.33   64.79
   2   3  -9  617.34   25.40
   3  -2   9  640.44   26.80
   2   3   9  675.53   27.00
  -2  -3   9  665.33   28.50
   3   3  -9  249.58   11.10
   3  -3   9  250.57   13.10
  -3  -3   9  255.87   14.30
  -3   4  -9  385.36   16.20
   4   3  -9  385.16   16.70
   4   3  -9  379.96   16.20
   4   3  -9  394.36   15.50
   3  -4   9  358.36   15.60
  -4  -3   9  376.86   20.00
   4   3   9  366.06   17.70
  -4  -3   9  370.76   15.40
  -3   4   9  383.86   15.40
   3  -4   9  405.56   19.30
   4   2  -9  743.43   27.50
   4   2  -9  677.83   27.60
   2  -4   9  681.13   30.20
  -4  -2   9  703.03   31.00
  -4  -2   9  665.03   27.10
  -2   4   9  697.93   28.60
   4   1  -9  450.15   18.90
   4   1   9  504.75   20.70
  -4  -1   9  459.25   21.90
  -1   4   9  434.76   19.70
   1  -4   9  471.05   21.50
   4   0  -9  929.01   36.20
   0  -4  -9  887.21   38.10
   0  -4   9  968.90   39.20
   4   0   9  913.21   35.30
   4   0   9  944.51   35.30
   0   4   9  959.40   37.40
  -1  -4  -9  410.66   17.20
  -1  -4  -9  425.66   16.50
   4  -1  -9  416.36   16.60
   1   4  -9  386.16   16.50
  -1  -4   9  405.96   19.60
   1   4   9  366.16   17.70
   4  -1   9  410.76   17.30
   2   4  -9  279.27   13.50
   4  -2  -9  282.07   12.90
   2   4  -9  281.77   13.10
   4  -2   9  319.87   15.00
   4  -2   9  349.17   14.00
  -2  -4   9  323.07   16.60
  -4   2   9  318.37   14.00
   3   4  -9  772.12   30.00
   3   4  -9  753.32   29.20
   4  -3  -9  733.73   29.50
   3   4  -9  805.92   30.40
   3   4   9  764.12   31.50
   3   4   9  723.13   29.50
   4  -3   9  746.13   29.50
  -3  -4   9  749.03   33.90
   4  -3   9  801.12   32.80
  -3  -4   9  701.03   29.20
  -4   4  -9  357.66   14.60
   4   4  -9  350.06   15.40
   4   4  -9  354.16   15.70
   4   4  -9  354.26   14.30
   4  -4  -9  341.67   14.70
   4  -4   9  348.37   14.60
  -4  -4   9  345.37   19.80
  -4  -4   9  329.27   14.30
  -4   4   9  321.57   14.70
   4  -4   9  359.96   19.10
  -4   4   9  357.26   14.40
   4   4   9  344.17   16.80
   5   4  -9   52.29    3.80
   5   4  -9   53.39    4.70
  -4   5  -9   58.79    4.70
   5   4  -9   50.29    5.30
  -4   5   9   52.29    4.30
  -5  -4   9   50.89    3.50
   4  -5   9   51.29    3.80
  -5  -4   9   70.39   11.50
  -4   5   9   51.39    3.50
   5   4   9   52.69    6.20
   4  -5   9   55.69   11.20
   5   3  -9  305.67   14.00
   5   3  -9  319.07   13.80
   5   3  -9  301.27   12.40
  -3   5  -9  304.17   12.70
   5   3   9  269.77   14.80
  -3   5   9  283.57   12.60
  -3   5   9  291.97   12.20
  -5  -3   9  283.27   18.10
   3  -5   9  274.27   12.40
   5   3   9  281.67   14.30
   3  -5   9  286.47   17.10
   5   2  -9  441.66   19.20
  -2   5  -9  457.65   17.50
   5   2  -9  435.76   17.20
   5   2  -9  434.66   18.20
   5   2   9  377.26   18.80
  -5  -2   9  400.36   16.90
  -5  -2   9  431.86   22.20
  -2   5   9  408.76   18.80
   2  -5   9  431.06   17.30
   2  -5   9  438.86   21.60
   2  -5   9  381.16   17.10
  -2   5   9  428.56   17.10
  -2   5   9  438.16   17.40
   5   2   9  420.16   19.70
   5   1  -9   68.99    4.30
  -1   5  -9   78.09    4.70
   5   1  -9   72.49    4.80
  -1   5   9   68.29    4.50
   1  -5   9   70.69    4.40
   1  -5   9   69.29    4.30
  -1   5   9   74.09    5.60
   5   1   9   63.59    6.10
  -1   5   9   73.19    4.20
   1  -5   9   66.99    8.10
   5   1   9   69.69    6.10
   0   5  -9  131.59    6.80
   5   0  -9  125.49    6.20
   0  -5  -9  135.39    8.60
   0   5   9  119.99    6.50
   0   5   9  125.69    7.80
   0   5   9  134.49    6.30
   0  -5   9  126.29    6.50
   0  -5   9  128.19   10.10
   5  -1  -9  170.38    8.60
  -1  -5  -9  180.88    9.80
   1   5  -9  169.88    8.70
   5  -1   9  161.38    8.10
   1   5   9  185.78    8.00
   1   5   9  187.78   10.00
   5  -1   9  181.58    8.40
   1   5   9  181.38    8.40
  -1  -5   9  189.68    8.30
  -1  -5   9  171.08   12.10
   2   5  -9  443.06   18.60
   2   5  -9  461.75   19.70
   2   5  -9  473.65   19.80
   5  -2  -9  466.55   19.40
   5  -2  -9  469.05   19.00
   5  -2   9  505.45   22.40
   2   5   9  475.55   21.10
   2   5   9  467.15   18.80
  -2  -5   9  461.85   18.90
   5  -2   9  452.25   19.10
  -2  -5   9  498.75   24.10
   2   5   9  472.95   19.10
   3   5  -9  771.82   30.60
   3   5  -9  686.23   30.50
   5  -3  -9  750.92   31.40
   5  -3  -9  727.83   29.60
   3   5  -9  718.43   29.20
   3   5   9  797.02   32.20
   5  -3   9  804.62   34.10
  -3  -5   9  747.93   29.50
   5  -3   9  733.23   29.70
  -3  -5   9  813.52   35.70
   3   5   9  769.12   29.80
   5  -4  -9  192.68    9.50
   4   5  -9  192.78   10.20
   4   5  -9  197.28   10.60
   4   5  -9  189.38    9.20
   5  -4   9  211.28    9.60
  -5   4   9  217.98    9.30
  -4  -5   9  205.28   16.20
   5  -4   9  215.28   16.10
  -4  -5   9  210.08    9.30
  -5   4   9  228.98   10.00
   4   5   9  209.18   12.10
   5   5  -9  136.29    8.00
   5   5  -9  133.89    6.80
   5   5  -9  134.99    8.30
   5  -5   9  114.99   17.30
  -5  -5   9  131.39    6.70
  -5  -5   9  139.79   16.80
   5  -5   9  137.29    7.00
  -5   5   9  146.49    6.80
   5   5   9  139.09   10.10
  -5   5   9  135.59    7.10
   6   5  -9  298.37   14.40
   6   5  -9  295.77   14.60
   6   5  -9  293.37   12.60
  -5   6   9  291.47   13.00
  -6  -5   9  289.47   12.80
   5  -6   9  309.17   13.20
   6   5   9  303.37   16.70
  -5   6   9  310.17   12.80
   6   4  -9   66.09    6.00
   6   4  -9   62.49    5.40
   6   4  -9   63.39    4.10
  -4   6   9   59.79    3.90
   6   4   9   58.59    7.40
  -6  -4   9   54.79   11.00
  -6  -4   9   63.09    4.00
   4  -6   9   63.39    4.20
   4  -6   9   45.40    9.00
  -4   6   9   62.39    4.30
   6   3  -9   86.09    4.90
   6   3  -9   86.49    6.10
  -3   6  -9   87.89    5.50
  -3   6  -9   78.89    4.80
   6   3  -9   75.99    6.80
  -3   6   9   78.49    5.00
   6   3   9   80.79    7.80
  -6  -3   9   74.99   13.40
   3  -6   9   62.19   13.00
   3  -6   9   81.19    4.90
   6   3   9   81.79    6.90
  -3   6   9   88.39    5.80
   6   2  -9   30.90    3.10
   6   2  -9   37.80    6.30
  -2   6  -9   26.70    3.50
  -2   6  -9   29.00    3.80
   6   2  -9   32.10    4.00
   6   2   9   34.80    5.70
  -2   6   9   40.30    3.40
  -2   6   9   40.80    3.00
   2  -6   9   50.89   10.00
   6   2   9   27.30    4.90
   2  -6   9   43.50    3.40
   2  -6   9   36.30    3.30
  -2   6   9   34.50    4.90
  -1   6  -9   12.30    2.30
   6   1  -9   12.30    2.40
   1  -6  -9   10.40    4.80
   6   1  -9   10.90    2.50
   6   1   9   12.20    3.20
  -1   6   9   12.50    2.60
  -1   6   9   16.20    2.20
   1  -6   9   13.50    2.90
   6   1   9   14.40    3.20
  -1   6   9   10.30    2.60
   1  -6   9   15.60    5.50
   0   6  -9  224.38   10.30
   6   0  -9  227.28   10.80
   6   0  -9  210.58    9.70
   0  -6  -9  235.98   13.60
   6   0   9  187.68    9.60
   0   6   9  214.28   11.60
   6   0   9  209.18    9.70
   0  -6   9  221.28   15.80
   0  -6   9  214.88    9.80
   0   6   9  207.78    9.30
   0   6   9  213.38    9.80
   0  -6   9  210.48    9.80
   6  -1  -9  415.36   16.80
   6  -1  -9  426.96   17.80
   1   6  -9  410.76   17.50
   6  -1   9  418.46   16.80
   6  -1   9  371.26   16.80
  -1  -6   9  410.76   22.70
   1   6   9  418.56   16.90
  -1  -6   9  404.16   16.70
   1   6   9  391.26   16.40
   1   6   9  393.86   18.90
   6  -2  -9  270.77   12.70
   2   6  -9  268.17   12.70
   6  -2  -9  278.07   11.80
   2   6   9  268.57   14.10
   6  -2   9  234.18   11.80
   2   6   9  289.77   12.10
  -2  -6   9  281.47   18.20
  -2  -6   9  272.97   11.70
   2   6   9  275.67   11.60
   6  -3  -9   24.60    4.50
   3   6  -9   39.50    6.70
   3   6  -9   25.10    3.60
   6  -3  -9   37.10    3.30
  -3  -6   9   36.80    3.10
   6  -3   9   36.50    4.30
   3   6   9   26.50    5.30
  -3  -6   9   38.40    8.10
   4   6  -9  152.98    8.80
   4   6  -9  158.78    9.20
   6  -4  -9  136.99    8.90
  -6   4  -9  166.38    7.70
   6  -4   9  158.38    7.80
   4   6   9  159.38   10.60
  -6   4   9  149.79    7.30
  -4  -6   9  153.28    7.50
   4   6   9  158.78    7.90
  -4  -6   9  129.89   18.30
   5   6  -9  128.29    8.00
   6  -5  -9  134.79    6.70
   5   6   9  140.09   10.20
  -6   5   9  120.89    6.40
   6  -5   9  132.59    6.90
  -5  -6   9  124.59    6.50
  -6   5   9  124.39    6.80
   6  -6  -9  512.15   21.30
   6   6  -9  536.05   23.60
   6   6  -9  533.95   23.20
   6   6   9  525.75   29.00
  -6   6   9  554.74   21.60
  -6   6   9  532.45   21.70
   6  -6   9  535.35   21.90
  -6  -6   9  547.95   21.60
   7   6  -9   82.89    6.30
   7   6  -9   81.59    6.40
  -6   7  -9   72.79    4.60
  -6   7   9   77.19    4.70
  -6   7   9   84.99    4.70
   6  -7   9   77.29    4.90
   6  -7   9   77.59    4.90
   7   6   9   61.39   11.40
   7   5  -9  111.49    6.30
   7   5  -9  132.99    8.30
  -5   7  -9  123.19    6.70
   7   5  -9  129.29    8.50
   7   5   9  142.29   11.70
  -5   7   9  145.09    6.80
   5  -7   9  141.69    7.00
  -5   7   9  140.89    6.90
  -4   7  -9   12.50    2.60
   7   4  -9   13.20    3.00
   7   4  -9   12.80    2.70
   7   4   9    6.80    4.00
  -4   7   9   10.30    1.90
   4  -7   9   18.50    2.80
  -4   7   9   16.40    2.40
   7   3  -9   88.39    7.40
   7   3  -9   96.19    6.90
  -3   7  -9   95.69    5.30
   7   3  -9   96.69    5.30
  -3   7  -9   92.69    6.30
  -3   7   9   92.89    5.50
   7   3   9   86.49    9.10
   3  -7   9   96.69    5.50
   3  -7   9   96.49    5.50
  -3   7   9   94.99    5.20
   7   2  -9   90.49    6.50
  -2   7  -9   86.49    6.00
   7   2  -9   83.69    5.00
   2  -7  -9   74.69   12.10
   7   2  -9   71.69    7.90
   7   2   9   88.29    7.50
  -2   7   9   84.99    5.20
   2  -7   9   78.79   12.00
  -2   7   9   98.89    5.00
   2  -7   9   94.49    5.30
   7   2   9   91.29    8.80
   2  -7   9   88.49    5.20
   7   1  -9   29.90    2.90
   7   1  -9   23.90    3.90
  -1   7  -9   25.40    3.60
   1  -7   9   21.30    3.10
   1  -7   9   14.50    8.10
  -1   7   9   27.20    2.70
  -1   7   9   20.70    2.90
   7   1   9   19.80    4.20
   7   1   9   24.10    4.70
   7   0  -9   54.89    3.80
   7   0  -9   52.19    5.00
   0  -7   9   62.59   13.90
   0   7   9   56.19    3.70
   0   7   9   55.59    6.20
   7   0   9   53.89    4.00
   0  -7   9   52.99    5.10
   0   7   9   59.99    4.20
   0  -7   9   51.69    4.10
   7  -1  -9  177.58    9.50
   7  -1  -9  177.98    8.30
   1   7  -9  177.78    9.40
   7  -1   9  174.68    8.40
   7  -1   9  172.88    8.40
  -1  -7   9  158.88   17.10
   1   7   9  174.58   10.80
   1   7   9  168.78    8.00
   1   7   9  171.68    8.50
   7  -2  -9  163.58    8.10
   2   7  -9  162.68    9.30
   7  -2  -9  167.18    9.30
  -2  -7   9  139.49   18.50
   2   7   9  174.28    8.00
  -2  -7   9  163.98    8.10
   7  -2   9  180.88    8.30
   2   7   9  188.98    8.60
   7  -2   9  173.08    8.40
   2   7   9  168.68   10.90
   7  -3  -9   32.20    3.10
   7  -3  -9   36.80    4.80
   3   7  -9   38.50    4.70
   3   7   9   31.30    3.40
   3   7   9   37.40    6.20
  -3  -7   9   28.00    3.00
   7  -3   9   29.20    3.20
   4   7  -9  138.29    8.80
   7  -4  -9  146.89    7.10
   4   7   9  138.49   10.60
  -4  -7   9  139.79    7.00
   7  -4   9  141.69    7.40
  -7   4   9  144.19    7.00
   4   7   9  141.69    7.50
   7  -5  -9   33.50    3.20
   5   7  -9   31.30    4.70
   5   7  -9   40.10    5.70
   7  -5   9   36.50    3.50
  -7   5   9   43.90    3.20
  -7   5   9   38.60    3.80
   5   7   9   35.50    6.00
  -5  -7   9   40.40    3.30
   6   7  -9  101.99    7.30
   6   7  -9   97.09    7.40
   7  -6  -9   98.69    5.30
   7  -6   9   99.79    5.70
   6   7   9   95.49   12.20
  -7   6   9   97.09    5.60
  -7   6   9  100.89    5.40
   7   7  -9    6.70    2.20
   7   7  -9   11.40    2.90
  -7   7  -9    6.70    1.90
  -7   7   9    6.30    1.50
   7  -7   9    7.70    1.50
  -7   7   9   11.00    1.90
   7  -7   9    9.20    1.90
   8   7  -9    8.50    2.70
  -7   8  -9    9.80    1.80
   7  -8   9   12.20    2.10
   7  -8   9   11.20    1.70
  -7   8   9   10.00    1.70
  -7   8   9    8.00    1.40
   8   6  -9   -0.10    2.00
   6  -8   9    0.80    1.20
  -5   8  -9   62.59    4.10
   8   5  -9   57.89    5.50
   8   5  -9   66.19    5.70
   5  -8   9   61.19    4.20
   8   5   9   57.79   12.10
  -5   8   9   65.09    4.10
  -5   8   9   66.39    4.20
   5  -8   9   66.49    4.30
   8   4  -9  415.06   19.90
  -4   8  -9  452.75   18.60
   8   4  -9  446.36   18.20
   8   4  -9  395.96   22.10
  -4   8   9  472.05   18.90
   4  -8   9  473.85   19.00
   8   4   9  469.75   23.90
  -4   8   9  480.05   18.60
   4  -8   9  477.85   18.90
  -3   8  -9  651.03   25.70
   8   3  -9  667.23   27.80
   8   3  -9  632.14   25.50
   3  -8   9  715.23   26.10
   3  -8   9  660.83   25.90
  -3   8   9  645.34   25.70
  -3   8   9  622.44   25.90
   8   3   9  563.84   36.00
   8   2  -9    8.00    1.50
   8   2  -9    7.90    2.40
  -2   8  -9    7.10    1.80
  -2   8  -9    6.50    2.50
  -2   8   9    2.50    1.40
  -2   8   9    4.60    1.40
   8   2   9    2.50    3.90
  -1   8  -9   65.49    5.50
   8   1  -9   63.19    4.20
  -1   8  -9   66.19    4.70
   8   1  -9   68.39    5.90
   8   1   9   62.49    9.10
  -1   8   9   67.99    4.60
  -1   8   9   72.09    4.30
   1  -8   9   63.49    4.50
   1  -8   9   66.59    4.60
   0   8  -9   25.80    4.30
   8   0  -9   36.00    3.00
   8   0  -9   26.60    4.40
   0   8   9   40.10    3.10
   8   0   9   43.00    3.50
   0  -8   9   37.80    3.50
   0   8   9   34.80    3.40
   0   8   9   28.90    4.80
   1   8  -9  166.38    9.60
   8  -1  -9  180.38    9.80
   8  -1  -9  172.58    8.30
   1   8   9  174.88    8.30
   8  -1   9  177.18    8.50
  -1  -8   9  170.88    8.40
   1   8   9  179.98    8.80
   1   8   9  181.18   11.70
   8  -1   9  181.48    8.50
   2   8  -9  111.09    7.50
   8  -2  -9  112.39    7.50
   8  -2  -9  114.19    5.90
   8  -2   9  114.99    6.10
   2   8   9  111.79    6.30
   8  -2   9  112.59    6.20
   2   8   9  104.39    9.40
  -2  -8   9  104.89    5.90
   3   8  -9  101.29    7.30
   8  -3  -9   94.09    7.40
   8  -3  -9  104.19    5.60
   8  -3   9  105.69    5.90
   8  -3   9  101.49    5.70
   3   8   9  104.89    6.20
  -3  -8   9  103.69    5.60
   8  -4  -9   59.59    3.80
   4   8  -9   54.59    5.50
   8  -4   9   52.19    4.10
  -4  -8   9   50.59    3.70
   8  -4   9   50.69    3.90
  -8   4   9   52.69    3.70
   4   8   9   47.70    9.80
   8  -5  -9   97.79    5.10
   5   8  -9   88.19    6.80
   8  -5   9   90.79    5.30
  -5  -8   9   92.69    5.00
  -8   5   9   93.29    5.00
   8  -5   9   90.89    5.30
   5   8   9   88.19   12.70
  -8   5   9   73.89    5.30
   8  -6  -9   41.30    3.00
   8  -6   9   38.00    4.10
  -8   6   9   41.00    3.40
  -8   7  -9   52.09    3.30
   7   8  -9   56.99    4.70
   8  -7  -9   56.89    3.60
   8  -7   9   49.40    3.40
  -8   7   9   47.40    3.10
   8  -7   9   46.60    3.30
  -8   7   9   50.29    3.70
  -8   8  -9   18.40    2.00
   8  -8   9   19.00    2.10
  -8   8   9   20.60    2.60
  -8   8   9   19.20    1.80
   8  -8   9   16.80    1.90
  -8   9  -9    3.20    1.50
   8  -9   9    2.20    0.70
   8  -9   9    3.10    0.80
  -7   9  -9   34.30    2.50
   9   7  -9   34.90    5.30
  -7   9   9   34.90    2.30
  -7   9   9   30.70    2.50
   7  -9   9   33.00    2.60
   7  -9   9   28.90    2.40
  -6   9  -9    1.60    1.00
   9   6  -9    4.80    2.10
  -6   9   9    1.70    0.90
  -6   9   9    1.50    1.10
   6  -9   9    3.00    1.00
   6  -9   9    1.20    0.80
  -5   9  -9   93.39    5.00
   9   5  -9   97.19    6.80
  -5   9   9   99.89    4.90
   5  -9   9   94.69    5.10
  -5   9   9   89.49    5.00
   5  -9   9   87.59    5.00
   9   4  -9  228.68   12.30
   9   4  -9  224.78    9.90
   4  -9   9  241.58   11.50
  -4   9   9  240.08   10.40
  -4   9   9  257.77   12.30
   9   3  -9   66.19    5.80
  -3   9  -9   59.89    4.20
   9   3  -9   61.99    3.90
   3  -9   9   71.79    4.50
   3  -9   9   68.69    4.20
  -3   9   9   71.09    4.50
  -3   9   9   69.09    4.20
   9   3   9   60.19   12.00
  -2   9  -9  108.49    5.80
   9   2  -9  104.69    5.60
   9   2  -9  107.59    7.20
   2  -9   9  108.09    5.90
   9   2   9  115.49   12.20
  -2   9   9  106.89    5.80
  -2   9   9  106.69    6.10
   2  -9   9  110.29    5.90
  -1   9  -9   70.59    6.20
  -1   9  -9   69.99    4.80
   9   1  -9   73.99    4.50
   9   1  -9   66.59    5.70
  -1   9   9   77.19    4.60
  -1   9   9   77.69    5.00
   9   1   9   79.89   11.50
   1  -9   9   85.39    5.00
   9   0  -9  103.79    7.20
   9   0  -9  110.69    5.90
   0   9  -9  105.19    7.40
   9   0   9  113.19    6.00
   9   0   9  118.89   12.20
   0   9   9  112.49    6.00
   0   9   9  118.29    6.50
   0  -9   9  124.19    6.30
   9  -1  -9   31.50    3.00
   1   9  -9   26.30    4.50
   9  -1  -9   36.40    4.40
   1   9   9   41.70    3.70
   1   9   9   28.00    5.20
   9  -1   9   40.40    3.40
  -1  -9   9   39.60    3.60
   1   9   9   39.40    3.20
   2   9  -9   18.10    4.00
   9  -2  -9   19.90    2.40
   9  -2  -9   21.00    4.60
   2   9   9   10.40    5.00
  -2  -9   9   14.00    2.60
   2   9   9   13.70    2.80
   9  -2   9   21.00    2.70
   9  -2   9   19.70    2.70
   9  -3  -9   55.19    3.70
   3   9  -9   59.99    5.40
   9  -3   9   61.19    4.10
   9  -3   9   60.49    4.00
  -3  -9   9   58.09    3.90
   3   9   9   46.80    7.10
   3   9   9   63.69    4.40
   4   9  -9   67.59    5.60
   9  -4  -9   59.39    4.30
   9  -4   9   69.99    5.00
   9  -4   9   75.99    4.50
  -9   4   9   75.89    4.20
   5   9  -9  129.19    7.50
   9  -5  -9  123.49    6.00
  -5  -9   9  126.69    6.00
   9  -5   9  113.99    6.10
  -9   5   9  125.69    6.00
   9  -5   9  131.49    6.30
   6   9  -9   15.20    3.10
   9  -6  -9   16.30    2.00
  -9   6  -9   15.50    1.90
   9  -6   9   12.30    1.90
  -9   6   9   18.50    1.80
   9  -6   9   12.50    2.00
  -9   7  -9   12.60    1.70
   9  -7  -9   14.20    2.20
   9  -7   9   10.20    1.60
   9  -7   9   12.10    1.90
  -9   8  -9    7.20    1.40
   9  -8   9    7.10    1.30
   9  -8   9    7.60    1.50
  -9   8   9    9.50    1.30
   7 -10   9    3.60    0.80
  -7  10   9    4.10    0.80
   7 -10   9    2.70    0.90
  10   6  -9    4.50    2.10
  -6  10  -9    4.40    1.10
   6 -10   9    4.10    1.00
   6 -10   9    6.40    1.10
  -6  10   9    8.20    1.70
  10   5  -9   61.29    5.10
  -5  10  -9   56.19    3.40
   5 -10   9   56.89    3.40
  -5  10   9   53.19    3.40
   5 -10   9   57.89    3.60
  -5  10   9   55.39    3.20
  10   4  -9   -1.20    1.80
   4 -10   9    1.80    1.10
   4 -10   9    1.90    1.10
  -4  10   9    2.80    1.00
  10   3  -9   20.00    3.90
  -3  10  -9   16.20    2.70
  10   3  -9   16.40    2.10
   3 -10   9   16.60    2.50
  -3  10   9   14.60    1.90
   3 -10   9   15.70    2.80
  -3  10   9   15.30    2.20
  10   2  -9   13.00    2.70
  -2  10  -9   14.80    3.10
  10   2  -9   13.30    1.90
  -2  10   9   15.30    2.30
  -2  10   9   14.20    2.40
  10   1  -9   22.70    4.20
  -1  10   9   25.60    2.80
   1 -10   9   24.30    3.10
  -1  10   9   30.00    3.00
   0  10  -9   28.40    4.30
  10   0  -9   25.00    4.50
   0  10   9   27.20    4.10
  10   0   9   12.20    7.40
   0 -10   9   33.00    3.20
  10  -1  -9   52.59    5.40
   1  10  -9   53.89    5.00
  10  -1   9   52.29    3.60
   1  10   9   52.39    3.90
  -1 -10   9   53.19    3.70
  10  -2  -9   57.09    6.10
  10  -2  -9   56.19    3.70
   2  10  -9   57.59    4.90
  10  -2   9   54.39    3.60
   2  10   9   49.50    4.50
  -2 -10   9   54.99    3.70
   3  10  -9    5.90    1.90
  10  -3  -9    6.80    1.50
  -3 -10   9    4.60    1.20
  10  -3   9    8.90    2.00
 -10   3   9    5.50    1.10
  10  -3   9    6.60    1.40
   4  10  -9   45.10    4.20
  10  -4  -9   45.80    2.90
  -4 -10   9   46.30    3.10
  10  -4   9   37.40    2.90
  10  -4   9   47.40    3.10
 -10   4   9   41.20    2.80
  10  -5  -9   15.60    1.80
   5  10  -9   15.50    2.90
  10  -5   9   14.40    1.90
  10  -5   9   14.50    1.90
 -10   5   9   14.90    1.70
 -10   6  -9    0.40    0.70
  10  -6  -9    1.30    0.80
 -10   6   9    1.10    0.70
  10  -6   9    1.30    0.70
  10  -6   9    0.20    0.70
  10  -7  -9    4.90    1.10
 -10   7  -9    3.60    0.90
 -10   7   9    1.70    0.70
  10  -7   9    3.00    0.70
  11   5  -9    4.70    2.10
  -5  11   9    2.60    0.90
   5 -11   9    2.50    1.20
  -5  11   9    2.00    0.80
  11   4  -9   -2.00    1.70
   4 -11   9   -0.10    1.10
  -4  11   9    0.30    0.90
  -4  11   9   -0.40    0.70
  11   3  -9    0.50    1.70
   3 -11   9    2.70    1.20
  -3  11   9    1.50    0.90
  -3  11   9    0.90    0.80
  11   2  -9    3.70    1.90
  11   2  -9    4.30    0.90
  -2  11   9    6.20    1.20
   2 -11   9    5.10    1.50
  -2  11   9    6.20    1.10
  11   1  -9   11.30    1.60
  11   1  -9    8.40    2.20
  -1  11   9   10.40    1.90
   1 -11   9    9.10    1.50
  11   0  -9   17.20    1.80
  11   0  -9   15.70    2.80
   0  11   9   18.10    2.10
   1  11  -9   47.60    5.10
  11  -1  -9   54.49    3.10
  11  -1  -9   63.19    6.30
   1  11   9   48.90    3.40
  -1 -11   9   49.99    3.70
  11  -2  -9   14.30    1.60
   2  11  -9   16.00    3.30
  -2 -11   9    9.50    1.50
  11  -2   9   10.80    2.20
 -11   2   9   10.40    1.50
   2  11   9   12.40    2.00
  11  -3  -9    8.10    1.50
 -11   3   9    7.20    1.40
  11  -3   9    5.20    1.00
  11  -4  -9   12.80    1.50
 -11   4   9   12.30    1.40
  11  -4   9   10.90    1.70
 -11   5  -9    0.50    0.70
  11  -5   9   -1.00    0.80
 -11   5   9    0.30    0.70
  12   2  -9   17.10    2.60
  -1  12   9   24.40    2.00
 -12   0   9    5.90    0.90
   0  12   9    6.10    1.10
  12  -1  -9   39.50    2.70
 -12   1   9   39.60    2.30
 -12   2   9   19.90    1.60
   0   0 -10    0.30    1.40
   0   0  10   -0.40    0.90
   0   0  10    0.30    1.20
   0  -1 -10  115.79    6.10
   1   0 -10  105.29    7.50
   0   1 -10  107.69    7.00
  -1   0  10  130.09    5.90
   1   0  10  126.69    6.50
   0   1  10  133.79    6.50
  -1   0  10  128.59    6.80
   0  -1  10  128.79    6.80
   0  -1  10  124.79    5.80
   1   0  10  129.69    5.60
   1  -1 -10  942.41   36.60
   1   1 -10  917.11   37.20
  -1   1  10  915.51   35.50
  -1  -1  10  898.61   34.50
  -1  -1  10  904.21   36.60
   1  -1  10  884.71   35.40
   1   1  10  944.81   36.00
   1  -2 -10   64.49    6.20
   1  -2  10   65.49    4.20
   2   1  10   70.09    5.00
  -2  -1  10   64.69    5.50
   1  -2  10   67.99    5.10
  -1   2  10   67.79    4.50
   0  -2 -10   20.80    3.60
   0   2  10   17.60    2.80
   0  -2  10   22.70    3.40
  -2   0  10   17.60    3.40
   2   0  10   21.60    3.10
   0  -2  10   20.90    2.10
  -2   1  10  319.47   13.50
   1   2  10  319.27   14.30
   2  -1  10  318.97   13.60
  -1  -2  10  326.37   15.30
  -2   2  10   90.89    5.40
   2   2  10   85.79    5.90
   2  -2  10   92.19    6.10
  -2  -2  10   98.39    7.20
   3   2 -10  842.02   35.60
   2  -3  10  909.51   37.80
  -2   3  10  948.61   36.70
  -3  -2  10  975.20   39.10
   3   2  10  942.41   37.40
   1  -3 -10 1996.40   77.99
  -3  -1  10 2077.89   78.69
   1  -3  10 1982.10   77.89
   3   1  10 2003.50   77.19
  -1   3  10 1988.70   76.69
   0  -3 -10  978.10   38.20
   0   3  10 1015.10   38.80
   3   0  10  969.80   39.00
   0  -3  10  949.21   39.90
   1   3  10  402.96   17.80
   3  -1  10  400.16   19.10
  -1  -3  10  423.76   19.30
   2   3 -10  391.76   16.70
   3  -2  10  427.16   18.30
  -2  -3  10  409.66   19.80
   2   3  10  413.96   18.20
   3   3 -10  199.58    8.80
   3   3 -10  214.38    9.30
   3  -3  10  197.28   11.50
  -3  -3  10  213.48   13.00
   3  -3  10  187.18    8.90
   3  -3  10  195.88    9.00
  -3  -3  10  185.58    8.80
   3   3  10  209.78   10.80
  -3   3  10  199.98    9.20
   4   3 -10  317.97   13.90
  -3   4 -10  327.97   13.40
   4   3 -10  317.77   13.10
   4   3 -10  326.27   14.30
  -3   4  10  302.07   13.00
   3  -4  10  308.07   17.20
  -4  -3  10  315.17   18.10
   4   3  10  306.17   15.60
  -4  -3  10  313.27   13.10
   3  -4  10  306.27   13.30
   3  -4  10  322.17   13.50
  -2   4 -10   37.30    3.60
   4   2 -10   44.70    3.60
   2  -4  10   50.49    3.40
   2  -4  10   36.40    6.00
   4   2  10   40.50    4.70
   2  -4  10   42.60    3.30
  -2   4  10   36.60    4.10
  -2   4  10   37.10    3.60
  -4  -2  10   42.20    6.90
  -4  -2  10   45.00    3.10
   4   1 -10  119.79    6.70
   4   1  10  120.69    9.30
  -4  -1  10  147.59   10.20
  -1   4  10  146.89    9.80
   1  -4  10  140.19    9.50
   1  -4  10  151.88    7.00
   4   0 -10  337.77   14.40
   0  -4 -10  346.77   15.00
   0  -4  10  322.57   17.20
   0   4  10  361.16   15.90
   1   4 -10   67.99    4.50
   1   4 -10   52.49    4.30
   4  -1 -10   61.99    4.00
   4  -1  10   56.19    5.60
   1   4  10   45.60    6.90
  -1  -4  10   69.49    7.20
  -1  -4  10   72.49    4.80
   2   4 -10   97.19    5.60
   2   4 -10   90.09    5.40
   4  -2 -10   90.99    5.20
  -4   2  10   94.89    5.40
   4  -2  10   93.39    5.10
  -2  -4  10   91.19    5.00
   4  -2  10   88.99    7.30
   2   4  10   82.29    5.10
   2   4  10   91.99    6.50
   4  -2  10   94.99    5.20
  -2  -4  10   92.49    8.70
   3   4 -10  256.47   12.00
   4  -3 -10  269.47   11.70
   3   4 -10  257.27   12.30
   3   4 -10  257.97   11.30
  -3  -4  10  265.57   11.40
   3   4  10  262.87   11.70
   3   4  10  285.07   13.90
  -3  -4  10  252.27   16.30
   4  -3  10  291.67   11.80
   4  -3  10  275.57   15.10
  -4   4 -10  216.18    9.80
   4   4 -10  224.88   10.70
   4   4 -10  215.28    9.40
   4  -4 -10  225.98   10.00
   4   4 -10  211.18   10.70
  -4   4  10  196.78   10.20
  -4  -4  10  213.28    9.50
   4  -4  10  212.38    9.80
  -4  -4  10  215.98   15.70
   4   4  10  205.98   12.00
   4  -4  10  222.08   15.00
  -4   5 -10  303.47   13.40
   5   4 -10  305.17   13.10
   5   4 -10  317.07   14.60
   5   4 -10  318.27   14.80
   4  -5  10  297.07   13.40
   5   4  10  327.17   16.60
  -4   5  10  324.57   13.60
   4  -5  10  305.37   20.70
  -5  -4  10  314.97   21.00
  -4   5  10  316.77   13.20
  -5  -4  10  309.77   13.40
   5   3 -10  307.57   14.30
  -3   5 -10  298.47   13.30
   5   3 -10  295.77   13.00
   5   3 -10  296.87   14.50
   3  -5  10  322.87   13.60
  -3   5  10  315.57   13.50
  -5  -3  10  321.67   19.40
  -3   5  10  320.97   13.10
   3  -5  10  312.07   13.30
   5   3  10  314.97   16.10
   3  -5  10  332.37   19.20
  -2   5 -10  136.49    7.30
   5   2 -10  138.89    7.60
   5   2 -10  135.29    6.70
   5   2 -10  155.98    8.90
  -2   5 -10  132.89    7.00
  -5  -2  10  138.89   12.20
   2  -5  10  132.59   12.20
   2  -5  10  144.99    7.00
  -5  -2  10  136.39    6.50
  -2   5  10  143.39    6.60
   2  -5  10  131.49    6.80
  -2   5  10  137.79    7.10
   5   2  10  135.69    9.20
  -2   5  10  144.39    8.60
   5   1 -10   95.99    5.40
  -1   5 -10   98.39    5.80
   5   1 -10  108.59    6.20
  -1   5  10  108.89    5.90
  -1   5  10  111.89    7.20
   5   1  10  104.99    7.80
  -5  -1  10  119.79    6.90
   1  -5  10   96.79    5.60
  -1   5  10  102.49    5.40
   1  -5  10  105.59    5.70
   1  -5  10  105.79    9.80
   5   0 -10  327.97   13.60
   0  -5 -10  348.77   15.70
   5   0 -10  336.37   14.30
   0   5 -10  328.77   14.10
   5   0  10  309.27   13.70
   0   5  10  333.17   13.60
   0   5  10  336.77   15.60
  -5   0  10  322.77   14.10
   0  -5  10  327.27   18.20
   0   5  10  319.27   13.80
   0  -5  10  312.97   13.70
   0  -5  10  324.07   13.80
   1   5 -10  569.54   23.90
   5  -1 -10  556.64   23.90
   5  -1 -10  548.55   23.30
  -1  -5  10  625.14   28.50
   1   5  10  573.84   23.50
  -1  -5  10  601.84   23.50
   5  -1  10  620.14   23.60
   1   5  10  601.24   23.20
   1   5  10  630.64   25.80
   5  -1  10  596.54   23.60
   2   5 -10  670.63   25.90
   5  -2 -10  665.43   26.70
   2   5 -10  669.63   27.00
   2   5 -10  643.24   26.90
   5  -2 -10  670.23   26.20
   2   5  10  663.33   26.30
  -2  -5  10  662.43   26.20
   5  -2  10  684.73   29.60
  -2  -5  10  697.83   31.80
   2   5  10  645.74   25.90
   2   5  10  678.83   28.60
   5  -2  10  689.83   26.50
   5  -2  10  611.14   26.30
   3   5 -10  167.28    8.60
   5  -3 -10  165.68    8.00
   5  -3 -10  155.08    8.00
   3   5 -10  152.68    7.20
   3   5 -10  152.58    8.50
  -3  -5  10  145.99   13.50
   5  -3  10  152.58    7.70
   3   5  10  147.49    9.70
  -3  -5  10  143.89    7.30
   3   5  10  166.88    7.80
   5  -3  10  152.38   13.40
   4   5 -10  296.67   14.20
   4   5 -10  306.37   12.70
  -5   4 -10  304.97   13.10
   5  -4 -10  308.27   13.60
   4   5 -10  313.67   14.10
   5  -4 -10  308.87   13.10
   4   5  10  287.07   15.70
  -4  -5  10  266.37   20.20
   5  -4  10  289.97   13.60
  -5   4  10  325.77   12.90
   5  -4  10  302.57   21.20
  -4  -5  10  309.57   12.90
   5   5 -10    5.50    2.00
   5   5 -10    6.20    2.20
   5   5 -10    4.40    1.50
   5   5  10    4.60    2.80
  -5  -5  10    4.10    1.10
   5  -5  10    5.80    1.40
   5  -5  10   -1.90    9.50
  -5  -5  10   -0.40   11.50
  -5   5  10    5.70    1.50
   6   5 -10  120.29    6.10
   6   5 -10  122.39    7.90
   6   5 -10  119.89    7.90
  -5   6 -10  119.89    9.00
  -5   6  10  120.69    6.20
   5  -6  10  118.89    6.50
  -6  -5  10  121.79    6.20
  -5   6  10  113.59    6.40
   6   5  10  125.79   10.50
   5  -6  10  117.09    6.70
   6   4 -10  153.08    9.30
  -4   6 -10  150.58    8.00
   6   4 -10  146.39    8.90
   6   4 -10  144.89    7.50
   4  -6  10  172.08    8.20
   6   4  10  170.38   11.70
   4  -6  10  136.89   21.40
  -6  -4  10  163.58    7.70
  -4   6  10  169.38    7.70
   4  -6  10  165.08    7.90
  -4   6  10  166.88    8.00
  -3   6 -10  273.77   12.30
   6   3 -10  295.67   13.90
   6   3 -10  262.37   12.50
   6   3 -10  279.07   14.00
  -3   6 -10  283.07   12.80
  -6  -3  10  314.27   22.20
  -3   6  10  293.77   12.30
  -3   6  10  295.17   12.90
   3  -6  10  316.17   12.90
   3  -6  10  269.07   21.10
   6   3  10  305.37   16.20
   3  -6  10  295.47   12.80
   6   2 -10  442.96   19.80
  -2   6 -10  441.16   18.00
   6   2 -10  445.06   19.50
   6   2 -10  442.26   18.10
  -2   6 -10  428.76   18.40
  -2   6  10  443.46   17.90
   2  -6  10  432.76   18.10
   6   2  10  448.56   21.50
  -2   6  10  447.26   18.30
   2  -6  10  445.86   25.20
  -2   6  10  432.66   20.30
   2  -6  10  450.45   18.20
   1  -6 -10   34.00    6.40
   6   1 -10   41.90    4.30
   6   1 -10   39.60    3.10
  -1   6 -10   31.10    3.70
  -1   6  10   34.80    4.80
  -1   6  10   32.10    2.90
  -1   6  10   30.40    3.40
   1  -6  10   24.10    6.30
   6   1  10   37.20    5.60
   1  -6  10   30.80    3.40
   1  -6  10   28.10    3.20
   6   0 -10  237.58   10.20
   6   0 -10  242.98   11.30
   0   6 -10  244.58   10.90
   0   6  10  219.28   12.30
   0  -6  10  220.38   10.10
   0   6  10  227.78   10.30
   0   6  10  219.98    9.90
   6   0  10  228.98   10.30
   0  -6  10  225.68   10.20
   6   0  10  213.68   10.10
   0  -6  10  206.88   16.30
   1   6 -10  272.37   13.00
   6  -1 -10  292.77   13.30
   6  -1 -10  289.37   12.50
   1   6 -10  299.07   13.20
  -1  -6  10  298.47   19.10
   1   6  10  282.67   12.10
   6  -1  10  277.37   12.50
   6  -1  10  303.87   12.50
   1   6  10  276.77   12.50
  -1  -6  10  281.87   12.40
   1   6  10  278.97   14.70
   2   6 -10  179.88    9.30
   6  -2 -10  164.88    9.10
   6  -2 -10  170.18    8.30
   6  -2  10  151.28    8.40
  -2  -6  10  188.38    8.40
   2   6  10  180.78    8.10
  -2  -6  10  194.28   15.90
   2   6  10  183.18    8.50
   6  -2  10  188.38    8.60
   2   6  10  170.18   10.70
   6  -3 -10   34.20    3.30
   3   6 -10   26.90    4.00
   3   6 -10   21.60    4.90
   6  -3 -10   33.60    4.50
   6  -3  10   26.40    3.10
  -3  -6  10   25.50    4.10
   3   6  10   27.20    3.20
  -3  -6  10   47.20    9.30
   6  -3  10   28.30    3.10
   3   6  10   23.60    4.40
   6  -4 -10   76.79    6.60
   4   6 -10   69.09    6.10
   4   6 -10   70.69    5.90
   6  -4 -10   72.69    4.60
  -6   4 -10   74.59    5.00
   4   6  10   62.59    7.50
   6  -4  10   62.59    4.60
  -4  -6  10   72.59    4.40
  -6   4  10   67.99    4.30
   5   6 -10   52.39    5.30
   6  -5 -10   47.60    4.00
   5   6 -10   43.20    4.90
  -6   5  10   56.89    4.60
  -6   5  10   53.09    3.60
   5   6  10   42.00    7.40
   6  -5  10   47.20    3.90
  -5  -6  10   47.10    3.60
   6   6 -10    2.50    2.30
   6   6 -10    0.10    3.60
  -6  -6  10    1.60    1.10
   6  -6  10    3.80    1.50
   6  -6  10    2.50    1.20
   6   6  10    6.00    4.30
  -6   6  10    3.00    1.30
  -6   6  10    2.50    1.50
  -6   7 -10   20.40    2.50
   7   6 -10   22.70    4.30
   7   6 -10   20.50    4.30
   7   6  10    8.60    5.40
   6  -7  10   18.50    2.70
  -6   7  10   17.00    2.70
   6  -7  10   13.00    2.50
  -6   7  10   20.40    2.40
   7   5 -10   39.80    5.00
   7   5 -10   40.40    5.20
  -5   7 -10   41.50    3.40
   7   5 -10   45.00    3.30
  -5   7  10   37.70    3.20
   5  -7  10   41.10    3.60
  -5   7  10   38.50    3.50
   5  -7  10   37.40    3.50
   7   5  10   51.79    9.70
   7   4 -10   50.09    5.20
   7   4 -10   50.59    5.70
   7   4 -10   48.50    3.60
  -4   7 -10   48.60    3.70
   7   4  10   60.19    8.80
  -4   7  10   51.29    3.60
  -4   7  10   51.99    4.00
   4  -7  10   48.70    3.90
   4  -7  10   58.19    4.10
   7   3 -10  226.68    9.90
   7   3 -10  221.38   11.60
   7   3 -10  225.58   11.80
  -3   7 -10  213.98   10.50
  -3   7 -10  211.98    9.80
  -3   7  10  211.68   10.10
   7   3  10  207.78   14.10
   3  -7  10  224.78   10.20
  -3   7  10  209.38    9.70
   3  -7  10  211.38   10.00
   7   2 -10  440.46   17.70
  -2   7 -10  416.56   18.20
   7   2 -10  439.56   19.40
  -2   7 -10  432.96   17.60
  -2   7  10  422.26   17.80
   2  -7  10  440.86   17.80
   7   2  10  415.66   21.50
   2  -7  10  403.96   17.70
  -2   7  10  428.16   17.50
   7   1 -10  101.99    6.90
   7   1 -10   88.89    5.40
  -1   7 -10   93.29    6.00
   1  -7  10   83.79   16.90
   7   1  10  104.39    9.30
  -1   7  10   96.69    5.70
  -1   7  10   95.79    8.10
   1  -7  10  101.89    5.60
   1  -7  10   95.79    5.60
  -1   7  10   92.99    5.20
   0   7 -10   31.90    3.90
   7   0 -10   25.60    4.10
   7   0 -10   32.80    3.00
   0   7  10   33.30    3.20
   0   7  10   28.20    2.80
   0  -7  10   32.40    3.30
   0   7  10   26.20    5.40
   0  -7  10   29.80    3.50
   0  -7  10   20.00    9.30
   7  -1 -10   11.50    2.60
   1   7 -10   11.70    2.50
   1   7  10   13.80    2.70
   7  -1  10   13.20    2.70
   7  -1  10   16.20    2.90
   1   7  10   14.30    2.20
   1   7  10   12.10    3.40
  -1  -7  10   15.30    2.70
  -1  -7  10    1.70    8.80
   2   7 -10   89.09    6.30
   7  -2 -10   86.99    5.00
   7  -2 -10   91.49    6.40
   7  -2  10   82.39    5.10
   2   7  10   84.39    4.90
   2   7  10   96.19    8.30
  -2  -7  10   85.69    5.00
   7  -2  10   79.19    5.20
   2   7  10   81.19    5.20
   7  -3 -10   43.90    5.20
   7  -3 -10   50.09    3.60
  -3  -7  10   42.30    3.40
   7  -3  10   42.10    3.80
   7  -3  10   44.20    3.70
   3   7  10   41.80    3.90
   3   7  10   36.10    6.70
   4   7 -10    8.40    2.20
   4   7  10    4.30    3.30
  -4  -7  10    6.20    1.40
   7  -4  10    5.80    1.40
   5   7 -10   11.20    2.70
   7  -5 -10   10.50    2.40
   7  -5  10   16.30    2.70
   5   7  10    9.70    4.30
  -5  -7  10   13.80    2.40
  -7   5  10   11.80    2.20
   7  -5  10   16.40    2.70
   6   7 -10   -0.90    2.60
   6   7 -10    0.30    1.90
   7  -6 -10    0.30    1.20
   6   7  10   -0.20    5.80
   7  -6  10    0.20    1.20
  -7   6  10   -0.10    1.00
   7  -6  10   -0.50    1.00
  -7   7 -10   54.89    4.40
   7   7 -10   63.09    6.10
  -7   7  10   69.39    4.30
   7  -7  10   56.49    4.10
  -7   7  10   58.59    4.00
  -7   8 -10   38.50    2.80
   8   7 -10   38.10    5.60
  -7   8  10   38.60    3.10
   7  -8  10   41.30    3.00
   7  -8  10   43.00    2.90
  -7   8  10   37.60    2.70
  -6   8 -10   90.09    4.70
   8   6 -10   92.99    6.50
   8   6 -10   86.59    6.00
   6  -8  10   86.19    5.00
  -6   8  10   97.99    4.90
   6  -8  10   83.79    5.00
  -5   8 -10   34.30    3.00
   8   5 -10   36.40    4.60
   8   5 -10   33.50    4.50
   5  -8  10   35.90    3.20
  -5   8  10   33.50    2.80
  -5   8  10   29.40    3.10
   5  -8  10   38.80    3.10
   8   4 -10   44.30    3.30
   8   4 -10   44.90    4.80
  -4   8 -10   44.00    3.50
   8   4 -10   44.60    5.40
   4  -8  10   49.70    3.80
   8   4  10   37.70    6.50
   4  -8  10   49.90    3.90
  -4   8  10   48.30    3.60
  -4   8  10   49.60    3.80
  -3   8 -10  182.98    9.80
  -3   8 -10  189.38    8.90
   8   3 -10  184.18    8.70
   8   3  10  196.08   14.30
   3  -8  10  194.68    9.10
   3  -8  10  188.28    9.00
  -3   8  10  189.48    9.10
  -3   8  10  202.18    9.00
   8   2 -10  430.46   19.40
  -2   8 -10  427.26   18.50
   8   2 -10  443.66   17.60
  -2   8 -10  425.56   17.40
  -2   8  10  428.56   17.90
   2  -8  10  418.06   17.70
   2  -8  10  433.16   17.70
   8   2  10  386.76   23.40
  -2   8  10  422.36   17.50
   8   1 -10  241.98   10.60
   8   1 -10  254.87   12.40
  -1   8 -10  240.78   11.60
   1  -8  10  224.58   10.60
  -1   8  10  224.98   10.70
   1  -8  10  232.08   10.50
  -1   8  10  229.48   10.40
   8   1  10  223.08   15.40
   8   0 -10   59.19    5.50
   0   8 -10   52.89    5.10
   8   0 -10   55.29    3.90
   0   8  10   50.29    4.10
   8   0  10   45.80    8.40
   0  -8  10   56.59    4.10
   0   8  10   57.59    3.90
   0   8  10   52.89    7.60
   8   0  10   55.79    4.10
   8  -1 -10   43.30    3.40
   1   8 -10   41.50    4.80
   8  -1 -10   43.00    4.90
   8  -1  10   44.80    3.90
   1   8  10   38.00    7.10
   1   8  10   46.20    3.90
  -1  -8  10   43.70    3.60
   8  -1  10   43.20    3.60
   1   8  10   41.70    3.40
   8  -2 -10   10.20    2.20
   8  -2 -10    7.00    2.30
   2   8 -10    8.80    2.30
   8  -2  10    7.60    1.60
   8  -2  10    5.60    1.50
   2   8  10    9.60    4.20
   2   8  10    6.70    1.60
  -2  -8  10    6.50    1.40
   3   8 -10   10.60    2.50
   3   8  10   15.50    4.20
   8  -3  10   15.40    2.70
  -3  -8  10   13.10    2.50
   3   8  10   20.90    2.90
   8  -3  10   17.30    2.50
   8  -4 -10   19.20    2.50
   4   8 -10   30.50    4.30
   4   8  10   21.30    5.70
   8  -4  10   24.90    3.10
  -8   4  10   27.40    2.80
   8  -4  10   23.40    2.80
  -4  -8  10   27.60    2.80
   5   8 -10    4.10    1.80
   8  -5 -10    5.30    1.20
  -8   5  10    3.60    1.10
   5   8  10   -1.90    6.20
   8  -5  10    5.30    1.40
  -5  -8  10    4.20    1.10
   8  -5  10    3.90    1.30
   8  -6 -10    4.10    1.10
   8  -6  10    1.10    1.50
   8  -6  10    3.20    1.00
  -8   6  10    0.70    1.40
  -8   7 -10   59.39    3.50
   7   8 -10   64.59    4.80
   8  -7 -10   60.79    3.80
  -8   7  10   62.39    3.50
   8  -7  10   59.79    3.70
   8  -7  10   58.69    3.80
  -8   8 -10   36.20    2.50
  -8   8  10   39.60    2.50
   8  -8  10   39.60    2.70
   8  -8  10   38.40    2.70
  -8   9 -10    7.10    1.10
   8  -9  10    5.90    1.10
  -8   9  10    4.30    1.10
   8  -9  10    4.10    1.00
  -7   9 -10    4.20    1.00
   9   7 -10   -2.20    3.00
   7  -9  10    2.90    0.90
   7  -9  10    3.80    0.90
  -7   9  10    5.40    1.00
  -7   9  10    3.50    1.70
   9   6 -10   66.19    5.40
  -6   9 -10   73.89    4.00
   6  -9  10   69.59    4.00
  -6   9  10   67.29    4.00
  -6   9  10   74.39    3.90
   6  -9  10   72.59    4.10
  -5   9 -10   16.40    2.30
   9   5 -10   18.90    3.90
  -5   9  10   14.50    1.90
   5  -9  10   12.30    2.20
   5  -9  10   16.20    2.00
  -5   9  10   14.40    2.30
   9   4 -10   66.69    3.80
  -4   9 -10   64.59    4.00
   9   4 -10   68.69    5.80
  -4   9  10   67.39    4.70
   4  -9  10   54.79    3.70
   4  -9  10   58.39    5.60
   9   3 -10   40.40    4.50
   9   3 -10   34.60    2.70
   3  -9  10   31.10    2.90
  -3   9  10   30.10    3.10
   9   3  10   23.60    6.40
   3  -9  10   32.50    3.10
  -3   9  10   31.20    2.80
  -2   9 -10   55.29    4.20
   9   2 -10   61.79    3.80
   9   2 -10   53.39    5.20
  -2   9 -10   56.99    5.50
  -2   9  10   58.89    3.90
   9   2  10   57.79   11.60
   2  -9  10   55.29    3.90
   2  -9  10   60.39    4.20
  -2   9  10   55.39    4.10
  -1   9 -10   57.39    5.30
   9   1 -10   55.99    3.80
   9   1 -10   58.39    5.20
  -1   9  10   54.09    4.20
  -1   9  10   52.99    3.90
   1  -9  10   55.19    4.20
   9   1  10   54.79   10.80
   0   9 -10   24.00    4.30
   9   0 -10   18.30    4.00
   9   0 -10   20.90    2.60
   0   9  10   23.00    2.60
   9   0  10   23.20    6.40
   0   9  10   24.10    3.10
   9   0  10   25.10    3.10
   0  -9  10   26.40    3.20
   9  -1 -10    2.30    2.00
   9  -1 -10    0.80    1.00
   1   9 -10    1.60    2.00
   9  -1  10    0.00    1.30
   9  -1  10    9.10    5.10
   1   9  10    3.60    4.40
  -1  -9  10    0.90    1.20
   1   9  10    0.10    1.30
   2   9 -10   49.99    5.10
   9  -2 -10   50.49    5.40
   9  -2 -10   49.30    3.50
  -2  -9  10   56.09    3.60
   2   9  10   38.60    6.30
   9  -2  10   50.69    3.80
   9  -2  10   50.49    3.70
   2   9  10   49.20    4.00
   9  -3 -10   70.39    7.50
   9  -3 -10   89.59    4.80
   3   9 -10   76.09    6.20
   3   9  10   98.29   12.30
   9  -3  10   83.39    5.20
  -3  -9  10   92.89    4.80
  -9   3  10   84.49    4.80
   9  -3  10   89.19    5.10
   3   9  10   88.09    5.30
   4   9 -10   60.49    5.80
   9  -4  10   51.29    4.40
  -9   4  10   53.69    4.30
   9  -4  10   45.20    3.30
   9  -5 -10    2.90    0.90
   5   9 -10    0.70    1.60
   9  -5  10    3.50    1.00
   9  -5  10    3.20    1.00
  -5  -9  10    4.40    1.00
  -9   5  10    2.30    0.90
  -9   6 -10   16.00    1.90
   6   9 -10   13.00    2.90
   9  -6 -10   16.80    2.00
  -9   6  10   14.40    1.80
   9  -6  10   16.00    1.90
   9  -6  10   17.40    2.10
  -9   7 -10   37.20    2.50
   9  -7 -10   34.00    3.70
  -9   7  10   34.70    2.30
   9  -7  10   32.30    2.40
   9  -7  10   39.10    2.60
  -9   8 -10    8.10    1.50
  -6  10 -10    7.00    1.30
  10   6 -10    7.80    2.30
  -6  10  10    5.80    1.20
   6 -10  10    5.00    1.00
  -6  10  10    7.50    1.30
   6 -10  10    8.30    1.50
  -5  10 -10    4.10    1.30
  10   5 -10    4.70    2.00
   5 -10  10    4.40    1.00
  -5  10  10    4.10    1.00
  -5  10  10    6.60    1.10
   5 -10  10    4.70    1.10
  -4  10 -10   20.20    2.70
  -4  10  10   16.90    1.90
   4 -10  10   16.50    2.20
  -4  10  10   15.70    2.10
   4 -10  10   17.70    2.40
  -3  10 -10   26.80    3.20
  10   3 -10   21.30    3.90
  10   3 -10   21.90    2.30
   3 -10  10   26.30    2.80
  -3  10  10   26.60    2.30
  -3  10  10   24.00    2.50
   3 -10  10   25.70    2.80
  10   2 -10   23.10    4.10
  10   2 -10   28.50    2.30
  -2  10  10   32.90    2.80
  -2  10  10   32.40    2.50
   2 -10  10   33.40    3.10
  10   1 -10    2.40    0.80
  10   1 -10    0.90    1.90
  -1  10 -10    6.10    2.70
   1 -10  10    4.00    1.20
  -1  10  10    2.60    1.20
  -1  10  10    0.50    0.90
  10   0 -10    9.20    1.90
  10   0 -10   10.70    2.50
   0  10 -10   10.00    2.50
   0 -10  10    7.50    1.40
   0  10  10    6.40    1.60
  10  -1 -10    7.60    2.50
  10  -1 -10    8.00    1.70
   1  10 -10    9.30    2.20
   1  10  10   10.10    1.70
  10  -1  10   11.60    2.60
  -1 -10  10   13.50    2.40
   2  10 -10   30.80    3.90
  10  -2 -10   28.70    5.40
  10  -2 -10   31.00    2.30
  -2 -10  10   29.30    2.80
  10  -2  10   26.00    2.50
   2  10  10   26.60    2.60
   3  10 -10   37.30    3.90
  10  -3 -10   30.70    2.30
  10  -3  10   25.60    2.80
 -10   3  10   30.30    2.40
  10  -3  10   27.80    2.50
  -3 -10  10   26.00    2.50
   4  10 -10   40.70    3.90
  10  -4 -10   35.90    2.50
  10  -4  10   35.60    2.80
  -4 -10  10   39.20    2.90
 -10   4  10   34.70    2.50
  10  -4  10   38.00    2.70
   5  10 -10   24.20    3.20
  10  -5 -10   25.50    2.10
  10  -5  10   25.50    2.20
 -10   5  10   24.90    2.00
  10  -5  10   29.00    2.30
  10  -6 -10    2.20    1.00
 -10   6 -10    3.80    0.80
  10  -6  10    1.60    0.80
 -10   6  10    2.60    0.80
  10  -6  10    2.60    0.80
  -5  11  10   -0.20    0.90
   5 -11  10    1.80    1.10
  -5  11  10   -1.10    0.80
  11   4 -10    2.60    1.90
  -4  11  10    3.80    0.80
   4 -11  10    3.30    1.10
  -4  11  10    2.90    1.00
  11   3 -10   23.10    3.60
   3 -11  10   32.00    2.70
  -3  11  10   24.80    2.00
  -3  11  10   28.00    2.30
  11   2 -10    6.50    1.90
  11   2 -10    5.70    1.00
  -2  11  10    4.90    1.20
  -2  11  10    7.10    1.20
   2 -11  10    7.00    1.30
  11   1 -10    0.70    0.70
  11   1 -10    1.50    1.90
   1 -11  10    0.40    1.10
  -1  11  10    0.50    0.90
  11   0 -10    7.50    1.50
   0  11  10    9.70    1.80
   1  11 -10   24.70    4.20
  11  -1 -10   17.70    1.80
  11  -1 -10   19.00    3.40
  -1 -11  10   14.00    2.50
   1  11  10   19.40    2.10
   2  11 -10   43.20    4.10
  11  -2 -10   52.69    3.00
  -2 -11  10   54.79    3.40
 -11   2  10   51.69    3.00
   3  11 -10   21.80    3.10
  11  -3 -10   20.10    1.80
 -11   3  10   21.20    1.80
  11  -4  10    9.80    1.40
 -11   4  10   12.50    1.40
 -11   5 -10   11.50    1.70
  11  -5 -10   15.70    1.70
 -11   5  10   10.40    1.90
  11  -5  10   13.00    1.70
  -1  12  10    1.40    1.20
  12   0 -10   19.70    1.80
 -12   0  10   20.50    1.80
  12  -1 -10   65.99    3.20
 -12   1  10   66.29    3.70
   0   0 -11    0.80    1.80
   0   0  11    0.80    1.40
   0   0  11   -0.80    1.00
   1   0 -11   23.70    4.00
   0   1  11   30.50    3.10
  -1   0  11   32.20    3.70
   1   0  11   29.50    3.10
  -1   0  11   30.40    2.70
   0  -1  11   32.20    2.80
   0  -1  11   31.00    3.50
   1  -1 -11  286.87   14.20
   1  -1  11  306.37   12.90
  -1   1  11  298.77   12.90
  -1  -1  11  276.37   12.10
  -1  -1  11  298.27   14.00
   1  -1  11  318.27   13.30
   1   1  11  314.67   13.40
   1  -2 -11 1481.45   60.59
   2   1  11 1593.64   60.29
  -2  -1  11 1542.55   61.39
  -1   2  11 1608.14   59.79
   1  -2  11 1565.94   60.49
   1  -2  11 1555.54   59.09
   2   0  11  803.52   31.00
   0  -2  11  779.42   31.70
   0   2  11  790.42   30.90
  -2   0  11  722.73   31.60
   0  -2  11  756.02   29.10
   2  -1  11  684.63   27.60
   1   2  11  697.83   28.00
   2  -1  11  686.53   27.30
  -1  -2  11  690.23   29.00
  -2   1  11  661.63   27.00
  -2  -2  11 1228.78   51.49
  -2   2  11 1267.87   49.50
   2  -2  11 1299.27   50.19
   2   2  11 1319.97   50.29
   3   2 -11  374.26   15.40
  -3  -2  11  376.76   18.80
   2  -3  11  335.17   15.00
   2  -3  11  369.86   15.20
  -3  -2  11  365.26   15.10
  -2   3  11  376.36   16.30
  -2   3  11  370.96   15.50
   2  -3  11  376.56   17.80
   3   2  11  377.86   17.60
   1  -3 -11  585.44   27.30
  -1   3  11  607.94   25.40
   1  -3  11  630.74   26.90
   3   1  11  637.04   26.10
  -3  -1  11  614.54   27.30
   1  -3  11  626.64   24.20
   0  -3 -11  475.35   19.80
   0   3  11  463.15   20.50
   0  -3  11  505.95   22.10
   3   0  11  487.65   20.90
  -1  -3  11  519.55   23.90
   3  -1  11  528.95   21.20
   1   3  11  538.85   22.60
   2   3 -11  134.79    6.30
  -2  -3  11  130.09    9.40
  -3   2  11  116.69    6.10
  -2  -3  11  101.29    5.80
   2   3  11  103.69    9.60
   3  -2  11  121.39    6.00
   3  -2  11  121.79    7.80
   3  -2  11  130.19    7.50
   3   3 -11  331.07   14.10
   3   3 -11  331.67   14.40
   3   3 -11  339.47   13.60
  -3  -3  11  338.47   18.10
   3  -3  11  342.27   16.90
   3  -3  11  339.27   14.00
   3   3  11  314.77   15.70
  -3   3  11  305.77   13.50
  -3  -3  11  329.27   13.60
   3  -3  11  316.27   13.70
  -3   3  11  341.57   14.20
   4   3 -11  263.37   12.40
   4   3 -11  264.87   12.80
  -3   4 -11  264.47   12.00
   4   3 -11  263.27   11.70
   3  -4  11  289.57   12.30
  -3   4  11  287.57   11.80
  -4  -3  11  272.57   11.70
   3  -4  11  299.27   16.80
   4   3  11  294.77   14.60
  -4  -3  11  282.07   17.30
   3  -4  11  280.07   12.00
  -2   4 -11   46.80    3.80
   4   2 -11   45.00    3.60
  -4  -2  11   48.90    3.30
  -2   4  11   45.40    4.50
   4   2  11   49.60    5.20
   2  -4  11   47.10    3.50
  -4  -2  11   43.00    7.60
  -2   4  11   43.10    3.80
   2  -4  11   44.30    3.50
   2  -4  11   63.99    7.60
   4   1 -11   64.29    4.00
  -1   4 -11   68.99    4.30
  -1   4  11   66.09    4.50
   1  -4  11   68.09    4.20
  -1   4  11   62.99    4.50
  -4  -1  11   71.29    7.80
   1  -4  11   66.29    7.80
  -4  -1  11   65.59    3.80
   4   1  11   64.89    5.70
   1  -4  11   65.89    4.20
  -1   4  11   70.89    5.40
   0  -4 -11  410.76   16.90
   4   0 -11  377.96   16.00
   0   4 -11  402.16   16.30
   4   0 -11  407.76   16.60
   4   0  11  343.67   21.40
   0   4  11  403.36   17.80
   0  -4  11  410.66   19.90
  -4   0  11  417.96   16.50
   0  -4  11  382.06   16.10
   1   4 -11  450.65   18.70
   4  -1 -11  453.05   18.70
   1   4 -11  459.75   18.80
   4  -1 -11  444.86   18.80
   4  -1  11  473.25   18.90
  -1  -4  11  453.35   18.50
  -4   1  11  474.75   18.80
   4  -1  11  430.66   18.50
   1   4  11  463.45   19.00
   4  -1  11  468.95   18.60
  -1  -4  11  474.95   22.40
   1   4  11  466.75   20.40
   2   4 -11  595.44   24.40
   2   4 -11  578.04   24.50
   4  -2  11  640.64   24.40
  -2  -4  11  589.14   24.00
  -4   2  11  640.64   24.60
   2   4  11  601.64   24.30
   4  -2  11  638.24   26.50
   4  -2  11  600.54   24.20
  -2  -4  11  636.54   28.90
   2   4  11  580.74   26.10
   3   4 -11 1047.40   42.40
   4  -3 -11  998.60   41.60
   3   4 -11 1064.79   41.40
   3   4 -11 1055.99   42.20
   3   4  11 1164.28   44.60
   4  -3  11 1123.79   45.70
  -3  -4  11 1029.80   41.50
  -4   3  11 1084.79   41.50
  -3  -4  11 1166.68   47.60
   3   4  11 1093.29   41.90
   4  -3  11 1052.89   41.80
   4  -3  11 1150.98   42.20
   4  -4 -11  225.38   10.20
  -4   4 -11  213.58    9.90
   4   4 -11  208.68   10.70
   4   4 -11  204.38   10.80
   4   4 -11  215.58    9.60
   4  -4  11  206.88   10.20
   4  -4  11  230.28   10.10
  -4  -4  11  230.48   16.90
  -4  -4  11  225.88    9.80
  -4   4  11  220.48    9.70
   4   4  11  237.78   12.80
  -4   5 -11   58.79    4.20
   5   4 -11   58.49    5.00
  -4   5  11   48.30    3.50
   4  -5  11   54.49   10.40
   4  -5  11   51.49    3.80
  -4   5  11   37.50    4.80
  -5  -4  11   41.80    9.30
  -5  -4  11   45.50    3.40
   5   4  11   45.40    6.80
   4  -5  11   48.00    3.90
   5   3 -11  201.78    9.10
   5   3 -11  212.08   10.40
  -3   5 -11  195.78    9.40
   5   3 -11  196.98   10.60
  -3   5  11  201.48    9.00
   3  -5  11  200.88   16.10
   5   3  11  211.48   12.50
   3  -5  11  198.58    9.30
  -3   5  11  196.88    9.60
  -5  -3  11  200.28    9.00
  -5  -3  11  201.58   16.60
   3  -5  11  209.08    9.60
   5   2 -11   21.20    2.60
   5   2 -11   22.00    3.30
   5   2 -11   26.10    5.50
   2  -5  11   32.10    3.00
  -2   5  11   27.80    4.40
  -2   5  11   31.40    3.70
   5   2  11   29.00    5.20
  -2   5  11   24.40    2.70
   2  -5  11   30.00    3.00
  -5  -2  11   32.50    2.60
   2  -5  11   26.70    5.80
  -5  -2  11   20.80    6.10
  -1   5 -11  176.48    8.70
   5   1 -11  179.78    9.20
   5   1 -11  167.88    8.30
  -1   5  11  198.68   10.60
   1  -5  11  194.88    8.70
  -1   5  11  184.38    8.90
  -5  -1  11  188.78    9.10
   1  -5  11  182.68    8.60
   1  -5  11  173.58   13.60
  -1   5  11  196.18    8.40
   5   1  11  191.58   11.30
   5   0 -11  328.77   13.90
   0   5 -11  339.47   14.40
   5   0 -11  345.57   14.70
   0   5  11  333.87   16.00
   0   5  11  338.17   13.80
   5   0  11  332.87   14.00
   5   0  11  338.27   14.20
   0  -5  11  324.27   18.90
   0  -5  11  337.37   14.10
   0  -5  11  326.57   14.00
  -5   0  11  343.47   14.50
   0   5  11  325.07   14.10
   1   5 -11  344.37   14.80
   5  -1 -11  349.96   14.80
   5  -1 -11  352.36   14.30
   5  -1  11  333.37   14.30
   5  -1  11  347.87   14.50
  -1  -5  11  346.97   14.40
  -1  -5  11  348.27   19.50
   1   5  11  344.37   16.50
  -1  -5  11  334.87   14.30
   1   5  11  331.27   14.00
   1   5  11  320.37   14.40
   2   5 -11  751.92   29.80
   5  -2 -11  751.42   29.10
   2   5 -11  736.03   29.70
   2   5 -11  753.22   28.80
   5  -2 -11  695.23   29.50
  -2  -5  11  734.63   29.00
   2   5  11  710.53   28.80
   5  -2  11  741.93   29.40
  -2  -5  11  769.02   35.20
   2   5  11  734.03   29.20
   5  -2  11  752.62   29.40
   2   5  11  778.62   31.80
   5  -3 -11  172.78    8.40
   3   5 -11  178.68    9.20
   3   5 -11  168.48    7.80
   3   5 -11  177.08    9.20
   5  -3 -11  175.38    8.60
   5  -3  11  168.88    8.50
  -3  -5  11  154.78   15.10
  -3  -5  11  168.08    8.00
   3   5  11  171.78    8.30
   5  -3  11  166.08    8.40
   3   5  11  174.38   10.70
   4   5 -11   30.50    3.20
   5  -4 -11   34.20    4.10
   4   5 -11   35.10    4.20
  -5   4 -11   31.30    3.50
   4   5 -11   31.20    4.30
   5  -4 -11   29.80    4.40
   5  -4  11   36.90    3.40
   5  -4  11   38.20    3.50
  -5   4  11   38.60    3.00
   4   5  11   36.60    6.10
  -4  -5  11   52.89   10.30
  -5   5 -11   93.39    5.60
   5   5 -11  102.99    6.90
   5   5 -11   90.19    6.50
   5   5 -11   92.89    5.20
  -5  -5  11   92.49    5.10
   5  -5  11   91.49    5.50
  -5   5  11   82.89    5.80
   5  -5  11   87.99    5.60
  -5   5  11   87.19    5.10
   5   5  11   85.89    8.60
   6   5 -11  140.09    8.80
   6   5 -11  142.49    8.60
  -5   6 -11  146.09    7.50
   6   5 -11  144.59    7.00
  -5   6  11  144.89    7.10
   6   5  11  140.69   11.50
   5  -6  11  144.49    7.70
   5  -6  11  145.49    7.40
  -6  -5  11  139.79    7.10
  -5   6  11  144.59    7.50
  -4   6 -11   16.90    3.30
   6   4 -11   20.50    2.70
   6   4 -11   15.90    3.30
   6   4 -11   18.60    3.90
  -4   6 -11   17.40    2.80
  -6  -4  11   22.20    2.50
   4  -6  11   18.30    2.90
   4  -6  11   17.50    2.80
  -4   6  11   18.80    3.30
   6   4  11   14.00    4.00
  -4   6  11   17.40    2.50
   6   3 -11   50.29    3.70
  -3   6 -11   47.60    4.10
   6   3 -11   55.59    5.10
  -3   6 -11   49.80    4.00
   6   3  11   45.50    7.10
   3  -6  11   50.39    3.90
  -3   6  11   53.19    4.10
   3  -6  11   45.80    3.80
  -3   6  11   47.60    3.50
   3  -6  11   81.89   17.70
   6   2 -11   77.89    6.00
   6   2 -11   71.29    7.20
  -2   6 -11   70.19    4.90
   2  -6  11   66.69   14.00
   2  -6  11   72.89    4.90
  -2   6  11   80.89    6.10
   6   2  11   71.49    7.80
  -2   6  11   79.79    5.00
  -2   6  11   70.39    6.70
   6   1 -11   22.30    3.60
   6   1 -11   26.50    2.90
  -1   6 -11   29.30    3.40
   1  -6  11   22.50    3.00
   1  -6  11   24.10    7.70
   1  -6  11   22.00    2.80
  -1   6  11   22.10    2.60
  -1   6  11   28.20    3.30
   6   1  11   20.50    4.10
   6   0 -11  130.59    6.60
   0   6 -11  135.29    7.20
   6   0 -11  139.69    7.70
   6   0  11  127.19    6.80
   0   6  11  127.99    6.80
   0   6  11  122.49    6.40
   0  -6  11  123.29    6.60
   0   6  11  133.79    9.00
   0  -6  11  118.89   14.00
   6   0  11  133.39    6.80
   0  -6  11  127.99    6.60
   1   6 -11  263.47   11.90
   6  -1 -11  277.47   12.20
   1   6 -11  269.87   10.80
   6  -1 -11  262.67   11.20
  -1  -6  11  234.38   18.20
   6  -1  11  247.08   11.20
   6  -1  11  244.08   11.10
   1   6  11  233.08   13.40
  -1  -6  11  249.28   11.10
   1   6  11  239.48   10.80
  -1  -6  11  225.28   11.10
   1   6  11  243.48   11.20
   2   6 -11   88.09    4.70
   6  -2 -11   79.19    5.70
   6  -2 -11   86.29    5.40
   2   6 -11   77.39    5.60
   2   6  11   72.99    5.90
   6  -2  11   85.49    5.10
   2   6  11   78.39    7.50
  -2  -6  11   62.89   13.90
   2   6  11   76.59    4.80
   3   6 -11   16.50    3.50
   6  -3 -11   16.90    2.80
   6  -3 -11   14.90    2.80
   3   6 -11   14.70    2.90
   3   6  11   10.30    3.30
  -3  -6  11   13.80    2.40
  -3  -6  11   -2.50    8.70
   3   6  11   10.40    2.00
   6  -3  11   10.30    1.90
   6  -3  11   10.30    1.90
   4   6 -11   51.19    5.40
   6  -4 -11   43.50    5.70
   6  -4 -11   45.50    3.90
  -6   4 -11   50.89    4.10
   4   6 -11   52.29    5.20
  -4  -6  11   50.29    3.70
   6  -4  11   59.99    4.20
   4   6  11   52.09    7.40
   6  -4  11   54.69    4.20
   6  -5 -11   91.59    5.40
  -6   5 -11   94.59    5.80
   5   6 -11   99.69    7.00
   5   6 -11  105.69    7.10
  -6   5  11   96.69    5.30
   6  -5  11   96.59    6.00
   6  -5  11   99.19    5.80
  -5  -6  11   93.39    5.30
  -6   5  11   92.29    6.50
   5   6  11   90.09    9.50
   6   6 -11  136.79   10.30
   6   6 -11  152.08    8.80
   6  -6 -11  131.39    6.90
  -6  -6  11  137.59    6.90
   6   6  11  123.49   11.90
   6  -6  11  144.79    7.60
  -6   6  11  138.19    7.30
  -6   6  11  141.29    6.90
   6  -6  11  139.39    7.30
   7   6 -11  125.69    7.70
  -6   7 -11  119.99    6.10
   7   6 -11  123.59    7.80
   7   6  11  121.99   13.00
   6  -7  11  119.89    6.40
   6  -7  11  121.29    6.60
  -6   7  11  114.39    6.00
  -5   7 -11   85.89    4.90
   7   5 -11   88.79    4.70
   7   5 -11   90.59    6.70
   7   5 -11   85.99    6.20
  -5   7  11   77.99    5.10
   5  -7  11   77.79    5.10
   7   5  11   78.39   10.90
  -5   7  11   74.49    4.70
   5  -7  11   74.69    5.00
   7   4 -11  139.89    7.00
   7   4 -11  143.09    8.70
  -4   7 -11  146.29    7.20
   7   4 -11  152.68    9.00
  -4   7 -11  141.19    7.70
   4  -7  11  147.19    7.60
   4  -7  11  144.99    7.40
  -4   7  11  149.39    7.50
  -4   7  11  140.09    7.10
  -3   7 -11  522.95   21.00
   7   3 -11  520.55   21.10
  -3   7 -11  479.05   21.50
   7   3 -11  506.75   22.70
   7   3 -11  526.65   23.00
   3  -7  11  544.95   21.40
   7   3  11  510.25   25.70
  -3   7  11  531.25   21.40
  -3   7  11  534.55   21.10
   3  -7  11  543.85   21.50
  -2   7 -11  227.88   11.20
   7   2 -11  255.47   11.40
  -2   7 -11  254.57   11.90
   7   2 -11  255.67   13.10
   7   2  11  264.17   15.60
   2  -7  11  265.57   11.50
   2  -7  11  255.57   11.50
  -2   7  11  267.97   11.70
  -2   7  11  260.57   11.20
  -1   7 -11  138.49    7.60
   7   1 -11  138.69    8.50
   7   1 -11  140.29    7.10
  -1   7  11  142.09    7.30
   1  -7  11  148.19    7.10
  -1   7  11  137.99    6.90
   7   1  11  137.49   11.20
   1  -7  11  133.59    7.10
  -1   7  11  135.89    9.90
   7   0 -11   43.40    4.90
   7   0 -11   41.70    3.50
   0   7 -11   41.80    4.30
   0   7  11   42.60    6.30
   0  -7  11   48.20    3.90
   0   7  11   48.40    3.50
   7   0  11   49.40    7.40
   0   7  11   51.59    4.00
   7   0  11   46.50    4.10
   7  -1 -11   87.79    5.50
   1   7 -11   94.89    6.50
   7  -1 -11   92.19    6.90
  -1  -7  11  106.39    5.70
   1   7  11  103.29    5.50
   1   7  11  101.39    8.50
   1   7  11  106.99    6.00
   7  -1  11  107.29    5.90
   7  -1  11  109.69    5.90
   7  -2 -11    7.90    1.50
   2   7 -11   12.80    2.70
   7  -2 -11   10.10    2.50
   2   7  11    8.10    3.20
   2   7  11    7.40    1.50
   7  -2  11   13.00    2.50
  -2  -7  11    6.40    1.50
   7  -2  11    9.00    1.90
   3   7 -11   97.19    6.80
   7  -3 -11   92.89    5.30
   7  -3 -11  101.59    7.00
   7  -3  11   92.19    5.70
   3   7  11   90.39    5.60
   7  -3  11   92.09    5.60
   3   7  11   93.89    9.10
  -3  -7  11   94.59    5.40
   4   7 -11   38.50    4.90
   7  -4 -11   38.40    3.30
   7  -4 -11   33.20    4.50
  -7   4 -11   37.60    4.10
   7  -4  11   44.80    3.60
   7  -4  11   37.70    3.70
  -7   4  11   41.10    3.30
  -4  -7  11   39.30    3.30
   5   7 -11   25.30    4.40
   7  -5 -11   41.40    3.20
   7  -5  11   36.80    3.50
   7  -5  11   30.40    3.30
  -5  -7  11   35.50    3.10
  -7   5  11   33.70    3.10
   5   7  11   32.40    5.70
   6   7 -11   90.79    6.40
   6   7 -11   71.49    7.10
   7  -6  11   86.69    5.00
   6   7  11   63.99   12.20
   7  -6  11   84.09    5.10
  -7   6  11   81.49    4.60
  -7   7 -11   79.49    4.30
   7   7 -11   65.99    5.40
   7   7 -11   76.39    6.70
  -7   7  11   82.99    4.30
   7  -7  11   78.69    4.60
  -7   7  11   82.69    4.80
   7  -7  11   87.59    4.70
  -7   8 -11    4.90    1.10
   8   7 -11    2.90    3.60
  -7   8  11    8.30    1.60
  -7   8  11    5.20    1.60
   8   6 -11   11.90    2.30
   8   6 -11   12.80    2.60
  -6   8 -11   15.00    2.20
   6  -8  11   14.10    1.90
   6  -8  11   15.70    2.10
  -6   8  11   17.00    1.90
  -6   8  11   15.10    2.50
   8   5 -11   60.09    5.40
  -5   8  11   64.49    3.90
   5  -8  11   62.19    4.10
   5  -8  11   66.49    4.10
  -5   8  11   65.19    5.80
   8   4 -11   82.79    4.50
   8   4 -11   85.39    6.50
   8   4 -11   83.19    6.30
  -4   8 -11   87.09    4.90
  -4   8  11   84.59    5.00
   4  -8  11   75.49    4.90
   4  -8  11   77.19    5.00
  -4   8  11   80.79    4.80
   8   4  11   79.69   11.60
  -3   8 -11  140.49    7.00
   8   3 -11  138.39    8.70
  -3   8 -11  131.89    7.90
   8   3 -11  133.99    8.60
   8   3 -11  135.89    6.70
   3  -8  11  135.09    7.00
   8   3  11  151.98   13.00
   3  -8  11  134.39    7.10
  -3   8  11  135.09    6.90
  -3   8  11  135.59    7.20
  -2   8 -11   32.40    4.30
   8   2 -11   30.50    3.10
   8   2 -11   27.60    6.40
  -2   8  11   43.50    3.30
   2  -8  11   37.30    3.30
   8   2  11   32.80    6.30
  -2   8  11   38.70    3.60
   8   1 -11   45.50    4.90
   8   1 -11   41.00    3.40
   1  -8  11   43.40    3.70
   1  -8  11   47.00    3.70
  -1   8  11   43.00    3.40
  -1   8  11   41.40    3.80
   8   0 -11   13.70    2.30
   8   0 -11    8.40    2.30
   0   8 -11   12.50    2.50
   0  -8  11   13.90    2.70
   0   8  11   12.80    2.70
   8   0  11   16.70    3.10
   0   8  11   12.80    2.40
   0   8  11   15.30    4.60
   8   0  11   13.90    4.70
   8  -1 -11  186.08   10.10
   1   8 -11  173.28    9.90
   8  -1 -11  183.18    8.70
   8  -1  11  194.58    8.90
  -1  -8  11  187.08    8.80
   1   8  11  190.18    8.70
   8  -1  11  183.38    8.80
   1   8  11  188.78    9.10
   2   8 -11  132.49    8.30
   8  -2 -11  125.19    9.40
   8  -2 -11  127.69    6.70
  -2  -8  11  137.59    6.90
   2   8  11  144.49    7.40
   2   8  11  128.39   11.00
   8  -2  11  137.79    7.00
   8  -2  11  138.89    7.10
   8  -3 -11   13.20    3.10
   3   8 -11   11.50    2.80
   8  -3 -11   15.90    2.40
   3   8  11   17.40    2.90
  -8   3  11   16.30    2.40
   8  -3  11   17.20    2.90
   3   8  11    7.40    4.30
  -3  -8  11   16.00    2.40
   8  -3  11   12.60    2.50
   4   8 -11    8.50    2.50
  -8   4  11    2.80    1.10
   8  -4  11    4.10    1.40
   8  -4  11    3.70    1.30
   4   8  11    3.50    5.10
  -4  -8  11    3.10    1.10
   5   8 -11   44.90    4.70
   8  -5  11   56.79    3.80
   5   8  11   40.00    7.50
  -5  -8  11   52.69    3.60
   8  -5  11   58.69    3.90
  -8   5  11   55.09    3.50
   6   8 -11   65.99    5.20
   8  -6 -11   71.99    4.20
   8  -6  11   79.49    4.40
   8  -6  11   72.89    4.40
  -8   6  11   74.19    4.00
  -8   7 -11   19.40    2.10
   8  -7 -11   20.90    2.70
   7   8 -11   15.50    3.10
  -8   7  11   14.70    1.80
   8  -7  11   19.30    2.00
   8  -7  11   17.30    2.10
  -8   8 -11   51.59    2.90
  -8   8  11   43.10    2.70
   8  -8  11   46.40    2.90
   8  -8  11   44.70    2.90
  -7   9  11    3.70    0.80
   7  -9  11    3.10    0.80
   7  -9  11    5.70    1.10
  -6   9 -11    0.60    1.10
   9   6 -11    0.40    2.10
   6  -9  11    1.10    0.90
  -6   9  11   -0.60    0.70
   6  -9  11    1.20    0.90
  -6   9  11   -0.20    1.20
   9   5 -11   59.59    5.10
  -5   9 -11   50.39    3.40
   5  -9  11   53.99    3.50
  -5   9  11   54.39    3.30
   5  -9  11   51.69    3.50
  -5   9  11   49.80    3.40
   9   4 -11   49.50    3.20
  -4   9 -11   52.09    3.70
   9   4 -11   53.89    5.10
   4  -9  11   44.20    3.30
  -4   9  11   48.00    3.40
  -4   9  11   49.30    3.30
   4  -9  11   46.50    3.40
   9   3 -11   11.10    2.70
  -3   9  11   15.70    2.00
   9   3  11   10.50    6.30
   9   2 -11   47.60    3.30
   9   2 -11   44.50    4.90
   9   2  11   37.10    7.50
  -2   9  11   56.99    3.60
  -2   9  11   46.10    3.70
   2  -9  11   43.20    4.30
   2  -9  11   51.69    3.70
   9   1 -11  258.47   12.90
  -1   9 -11  242.38   12.30
   9   1 -11  259.07   11.30
  -1   9  11  268.67   11.70
  -1   9  11  260.37   11.30
   1  -9  11  279.57   11.60
   9   1  11  233.58   17.30
   9   0 -11  119.99    7.70
   0   9 -11  122.99    7.60
   9   0 -11  124.99    6.30
   0   9  11  121.49    6.70
   9   0  11  127.79   14.00
   0   9  11  120.29    6.20
   0  -9  11  120.79    6.40
   1   9 -11   31.30    4.30
   9  -1 -11   29.70    4.40
   9  -1 -11   33.00    2.90
   1   9  11   32.30    3.30
   1   9  11   21.00    5.20
   9  -1  11   25.90    3.10
   9  -1  11   26.10    6.90
  -1  -9  11   27.70    3.00
   1   9  11   33.70    3.00
   9  -2 -11   67.09    5.80
   2   9 -11   64.39    5.50
   9  -2 -11   64.39    4.00
   2   9  11   77.29   11.30
  -2  -9  11   60.09    4.10
   9  -2  11   64.49    4.20
   2   9  11   72.29    4.60
   9  -3 -11   13.70    3.60
   9  -3 -11   14.10    2.20
   3   9 -11   12.80    2.40
   9  -3  11   12.50    2.50
   9  -4 -11   51.99    3.30
   4   9 -11   50.19    4.80
   9  -4  11   52.19    3.50
  -9   4  11   50.49    3.20
   9  -4  11   53.19    3.50
  -4  -9  11   54.99    3.30
   5   9 -11   63.09    4.90
   9  -5 -11   62.39    3.50
   9  -5  11   56.99    3.70
   9  -5  11   57.59    3.70
  -5  -9  11   59.49    3.60
  -9   5  11   62.89    3.50
   9  -6 -11   12.30    1.90
  -9   6 -11    8.90    1.70
   6   9 -11   14.40    2.90
   9  -6  11   14.00    1.90
   9  -6  11   11.30    1.70
  -9   6  11   10.50    1.60
  -9   7 -11    1.20    0.80
   9  -7 -11    0.70    1.30
   9  -7  11    0.90    0.70
  -9   7  11    0.80    0.70
  10   6 -11    4.80    2.40
   6 -10  11    6.60    1.10
   6 -10  11   10.10    1.90
  -6  10  11   11.70    2.50
  -6  10  11    7.60    1.30
  10   5 -11   42.10    4.30
  -5  10 -11   45.00    3.60
   5 -10  11   45.20    3.00
   5 -10  11   49.10    3.00
  -5  10  11   49.00    3.00
  -5  10  11   48.00    2.80
  10   4 -11   25.20    3.90
   4 -10  11   24.80    2.40
  -4  10  11   26.90    2.50
   4 -10  11   29.60    2.60
  -4  10  11   22.80    2.10
  10   3 -11   17.10    2.00
  10   3 -11   18.20    3.70
  -3  10  11   16.20    2.00
  -3  10  11   16.10    2.20
   3 -10  11   17.90    2.40
   3 -10  11   17.70    2.50
  10   2 -11   10.30    2.40
  10   2 -11    8.80    1.60
   2 -10  11    5.30    1.30
  -2  10  11    4.90    1.00
  -2  10  11    6.60    1.30
  10   1 -11   76.89    4.10
  -1  10 -11   59.59    5.80
  10   1 -11   71.59    5.80
   1 -10  11   78.69    4.40
  -1  10  11   79.69    4.50
  -1  10  11   73.49    4.10
  10   0 -11   35.60    2.60
  10   0 -11   39.80    4.70
   0  10 -11   37.00    4.30
   0  10  11   37.70    3.00
   0 -10  11   39.60    3.20
  10  -1 -11   14.80    2.90
   1  10 -11   16.00    2.60
   1  10  11   17.10    2.40
  -1 -10  11   14.90    2.30
  10  -2 -11   26.70    5.50
  10  -2 -11   16.40    1.90
   2  10  11   18.30    2.40
 -10   2  11   19.60    2.00
  -2 -10  11   20.70    2.40
  10  -2  11   21.70    2.40
  10  -3 -11   13.30    1.70
   3  10 -11    8.50    2.00
  10  -3  11   14.20    2.50
 -10   3  11   15.10    1.80
  -3 -10  11   11.20    2.00
  10  -3  11   10.10    2.00
   4  10 -11   82.89    5.60
  10  -4 -11   82.99    4.40
 -10   4  11   91.29    4.50
  -4 -10  11   94.29    4.50
  10  -4  11   94.19    4.60
  10  -4  11   87.39    4.50
   5  10 -11   33.00    3.40
  10  -5 -11   33.90    2.30
 -10   5 -11   33.70    2.40
 -10   5  11   40.40    2.40
  10  -5  11   35.90    2.50
  10  -5  11   33.10    2.40
  10  -6 -11   41.40    2.60
 -10   6 -11   38.70    2.40
 -10   6  11   33.90    2.20
  10  -6  11   40.90    2.40
  10  -6  11   34.20    2.40
  11   4 -11   22.00    3.70
  -4  11  11   22.70    1.80
   4 -11  11   24.50    2.40
  -4  11  11   23.90    2.00
  11   3 -11    6.10    2.00
  -3  11  11    8.60    1.60
  -3  11  11    7.60    1.40
  11   2 -11    4.90    0.90
  11   2 -11    3.00    1.90
  -2  11  11    6.00    1.10
   2 -11  11    7.10    1.30
  -2  11  11    7.80    1.60
  11   1 -11    3.00    3.00
  11   1 -11    3.90    0.80
   1 -11  11    6.40    1.20
  11   0 -11   34.00    4.60
  11   0 -11   34.10    2.30
   0  11  11   34.10    2.60
   0 -11  11   34.80    2.80
  11  -1 -11   52.59    6.60
  11  -1 -11   53.59    3.00
   1  11 -11   51.49    4.80
  -1 -11  11   58.29    3.40
 -11   1  11   54.99    3.10
   1  11  11   50.59    3.40
   2  11 -11   67.69    4.60
  11  -2 -11   66.49    3.40
  -2 -11  11   62.59    3.60
 -11   2  11   59.79    3.40
   3  11 -11   63.89    4.30
  11  -3 -11   70.99    3.50
 -11   3  11   68.59    3.50
  11  -4 -11   21.30    1.70
  11  -4  11   18.30    2.20
 -11   4  11   19.40    1.60
   0   0 -12   85.99    5.80
   0   0  12   62.69    4.40
   1   0 -12  448.06   22.20
   0  -1 -12  461.35   20.00
   1   0  12  501.25   20.60
   0   1  12  520.25   20.60
  -1   0  12  504.15   19.90
  -1   0  12  505.05   21.30
   0  -1  12  526.25   21.30
   0  -1  12  513.35   19.90
   1  -1 -12 1227.68   51.59
  -1  -1  12 1365.26   51.89
   1   1  12 1346.97   50.89
  -1  -1  12 1222.78   49.60
   1  -1  12 1344.57   50.29
  -1   1  12 1324.97   50.29
   1  -1  12 1328.97   50.59
   1  -2 -12  624.94   27.30
   2   1  12  640.54   26.60
   1  -2  12  654.63   26.90
  -2  -1  12  639.24   27.80
   1  -2  12  634.44   25.40
  -1   2  12  650.13   26.10
   0  -2 -12  288.87   12.60
   0   2  12  312.77   13.80
   2   0  12  300.27   13.80
   0  -2  12  311.97   14.80
   1   2  12  625.14   27.30
   2  -1  12  666.03   27.10
  -2   1  12  674.23   26.60
  -1  -2  12  687.83   28.80
   2  -1  12  685.13   26.40
   2   2  12  327.07   15.50
  -2  -2  12  301.27   16.30
   2  -2  12  314.27   14.30
  -2   2  12  329.37   13.90
   2  -2  12  328.97   13.60
   2  -2  12  324.97   15.10
  -2   2  12  326.07   14.30
   3   2 -12  216.78   10.10
  -2   3  12  211.78    9.90
   2  -3  12  233.28   13.00
   2  -3  12  203.78    9.60
   2  -3  12  221.88    9.80
   2  -3  12  222.48   10.70
  -3  -2  12  221.88    9.50
   3   2  12  219.18   11.50
  -3  -2  12  221.28   13.60
  -1   3 -12  388.56   17.00
  -1   3  12  462.45   17.80
   1  -3  12  435.26   19.90
   1  -3  12  369.36   16.80
  -3  -1  12  435.06   20.50
   3   1  12  430.86   19.40
   0   3 -12   95.29    5.50
   0  -3  12   90.89    5.40
   3   0  12  109.19    6.90
   0  -3  12  115.39    8.20
   1   3 -12   66.99    4.40
   3  -1  12   61.39    4.10
   3  -1  12   63.29    5.30
   3  -1  12   56.39    3.90
  -3   1  12   69.49    4.20
  -1  -3  12   55.09    3.90
  -1  -3  12   50.49    6.60
   2   3 -12  165.58    8.00
   2   3 -12  161.88    7.90
  -2  -3  12  163.18    7.60
   3  -2  12  163.48    9.90
  -3   2  12  170.98    8.00
   3  -2  12  169.58    7.90
   3  -2  12  163.28    7.70
   2   3  12  162.98    9.40
  -2  -3  12  159.08   11.30
   3   3 -12   74.89    5.40
   3   3 -12   70.09    4.30
   3   3 -12   73.29    4.80
   3   3  12   83.29    6.60
  -3  -3  12   82.49    4.50
   3  -3  12   73.59    4.60
  -3   3  12   84.99    5.10
   3  -3  12   85.69    4.90
   3  -3  12   71.49    8.60
  -3   3  12   84.09    4.60
   4   3 -12   45.40    4.70
   4   3 -12   47.30    3.90
  -3   4  12   37.40    3.20
  -4  -3  12   37.80    3.00
   3  -4  12   37.80    3.30
   4   3  12   33.90    5.40
   3  -4  12   40.60    3.30
  -4  -3  12   29.90    6.80
   3  -4  12   41.40    7.20
  -2   4 -12   60.79    4.00
  -4  -2  12   50.29    4.30
  -2   4  12   49.30    3.70
   2  -4  12   54.69    8.90
  -4  -2  12   53.39    3.50
   2  -4  12   49.99    3.70
  -2   4  12   48.00    4.00
  -4  -2  12   58.09    8.70
   4   2  12   47.80    5.60
  -2   4  12   41.40    4.70
   2  -4  12   49.20    3.60
  -1   4 -12  125.69    6.60
   4   1 -12  128.79    6.40
   4   1 -12  132.29    6.90
   1  -4  12  135.09    6.70
  -1   4  12  134.99    6.40
   1  -4  12  142.29   10.90
  -4  -1  12  131.09    6.80
  -4  -1  12  126.39    6.20
   4   1  12  129.79    8.50
  -1   4  12  127.59    7.00
  -1   4  12  138.19    8.10
   1  -4  12  135.79    6.60
   4   0 -12  331.97   13.80
   4   0 -12  331.77   14.30
   0   4 -12  343.37   14.10
  -4   0  12  333.87   14.10
   0   4  12  324.97   13.80
   4   0  12  331.17   16.10
   0   4  12  324.77   14.10
   0  -4  12  345.17   18.10
   0   4  12  352.56   15.90
   0  -4  12  321.27   13.90
   0   4  12  295.67   15.30
   0  -4  12  343.47   14.10
   4   0  12  346.67   14.00
   4  -1 -12   88.59    4.90
   1   4 -12   81.29    5.30
   1   4 -12   81.79    5.20
   4  -1  12   91.59    5.10
  -1  -4  12   88.49    5.00
   1   4  12   79.29    5.20
   4  -1  12   92.49    5.20
  -1  -4  12   85.89    8.90
   1   4  12   84.79    6.60
   1   4  12   90.19    5.20
  -4   1  12   90.39    5.30
  -1  -4  12   92.89    5.10
   2   4 -12  175.68    8.40
   2   4 -12  183.78    8.30
  -2  -4  12  177.98   12.70
  -4   2  12  167.88    8.30
   4  -2  12  156.98    7.90
   2   4  12  149.59    7.80
  -2  -4  12  164.18    7.90
  -2  -4  12  158.68    7.80
   2   4  12  168.98    8.20
   2   4  12  164.98    9.90
   4  -2  12  174.48    8.10
   4  -3 -12   56.99    4.50
   3   4 -12   49.20    4.60
   3   4 -12   50.59    4.30
   3   4 -12   63.19    3.70
   4  -3  12   54.49    4.00
   4  -3  12   57.99    4.00
  -3  -4  12   56.99    3.80
   4  -3  12   49.10    7.30
  -4   3  12   48.30    3.60
  -3  -4  12   42.70    9.50
   3   4  12   51.79    5.90
   4   4 -12  327.17   13.90
   4   4 -12  326.77   15.00
   4   4 -12  343.47   15.20
  -4   4 -12  319.47   14.10
   4  -4 -12  328.07   14.40
   4   4  12  345.27   17.30
  -4  -4  12  329.67   14.00
   4  -4  12  305.97   21.70
   4  -4  12  330.07   14.60
  -4  -4  12  337.87   22.00
   4  -4  12  353.56   14.40
  -4   4  12  351.26   14.00
   4  -5 -12   20.40    3.00
  -4   5 -12   26.40    3.30
   5   4 -12   22.90    4.30
   5   4 -12   24.30    2.70
   5   4 -12   30.70    4.10
  -4   5  12   22.50    2.90
  -4   5  12   30.20    2.80
   4  -5  12   27.50   12.50
   4  -5  12   30.30    3.10
  -5  -4  12   26.40    2.60
  -5  -4  12   19.50    8.60
   4  -5  12   32.50    3.20
   5   4  12   32.00    6.30
   5   3 -12   53.29    4.60
   5   3 -12   51.19    4.80
  -3   5 -12   57.39    4.30
   5   3 -12   51.69    5.50
  -3   5  12   70.19    5.10
   3  -5  12   74.89   14.60
  -5  -3  12   62.19   13.10
   5   3  12   59.99    7.10
  -3   5  12   64.59    3.90
   3  -5  12   61.89    4.90
   5   2 -12   14.30    3.00
   5   2 -12   12.20    3.00
   5   2 -12   16.30    2.40
  -2   5 -12   12.50    2.70
  -2   5  12   21.20    2.60
  -2   5  12   24.00    3.90
  -5  -2  12   23.20    4.10
  -5  -2  12   20.60    2.30
   2  -5  12   21.80    2.80
   2  -5  12   28.70    7.60
   5   2  12   20.30    3.90
  -5  -2  12   15.60    6.30
  -2   5  12   14.20    2.90
   5   1 -12  144.99    6.90
   5   1 -12  155.98    7.80
  -1   5 -12  147.09    7.20
  -1   5  12  142.09    6.80
   1  -5  12  134.79    7.00
   5   1  12  130.19    9.50
  -5  -1  12  146.99    7.50
   1  -5  12  145.19   13.50
   1  -5  12  146.09    7.20
  -1   5  12  125.79    7.30
  -1   5  12  142.99    8.90
   5   1  12  132.59    8.70
   5   0 -12   58.99    4.20
   5   0 -12   60.09    3.70
   5   0  12   46.40    4.10
   0   5  12   48.30    4.00
   5   0  12   44.60    3.90
   0   5  12   50.99    3.60
   0  -5  12   44.50    9.60
   5   0  12   43.70    5.90
   0   5  12   49.60    5.40
   0  -5  12   43.30    3.80
   0  -5  12   51.19    3.70
  -5   0  12   50.09    4.10
   1   5 -12   95.39    5.60
   5  -1 -12  101.59    5.60
   5  -1 -12   94.69    5.10
   1   5  12   91.99    7.30
  -5   1  12   83.19    5.40
   1   5  12   86.89    5.30
  -1  -5  12   84.89    5.20
  -1  -5  12   91.09    5.10
  -1  -5  12   78.49   11.10
   1   5  12   77.99    4.90
   5  -1  12   81.89    5.20
   5  -1  12   82.69    5.10
   5  -2 -12  262.77   12.40
   2   5 -12  269.27   11.60
   2   5 -12  265.27   12.60
   2   5 -12  287.87   12.70
   2   5  12  281.87   12.20
  -2  -5  12  267.97   12.20
  -2  -5  12  279.67   11.90
   2   5  12  271.27   14.50
   2   5  12  280.67   11.70
  -2  -5  12  281.07   18.80
   5  -2  12  282.47   12.20
   5  -2  12  272.27   12.20
   3   5 -12  328.17   15.10
   3   5 -12  339.37   13.90
   5  -3 -12  330.27   14.70
   5  -3 -12  331.67   14.30
   3   5  12  352.76   14.80
  -3  -5  12  320.77   22.00
  -5   3  12  327.27   14.00
   3   5  12  359.46   17.40
   5  -3  12  336.27   15.20
   4   5 -12  261.37   12.70
   4   5 -12  252.77   12.40
  -5   4 -12  256.07   11.40
   5  -4 -12  261.37   12.10
   4   5 -12  249.38   11.00
   5  -4 -12  245.08   11.40
   5  -4  12  276.27   11.80
  -5   4  12  266.77   11.20
   5  -4  12  233.58   11.70
  -4  -5  12  241.08   22.40
   4   5  12  267.77   14.80
  -4  -5  12  268.97   11.40
   5   5 -12  170.38    8.10
   5   5 -12  173.58    9.60
   5   5 -12  176.88    9.70
  -5   5 -12  166.68    8.40
   5  -5  12  156.48    8.70
  -5  -5  12  175.68    8.20
   5   5  12  176.18   12.00
   5  -5  12  175.78    8.60
  -5   5  12  184.98    8.20
   5  -6  12   14.10    2.70
   5  -6  12   16.00    2.70
  -5   6  12   12.00    1.90
  -6  -5  12   13.70    2.40
  -5   6  12   16.60    2.60
  -4   6 -12   48.70    3.70
   6   4 -12   54.89    5.30
  -4   6 -12   48.80    4.10
   6   4 -12   44.70    3.60
   6   4 -12   47.60    5.10
  -4   6  12   43.60    4.20
   4  -6  12   40.50    3.80
  -6  -4  12   47.00    3.50
  -4   6  12   46.50    3.50
   4  -6  12   44.50    3.80
   6   4  12   45.60    7.70
  -3   6 -12  232.68   10.60
   6   3 -12  222.48   11.70
   6   3 -12  229.98   10.20
  -3   6 -12  226.18   10.10
   6   3 -12  233.98   11.90
  -3   6  12  225.48   10.00
   3  -6  12  184.38   24.50
   3  -6  12  213.38   10.30
   3  -6  12  244.08   10.70
   6   3  12  212.18   14.00
  -3   6  12  233.18   10.60
   6   2 -12  133.09    7.70
  -2   6 -12  117.49    6.50
   6   2 -12  118.69    6.20
   6   2 -12  128.69    8.30
  -2   6  12  108.09    8.50
   2  -6  12  154.68   19.70
  -2   6  12  110.29    5.90
  -2   6  12  109.99    7.00
   2  -6  12  110.69    6.30
   6   2  12  100.89    9.20
   2  -6  12  106.59    6.10
  -1   6 -12    2.70    1.50
   6   1 -12    0.30    1.20
   6   1 -12    0.60    1.60
  -1   6  12    0.50    1.20
   6   1  12   -1.50    2.80
   1  -6  12    1.20    1.20
  -1   6  12   -3.20    2.10
   1  -6  12    0.80    1.10
  -1   6  12    0.50    1.60
   1  -6  12    6.70    8.20
   6   0 -12   49.00    3.80
   6   0 -12   51.59    4.60
   0   6 -12   54.39    4.50
   0  -6  12   47.70    3.90
   6   0  12   48.70    4.20
   6   0  12   46.50    6.90
   0  -6  12   62.59   13.80
   6   0  12   48.50    4.10
   0   6  12   48.80    4.10
   0   6  12   50.99    6.30
   0  -6  12   59.59    4.60
   6  -1 -12  164.68    8.20
   6  -1 -12  182.08    9.20
   1   6 -12  170.98    8.80
   1   6 -12  174.38    7.80
   6  -1  12  159.48    8.70
   6  -1  12  180.28    8.40
   1   6  12  168.28   10.80
  -1  -6  12  170.68    8.20
  -1  -6  12  145.79   16.70
  -1  -6  12  175.08    8.20
   6  -2 -12  233.28   11.40
   2   6 -12  231.18   10.20
   2   6 -12  235.88   11.50
   6  -2 -12  227.98   10.50
   2   6  12  241.48   13.60
   6  -2  12  216.08   10.70
   2   6  12  237.38   10.30
  -2  -6  12  235.48   10.50
  -2  -6  12  199.78   20.00
   6  -2  12  254.27   10.90
   2   6  12  239.08   10.80
   3   6 -12    5.90    2.60
   6  -3 -12    3.50    2.00
   6  -3 -12    6.00    1.50
   3   6 -12    3.30    1.50
   3   6 -12    3.90    2.00
   3   6  12    4.70    1.70
  -3  -6  12    3.00    1.10
  -6   3  12    2.80    1.20
   6  -3  12    3.30    1.30
   3   6  12    7.10    3.30
   6  -3  12    2.60    1.40
   6  -4 -12  112.49    7.80
   4   6 -12  108.49    7.60
   6  -4 -12  106.59    6.20
  -6   4 -12  112.89    6.30
   4   6 -12  119.79    6.10
   4   6 -12  119.29    7.60
   4   6  12  121.59    9.90
   6  -4  12  119.29    6.60
   6  -4  12  124.69    6.80
  -6   4  12  120.19    6.10
  -4  -6  12  114.59    6.10
   5   6 -12  191.68   10.70
  -6   5 -12  201.58    9.50
   6  -5 -12  197.68    9.30
   5   6 -12  196.58   11.00
   6  -5  12  214.48    9.90
  -6   5  12  219.78    9.50
   6  -5  12  213.98   10.20
  -5  -6  12  209.38    9.50
   6   6 -12   90.59    6.50
   6   6 -12   82.29    6.30
  -6  -6  12   81.59    4.80
   6  -6  12   85.49    5.40
  -6   6  12   76.49    4.70
   6   6  12   75.99   10.40
   6  -6  12   74.09    5.10
   7   6 -12   21.30    4.20
   7   6 -12   23.30    4.30
  -6   7 -12   24.10    2.90
  -6   7  12   27.80    2.40
  -6   7  12   33.10    3.40
   7   6  12   12.20    6.20
   6  -7  12   26.70    2.70
   6  -7  12   28.00    2.80
   7   5 -12    9.10    2.50
   7   5 -12    7.60    2.00
   7   5 -12    7.30    1.40
   7   5  12   -3.10    4.80
   5  -7  12    6.10    1.40
  -5   7  12    4.10    1.20
  -5   7  12    4.20    1.70
   5  -7  12    4.40    1.40
   7   4 -12  225.28   13.40
  -4   7 -12  213.38    9.50
   7   4 -12  208.88   11.30
  -4   7 -12  218.18   10.20
   7   4 -12  210.28    9.50
   4  -7  12  216.18   10.10
   4  -7  12  190.58    9.70
  -4   7  12  212.18    9.60
   7   4  12  200.38   14.40
  -4   7  12  209.98    9.90
   7   3 -12  107.49    8.20
  -3   7 -12  111.19    6.60
   7   3 -12  116.49    6.20
   7   3 -12  111.69    7.60
  -3   7 -12  115.19    6.10
   3  -7  12  116.09    6.30
   3  -7  12  122.79    6.50
  -3   7  12  125.29    6.10
  -3   7  12  116.19    6.50
   7   3  12  113.29   10.90
  -2   7 -12  201.68    9.80
   7   2 -12  204.18    9.30
   7   2 -12  204.78   10.90
   2  -7  12  187.58    9.20
  -2   7  12  201.08    9.10
  -2   7  12  200.88    9.40
   2  -7  12  188.48    9.30
   7   2  12  185.48   13.40
   7   1 -12  271.77   12.40
  -1   7 -12  269.57   12.90
   7   1 -12  283.57   14.00
   1  -7  12  281.97   12.40
   7   1  12  275.07   16.50
  -1   7  12  284.87   12.50
  -1   7  12  277.07   12.10
  -1   7  12  296.27   15.60
   1  -7  12  293.07   12.40
   7   0 -12  217.28   10.30
   7   0 -12  227.98   11.90
   0   7 -12  214.78   11.00
   0  -7  12  243.98   10.40
   7   0  12  208.18   10.20
   0   7  12  228.38   10.50
   0   7  12  233.48   10.10
   7   0  12  222.38   10.10
   0  -7  12  233.88   10.40
   0   7  12  226.28   13.30
   7   0  12  237.48   14.90
   7  -1 -12   22.80    4.30
   1   7 -12   26.70    3.70
   7  -1 -12   19.50    2.70
  -1  -7  12   24.10    2.90
   1   7  12   18.30    2.90
   7  -1  12   25.20    3.10
   7  -1  12   23.20    3.20
   1   7  12   15.30    3.80
   1   7  12   25.90    2.70
   7  -2 -12  243.88   11.90
   7  -2 -12  233.68   10.50
   2   7 -12  242.68   11.90
  -2  -7  12  227.28   10.50
   7  -2  12  217.98   10.70
   2   7  12  225.08   10.30
   7  -2  12  234.18   10.70
   2   7  12  241.68   14.20
   2   7  12  238.08   10.90
   7  -3 -12  151.08    7.10
   7  -3 -12  159.78    8.70
   3   7 -12  154.08    8.60
   3   7  12  131.39    7.30
   7  -3  12  147.79    7.40
   7  -3  12  130.49    7.30
  -3  -7  12  127.89    6.90
   3   7  12  120.39   10.60
  -7   3  12  127.19    6.70
   7  -4 -12  121.69    6.40
  -7   4 -12  136.89    6.80
   4   7 -12  119.59    8.00
   7  -4  12  129.19    7.00
   7  -4  12  128.09    7.00
   4   7  12  114.29   10.80
  -4  -7  12  124.69    6.50
  -7   4  12  126.59    6.40
   7  -5 -12  233.78   10.50
   5   7 -12  210.88   13.20
   5   7 -12  234.58   12.50
   7  -5  12  265.37   11.50
  -5  -7  12  249.38   10.80
   5   7  12  246.38   15.70
   7  -5  12  250.87   11.20
  -7   5  12  251.07   10.80
   6   7 -12   49.80    6.40
   7  -6 -12   42.90    3.70
  -7   6  12   58.89    3.50
   6   7  12   40.50    7.40
   7  -6  12   54.59    3.70
   7  -6  12   49.30    3.80
   7   7 -12   31.30    3.70
   7   7 -12   35.20    6.00
  -7   7 -12   31.40    2.60
  -7   7  12   29.50    2.40
   7  -7  12   33.70    2.70
   7  -7  12   36.20    2.90
  -7   8 -12   22.50    2.30
   8   7 -12   19.00    3.60
   7  -8  12   21.10    2.20
  -7   8  12   22.20    2.00
   7  -8  12   18.90    2.10
   8   6 -12   -0.10    2.00
  -6   8 -12   -0.50    1.10
   8   6 -12   -0.30    1.80
  -6   8  12   -1.00    1.50
   6  -8  12   -0.10    0.90
  -6   8  12    0.70    0.80
   6  -8  12   -0.20    0.90
  -5   8 -12   68.99    4.10
   8   5 -12   65.79    5.60
   8   5 -12   58.69    5.40
  -5   8  12   79.59    4.90
   5  -8  12   64.49    4.80
   5  -8  12   82.59    5.10
  -5   8  12   67.79    4.30
  -4   8 -12   -0.10    2.10
   8   4 -12   -1.70    2.60
   8   4 -12   -0.30    0.90
   8   4 -12    1.50    1.90
   4  -8  12    1.30    1.10
   8   4  12    6.80    5.50
  -4   8  12    1.90    1.20
   4  -8  12    3.10    1.10
   8   3 -12    4.60    1.90
  -3   8 -12    7.50    1.70
  -3   8 -12    5.80    2.30
   8   3  12    5.70    5.20
   3  -8  12    6.30    1.50
  -3   8  12    8.20    1.60
   3  -8  12    6.60    1.50
  -3   8  12    6.60    1.70
   8   2 -12   50.79    7.50
  -2   8 -12   48.70    4.90
   8   2 -12   59.79    3.90
   8   2  12   54.89   10.40
  -2   8  12   57.09    3.90
   2  -8  12   51.79    3.90
   2  -8  12   57.59    4.10
  -2   8  12   55.79    4.20
  -1   8 -12   18.90    3.60
   8   1 -12   23.00    5.30
   8   1 -12   20.20    2.50
  -1   8  12   14.00    2.90
   1  -8  12   10.00    1.80
   8   1  12    7.00    4.30
   1  -8  12   15.40    2.70
  -1   8  12   14.70    2.40
   0   8 -12    1.90    1.90
   8   0 -12    4.50    1.30
   8   0 -12   -0.30    2.70
   8   0  12   -0.60    5.00
   0   8  12    7.40    1.80
   0   8  12    7.20    1.50
   0   8  12    7.00    4.00
   8  -1 -12   19.80    2.60
   1   8 -12   23.00    3.80
  -1  -8  12   21.80    2.90
   8  -1  12   24.50    3.00
   1   8  12   23.10    3.00
   8  -1  12   24.30    3.20
   8  -1  12   19.00    5.90
   1   8  12   14.80    4.30
   1   8  12   21.40    2.60
   8  -2 -12  106.19   10.40
   8  -2 -12  106.89    5.90
   2   8 -12  116.79    7.60
   8  -2  12  114.19    6.20
   8  -2  12  115.49    6.20
   2   8  12  112.99   11.00
  -2  -8  12  113.69    6.10
   2   8  12  114.79    6.50
   3   8 -12  131.69    8.10
   8  -3 -12  126.49    6.40
   8  -3 -12  138.89    8.30
  -8   3  12  122.59    6.30
   3   8  12  118.59   11.40
  -3  -8  12  123.59    6.50
   8  -3  12  125.79    6.80
   8  -3  12  123.79    6.70
   3   8  12  126.09    6.90
   8  -4 -12   59.39    3.60
   4   8 -12   60.59    5.30
   8  -4  12   51.09    3.80
  -4  -8  12   54.39    3.70
  -8   4  12   50.89    3.50
   8  -4  12   51.39    3.90
   8  -5 -12   69.79    3.90
   8  -5  12   61.59    5.60
   8  -5  12   68.39    4.60
  -8   5  12   71.59    4.30
   6   8 -12   30.10    3.60
  -8   6 -12   30.70    2.60
   8  -6 -12   29.80    2.70
  -8   6  12   31.20    2.40
   8  -6  12   32.50    2.70
   8  -6  12   28.60    2.60
   7   8 -12   52.79    4.20
  -8   7 -12   54.09    3.20
  -8   7  12   50.59    3.00
   8  -7  12   50.39    3.30
   8  -7  12   50.69    3.30
   8  -8  12    1.00    0.70
   8  -8  12    1.00    0.70
  -8   8  12    0.90    0.70
  -7   9 -12    8.30    1.50
   7  -9  12    7.10    1.50
  -7   9  12    7.20    1.30
  -6   9 -12    0.20    1.30
   9   6 -12   -1.60    2.10
   6  -9  12    0.00    0.80
   6  -9  12    1.20    0.80
  -6   9  12    1.00    0.80
   9   5 -12   25.00    4.10
  -5   9 -12   33.10    3.10
  -5   9  12   36.10    2.60
   5  -9  12   31.60    2.60
   5  -9  12   35.90    2.80
  -5   9  12   35.20    3.00
  -4   9 -12   35.10    3.30
   9   4 -12   33.60    2.70
   9   4 -12   31.50    4.40
  -4   9  12   34.00    2.60
  -4   9  12   29.40    2.90
   4  -9  12   26.70    2.60
   4  -9  12   35.10    2.80
   9   3 -12   -0.20    1.70
   9   3 -12    0.70    0.80
   3  -9  12    0.80    1.00
   3  -9  12    0.00    1.10
  -3   9  12    1.10    1.20
   9   2 -12    4.00    1.90
   9   2 -12    4.40    1.10
  -2   9 -12    1.30    2.30
  -2   9  12    4.90    1.80
  -2   9  12    4.70    1.20
   2  -9  12    3.00    1.30
   2  -9  12    2.40    2.00
  -1   9 -12   24.90    4.30
   9   1 -12   27.40    2.70
   9   1 -12   28.10    4.20
   1  -9  12   27.10    2.90
  -1   9  12   21.80    2.80
  -1   9  12   28.40    2.70
   1  -9  12   25.00    5.10
   9   1  12   27.10    6.70
   9   0 -12   27.50    2.60
   9   0 -12   31.90    4.30
   0   9 -12   24.00    3.90
   0  -9  12   23.80    2.80
   9   0  12   13.90    5.90
   0   9  12   25.60    2.90
   0   9  12   20.10    2.50
   9  -1 -12   35.50    2.80
   1   9 -12   26.40    4.00
   9  -1 -12   34.10    4.60
   1   9  12   25.20    3.00
   9  -1  12   25.40    7.60
  -1  -9  12   29.20    2.80
   1   9  12   25.70    5.90
   2   9 -12  269.57   13.10
   9  -2 -12  271.77   13.00
   9  -2 -12  269.27   11.30
   2   9  12  218.18   16.80
   9  -2  12  261.97   19.90
   2   9  12  269.77   11.80
   9  -2  12  261.47   11.40
   9  -3 -12  118.19    8.80
   9  -3  12  134.19    6.60
  -3  -9  12  134.49    6.70
   9  -3  12  143.89    6.60
   4   9 -12   29.80    3.60
   9  -4 -12   23.50    2.30
  -9   4  12   30.40    2.40
  -4  -9  12   33.70    2.60
   9  -4  12   29.00    2.60
   9  -4  12   32.30    2.70
   9  -5 -12   42.90    2.90
   5   9 -12   46.40    4.20
   9  -5  12   49.90    3.20
   9  -5  12   49.99    3.20
  -5  -9  12   47.30    3.10
  -9   5  12   49.80    3.00
   9  -6 -12   54.69    3.20
  -9   6 -12   58.49    3.20
   6   9 -12   54.99    4.20
  -9   6  12   46.70    2.90
   9  -6  12   47.20    3.10
   9  -6  12   46.30    3.10
  -9   7 -12   45.00    2.70
  -9   7  12   45.10    2.50
   9  -7  12   44.40    2.70
   9  -7  12   42.40    2.60
   6 -10  12    3.50    0.90
   6 -10  12    5.60    1.00
  -6  10  12    4.30    0.80
  10   5 -12   20.00    3.70
  -5  10  12   20.60    2.40
   5 -10  12   26.00    2.20
  -5  10  12   25.50    1.90
   5 -10  12   19.80    2.00
  10   4 -12   94.09    6.10
   4 -10  12   88.29    4.60
  -4  10  12   89.59    4.60
   4 -10  12  100.69    4.80
  -4  10  12   86.09    4.60
  10   3 -12   26.20    2.20
  10   3 -12   22.40    3.90
  -3  10  12   23.80    2.40
   3 -10  12   21.90    2.70
   3 -10  12   21.30    2.40
  -3  10  12   25.90    2.20
  10   2 -12   34.10    2.30
  10   2 -12   36.20    4.20
  -2  10  12   26.00    2.60
   2 -10  12   27.70    2.70
  -2  10  12   27.20    2.40
  10   1 -12   53.59    5.10
  10   1 -12   54.49    3.30
  -1  10 -12   45.40    5.10
   1 -10  12   64.79    3.90
  -1  10  12   59.49    3.50
  -1  10  12   60.29    3.70
   0  10 -12   47.40    4.50
  10   0 -12   47.70    4.90
  10   0 -12   46.00    3.00
   0 -10  12   54.59    3.40
   0  10  12   53.99    3.60
  10  -1 -12   12.80    1.70
  10  -1 -12    6.10    2.40
   1  10 -12   10.90    2.20
   1  10  12   10.60    2.10
  -1 -10  12   10.40    2.10
  10  -2 -12   52.39    7.20
  10  -2 -12   65.79    3.70
   2  10 -12   65.39    4.90
 -10   2  12   70.09    3.80
  10  -2  12   70.39    4.10
  -2 -10  12   71.19    3.90
   3  10 -12   84.39    5.70
  10  -3 -12   87.59    4.50
 -10   3  12   89.09    4.50
  10  -3  12   93.89    4.60
  -3 -10  12   94.89    4.60
  10  -3  12   87.89    4.70
   4  10 -12   63.89    4.80
  10  -4 -12   61.79    3.60
  10  -4  12   68.19    3.80
  10  -4  12   73.29    3.70
  -4 -10  12   67.89    3.70
 -10   4  12   71.29    3.70
   5  10 -12   33.70    3.20
 -10   5 -12   27.90    2.20
  10  -5 -12   33.20    2.30
  10  -5  12   33.40    2.30
 -10   5  12   36.20    2.20
  10  -5  12   33.70    2.30
  10  -6 -12    5.50    1.00
 -10   6 -12    8.10    1.40
  10  -6  12    7.40    1.40
 -10   6  12    8.00    1.20
  10  -6  12    5.50    0.90
  11   4 -12   68.99    5.00
  -4  11  12   61.99    3.50
   4 -11  12   67.79    3.60
  11   3 -12   11.40    2.20
   3 -11  12   12.10    2.30
  -3  11  12   16.10    1.60
  11   2 -12   13.40    2.30
  11   2 -12   17.50    3.50
   2 -11  12   14.10    2.20
  -2  11  12   18.40    1.90
  11   1 -12    8.50    2.20
  11   1 -12    8.20    1.40
  -1  11  12   12.80    1.80
   1 -11  12   12.20    2.10
  11   0 -12    0.10    2.20
  11   0 -12    2.40    0.70
   0 -11  12    3.40    1.00
 -11   0  12    1.20    0.80
   0  11  12    1.90    0.90
  11  -1 -12    6.30    1.40
  11  -1 -12   11.20    3.50
 -11   1  12    8.30    1.50
  -1 -11  12   10.30    1.90
   2  11 -12    6.30    1.80
  11  -2 -12    3.60    0.80
 -11   2  12    4.40    0.90
   3  11 -12   29.50    4.10
  11  -3 -12   30.70    2.00
 -11   3  12   31.20    2.00
  11  -4 -12   43.30    2.50
 -11   4 -12   37.40    3.00
   0   0  13    0.20    1.30
   0  -1 -13  659.43   27.60
   0   1  13  724.43   28.50
   0  -1  13  704.53   27.60
   0  -1  13  724.23   29.10
   1   0  13  695.93   28.40
  -1   0  13  723.13   27.80
   1   1  13  567.84   23.60
  -1  -1  13  562.94   22.00
   1  -1  13  571.44   23.30
  -1  -1  13  562.64   24.70
  -1   1  13  575.34   23.10
   1  -1  13  556.74   22.90
   2   1  13  582.44   24.60
  -2  -1  13  562.94   25.80
   1  -2  13  580.44   23.20
  -1   2  13  562.74   23.00
  -1   2  13  595.94   24.10
  -2  -1  13  618.44   23.70
   1  -2  13  585.04   25.00
   1  -2  13  591.54   23.10
   1  -2  13  549.54   23.20
   0   2  13  469.55   20.10
  -2   0  13  459.75   18.90
   0  -2  13  470.15   19.10
   0  -2  13  473.45   21.30
   2   0  13  479.45   20.30
   1   2  13  461.55   20.00
   2  -1  13  453.85   19.60
   2  -1  13  460.05   18.50
   2  -1  13  468.85   18.60
  -2   1  13  460.55   19.00
  -2   1  13  457.25   18.50
  -1  -2  13  421.06   18.30
  -1  -2  13  474.85   21.50
   2   2 -13  196.78    9.90
   2  -2  13  219.18    9.60
   2  -2  13  225.58    9.80
  -2  -2  13  208.88    9.60
  -2  -2  13  210.98   13.10
  -2  -2  13  217.58    9.50
   2  -2  13  226.18   10.80
   2  -2  13  219.28   11.50
  -2   2  13  231.98   10.70
  -2   2  13  225.38    9.80
   2   2  13  214.18   11.30
  -2   3 -13  372.56   15.90
   3   2 -13  373.06   16.30
   3   2 -13  374.66   16.10
   2  -3  13  365.96   15.70
  -2   3  13  393.26   16.10
  -2   3  13  350.36   15.50
  -3  -2  13  390.96   20.30
   3   2  13  394.46   18.10
   2  -3  13  406.76   19.50
  -2   3  13  394.86   17.30
   2  -3  13  376.26   16.80
  -3  -2  13  395.96   15.70
  -3  -2  13  393.76   16.00
   2  -3  13  401.26   16.10
  -1   3 -13  167.68    7.40
  -3  -1  13  142.39    7.10
   1  -3  13  142.39   10.20
   1  -3  13  148.69    7.10
  -1   3  13  144.79    7.30
   1  -3  13  133.39    7.00
   3   1  13  143.59    7.10
  -3  -1  13  140.69   10.90
  -1   3  13  152.48    8.40
   3   1  13  152.98    8.90
  -3  -1  13  144.79    6.80
   0   3 -13   86.49    5.10
   3   0  13   92.29    5.10
   0  -3  13   94.19    8.40
   0  -3  13   84.29    5.00
  -3   0  13   96.79    5.20
   0   3  13   88.99    5.10
   0  -3  13   98.09    5.20
   0   3  13   94.39    6.40
   3   0  13   86.89    6.60
   1   3 -13  152.58    7.00
   3  -1  13  110.99    6.40
  -1  -3  13  133.79    6.60
  -1  -3  13  141.69   10.30
  -3   1  13  133.29    6.70
   3  -1  13  126.09    8.10
   1   3  13  138.09    8.20
  -1  -3  13  126.29    6.40
   3  -1  13  132.59    6.60
   2   3 -13  724.33   28.00
   3  -2  13  723.63   29.50
  -3   2  13  662.73   27.30
  -3   2  13  704.83   27.90
   3  -2  13  686.23   29.20
  -2  -3  13  707.83   27.60
   3  -2  13  669.63   27.50
  -2  -3  13  701.43   32.00
   3  -2  13  747.03   27.90
   2   3  13  723.33   29.80
  -2  -3  13  679.73   27.40
   3   3 -13   71.19    4.40
   3   3 -13   66.39    4.70
   3   3 -13   75.79    5.30
   3  -3  13   73.49    4.60
   3  -3  13   72.09    6.70
   3  -3  13   79.99   10.00
   3  -3  13   81.99    4.80
  -3  -3  13   78.09    4.40
  -3  -3  13   87.79   10.30
  -3  -3  13   85.19    5.00
   3   3  13   71.59    6.50
  -3   3  13   77.19    4.60
  -3   3  13   75.39    4.90
   4   3 -13   69.09    5.50
   4   3 -13   65.49    4.10
  -3   4 -13   72.39    4.60
   4   3 -13   65.49    4.90
  -4  -3  13   65.49    4.90
  -4  -3  13   70.09   11.90
   3  -4  13   71.29    4.50
   3  -4  13   74.39    4.70
   4   3  13   62.69    6.70
  -4  -3  13   65.89    4.10
  -3   4  13   65.09    4.20
   4   2 -13  316.57   13.20
   4   2 -13  311.87   13.90
  -2   4 -13  326.77   13.50
   4   2 -13  323.77   14.40
   2  -4  13  329.37   13.70
  -4  -2  13  308.57   13.10
  -4  -2  13  320.07   19.30
  -4  -2  13  308.57   13.50
   4   2  13  306.57   16.00
  -2   4  13  321.67   13.80
  -2   4  13  301.97   13.10
   2  -4  13  302.87   13.40
   2  -4  13  332.47   19.20
  -2   4  13  311.57   15.20
   4   1 -13  253.27   13.00
   4   1 -13  249.58   10.90
   4   1 -13  255.07   11.50
  -1   4 -13  261.87   11.20
   4   1  13  251.87   11.10
   1  -4  13  269.67   11.20
  -4  -1  13  254.97   11.20
   1  -4  13  247.38   11.00
  -1   4  13  248.38   12.80
  -1   4  13  228.98   11.50
  -1   4  13  248.58   10.80
  -4  -1  13  239.78   10.60
   4   1  13  250.57   13.40
   1  -4  13  260.97   15.80
  -1   4  13  257.87   11.30
   4   0 -13   86.89    5.10
   0   4 -13   93.19    5.40
   4   0  13   95.69    5.50
  -4   0  13   95.29    5.60
   0  -4  13  102.49    5.40
   0   4  13   99.39    5.90
   0   4  13  103.69    5.90
   4   0  13  100.19    7.60
   0   4  13   94.09    7.00
   0  -4  13  109.19    9.90
   0  -4  13   96.89    5.30
   0   4  13  100.99    5.40
   4  -1 -13 1267.57   48.40
   1   4 -13 1224.18   48.80
   1   4 -13 1281.67   48.70
  -4   1  13 1290.07   48.90
   1   4  13 1277.57   48.80
  -1  -4  13 1247.28   48.50
   1   4  13 1261.17   48.70
  -1  -4  13 1301.07   53.79
   4  -1  13 1287.67   48.70
   4  -1  13 1187.68   48.40
   1   4  13 1261.87   50.89
  -1  -4  13 1330.37   48.70
   1   4  13 1242.38   48.20
   4  -1  13 1319.77   51.29
   2   4 -13 1677.53   65.09
   4  -2 -13 1674.73   64.59
   2   4 -13 1675.83   65.19
   2   4  13 1757.62   67.49
  -4   2  13 1713.03   64.49
  -2  -4  13 1773.12   70.59
  -4   2  13 1739.23   65.19
   2   4  13 1606.44   64.39
   2   4  13 1687.93   64.89
   4  -2  13 1638.24   64.79
   4  -2  13 1818.02   65.19
  -2  -4  13 1661.73   64.59
  -2  -4  13 1785.52   64.79
   3   4 -13  171.68    8.90
   4  -3 -13  164.58    8.40
   3   4 -13  169.68    8.00
   3   4 -13  175.08    9.00
  -4   3  13  174.58    8.10
   4  -3  13  188.58    8.60
   3   4  13  172.08   10.90
  -3  -4  13  169.58   15.60
  -3  -4  13  180.78    8.50
   4  -3  13  193.88    8.80
  -3  -4  13  176.58    8.20
   4   4 -13   47.70    3.60
   4  -4 -13   44.10    4.00
   4   4 -13   46.00    4.50
  -4  -4  13   49.99    9.40
   4   4  13   49.80    6.70
   4  -4  13   46.20    4.00
   4  -4  13   46.90    3.80
   5   4 -13   23.60    2.70
  -4   5 -13   22.60    3.10
   4  -5 -13   28.60    4.20
   5   4 -13   28.80    4.30
   5   4 -13   21.30    4.00
   5   4  13   32.30    6.50
   4  -5  13   36.50    3.50
  -5  -4  13   29.20    2.80
  -4   5  13   33.80    3.00
   4  -5  13   32.60    3.30
   5   3 -13    1.00    1.00
   5   3 -13    2.00    1.70
   5   3 -13    2.50    2.60
  -3   5 -13    2.00    1.50
  -5  -3  13    2.60    0.90
   5   3  13    4.60    2.80
  -5  -3  13    5.60    8.40
  -3   5  13    4.00    1.40
   3  -5  13    1.70   10.60
   3  -5  13    3.80    1.30
   3  -5  13    5.40    1.50
   5   2 -13   37.10    5.60
  -2   5 -13   38.60    3.60
   5   2 -13   38.30    4.00
  -5  -2  13   46.50    4.60
   5   2  13   45.30    6.40
   2  -5  13   50.09    3.70
   2  -5  13   38.60    9.60
  -2   5  13   45.70    5.70
  -2   5  13   47.00    4.70
  -5  -2  13   45.40    3.30
  -2   5  13   51.29    3.40
   5   1 -13  354.16   15.60
   5   1 -13  341.37   14.70
  -1   5 -13  341.67   15.00
  -1   5  13  330.17   16.80
  -1   5  13  369.26   15.20
  -5  -1  13  355.86   15.10
  -1   5  13  357.66   14.60
   1  -5  13  352.76   14.90
   1  -5  13  371.86   15.00
   5   1  13  345.07   17.80
   1  -5  13  346.17   22.00
   5   1  13  358.36   14.80
   0   5 -13  255.67   11.70
   5   0 -13  262.97   12.10
   5   0 -13  254.67   11.30
   0   5  13  257.47   11.90
   0   5  13  264.57   11.70
  -5   0  13  256.07   11.70
   5   0  13  263.57   11.50
   0  -5  13  250.77   11.40
   0   5  13  254.77   13.60
   5   0  13  263.77   14.70
   0  -5  13  262.97   18.20
   5   0  13  258.97   11.30
   0   5  13  258.27   11.10
   0  -5  13  281.17   11.50
   5  -1 -13  418.06   18.30
   5  -1 -13  419.76   17.60
   1   5 -13  414.46   18.20
   1   5  13  432.26   20.40
   5  -1  13  427.26   17.70
  -1  -5  13  448.26   17.80
   5  -1  13  456.45   18.00
   5  -1  13  451.05   21.20
  -1  -5  13  425.26   17.70
  -5   1  13  439.96   18.20
   1   5  13  432.56   17.90
  -1  -5  13  415.56   24.30
   1   5  13  429.86   17.50
   2   5 -13  366.06   16.20
   5  -2 -13  364.76   15.40
   5  -2 -13  371.76   16.20
   2   5 -13  377.96   15.30
   2   5 -13  385.26   19.20
   2   5  13  364.16   15.30
  -2  -5  13  373.76   15.50
   2   5  13  371.16   18.40
   5  -2  13  358.06   15.70
   2   5  13  377.56   15.80
  -2  -5  13  361.66   22.80
   5  -2  13  389.96   16.00
   5  -3 -13  164.88    7.80
   3   5 -13  143.39    7.40
   5  -3 -13  170.88    8.10
   3   5 -13  164.68    8.50
   3   5 -13  161.58    8.60
   5  -3  13  134.79    7.60
  -3  -5  13  144.99    7.30
   3   5  13  155.38   10.60
   5  -3  13  144.79    7.80
  -5   3  13  144.39    7.20
  -3  -5  13  141.79   17.00
   4   5 -13  110.39    5.70
   5  -4 -13  111.89    6.40
   5  -4 -13  113.49    6.80
   4   5 -13  106.39    7.10
  -5   4 -13  116.99    6.10
   4   5 -13  109.19    7.10
  -5   4  13  108.39    5.70
  -4  -5  13  103.49    5.80
   4   5  13  111.49    9.30
   5  -4  13   98.79    6.30
   5  -4  13  107.79    6.20
   5   5 -13   10.70    2.70
  -5   5 -13   11.00    2.00
   5   5 -13   17.70    3.90
   5   5 -13   12.60    2.60
   5  -5  13   13.40    2.70
   5   5  13   16.40    4.30
  -5  -5  13   15.70    2.30
   5  -5  13   14.40    2.70
  -5   5  13   16.60    2.40
   6   5 -13   76.29    6.80
   6   5 -13   71.79    6.00
  -5   6 -13   78.29    4.70
  -5   6 -13   79.79    5.10
   6   5 -13   75.69    4.50
   5  -6  13   74.19    5.20
   5  -6  13   75.29    5.00
   6   5  13   66.19    9.60
  -6  -5  13   77.99    4.60
  -5   6  13   71.99    4.50
   6   4 -13  112.49    7.50
  -4   6 -13  105.79    5.80
  -4   6 -13   97.89    6.00
   6   4 -13  107.29    7.30
   6   4 -13  107.09    5.90
  -4   6  13  107.49    5.70
   4  -6  13  113.89    6.20
   4  -6  13  115.69    6.50
  -4   6  13  109.99    6.70
   6   4  13  113.69   10.50
  -3   6 -13   84.39    5.30
   6   3 -13   85.79    6.50
   6   3 -13   80.89    4.90
   6   3 -13   74.69    6.70
  -3   6  13   84.09    5.80
  -3   6  13   84.69    4.80
   3  -6  13   78.29    5.00
   3  -6  13   75.49    5.20
   6   3  13   93.69    9.20
   6   2 -13   60.39    5.50
  -2   6 -13   55.79    4.40
   6   2 -13   61.49    4.20
  -2   6  13   64.19    4.90
  -2   6  13   62.99    4.00
  -2   6  13   68.09    6.90
   2  -6  13   60.59    4.20
   6   2  13   72.09    8.10
   2  -6  13   49.90   13.30
   2  -6  13   64.19    4.50
   6   1 -13  163.88    9.00
  -1   6 -13  162.58    8.20
   1  -6  13  157.08   20.50
  -1   6  13  148.59    7.90
   1  -6  13  155.38    7.70
   6   1  13  151.48   11.30
  -1   6  13  154.78   10.40
  -1   6  13  154.08    7.40
   1  -6  13  157.48    7.70
   6   0 -13  216.68   10.40
   0   6 -13  203.58    9.80
   6   0 -13  206.38    9.30
   0  -6  13  183.88    9.90
   0   6  13  194.88   11.90
   6   0  13  204.68   13.30
   0  -6  13  186.28    9.10
   0   6  13  198.08    9.50
   0   6  13  191.18    8.90
   6   0  13  198.78    9.10
   0  -6  13  194.88   20.10
   6   0  13  203.98    9.40
   6  -1 -13    7.00    1.90
   6  -1 -13    8.50    1.70
   1   6  13    5.50    1.50
  -1  -6  13   -6.80    7.70
   6  -1  13    8.50    4.20
  -1  -6  13    6.50    1.40
   6  -1  13    4.70    1.50
   1   6  13    6.70    1.50
  -1  -6  13    7.50    1.70
   6  -1  13    5.50    1.70
   1   6  13    5.60    3.00
   6  -2 -13    0.30    1.70
   2   6 -13   -0.30    1.60
   6  -2 -13    0.40    1.30
   2   6 -13   -0.70    1.20
   6  -2  13    2.10    1.30
   2   6  13    0.10    1.40
  -2  -6  13    0.30    1.10
   2   6  13    3.30    3.00
   2   6  13   -1.10    1.20
   6  -2  13    1.50    1.40
   6  -3 -13  237.18   11.50
   3   6 -13  223.08   11.70
   3   6 -13  227.08   11.70
   3   6 -13  233.28   10.20
   6  -3 -13  240.18   10.60
  -6   3  13  234.58   10.30
   6  -3  13  216.38   10.80
   3   6  13  240.88   14.20
  -3  -6  13  242.68   10.60
   6  -3  13  246.28   11.10
   4   6 -13  257.87   11.50
  -6   4 -13  263.77   11.80
   4   6 -13  270.67   13.10
   6  -4 -13  256.57   11.70
   6  -4 -13  265.27   13.10
   4   6 -13  280.27   13.50
  -6   4  13  271.07   11.70
   6  -4  13  265.57   12.40
   4   6  13  277.17   16.00
  -4  -6  13  280.77   11.90
   6  -4  13  264.27   12.20
   6  -5 -13   27.90    3.20
   5   6 -13   31.70    3.30
  -6   5 -13   27.60    3.40
   5   6 -13   34.00    4.50
  -6   5  13   31.10    2.90
   5   6  13   27.90    5.70
   6  -5  13   31.60    3.50
  -5  -6  13   28.30    2.90
   6  -5  13   32.80    3.50
  -6   6 -13   38.90    3.20
   6   6 -13   35.70    4.60
   6   6 -13   36.10    4.70
   6  -6  13   43.00    3.50
   6   6  13   30.70    6.40
  -6  -6  13   35.50    3.10
  -6   6  13   37.90    3.10
   6  -6  13   36.30    3.50
   7   6 -13   46.10    5.10
  -6   7 -13   42.30    3.10
   7   6 -13   32.80    4.70
   6  -7  13   47.90    4.00
   6  -7  13   41.40    3.60
  -6   7  13   38.90    3.60
   7   5 -13   91.19    6.50
   7   5 -13   99.59    6.90
  -5   7 -13   88.59    5.10
   7   5 -13   85.39    4.90
   5  -7  13   93.79    5.70
  -5   7  13   97.59    5.20
  -5   7  13  104.49    5.70
   5  -7  13   93.89    5.40
   7   5  13   78.69   11.80
   7   4 -13  186.88    8.50
  -4   7 -13  188.78    8.50
   7   4 -13  193.08   10.30
   7   4 -13  173.98    9.80
  -4   7 -13  175.98    9.00
   7   4  13  185.78   14.00
  -4   7  13  182.88    8.90
   4  -7  13  182.08    8.80
   4  -7  13  176.78    9.00
  -4   7  13  176.78    8.50
   7   3 -13  106.79    5.60
   7   3 -13  104.59    7.10
  -3   7 -13  104.29    6.10
   7   3 -13   93.59    7.70
  -3   7  13   98.19    5.90
  -3   7  13   93.99    5.30
   3  -7  13   90.39    5.70
   3  -7  13   92.29    5.60
   7   3  13   85.09   10.30
   7   2 -13   72.69    4.70
   7   2 -13   78.29    6.20
  -2   7 -13   73.39    5.20
   2  -7  13   81.49    4.90
   2  -7  13   81.79    4.80
  -2   7  13   74.99    4.60
  -2   7  13   79.99    5.10
   7   2  13   73.99    9.60
   7   1 -13  210.18   11.40
   7   1 -13  197.68    9.80
  -1   7 -13  187.98   10.20
   7   1  13  204.98   14.10
   1  -7  13  226.38    9.90
   1  -7  13  221.38   10.00
  -1   7  13  217.28   13.30
  -1   7  13  223.98   10.10
  -1   7  13  228.98    9.70
   0   7 -13   98.99    6.50
   7   0 -13  105.49    7.30
   7   0 -13   97.59    5.80
   7   0  13   91.29    5.80
   0   7  13  107.39    5.60
   0  -7  13  115.19    5.90
   7   0  13  107.89   10.60
   0   7  13  101.79    9.20
   0  -7  13  104.19    5.90
   0   7  13  105.69    6.10
   1   7 -13  187.68    9.70
   7  -1 -13  185.28   10.20
   7  -1 -13  180.48    8.70
   7  -1  13  178.88    8.70
  -1  -7  13  188.58    8.70
   1   7  13  177.98    8.90
   1   7  13  179.98    8.40
   7  -1  13  171.68   13.70
   1   7  13  176.68   12.10
   7  -1  13  188.18    8.70
   7  -2 -13  231.58   11.70
   7  -2 -13  227.48   10.30
   2   7 -13  226.48   11.50
   2   7  13  217.88   13.80
  -2  -7  13  227.28   10.30
   7  -2  13  210.38   10.30
   7  -2  13  215.58   15.50
   7  -2  13  234.98   10.50
   2   7  13  232.68   10.60
   7  -3 -13  112.59    6.30
   7  -3 -13  110.09    7.70
   3   7 -13  116.79    7.80
  -3  -7  13  132.49    6.50
  -7   3  13  126.69    6.30
   7  -3  13  126.59    6.80
   7  -3  13  138.19    7.00
   3   7  13  124.69   10.80
  -7   4 -13   29.70    3.50
   4   7 -13   26.10    4.30
   7  -4 -13   22.50    3.70
   7  -4 -13   31.30    2.90
   4   7  13   24.40    5.50
  -7   4  13   33.60    2.90
  -4  -7  13   31.50    2.90
   7  -4  13   33.90    3.50
   7  -4  13   33.60    3.30
   7  -5 -13  122.29    6.00
   5   7 -13  121.49    7.70
   7  -5  13  118.09    6.50
  -5  -7  13  120.79    6.10
   7  -5  13  116.59    6.60
   5   7  13   97.79   11.90
  -7   5  13  115.59    6.00
  -7   6 -13   91.39    4.90
   6   7 -13  101.89    7.50
   7  -6 -13   95.19    5.20
   7  -6  13   88.19    5.50
  -7   6  13   95.29    5.80
   7  -6  13   92.19    6.20
   7   7 -13   20.10    4.10
  -7   7 -13   19.40    2.20
   7   7 -13   23.80    3.40
  -7   7  13   19.50    2.00
   7  -7  13   18.70    2.20
   7  -7  13   18.20    2.20
  -7   8 -13   30.80    2.50
   7  -8  13   24.80    2.20
  -7   8  13   25.70    2.20
   7  -8  13   26.20    2.30
   8   6 -13   91.89    6.00
   8   6 -13   92.59    6.40
  -6   8 -13   95.39    4.80
   6  -8  13   93.29    4.90
  -6   8  13   91.09    4.70
   6  -8  13   88.09    4.90
   8   5 -13   75.89    5.80
   8   5 -13   74.59    5.90
  -5   8 -13   78.99    4.60
   5  -8  13   79.49    4.50
   5  -8  13   78.09    4.60
  -5   8  13   75.89    4.30
  -5   8  13   87.09    4.80
  -4   8 -13  133.79    6.90
   8   4 -13  146.69    8.60
   8   4 -13  134.99    8.70
  -4   8 -13  147.59    7.80
  -4   8  13  152.58    7.00
   4  -8  13  144.99    7.20
   8   4  13  154.38   14.60
   4  -8  13  138.99    7.10
   8   3 -13   36.60    2.90
  -3   8 -13   27.50    4.10
   8   3 -13   33.40    4.30
  -3   8  13   34.90    3.40
   3  -8  13   37.00    3.20
  -3   8  13   37.30    3.00
   3  -8  13   33.70    3.00
   8   3  13   20.90    5.90
   8   2 -13   96.99    5.40
   8   2 -13   99.99    6.70
  -2   8 -13  101.19    6.30
   2  -8  13   93.89    5.50
  -2   8  13  105.09    5.90
   8   2  13   80.49   12.10
  -2   8  13   97.49    5.40
   2  -8  13   99.49    5.60
   8   1 -13  259.47   11.60
  -1   8 -13  241.68   12.40
   8   1 -13  253.07   13.00
   1  -8  13  273.27   11.60
  -1   8  13  267.27   11.50
   8   1  13  271.27   17.40
  -1   8  13  272.67   12.00
   1  -8  13  265.67   11.80
   8   0 -13  314.47   13.20
   0   8 -13  309.37   14.30
   8   0 -13  298.97   15.00
   0  -8  13  304.97   13.20
   8   0  13  298.27   18.80
   0   8  13  313.87   13.50
   0   8  13  311.27   13.00
   0   8  13  289.27   17.10
   0  -8  13  286.37   12.80
   8  -1 -13  406.66   18.10
   8  -1 -13  416.56   16.80
   1   8 -13  424.36   18.20
  -1  -8  13  405.76   16.80
   1   8  13  416.76   17.20
   8  -1  13  394.46   16.50
   1   8  13  389.56   16.50
   8  -1  13  392.56   16.60
   1   8  13  383.56   20.80
   8  -1  13  370.66   22.70
   8  -2 -13   21.50    3.90
   8  -2 -13   17.00    2.40
   2   8 -13   17.60    3.80
   8  -2  13   12.50    2.50
   8  -2  13   12.20    5.90
   2   8  13   18.10    5.10
   2   8  13   13.10    2.80
  -2  -8  13   14.90    2.50
   8  -2  13   13.40    2.80
   3   8 -13   24.10    3.90
   8  -3 -13   26.30    5.10
   8  -3 -13   26.90    2.70
   8  -3  13   21.40    2.80
  -8   3  13   23.20    2.50
   8  -3  13   25.60    3.00
   3   8  13   18.20    5.40
   8  -3  13   22.70    7.60
  -3  -8  13   24.70    2.70
   4   8 -13   45.70    4.60
   4   8  13   40.30    6.70
   8  -4  13   27.50   11.40
  -4  -8  13   47.30    3.30
  -8   4  13   51.89    3.30
   8  -4  13   52.39    3.80
   8  -4  13   54.09    3.90
   5   8 -13   11.50    2.10
   8  -5 -13   11.50    2.10
  -8   5  13   10.70    1.80
   8  -5  13   14.10    2.10
   8  -5  13   13.10    2.10
   8  -6 -13   18.20    2.40
   6   8 -13   15.00    3.10
  -8   6 -13   17.70    2.10
   8  -6  13   16.70    2.10
  -8   6  13   16.10    1.90
   8  -6  13   14.10    2.00
  -8   7 -13    0.00    0.90
   7   8 -13    0.80    1.40
   8  -7  13    0.40    0.70
  -8   7  13    0.30    0.70
   8  -7  13   -0.20    0.80
  -8   8 -13   26.40    2.40
   8  -8  13   25.10    1.90
  -8   8  13   23.80    1.80
   8  -8  13   27.30    2.10
   7  -9  13   24.30    2.00
  -7   9  13   24.40    1.80
   7  -9  13   27.40    2.00
   9   6 -13   18.90    4.20
  -6   9  13   18.90    1.80
   6  -9  13   17.60    1.80
   6  -9  13   19.50    2.00
   9   5 -13    3.60    1.90
  -5   9  13    2.40    0.90
  -5   9  13    0.00    1.40
   5  -9  13    1.70    0.90
   5  -9  13    2.20    0.90
   9   4 -13   14.60    2.10
   9   4 -13   10.10    2.30
   4  -9  13   12.40    2.00
   4  -9  13    9.70    1.90
  -4   9  13   10.70    1.80
  -4   9  13   14.80    2.40
  -3   9 -13   99.79    7.00
   9   3 -13  121.09    5.70
   9   3 -13  122.59    7.60
  -3   9  13  127.79    5.90
  -3   9  13  120.39    6.10
   3  -9  13  115.89    6.00
   3  -9  13  132.39    6.20
  -2   9 -13   52.19    4.70
   9   2 -13   50.79    5.00
  -2   9  13   55.99    3.90
   2  -9  13   57.29    3.70
   9   1 -13   28.30    2.80
   9   1 -13   23.10    4.00
   1  -9  13   26.30    4.20
   9   1  13   30.10    8.10
   9   0 -13  126.89    7.80
   9   0 -13  120.19    6.00
   0   9  13  116.69    6.40
   0  -9  13  123.09    7.70
   9   0  13  117.99   15.00
   0   9  13  115.09    7.40
   9  -1 -13  105.89    5.40
   9  -1 -13  108.89    7.10
   9  -1  13   83.79   11.10
   9  -2 -13   61.79    5.70
   9  -2 -13   65.19    4.40
  -2  -9  13   59.79    4.70
   9  -2  13   53.59    3.90
   9  -2  13   58.49    3.80
   9  -3 -13   13.40    3.50
   9  -3 -13   14.00    1.90
   3   9 -13   20.40    3.10
  -9   3  13   17.70    2.00
   9  -3  13   20.70    2.40
  -3  -9  13   17.30    2.10
   9  -3  13   17.40    2.20
   9  -4 -13   11.70    1.80
   4   9 -13   16.90    3.20
   9  -4  13    9.50    1.80
   9  -4  13    9.40    2.00
  -9   4  13   10.90    1.70
   5   9 -13    2.00    1.50
   9  -5 -13    0.60    0.80
   9  -5  13   -0.30    0.80
  -9   5  13    0.30    0.80
   9  -5  13    0.50    0.90
  -9   6 -13    2.70    0.90
   9  -6 -13    4.10    1.20
   6   9 -13    2.50    1.40
   9  -6  13    3.50    0.90
   9  -6  13    2.50    0.90
  -9   7 -13    5.10    1.00
   9  -7  13    3.80    0.90
  -9   7  13    6.60    1.20
   9  -7  13    4.80    0.90
  10   5 -13    3.90    2.00
   5 -10  13    3.50    0.90
   5 -10  13    4.00    1.00
  -5  10  13    2.80    0.80
  10   4 -13   25.90    4.50
   4 -10  13   30.80    2.50
  -4  10  13   30.20    2.60
   4 -10  13   33.00    2.50
  -4  10  13   34.20    2.30
  10   3 -13   62.99    3.50
  10   3 -13   67.19    5.30
   3 -10  13   73.09    4.00
  -3  10  13   70.29    3.90
   3 -10  13   73.69    4.00
  -3  10  13   68.39    3.80
  10   2 -13   27.10    4.10
  10   2 -13   28.90    2.20
   2 -10  13   33.70    2.70
  -2  10  13   28.50    2.50
  -2  10  13   31.00    2.40
  10   1 -13   56.69    3.30
  10   1 -13   58.29    5.00
  -1  10 -13   51.59    5.00
   1 -10  13   59.49    3.60
  -1  10  13   55.89    3.60
  -1  10  13   53.49    3.40
  10   0 -13   25.00    2.20
  10   0 -13   21.40    4.10
   0  10 -13   28.20    3.70
   0  10  13   26.90    2.50
   0 -10  13   31.50    2.50
   1  10 -13   41.80    4.00
  10  -1 -13   44.80    5.10
  10  -1 -13   43.10    2.90
 -10   1  13   42.30    2.90
   1  10  13   48.10    3.30
  -1 -10  13   45.30    3.00
  10  -2 -13   84.59    4.30
   2  10 -13   81.89    5.40
  10  -2 -13   91.09    7.40
  -2 -10  13   80.99    4.40
 -10   2  13   82.29    4.30
  10  -3 -13    4.10    0.90
   3  10 -13    4.30    1.60
  10  -3  13    3.90    1.20
 -10   3  13    2.60    0.90
  -3 -10  13    3.70    0.90
  10  -4 -13   12.60    1.60
   4  10 -13   14.20    2.80
  10  -4  13    8.40    2.00
  -4 -10  13   10.80    1.70
  10  -4  13   12.50    1.80
 -10   4  13   10.70    1.50
  10  -5 -13   86.09    4.70
   5  10 -13   80.59    4.70
 -10   5 -13   75.79    3.80
  10  -5  13   73.19    3.80
 -10   5  13   77.69    3.80
  11   3 -13   16.20    2.40
  -3  11  13   15.30    2.20
  11   2 -13   32.60    2.40
  11   2 -13   29.20    3.90
  -2  11  13   31.00    2.90
   2 -11  13   28.80    3.30
  11   1 -13   19.10    1.70
  11   1 -13   18.60    3.70
  -1  11  13   16.00    1.90
   1 -11  13   20.70    2.10
 -11  -1  13   16.50    1.70
  11   0 -13    5.20    2.40
   0 -11  13    1.90    0.90
   1  11 -13    4.20    2.10
  -1 -11  13    2.80    1.30
 -11   1  13    1.20    0.70
  11  -2 -13   11.50    1.40
 -11   2  13   11.00    1.40
  -2 -11  13   12.00    1.90
   3  11 -13   13.20    2.70
  11  -3 -13   11.90    1.40
 -11   3  13   13.00    1.40
   0   0  14    0.30    1.20
   0   0  14   -0.70    1.50
   0   1  14  174.18    8.10
  -1   0  14  174.78    8.20
   0  -1  14  176.38    8.20
   0  -1  14  175.28    8.50
   1   0  14  176.38    8.20
  -1   0  14  177.58    8.60
   0   1  14  182.18    9.20
   0  -1  14  186.28   10.20
   1   0  14  181.38    9.20
   1   1  14   32.90    4.00
  -1  -1  14   36.60    3.10
   1  -1  14   34.30    3.10
   1  -1  14   31.40    4.80
  -1  -1  14   34.60    5.90
   1   1  14   33.50    3.10
  -1   1  14   31.20    3.10
  -1   1  14   34.40    3.80
   1  -1  14   36.30    4.20
   1  -2  14   41.00    4.60
   1  -2  14   42.40    3.50
   1  -2  14   49.40    6.30
   2   1  14   38.40    5.30
  -2  -1  14   40.30    7.00
  -2  -1  14   44.00    3.40
   2   1  14   39.00    3.50
  -1   2  14   41.50    4.70
  -1   2  14   40.70    3.40
   1  -2  14   44.70    3.30
   0   2 -14  467.05   18.90
  -2   0  14  479.05   18.90
   2   0  14  466.15   18.80
   0   2  14  461.15   18.80
   0  -2  14  467.35   21.50
   0  -2  14  477.25   18.90
   2   0  14  472.25   20.20
   0  -2  14  427.66   18.50
   1   2 -14  104.19    5.80
   2  -1  14  111.09    7.10
  -2   1  14  110.59    5.70
   1   2  14   95.79    7.40
   1   2  14  109.99    5.70
  -1  -2  14  106.89    5.50
   2  -1  14  107.09    5.70
  -2   1  14  107.09    6.50
  -1  -2  14  115.49    9.10
  -1  -2  14  109.49    5.80
  -2  -2  14  230.78   10.40
   2   2  14  243.58   12.50
   2  -2  14  240.68   10.60
   2  -2  14  237.38   11.80
  -2  -2  14  251.47   10.70
   2  -2  14  249.08   10.70
   2  -2  14  232.18   12.70
  -2   2  14  244.38   12.30
   2   2  14  234.68   10.60
  -2   2  14  245.68   10.70
  -2  -2  14  243.58   14.80
  -2   3 -14   89.09    5.10
   3   2 -14   92.99    5.90
   3   2 -14   82.59    5.30
   3   2  14   90.79    5.60
  -3  -2  14   90.19    5.20
  -2   3  14   83.79    6.40
  -3  -2  14   90.29    4.90
   2  -3  14   90.69    5.20
   2  -3  14   97.49   10.10
   2  -3  14   86.79    5.10
  -2   3  14   94.69    5.30
  -3  -2  14   89.49   10.40
  -2   3  14   88.49    5.20
   3   2  14   92.09    7.20
  -3  -1  14   56.79    8.50
  -3  -1  14   52.79    3.70
   1  -3  14   50.29    3.60
  -1   3  14   47.20    4.90
  -3  -1  14   43.30    3.40
  -1   3  14   48.30    3.80
   3   1  14   50.39    5.50
   1  -3  14   37.00    7.50
   3   1  14   49.30    3.80
   1  -3  14   53.89    3.70
   0   3 -14  305.87   13.80
   0  -3  14  325.67   13.80
   0   3  14  331.97   15.60
   0   3  14  320.17   14.00
   3   0  14  334.37   15.80
   0  -3  14  363.36   14.10
   3   0  14  345.97   14.00
  -3   0  14  299.27   13.40
  -3   0  14  337.37   14.00
   0  -3  14  332.17   17.70
   1   3 -14  807.22   32.00
   3  -1  14  782.32   31.60
  -3   1  14  829.42   32.00
  -1  -3  14  829.22   36.20
   1   3  14  819.22   33.90
   3  -1  14  826.82   32.00
   1   3  14  850.01   32.00
  -1  -3  14  778.22   31.60
  -1  -3  14  833.52   32.00
   2   3 -14   62.09    4.50
   2   3 -14   60.69    4.20
   3  -2 -14   63.29    4.30
  -3   2  14   59.49    4.20
  -2  -3  14   59.09    4.00
   3  -2  14   52.89    4.00
  -3   2  14   60.29    4.20
   2   3  14   51.49    5.70
   2   3  14   53.19    4.50
  -2  -3  14   61.19    9.60
   3  -2  14   52.99    3.90
   3  -2  14   61.09    6.80
   3   3 -14  320.77   14.20
   3   3 -14  308.07   14.00
   3   3 -14  334.77   13.50
  -3  -3  14  313.97   19.80
   3   3  14  303.77   16.10
   3  -3  14  313.77   13.60
  -3   3  14  318.07   14.00
  -3  -3  14  327.87   13.70
  -3   3  14  317.77   13.40
   3  -3  14  336.17   14.00
  -3  -3  14  330.97   13.50
  -3   4 -14  149.99    9.90
   4   3 -14  165.48    8.60
   4   3 -14  166.68    8.40
  -4  -3  14  153.18   16.20
   3  -4  14  139.49    8.40
  -3   4  14  148.39    7.30
  -4  -3  14  160.98    7.80
   4   3  14  143.29   10.40
  -2   4 -14  129.99    6.60
   4   2 -14  131.69    7.10
   4   2 -14  127.89    6.30
   4   2 -14  122.09    7.60
  -2   4  14  127.39    8.40
  -4  -2  14  128.39    6.30
   2  -4  14  126.99    6.50
  -2   4  14  128.09    6.90
   4   2  14  120.39    6.80
  -2   4  14  124.99    6.30
  -4  -2  14  128.99    6.70
   4   2  14  124.19    9.10
   2  -4  14  126.89   14.70
   2  -4  14  125.59    6.70
  -4  -2  14  125.49   14.00
   4   1 -14  441.56   20.90
  -1   4 -14  507.75   20.30
   4   1 -14  520.15   20.00
   4   1 -14  519.35   20.70
  -1   4  14  492.85   20.30
   4   1  14  510.25   22.90
   1  -4  14  467.15   19.90
  -4  -1  14  503.95   20.20
   1  -4  14  472.95   26.70
  -4  -1  14  463.25   19.60
   1  -4  14  520.45   20.30
  -1   4  14  505.35   22.20
  -1   4  14  475.95   19.70
   4   1  14  524.85   20.20
   4   0 -14  559.34   21.90
   4   0 -14  529.15   22.40
   0   4 -14  552.44   22.20
   4   0  14  559.74   22.10
   0   4  14  542.35   22.20
   4   0  14  554.94   24.70
   0  -4  14  558.94   22.10
   0  -4  14  561.04   27.30
  -4   0  14  577.94   22.30
   0   4  14  517.95   22.10
   0   4  14  547.55   24.20
   0   4  14  538.65   21.70
   0  -4  14  526.45   21.90
   1   4 -14  817.22   32.30
   4  -1 -14  837.62   31.80
   1   4 -14  847.02   32.20
   1   4  14  828.22   34.50
   4  -1  14  789.72   31.80
   1   4  14  827.32   32.20
   1   4  14  811.82   32.10
  -1  -4  14  792.72   31.80
   4  -1  14  834.62   32.20
   4  -1  14  852.21   34.80
  -1  -4  14  820.72   32.00
  -1  -4  14  808.52   37.50
   1   4  14  746.73   31.60
  -4   1  14  838.12   32.30
   4  -2 -14   44.90    3.60
   2   4 -14   43.70    3.90
   2   4 -14   37.40    3.80
  -4   2  14   38.60    3.60
   2   4  14   34.40    5.50
  -4   2  14   38.80    3.40
   4  -2  14   35.10    3.60
  -2  -4  14   41.40    3.30
   4  -2  14   41.90    3.50
   4  -2  14   37.20    6.50
  -2  -4  14   33.20    7.40
  -2  -4  14   37.10    3.50
   3   4 -14   83.59    5.50
   3   4 -14   80.49    7.60
   4  -3 -14   81.39    5.20
  -3  -4  14   77.79    5.00
   4  -3  14   85.49    8.90
  -3  -4  14   69.19   14.20
  -3  -4  14   80.79    6.20
  -4   3  14   85.19    4.70
   3   4  14   69.99    7.50
   4   4 -14  144.39    8.00
  -4   4 -14  145.19    7.20
   4   4 -14  143.99    8.00
   4   4 -14  142.39    6.80
   4  -4 -14  147.29    7.50
   4  -4  14  133.09    7.20
  -4  -4  14  136.29    6.80
   4  -4  14  119.49   13.90
  -4  -4  14  106.69   18.20
   4   4  14  145.89   10.40
   4  -4  14  127.99    7.40
  -4   4  14  132.39    6.70
  -4   5 -14   56.89    4.20
   5   4 -14   49.90    3.70
   4  -5 -14   46.10    5.00
   5   4 -14   55.49    5.20
   5   4 -14   48.80    5.20
  -4   5  14   61.79    4.00
   4  -5  14   59.79    4.60
   5   4  14   63.39    8.10
   4  -5  14   65.99    4.40
  -5  -4  14   63.79    3.90
   5   3 -14   34.00    2.90
  -3   5 -14   31.00    3.20
   5   3 -14   30.20    4.70
   5   3 -14   27.30    3.90
   3  -5  14   26.20    3.20
   3  -5  14   31.10    3.20
  -5  -3  14   30.10    2.70
  -3   5  14   22.30    2.70
   5   2 -14  362.16   14.40
   5   2 -14  375.66   16.00
  -2   5 -14  365.76   14.80
   5   2 -14  379.86   15.70
  -2   5  14  293.77   14.70
   5   2  14  331.27   18.00
  -2   5  14  337.17   17.00
  -2   5  14  308.97   14.40
   2  -5  14  362.66   14.80
  -5  -2  14  322.57   14.10
   2  -5  14  329.87   14.50
  -5  -2  14  333.07   14.70
   2  -5  14  321.37   25.90
   5   1 -14  862.91   33.00
  -1   5 -14  822.52   32.60
   5   1 -14  853.81   32.20
  -5  -1  14  816.02   32.30
  -1   5  14  825.32   31.70
  -1   5  14  820.32   32.20
   5   1  14  845.12   32.00
   1  -5  14  754.22   39.50
  -1   5  14  803.02   34.50
   5   1  14  829.12   35.60
   1  -5  14  760.42   32.00
   1  -5  14  792.82   32.70
   5   0 -14  480.75   20.60
   5   0  14  492.95   23.40
   0  -5  14  498.55   20.10
   0  -5  14  493.05   21.10
   5   0  14  510.05   20.10
   0   5  14  481.15   19.60
   0  -5  14  471.75   27.40
   0   5  14  497.75   20.40
   0   5  14  498.95   22.60
  -5   0  14  487.05   20.30
   0   5  14  481.15   20.10
   5  -1 -14  116.69    6.50
   5  -1 -14  119.79    7.00
   1   5 -14  108.09    6.30
   1   5 -14   89.59    6.60
   1   5  14  106.29    5.70
  -1  -5  14  105.79    5.80
   5  -1  14  111.79    6.00
  -1  -5  14  111.59    5.90
   1   5  14  103.79    8.40
   5  -1  14  109.79    6.00
   5  -1  14  103.59    9.50
  -1  -5  14   89.19   14.50
   1   5  14  102.79    6.20
   2   5 -14   32.00    2.90
   2   5 -14   34.60    4.40
   2   5 -14   35.60    3.80
   5  -2 -14   34.80    3.60
  -2  -5  14   43.60    9.30
  -2  -5  14   30.50    3.00
   5  -2  14   22.90    4.60
   2   5  14   33.70    3.30
   5  -2  14   34.00    3.40
   2   5  14   38.00    3.70
   2   5  14   30.60    6.00
  -2  -5  14   33.00    3.40
   5  -2  14   34.00    3.40
   5  -3 -14   37.60    3.70
   3   5 -14   43.10    3.10
   3   5 -14   42.40    4.20
   3   5 -14   39.70    4.70
   5  -3  14   30.80    3.50
  -5   3  14   30.40    2.90
  -3  -5  14   35.90    3.10
   5  -3  14   34.00    3.60
   3   5  14   30.40    6.20
   5  -3  14   36.40    6.20
   4   5 -14    2.00    2.10
   5  -4 -14    1.40    1.70
  -5   4 -14    1.80    1.40
   4   5 -14   -1.00    1.10
   4   5 -14    0.80    1.90
   5  -4 -14    0.90    1.80
  -5   4  14    1.00    1.20
  -4  -5  14    0.90    1.00
   5  -4  14   -0.30    1.20
   4   5  14   -0.10    2.80
   5  -4  14    0.60    1.30
   5   5 -14    5.70    2.00
   5   5 -14    6.00    2.30
   5   5  14   10.40    4.20
  -5   5  14    8.50    1.60
   5  -5  14    6.10    1.50
   5  -5  14    7.40    1.80
   6   5 -14   33.60    3.10
   6   5 -14   23.30    4.40
  -5   6 -14   31.70    3.10
   6   5 -14   29.40    4.10
  -5   6 -14   26.10    3.50
   5  -6  14   27.80    3.30
  -5   6  14   29.60    2.80
   5  -6  14   28.70    3.20
   6   5  14   26.40    5.40
   6   4 -14  158.28    9.60
   6   4 -14  164.68    8.30
  -4   6 -14  159.18    8.20
   6   4 -14  177.58    9.90
  -4   6 -14  167.68    8.60
   4  -6  14  201.48    9.20
  -4   6  14  186.68    8.20
   6   4  14  170.48   14.80
   4  -6  14  178.68    8.70
  -4   6  14  180.88    9.60
   6   3 -14   30.80    5.10
  -3   6 -14   28.70    3.30
   6   3 -14   27.90    3.00
   6   3 -14   23.80    4.30
  -3   6  14   33.20    4.40
   3  -6  14   31.60    3.20
   6   3  14   31.90    5.50
   3  -6  14   31.10    3.30
  -3   6  14   32.80    2.90
   6   2 -14    6.20    2.30
  -2   6 -14    6.70    1.80
   6   2  14    9.00    3.90
  -2   6  14    7.10    1.40
   2  -6  14    7.50    1.60
  -2   6  14    6.20    2.10
  -2   6  14    8.40    3.10
   2  -6  14   11.80    2.50
   6   1 -14  178.08    9.60
   6   1 -14  175.78    8.30
  -1   6 -14  175.08    8.70
   6   1  14  152.08   11.90
  -1   6  14  173.18   11.10
   1  -6  14  165.78    8.20
  -1   6  14  165.38    8.50
  -1   6  14  174.58    8.00
   1  -6  14  169.48    8.30
   6   0 -14  222.48   10.30
   6   0 -14  231.88   11.50
   0   6 -14  224.48   10.90
   0  -6  14  243.58   10.50
   0   6  14  244.08   13.60
   6   0  14  225.48   14.50
   0   6  14  216.48   10.50
   0   6  14  223.58   10.00
   0  -6  14  226.18   10.40
   6   0  14  230.58   10.40
   1   6 -14  108.69    6.40
   6  -1 -14  103.49    5.70
   6  -1 -14  106.79    6.70
   1   6 -14  106.29    5.40
  -1  -6  14   99.69    5.70
   6  -1  14   96.59   10.20
   1   6  14   97.79    8.60
   1   6  14   97.89    5.40
   6  -1  14  100.99    5.80
   6  -1  14   99.19    5.80
   1   6  14   96.19    5.90
  -1  -6  14   90.49    5.50
   6  -2 -14  197.38    9.90
   2   6 -14  224.78   11.00
   6  -2 -14  217.38   10.90
   2   6 -14  206.98    9.40
   2   6  14  233.78   13.60
  -2  -6  14  219.58    9.90
   6  -2  14  226.08   10.30
   6  -2  14  213.78   14.90
   2   6  14  214.58   10.20
   6  -2  14  209.88   10.10
   3   6 -14    8.50    2.20
   6  -3 -14    7.30    2.20
   6  -3 -14    9.80    1.70
   3   6 -14    6.60    1.50
  -3  -6  14   13.70    2.30
  -6   3  14   10.20    1.70
   6  -3  14    7.30    5.60
   3   6  14    9.50    3.60
   6  -3  14    8.70    1.80
  -6   4 -14    2.80    1.40
   4   6 -14    1.70    2.40
   6  -4 -14   -0.70    2.50
   4   6 -14    4.70    2.10
   6  -4 -14    2.70    1.40
   4   6 -14    1.60    1.40
   6  -4  14    4.80    1.70
  -4  -6  14    1.80    1.10
   4   6  14    7.10    4.30
   6  -4  14    4.50    1.40
  -6   4  14    2.10    1.30
  -6   5 -14   38.90    3.60
   5   6 -14   42.90    5.00
   5   6 -14   37.00    4.70
   6  -5 -14   40.90    3.50
   6  -5  14   32.50    3.50
  -6   5  14   30.60    2.90
   6  -5  14   30.60    3.50
  -5  -6  14   30.00    3.00
   5   6  14   31.10    6.20
  -6   6 -14   32.30    3.00
   6   6 -14   38.20    4.20
   6   6 -14   30.10    4.50
   6  -6  14   28.20    3.10
   6  -6  14   28.30    2.90
  -6   6  14   23.50    2.60
   7   6 -14   15.60    3.50
   7   6 -14   10.50    2.60
  -6   7 -14   12.50    2.30
  -6   7  14   16.20    1.90
   6  -7  14   11.30    2.10
   6  -7  14   15.30    2.00
  -5   7 -14   76.29    5.30
   7   5 -14   72.19    5.60
   7   5 -14   64.99    8.50
  -5   7 -14   77.89    5.20
  -5   7  14   71.29    4.30
   5  -7  14   76.89    4.60
   7   5  14   94.59   12.00
   5  -7  14   68.49    4.70
   7   4 -14   17.60    3.80
  -4   7 -14   30.90    3.50
   7   4 -14   28.20    4.90
  -4   7 -14   18.30    2.10
   7   4 -14   25.10    2.80
  -4   7  14   26.80    2.70
   4  -7  14   26.20    2.90
  -4   7  14   21.80    3.80
   7   4  14   16.10    5.20
   4  -7  14   23.00    2.90
   7   3 -14  115.59    6.10
   7   3 -14  121.59    8.30
  -3   7 -14  118.19    6.60
   3  -7  14  112.39    6.30
   3  -7  14  109.29    6.30
  -3   7  14  115.89    6.00
  -3   7  14  111.59    6.60
   7   3  14  100.99   11.50
   7   2 -14   74.29    4.80
  -2   7 -14   70.99    5.20
   7   2 -14   69.99    6.00
   2  -7  14   83.39    4.90
   2  -7  14   82.09    4.90
  -2   7  14   78.99    5.20
  -2   7  14   80.29    4.60
   7   2  14   72.99   10.10
   7   1 -14  175.98    8.50
  -1   7 -14  174.88    9.10
   7   1 -14  170.58    9.90
  -1   7  14  179.88    8.70
   7   1  14  167.48   13.40
   1  -7  14  173.18    8.50
  -1   7  14  179.38   12.60
  -1   7  14  170.78    8.10
   1  -7  14  177.68    8.40
   7   0 -14  251.57   12.40
   0   7 -14  236.18   11.60
   7   0 -14  231.08   10.80
   0   7  14  242.18   11.00
   0   7  14  237.08   10.50
   0  -7  14  233.68   10.80
   7   0  14  239.88   10.60
   7   0  14  233.08   15.80
   0  -7  14  241.68   10.70
   0   7  14  238.28   14.40
   7  -1 -14  153.08    7.80
   7  -1 -14  158.08    9.20
   1   7 -14  155.58    8.80
   7  -1  14  170.58    8.00
  -1  -7  14  158.08    7.90
  -1  -7  14  142.99    7.60
   1   7  14  161.08   12.60
   7  -1  14  169.58    8.00
   1   7  14  168.58    8.30
   1   7  14  160.38    7.60
   7  -1  14  163.68   14.00
   2   7 -14    8.90    2.20
   7  -2 -14   10.00    2.40
   7  -2 -14   10.20    1.80
   7  -2  14   15.60    6.30
   7  -2  14    7.20    1.60
  -2  -7  14   10.50    2.20
   2   7  14    7.80    4.10
   7  -2  14    9.70    1.80
   2   7  14    9.70    1.90
   3   7 -14   63.29    5.70
   7  -3 -14   66.99    4.40
  -3  -7  14   75.79    4.50
  -7   3  14   72.99    4.40
   7  -3  14   65.69   13.60
   7  -3  14   76.59    4.90
   3   7  14   72.59    9.30
   7  -3  14   68.89    5.00
   7  -4 -14   14.90    3.20
   7  -4 -14   14.80    2.40
  -7   4 -14   18.20    2.80
   7  -4  14   13.60    9.50
   7  -4  14   16.60    2.70
   4   7  14   14.00    5.20
  -7   4  14   13.50    2.30
   7  -4  14   15.40    2.90
  -4  -7  14   17.30    2.40
   5   7 -14   28.70    3.90
  -7   5 -14   36.70    3.60
  -7   5  14   41.20    3.00
   5   7  14   23.00    6.00
  -5  -7  14   36.60    2.90
   7  -5  14   36.40    3.40
   7  -5  14   36.90    3.40
  -7   6 -14   13.50    2.10
   6   7 -14   12.40    2.30
  -7   6  14   11.60    1.80
   7  -6  14    9.80    1.90
   7  -6  14   10.20    2.00
  -7   7 -14   15.70    2.30
   7   7 -14   13.40    2.30
   7  -7  14   17.40    2.10
   7  -7  14   18.50    2.20
  -7   7  14   17.30    1.90
  -7   8 -14   15.50    2.60
   7  -8  14   11.30    1.60
  -7   8  14   12.40    1.50
   7  -8  14   10.60    1.70
   8   6 -14    2.80    2.20
   6  -8  14    1.90    0.90
  -6   8  14    2.60    0.90
   6  -8  14    3.20    1.00
   8   5 -14    2.40    1.90
   8   5 -14    7.50    2.30
  -5   8  14    5.20    1.10
   5  -8  14    5.00    1.00
   5  -8  14    3.80    1.00
   8   4 -14   60.89    5.20
   8   4 -14   55.89    3.50
  -4   8 -14   65.49    5.10
   8   4 -14   59.79    6.10
  -4   8  14   63.89    4.40
   4  -8  14   55.79    5.00
   8   3 -14   28.50    4.00
   8   3 -14   28.70    2.60
   8   3  14   16.30    6.20
   3  -8  14   26.40    2.60
  -3   8  14   24.20    2.60
   3  -8  14   25.50    2.70
   8   2 -14    5.70    1.40
   8   2 -14    7.20    2.00
  -2   8 -14    7.10    1.90
  -2   8  14    9.80    1.80
   8   2  14    5.40    5.80
   2  -8  14    6.00    1.30
   2  -8  14    3.90    1.30
  -2   8  14    6.90    1.40
   8   1 -14   37.80    3.10
  -1   8 -14   41.40    4.10
   8   1 -14   36.30    4.30
  -1   8  14   32.10    3.50
   1  -8  14   33.10    3.20
   1  -8  14   31.40    3.30
  -1   8  14   33.60    3.00
   8   1  14   30.40    6.90
   8   0 -14   37.50    3.40
   0   8 -14   43.20    4.50
   8   0 -14   42.60    4.60
   8   0  14   44.90    7.50
   0  -8  14   51.99    3.70
   0   8  14   49.20    3.90
   0   8  14   45.70    3.40
   0  -8  14   40.90    3.60
   8  -1 -14   -0.60    1.90
   8  -1 -14    1.30    1.00
   1   8  14    2.00    1.20
   8  -1  14    2.40    1.40
   1   8  14    7.60    4.60
   1   8  14    1.50    1.40
   8  -1  14    0.40    1.60
   8  -1  14    7.30    6.20
  -1  -8  14    0.60    1.10
   8  -2 -14    1.50    1.00
   8  -2 -14    3.90    2.10
   2   8 -14    1.30    1.80
   2   8  14   -6.70    4.80
   8  -2  14    2.40    7.30
   8  -2  14   -1.10    1.20
   8  -2  14    1.20    1.40
   2   8  14    2.80    1.40
  -8   2  14    1.20    1.00
  -2  -8  14    1.20    0.90
   8  -3 -14   10.40    2.80
   8  -3 -14   12.00    2.00
   8  -3  14    9.80    1.60
  -3  -8  14   12.10    2.10
   8  -3  14    9.10    1.60
   3   8  14   10.60    5.60
   8  -3  14   15.60    9.10
  -8   3  14   11.10    2.00
   8  -4 -14   16.00    2.10
  -8   4 -14   18.10    3.10
   8  -4  14   18.00    2.20
   5   8 -14   64.89    5.00
   8  -5 -14   60.69    3.70
   8  -5  14   71.59    4.10
  -8   5  14   65.49    3.80
   8  -5  14   63.19    4.00
  -5  -8  14   71.19    3.80
   6   8 -14    3.40    1.70
   8  -6 -14    0.90    1.20
  -8   6 -14    1.40    1.00
  -8   6  14    0.90    0.80
   8  -6  14    1.10    0.80
   8  -6  14    1.50    0.90
  -8   7 -14   12.80    2.00
  -8   7  14   10.70    1.50
   8  -7  14   11.00    1.70
   8  -7  14   10.60    1.50
  -8   8  14   15.50    1.70
   8  -8  14   14.50    2.40
   8  -8  14   12.40    1.80
   9   6 -14    5.80    2.60
   6  -9  14    1.50    0.80
  -6   9  14    1.10    0.70
   6  -9  14    2.10    0.80
   9   5 -14    5.20    2.20
   5  -9  14    4.80    1.00
  -5   9  14    5.80    1.00
   5  -9  14    4.20    1.00
   9   4 -14   12.00    2.10
   9   4 -14   15.50    3.60
   4  -9  14   17.90    2.20
  -4   9  14   14.80    2.60
   4  -9  14   14.40    2.00
  -4   9  14   15.30    1.90
   9   3 -14    7.60    1.60
   9   3 -14    3.70    1.80
  -3   9 -14    7.10    2.60
   3  -9  14    4.20    1.10
  -3   9  14    3.60    1.30
   3  -9  14    5.10    1.20
  -3   9  14    3.70    1.00
   9   2 -14   19.20    2.00
  -2   9 -14   15.50    2.60
   9   2 -14   16.40    3.60
  -2   9  14   20.70    2.20
   2  -9  14   17.80    2.30
   2  -9  14   18.20    2.60
  -2   9  14   21.80    2.60
  -1   9 -14   20.60    3.60
   9   1 -14   21.00    3.00
   9   1 -14   26.60    4.00
   1  -9  14   21.60    3.10
   1  -9  14   17.40    2.40
  -1   9  14   24.80    2.70
  -1   9  14   23.50    2.30
   0   9 -14    1.70    1.70
   9   0 -14    1.80    1.90
   0  -9  14    1.00    1.20
   0   9  14    0.40    1.00
   0   9  14   -0.10    1.10
   1   9 -14    1.80    1.60
   9  -1 -14    3.40    2.10
   1   9  14    3.30    1.20
  -1  -9  14    1.80    0.90
   9  -2 -14   26.40    2.40
   9  -2 -14   22.10    4.90
   2   9 -14   28.10    3.60
  -2  -9  14   30.50    2.50
   9  -2  14   30.90    3.20
   9  -2  14   32.30    3.10
  -9   2  14   30.50    2.50
   3   9 -14   23.50    3.30
   9  -3 -14   22.30    2.10
   9  -3 -14   20.20    5.00
   9  -3  14   29.90    2.60
  -3  -9  14   28.50    2.40
  -9   3  14   22.10    2.10
   9  -3  14   24.50    2.40
   9  -4 -14    1.80    0.80
   4   9 -14    3.20    1.70
   9  -4  14    2.60    1.00
  -4  -9  14    2.30    0.90
   9  -4  14    1.90    1.00
  -9   4  14    2.40    0.90
   9  -5 -14   20.60    2.00
   5   9 -14   17.60    3.00
   9  -5  14   19.30    2.00
  -9   5  14   19.00    1.90
   9  -5  14   21.50    2.10
   6   9 -14    7.80    1.60
  -9   6 -14    7.60    1.20
   9  -6 -14    5.60    1.20
  -9   6  14    6.50    1.00
   9  -6  14    9.00    1.60
   9  -6  14    6.90    1.30
  -5  10  14    3.90    0.80
   5 -10  14    3.30    1.00
  10   4 -14   27.30    3.70
  -4  10  14   28.10    2.00
   4 -10  14   30.20    2.40
  -4  10  14   27.40    3.10
   4 -10  14   26.10    2.30
  10   3 -14    3.10    0.90
  10   3 -14    3.30    1.90
  -3  10  14    5.10    1.30
   3 -10  14    5.10    1.00
   3 -10  14    2.30    1.60
  -3  10  14    3.60    0.90
  10   2 -14   25.10    3.90
  10   2 -14   25.40    2.10
   2 -10  14   28.10    2.50
  -2  10  14   27.90    2.20
  -2  10  14   28.20    2.60
  10   1 -14    8.40    2.10
  -1  10 -14    6.90    2.20
  10   1 -14    8.30    1.50
  -1  10  14   11.60    2.10
   1 -10  14    7.40    1.20
  -1  10  14    7.10    1.20
   0  10 -14   16.40    3.50
  10   0 -14   14.40    2.60
  10   0 -14   17.70    1.90
   0 -10  14   20.80    2.20
   0  10  14   17.00    2.20
  10  -1 -14   25.90    4.90
  10  -1 -14   21.60    2.00
   1  10 -14   17.60    3.40
  -1 -10  14   23.50    2.20
 -10   1  14   20.70    2.00
  10  -2 -14   17.20    3.70
  10  -2 -14   11.00    1.50
   2  10 -14    9.60    2.00
 -10   2  14    9.70    1.50
  10  -3 -14    7.00    1.40
   3  10 -14    4.70    1.70
  -3 -10  14    4.50    1.00
  10  -4 -14   30.80    2.10
   4  10 -14   32.00    3.20
  10  -4  14   27.60    2.50
  10  -4  14   25.50    2.50
 -10   4  14   25.70    2.00
   5  10 -14    8.50    1.60
 -10   5 -14   13.20    1.60
  10  -5 -14   10.00    1.70
  10  -5  14   11.60    1.80
  10  -5  14    9.80    1.70
 -10   5  14   11.60    1.40
  11   2 -14   18.20    3.50
  11   2 -14   21.50    2.60
   2 -11  14   18.90    2.00
  11   1 -14   21.60    3.90
   1 -11  14   16.80    2.00
 -11  -1  14   19.30    1.80
  11   0 -14   19.80    1.60
 -11   0  14   19.60    1.70
   0 -11  14   15.20    2.20
  11  -1 -14   35.30    2.10
   1  11 -14   28.30    4.10
 -11   1  14   31.90    2.00
  -1 -11  14   34.00    2.40
  11  -2 -14   46.60    2.50
   2  11 -14   42.30    3.70
  -2 -11  14   51.69    2.80
   0   0  15   -0.50    1.90
   0   0  15    0.20    1.20
   1   0 -15  226.08   10.50
   0   1 -15  226.28   10.20
   1   0  15  239.68   11.40
  -1   0  15  234.88   10.60
   0   1  15  231.58   10.20
  -1   0  15  230.48   10.20
   0   1  15  227.18   11.20
   0  -1  15  238.08   10.20
   1   0  15  234.28   10.20
   0  -1  15  200.28    9.80
   0  -1  15  219.28   10.50
   0  -1  15  234.38   12.40
   1   1 -15  122.39    6.20
  -1   1  15  121.09    6.10
   1   1  15  114.59    6.10
   1  -1  15  106.29    5.90
  -1  -1  15  113.79    5.90
   1  -1  15  111.39    6.00
   1  -1  15  107.89    7.00
  -1   1  15  121.29    7.10
  -1  -1  15  112.89    9.50
   1   1  15  135.89    8.60
  -1  -1  15  119.39    6.10
   2   1 -15   95.29    5.50
  -1   2 -15   84.89    5.10
   1  -2  15   96.09    5.20
   2   1  15   87.99    6.70
  -2  -1  15   73.19    9.40
  -2  -1  15   85.29    5.00
  -1   2  15   89.69    5.20
   1  -2  15   88.09    5.00
  -1   2  15   86.09    6.20
  -2  -1  15   88.09    5.10
   2   1  15   94.19    5.20
   1  -2  15  103.89    8.80
   2   0  15    8.90    2.30
  -2   0  15    8.10    1.50
   0  -2  15   14.40    4.20
   0   2  15    9.30    2.20
   0  -2  15   11.60    2.50
   0   2  15    9.30    1.70
   0  -2  15   13.60    2.40
   2   0  15   11.80    2.40
   1   2 -15  213.38    9.50
  -1  -2  15  201.08   13.60
   1   2  15  204.78   11.00
  -1  -2  15  199.38    9.20
   1   2  15  219.28    9.50
  -2   1  15  205.28    9.50
   2  -1  15  217.58    9.50
   2  -1  15  201.88    9.20
  -2   1  15  211.78   10.20
  -1  -2  15  206.68    9.40
   2  -1  15  196.08   10.80
   2   2 -15  284.97   12.50
   2  -2  15  289.27   12.40
  -2  -2  15  293.07   17.30
   2   2  15  274.77   14.20
  -2   2  15  291.57   12.40
   2  -2  15  271.67   12.10
  -2  -2  15  281.47   12.30
   2   2  15  285.27   12.30
  -2   2  15  294.57   13.50
   2  -2  15  273.27   13.50
  -2  -2  15  279.87   12.00
   3   2 -15  504.95   20.40
   3   2 -15  507.65   20.40
  -2   3 -15  486.75   20.00
   3   2  15  494.05   19.90
   3   2  15  493.65   22.50
  -3  -2  15  475.35   19.60
  -3  -2  15  481.65   25.70
  -2   3  15  485.95   20.10
   2  -3  15  497.15   20.10
  -2   3  15  482.05   21.50
  -2   3  15  482.95   19.50
   2  -3  15  474.55   19.80
  -3  -2  15  490.45   19.90
   3   1 -15  131.69    7.80
  -1   3 -15  142.79    7.10
  -1   3  15  151.18    7.30
   1  -3  15  134.49   12.20
  -3  -1  15  143.79    6.80
   1  -3  15  145.29    7.00
   1  -3  15  141.39    7.10
   3   1  15  143.59    7.10
   3   1  15  140.49    9.30
  -3  -1  15  139.39    7.10
  -1   3  15  139.89    8.70
   0   3 -15  167.48    8.30
   3   0  15  190.48    8.50
   3   0  15  177.58   10.50
  -3   0  15  174.88    8.40
   0  -3  15  175.48   13.20
   0  -3  15  185.18    8.40
   0   3  15  188.18   10.30
   0  -3  15  164.08    8.10
   0   3  15  179.78    8.50
  -3   0  15  168.18    8.00
   1   3 -15  304.57   13.80
   3  -1 -15  303.27   13.50
  -3   1  15  325.77   13.90
   3  -1  15  337.97   13.90
   1   3  15  327.07   13.80
   1   3  15  321.87   15.80
  -1  -3  15  344.57   13.80
   3  -1  15  303.87   13.50
   3  -1  15  332.77   15.90
  -1  -3  15  322.47   13.50
   3  -2 -15  489.85   21.30
   2   3 -15  516.75   21.80
   2   3 -15  503.85   21.80
   2   3  15  533.15   21.60
   3  -2  15  527.85   21.50
  -3   2  15  528.95   21.20
  -2  -3  15  544.35   27.70
  -3   2  15  541.65   21.90
  -2  -3  15  559.34   21.40
   3  -2  15  557.24   23.80
   2   3  15  536.75   24.10
  -2  -3  15  546.55   21.60
   3  -2  15  572.94   21.90
   3   3 -15  296.87   13.20
   3   3 -15  250.57   12.70
   3   3 -15  278.57   13.00
   3  -3 -15  253.07   12.40
   3  -3  15  306.97   13.20
  -3   3  15  308.07   12.40
   3  -3  15  297.37   19.20
  -3  -3  15  295.77   20.60
  -3  -3  15  306.27   12.50
  -3  -3  15  325.97   12.80
  -3   3  15  305.77   13.10
   3  -3  15  296.57   12.70
   3   3  15  273.17   12.60
   3   3  15  293.37   15.40
  -3   4 -15  399.56   16.50
   4   3 -15  399.46   16.10
   4   3 -15  400.36   17.20
   4   3 -15  392.96   17.20
  -4  -3  15  391.86   16.10
   4   3  15  388.26   19.60
  -4  -3  15  373.86   25.60
  -4  -3  15  401.16   16.40
  -3   4  15  348.27   16.10
   3  -4  15  380.36   16.40
   3  -4  15  404.96   16.80
   4   2 -15  434.76   17.40
   4   2 -15  344.67   17.00
   4   2 -15  417.96   17.50
  -2   4  15  407.36   16.30
   4   2  15  402.96   19.80
   2  -4  15  348.17   18.00
   4   2  15  409.06   16.60
  -4  -2  15  412.96   16.70
  -4  -2  15  399.36   24.60
   2  -4  15  410.66   17.80
  -2   4  15  391.76   18.70
  -4  -2  15  394.46   17.20
   4   1 -15   27.80    4.20
   4   1 -15   32.20    3.50
   4   1 -15   34.50    3.00
  -1   4 -15   36.00    3.30
   1  -4  15   37.20    3.20
   4   1  15   37.30    3.60
   4   1  15   35.00    6.00
  -4  -1  15   38.10    3.10
  -4  -1  15   37.40    3.40
  -1   4  15   34.50    3.50
  -1   4  15   35.10    5.20
   1  -4  15   36.90    8.00
  -1   4  15   30.10    3.60
   0   4 -15  555.54   23.10
   4   0 -15  573.14   22.70
   4   0  15  597.64   23.10
  -4   0  15  592.74   23.20
   0   4  15  590.24   23.20
   0  -4  15  558.24   22.80
   0   4  15  516.55   23.00
   0  -4  15  562.14   29.50
   4   0  15  582.04   25.90
   0  -4  15  591.04   23.10
   0   4  15  612.84   25.60
   0   4  15  518.95   22.40
   1   4 -15  564.24   24.40
   4  -1 -15  590.04   23.90
   1   4 -15  597.44   24.40
   4  -1  15  595.84   27.00
  -1  -4  15  605.34   24.10
   1   4  15  631.44   24.40
  -4   1  15  610.14   24.50
  -1  -4  15  620.94   31.00
   1   4  15  629.84   26.90
  -1  -4  15  618.44   24.20
   1   4  15  583.44   24.20
   4  -1  15  621.24   24.40
  -4   1  15  605.94   23.80
   4  -1  15  589.44   24.00
   4  -2 -15  225.08   10.00
   2   4 -15  226.68   10.60
   2   4  15  201.38   10.40
   4  -2  15  233.18   10.30
  -4   2  15  216.18    9.80
  -2  -4  15  220.98   10.80
  -2  -4  15  233.08   19.40
   4  -2  15  229.88   13.60
   2   4  15  225.98   13.00
  -4   2  15  216.38   10.60
  -2  -4  15  230.28   10.20
   3   4 -15   89.09    5.80
   3   4 -15   87.99    5.00
   3   4 -15   94.09    6.00
   4  -3 -15   91.39    5.40
  -3  -4  15   86.09    5.00
   3   4  15   88.69    8.30
   4  -3  15  101.89   10.30
   4  -3  15   95.89    5.70
  -3  -4  15   91.39    5.40
  -4   3  15   78.49    5.80
   4  -3  15   88.79    5.40
  -3  -4  15   91.89   17.60
   4  -4 -15   52.39    4.30
   4   4 -15   42.00    4.60
  -4   4 -15   46.20    3.90
   4   4 -15   42.20    3.40
   4   4 -15   41.80    4.60
   4  -4  15   52.69    4.30
   4  -4  15   54.79    4.00
  -4  -4  15   57.79    3.70
  -4   4  15   56.39    3.70
  -4  -4  15   41.40    5.40
   4   4  15   54.69    7.50
   5   4 -15   28.70    2.80
   4  -5 -15   35.50    4.40
   5   4 -15   25.70    4.20
  -4   5 -15   29.50    3.20
   5   4 -15   31.90    4.30
   4  -5  15   25.40    3.20
   4  -5  15   25.50    3.30
   5   4  15   23.00    5.00
  -4   5  15   31.50    2.90
  -5  -4  15   26.90    2.70
   5   3 -15   -0.60    1.70
  -3   5 -15   -0.40    1.20
   5   3 -15   -0.60    2.10
   5   3  15   -2.30    3.20
   3  -5  15   -0.10    1.10
   3  -5  15    0.90    1.10
  -5  -3  15    0.90    0.90
  -3   5  15   -0.20    1.20
   5   2 -15   64.79    6.90
   5   2 -15   59.09    3.90
   5   2 -15   65.89    5.10
  -2   5 -15   61.29    4.30
  -2   5  15   50.69    6.70
   2  -5  15   55.19    4.10
   5   2  15   46.60    7.40
  -5  -2  15   50.49    4.50
  -2   5  15   56.89    3.80
   2  -5  15   54.89    4.20
   5   1 -15   85.89    5.70
  -1   5 -15   81.89    5.10
   5   1 -15   79.09    4.70
  -1   5  15   80.79    5.70
  -1   5  15   76.89    4.70
  -5  -1  15   76.69    5.10
   5   1  15   82.29    8.50
   5   1  15   73.79    5.20
   1  -5  15   73.99    4.70
   1  -5  15   76.79    4.80
   1  -5  15   75.69   12.60
  -1   5  15   80.39    7.50
   5   0 -15  237.28   11.00
   0   5 -15  253.17   11.60
   5   0 -15  251.47   11.90
   0   5  15  263.97   14.10
   0  -5  15  254.57   11.20
   0  -5  15  234.38   22.40
   0   5  15  255.57   12.00
   5   0  15  251.07   14.80
   0  -5  15  248.48   11.20
   5   0  15  258.97   11.50
  -5   0  15  252.97   11.50
   5  -1 -15  414.36   17.70
   1   5 -15  410.86   17.50
   5  -1 -15  395.26   16.70
   1   5 -15  374.06   17.30
  -1  -5  15  371.36   27.00
  -1  -5  15  386.16   16.80
   5  -1  15  431.16   21.10
  -5   1  15  421.86   17.40
  -1  -5  15  426.86   17.00
   1   5  15  415.96   17.30
   5  -1  15  409.36   17.10
   1   5  15  408.46   17.10
   1   5  15  405.36   20.00
   5  -2 -15  332.37   15.00
   2   5 -15  332.97   14.00
   2   5 -15  322.77   14.90
   2   5 -15  326.67   15.00
   5  -2 -15  323.67   14.10
  -2  -5  15  330.87   14.20
   5  -2  15  336.77   14.40
   5  -2  15  345.97   14.70
  -5   2  15  334.67   14.00
   2   5  15  342.17   17.70
  -2  -5  15  342.27   33.60
  -2  -5  15  357.86   14.40
   5  -2  15  345.97   19.00
   5  -3 -15    6.10    1.90
   3   5 -15    4.20    2.20
   3   5 -15    5.10    1.80
   3   5 -15    5.00    1.20
   5  -3  15    3.40    1.50
  -5   3  15    5.20    1.40
  -3  -5  15    3.70    1.10
   3   5  15    6.80    3.60
   5  -3  15    1.30    1.40
   5  -3  15    8.50    5.60
   4   5 -15  423.96   16.90
   5  -4 -15  422.16   17.20
   4   5 -15  413.06   18.40
   5  -4 -15  433.76   18.00
   4   5 -15  418.06   18.50
  -5   4 -15  416.26   17.30
   4   5  15  404.96   21.20
  -4  -5  15  415.06   17.10
  -5   4  15  403.56   16.90
   5  -4  15  384.66   17.80
   5  -4  15  398.26   17.50
   5   5 -15  335.17   13.90
  -5   5 -15  338.07   14.30
   5   5 -15  362.06   18.20
   5   5 -15  325.17   15.60
   5  -5  15  333.27   14.50
   5  -5  15  286.67   14.70
   5   5  15  359.16   19.10
  -5  -5  15  314.97   14.00
  -5   5  15  333.27   13.90
  -5   6 -15  114.79    6.30
   6   5 -15  114.99    7.20
  -5   6 -15  113.79    6.00
   6   5 -15  127.09    7.70
   6   5 -15  112.39    5.90
   6   5  15  109.59   11.70
  -5   6  15  121.29    6.00
   5  -6  15  123.79    6.60
   5  -6  15  111.59    6.70
   6   4 -15  375.56   15.80
  -4   6 -15  378.66   16.10
   6   4 -15  379.26   17.30
   4  -6  15  395.76   16.60
   6   4  15  345.37   20.30
   4  -6  15  384.16   16.20
  -4   6  15  370.76   15.60
   6   3 -15   98.89    7.00
  -3   6 -15   96.79    5.80
   6   3 -15   95.99    7.10
   6   3 -15   95.89    5.50
   6   3  15  101.39   13.70
   3  -6  15   99.19    5.80
  -3   6  15   91.69    5.20
  -3   6  15   94.19    7.10
   3  -6  15  100.69    5.80
   6   2 -15   29.90    4.30
   6   2 -15   22.50    2.70
  -2   6 -15   24.90    3.20
  -2   6  15   24.10    2.80
   2  -6  15   25.90    2.90
  -2   6  15   21.70    3.10
   6   2  15   14.40    4.80
   2  -6  15   22.40    2.90
   6   1 -15  159.08    7.80
  -1   6 -15  157.08    8.30
   6   1 -15  155.18    9.00
   1  -6  15  164.98    7.90
   1  -6  15  154.88    7.80
  -1   6  15  152.88    7.50
  -1   6  15  161.08    8.20
   6   1  15  156.58   12.50
  -1   6  15  164.68   11.30
   6   0 -15  142.09    8.20
   6   0 -15  131.09    7.00
   0   6 -15  130.19    7.50
   0   6  15  146.49    7.50
   0  -6  15  136.99    7.10
   0  -6  15  137.99    7.10
   6   0  15  136.69    7.10
   0   6  15  141.29    6.80
   6   0  15  143.49   11.80
   0   6  15  140.59   10.30
   1   6 -15   41.80    4.30
   1   6 -15   46.90    3.50
   6  -1 -15   51.39    4.80
   6  -1 -15   47.70    3.80
   1   6  15   48.60    7.30
  -1  -6  15   48.40    3.70
   6  -1  15   50.19    4.20
  -1  -6  15   53.09    3.80
   1   6  15   49.70    3.70
   1   6  15   51.39    4.30
   6  -1  15   60.39    9.70
   6  -1  15   49.00    3.90
   2   6 -15  294.57   12.20
   6  -2 -15  318.97   13.90
   2   6 -15  306.47   13.80
   6  -2 -15  300.37   12.80
  -6   2  15  263.47   12.20
   2   6  15  293.67   16.50
   6  -2  15  305.77   13.10
   6  -2  15  280.87   18.60
   6  -2  15  271.57   12.70
  -2  -6  15  278.27   12.60
  -2  -6  15  275.07   12.50
   3   6 -15  155.08    9.70
   3   6 -15  186.98    9.70
   6  -3 -15  181.18    9.40
   6  -3 -15  178.78    8.40
   3   6 -15  180.68    8.00
  -3  -6  15  183.08    8.40
   3   6  15  138.89   14.30
   6  -3  15  162.78   16.70
   6  -3  15  154.58    8.60
  -6   3  15  175.38    8.10
   6  -3  15  197.18    9.00
   4   6 -15  130.69    6.50
  -6   4 -15  133.99    6.90
   6  -4 -15  127.59    6.70
   4   6 -15  124.29   10.30
   4   6 -15  133.19    8.20
   6  -4  15  132.89    7.40
  -6   4  15  139.19    6.60
   6  -4  15  125.19    7.10
  -4  -6  15  138.49    6.80
   4   6  15  136.99   11.50
   5   6 -15   48.50    4.90
   6  -5 -15   41.20    3.60
   5   6 -15   42.80    5.20
   5   6 -15   39.60    3.50
  -6   5 -15   48.30    3.80
   6  -5  15   49.30    4.20
   5   6  15   51.59    9.80
  -6   5  15   50.69    3.50
  -5  -6  15   51.99    3.60
   6  -5  15   48.00    4.00
  -6   6 -15    3.10    1.60
  -6   6 -15    0.10    1.30
   6   6 -15    0.80    2.20
   6   6 -15    3.70    2.40
   6  -6  15    1.10    1.40
   6  -6  15    1.60    1.00
   6   6  15   -5.10    5.70
   7   6 -15   12.90    2.80
  -6   7 -15   16.70    2.80
   7   6 -15   19.00    3.60
  -6   7  15   17.50    1.90
   6  -7  15   18.10    2.20
   6  -7  15   19.10    2.20
   7   5 -15   21.40    4.20
  -5   7 -15   30.50    3.60
   7   5 -15   20.90    3.90
   7   5 -15   26.40    2.50
   5  -7  15   25.00    2.70
   7   5  15   23.20    8.30
   7   4 -15  179.88    8.10
   7   4 -15  181.08    9.90
  -4   7 -15  173.48    8.60
   7   4 -15  176.08    9.60
  -4   7  15  166.88    8.00
   4  -7  15  175.98    8.70
   4  -7  15  175.98    8.50
   7   4  15  173.38   14.50
   7   3 -15   46.80    4.80
  -3   7 -15   48.60    4.10
   7   3 -15   47.00    3.50
   7   3 -15   52.29    6.10
   3  -7  15   51.79    3.80
   7   3  15   33.60    6.40
  -3   7  15   40.10    4.40
   3  -7  15   47.90    3.70
  -3   7  15   47.00    3.50
  -2   7 -15   18.60    3.20
   7   2 -15   15.70    2.60
  -2   7  15   16.90    2.60
   2  -7  15   20.20    2.60
   2  -7  15   19.70    2.70
  -2   7  15   20.90    2.60
   7   2  15   11.80    4.80
   7   1 -15  118.99    9.70
  -1   7 -15  109.29    5.90
   7   1 -15  120.29    6.40
  -1   7 -15  111.29    6.80
  -1   7  15  116.69    6.60
  -1   7  15  116.79   10.50
   1  -7  15  113.09    6.20
  -1   7  15  118.49    6.00
   7   1  15  122.59   12.20
   1  -7  15  119.39    6.40
   0   7 -15  397.36   17.50
   0   7 -15  374.16   15.80
   7   0 -15  369.56   22.00
   7   0 -15  391.56   16.60
   0   7  15  393.76   20.40
   0   7  15  408.76   16.90
   0  -7  15  400.46   16.40
   7   0  15  393.66   21.90
   0   7  15  399.36   16.20
   7   0  15  397.76   16.40
   0  -7  15  398.56   16.60
   7  -1 -15  137.59    7.30
   1   7 -15  134.29    8.20
  -1  -7  15  152.78    7.50
   7  -1  15  139.79   13.80
   1   7  15  157.68    7.20
   1   7  15  142.19    7.70
   1   7  15  132.09   11.60
   7  -1  15  156.88    7.40
  -1  -7  15  154.58    7.20
   7  -1  15  154.88    7.50
   2   7 -15   19.50    3.70
   7  -2  15   12.10    6.90
   7  -2  15   17.00    2.70
   2   7  15   10.40    4.30
  -2  -7  15   19.30    2.60
  -7   2  15   18.20    2.40
   7  -2  15   15.10    3.00
   3   7 -15  152.78    8.70
   7  -3 -15  148.49    8.50
   7  -3 -15  152.38    7.20
   3   7  15  139.89   12.20
   7  -3  15  138.19    7.50
  -7   3  15  139.09    6.90
   7  -3  15  136.09   19.30
   7  -3  15  136.49    7.40
  -3  -7  15  143.69    7.20
   7  -4 -15    4.30    2.90
   4   7 -15    4.20    1.90
  -7   4 -15    4.20    1.50
   4   7  15    6.20    5.40
  -4  -7  15    7.30    1.40
   7  -4  15    5.00    1.40
  -7   4  15    5.30    1.30
   7  -4  15    4.90    1.50
  -7   5 -15    1.60    1.50
   7  -5 -15    1.40    1.10
   7  -5  15    1.00    1.10
   7  -5  15    1.80    1.80
   5   7  15   -5.10   11.20
  -7   6 -15    5.30    1.30
   6   7 -15    7.10    2.00
   7  -6  15    9.20    2.00
   7  -6  15    6.10    1.30
  -7   6  15    9.80    1.70
  -7   7 -15   71.19    4.10
   7   7 -15   75.89    5.10
  -7   7  15   70.49    3.80
   7  -7  15   71.69    4.10
   7  -7  15   72.49    4.20
   7  -8  15   11.10    1.40
   7  -8  15   13.70    1.70
  -7   8  15   13.80    1.50
   8   6 -15   31.20    4.90
   6  -8  15   33.60    2.60
  -6   8  15   34.50    2.40
   6  -8  15   30.90    2.60
   8   5 -15   30.80    4.20
  -5   8  15   35.40    2.60
   5  -8  15   35.20    2.80
   5  -8  15   37.40    2.80
   8   4 -15   44.50    4.50
   8   4 -15   39.80    2.80
  -4   8 -15   42.50    4.40
   4  -8  15   38.40    3.00
  -4   8  15   37.70    2.80
   4  -8  15   39.10    3.00
  -4   8  15   41.60    3.90
   8   3 -15    7.10    2.00
  -3   8 -15    8.10    2.00
  -3   8  15    9.80    2.00
   8   3  15   -7.40    6.20
  -3   8  15    5.70    1.70
   8   2 -15   35.40    2.80
   8   2 -15   28.80    4.20
   2  -8  15   27.50    2.80
   2  -8  15   29.10    3.00
  -2   8  15   29.20    2.70
   8   2  15   26.00    6.60
   8   1 -15  283.07   11.80
   8   1 -15  278.97   13.40
  -1   8 -15  279.17   12.70
   8   1  15  247.08   18.50
  -1   8  15  263.77   11.90
   1  -8  15  257.27   11.50
  -1   8  15  260.37   11.50
   1  -8  15  259.37   11.70
   8   0 -15  328.37   13.90
   8   0 -15  326.07   15.40
   0   8 -15  325.07   14.90
   0   8  15  354.66   14.30
   0  -8  15  297.97   15.30
   8   0  15  312.77   20.70
   0   8  15  324.77   13.60
   0   8  15  311.97   18.60
   0  -8  15  336.77   14.00
   8  -1 -15   31.80    2.90
   8  -1 -15   30.30    4.20
   1   8 -15   34.80    3.90
   1   8  15   29.80    3.40
   8  -1  15   24.90    7.40
   1   8  15   29.40    6.00
  -1  -8  15   38.60    3.10
   8  -2 -15   71.99    5.80
   8  -2 -15   65.69    4.10
   2   8 -15   62.69    5.40
   2   8  15   58.79   11.40
   8  -2  15   77.09    5.30
  -8   2  15   73.49    4.20
  -2  -8  15   69.49    4.20
   8  -2  15   87.39   16.90
  -8   3 -15   33.70    3.10
   8  -3 -15   36.00    5.20
   3   8  15   22.10    6.90
   8  -3  15   33.00    3.30
   8  -3  15   28.80    2.90
   8  -4 -15   10.20    1.80
  -8   4 -15    9.70    1.70
  -8   4  15    7.90    1.30
   8  -4  15   10.10    2.00
   8  -4  15   12.40    2.20
  -4  -8  15   11.50    1.90
   8  -5 -15   13.90    2.10
   5   8 -15   12.90    3.00
  -5  -8  15   18.90    1.90
  -8   5  15   15.60    1.90
   8  -5  15   16.00    2.20
   8  -5  15   14.90    2.10
  -8   6 -15    2.70    1.10
   6   8 -15    3.20    1.60
   8  -6 -15    2.80    1.20
   8  -6  15    2.90    1.00
   8  -6  15    1.30    0.90
  -8   6  15    1.50    0.80
   7   8 -15   18.10    2.90
  -8   7 -15   17.80    2.60
   8  -7  15   17.90    1.80
  -8   7  15   17.00    1.60
   8  -7  15   15.70    1.60
  -6   9  15   64.49    3.20
   6  -9  15   64.69    3.40
   6  -9  15   58.29    3.30
   9   5 -15   52.39    4.60
  -5   9  15   43.30    2.70
   5  -9  15   46.20    2.90
   5  -9  15   44.70    2.90
   9   4 -15   12.00    2.10
   9   4 -15   15.10    3.40
  -4   9  15   10.80    1.60
   4  -9  15   14.20    1.90
   4  -9  15   15.50    1.90
  -4   9  15   11.20    2.00
   9   3 -15    8.80    1.60
  -3   9 -15   13.50    2.60
   9   3 -15    9.30    2.10
  -3   9  15   10.50    1.70
  -3   9  15    9.70    1.70
   3  -9  15    9.80    2.00
   3  -9  15    6.10    1.20
   9   2 -15   27.50    2.30
   9   2 -15   31.20    4.00
  -2   9 -15   28.40    3.70
  -2   9  15   28.70    3.00
  -2   9  15   23.90    2.30
   2  -9  15   23.50    2.60
   2  -9  15   23.50    2.40
   9   1 -15   54.49    3.20
   9   1 -15   50.29    4.90
  -1   9 -15   42.20    4.20
  -1   9  15   50.79    3.60
  -1   9  15   47.40    3.20
   1  -9  15   53.69    3.40
   0   9 -15   66.09    5.00
   9   0 -15   61.99    5.50
   9   0 -15   65.59    3.90
   0  -9  15   76.89    4.20
   0   9  15   78.69    4.50
   9  -1 -15  109.59    7.20
   9  -1 -15  112.09    5.60
   1   9 -15  106.49    6.60
  -9   1  15  122.49    5.60
  -1  -9  15  124.29    5.80
  -9   2 -15   58.29    3.70
   9  -2 -15   58.39    3.40
   9  -2 -15   50.79    5.60
   2   9 -15   59.69    4.70
  -2  -9  15   58.39    3.50
  -9   2  15   51.79    3.30
   9  -2  15   55.99    3.70
   9  -3 -15   47.50    3.10
  -9   3 -15   47.50    3.50
   3   9 -15   48.60    4.30
   9  -3  15   56.09    3.40
   9  -3  15   46.50    3.30
  -9   3  15   51.49    3.10
  -3  -9  15   48.60    3.20
   4   9 -15   14.70    3.10
   9  -4 -15   18.80    2.00
   9  -4  15   18.40    2.10
  -9   4  15   17.40    1.90
   9  -4  15   15.40    2.00
  -4  -9  15   18.10    1.90
  -9   5 -15   16.70    1.90
   9  -5 -15   16.20    1.90
   5   9 -15   18.50    2.80
  -9   5  15   16.50    1.70
   9  -5  15   14.50    1.70
   9  -5  15   16.60    1.90
   9  -6 -15   42.10    3.00
   6   9 -15   39.30    3.20
  -9   6 -15   38.10    2.70
   9  -6  15   36.90    2.40
  -9   6  15   38.10    2.30
  10   4 -15   11.60    2.20
   4 -10  15   10.60    2.20
  -4  10  15   13.70    1.50
   4 -10  15   15.30    1.80
  10   3 -15   11.30    2.20
   3 -10  15   13.00    1.80
  -3  10  15   13.40    1.60
  -3  10  15   15.20    2.70
  10   2 -15   62.59    3.10
  10   2 -15   57.29    5.90
  -2  10  15   57.29    3.20
  -2  10  15   55.59    3.60
   2 -10  15   60.89    3.50
  -1  10 -15   21.50    3.90
  10   1 -15   17.10    1.80
 -10  -1  15   18.40    1.90
   1 -10  15   19.20    2.00
  -1  10  15   13.20    2.20
   0  10 -15   45.20    4.00
  10   0 -15   52.09    6.00
  10   0 -15   44.90    2.80
 -10   0  15   43.20    2.70
   0 -10  15   45.20    3.00
   1  10 -15  188.88    9.20
 -10   1 -15  178.08    8.10
  10  -1 -15  192.38    9.90
  10  -1 -15  195.08    8.20
  -1 -10  15  197.28    8.30
 -10   1  15  191.18    8.10
   2  10 -15   84.39    5.10
  10  -2 -15   80.79    4.00
  -2 -10  15   77.19    4.10
 -10   2  15   77.49    3.90
  10  -3 -15    4.10    0.80
 -10   3  15    4.70    0.90
   4  10 -15   29.40    3.10
  10  -4 -15   29.90    2.00
 -10   4  15   30.40    2.00
  11   1 -15   20.50    1.60
   1 -11  15   17.40    1.90
 -11  -1  15   17.60    1.80
  11   0 -15    9.40    1.60
   0 -11  15   10.20    1.60
 -11   0  15    8.20    1.50
   1  11 -15    6.10    2.20
 -11   1  15    4.10    0.80
  -1 -11  15    2.10    0.90
   0   0  16  629.04   24.90
   0   0  16  620.24   25.70
   0   1 -16  201.28    9.30
   1   0 -16  198.28    9.40
   0   1  16  207.78   10.70
  -1   0  16  197.98    9.90
   1   0  16  212.18   10.70
   0  -1  16  208.48    9.30
   1   0  16  201.78    9.30
   0  -1  16  191.38    9.00
  -1   0  16  200.68    9.30
   0   1  16  207.98    9.30
   1   1 -16  231.28   10.30
   1  -1 -16  227.98   10.40
   1  -1  16  201.68    9.90
   1  -1  16  232.68   10.30
   1  -1  16  219.58   11.30
  -1  -1  16  219.18    9.90
  -1  -1  16  239.08   10.30
  -1   1  16  230.58   11.30
  -1   1  16  228.98   10.20
   1   1  16  236.08   10.20
   1   1  16  227.78   11.70
   2   1 -16  250.47   10.30
  -1   2 -16  241.58   10.00
  -1   2  16  210.78   11.20
   2   1  16  221.18    9.90
   1  -2  16  197.78    9.60
  -1   2  16  215.58   10.00
   2   1  16  196.78   11.60
   1  -2  16  212.68    9.90
  -2  -1  16  206.18    9.50
  -2  -1  16  213.88    9.90
   2   0 -16  804.92   31.50
   0   2 -16  830.12   31.50
   0  -2  16  766.32   34.90
  -2   0  16  816.42   31.60
   2   0  16  845.12   31.60
   0  -2  16  713.73   31.00
   2   0  16  784.42   33.10
   0   2  16  771.32   33.00
   0  -2  16  849.72   31.70
   0   2  16  841.22   31.60
   1   2 -16  733.83   28.80
  -1  -2  16  690.73   33.00
  -2   1  16  759.32   29.00
   2  -1  16  684.73   28.30
  -1  -2  16  766.52   28.90
  -1  -2  16  700.93   28.30
   2  -1  16  728.73   28.80
   1   2  16  742.73   28.80
   1   2  16  735.53   30.70
   2  -1  16  735.93   31.20
   2   2 -16  448.86   19.60
  -2  -2  16  491.55   19.60
  -2  -2  16  456.25   19.10
   2  -2  16  485.25   19.70
   2   2  16  494.05   19.60
  -2  -2  16  466.95   25.40
  -2   2  16  498.75   21.10
  -2   2  16  483.05   19.70
   2  -2  16  479.45   19.30
   2   2  16  484.55   21.90
   3   2 -16  677.13   27.40
   3   2 -16  663.43   27.20
   3   2  16  704.63   26.90
  -2   3  16  651.33   27.80
   2  -3  16  691.43   26.90
  -2   3  16  678.23   28.70
  -3  -2  16  675.03   34.20
  -3  -2  16  691.73   26.90
  -2   3  16  680.43   27.30
  -3  -2  16  638.14   26.40
   3   2  16  686.43   29.70
  -1   3 -16  470.65   19.60
   3   1 -16  477.45   19.90
   1  -3  16  464.15   19.30
  -3  -1  16  462.95   19.00
  -1   3  16  472.75   21.40
   3   1  16  490.05   22.10
  -3  -1  16  496.85   19.70
   3   1  16  487.65   19.50
   1  -3  16  486.85   19.70
  -1   3  16  466.25   19.70
   0   3 -16  490.35   20.10
   3   0  16  498.15   22.40
  -3   0  16  486.75   20.10
   0  -3  16  474.75   19.80
   0  -3  16  526.05   20.20
   0   3  16  507.45   22.20
   0   3  16  488.35   20.10
   0  -3  16  403.06   31.90
   3   0  16  520.85   20.20
   1   3 -16  219.58   10.20
   3  -1 -16  221.78    9.90
   1   3  16  232.78   10.20
  -1  -3  16  223.38   10.00
   3  -1  16  235.08   10.20
  -1  -3  16  210.28   17.30
  -1  -3  16  209.58    9.70
   3  -1  16  216.98   12.30
  -3   1  16  221.18   10.20
   1   3  16  216.38   12.20
   3  -1  16  201.38    9.70
   2   3 -16    6.40    1.80
   3  -2 -16    4.80    1.50
   2   3 -16    5.50    1.60
  -2  -3  16    6.30    1.40
   3  -2  16    7.70    1.90
   2   3  16    9.20    2.00
   3  -2  16    7.00    1.50
   2   3  16    8.90    3.10
  -2  -3  16    5.60    7.20
  -2  -3  16    6.00    1.50
   3  -2  16    3.00    3.70
   3   3 -16  183.28    9.40
   3   3 -16  190.58    8.60
   3  -3 -16  175.68    8.60
   3   3 -16  191.88    9.40
  -3   3 -16  182.78    8.80
  -3  -3  16  175.08   19.30
  -3   3  16  192.38    9.20
   3  -3  16  192.08    9.20
   3   3  16  194.38   12.00
  -3   3  16  183.78    8.60
   3  -3  16  186.78    8.90
  -3  -3  16  184.78    8.60
  -3  -3  16  175.98    9.80
   3   3  16  186.98    8.90
   4   3 -16  176.68    8.70
   4   3 -16  190.88    9.90
   4   3 -16  179.68    9.80
  -3   4 -16  184.48    9.10
  -4  -3  16  194.48    9.20
   3  -4  16  205.98    9.70
  -3   4  16  192.98    8.70
   4   3  16  196.88   12.60
  -4  -3  16  201.28    8.90
   3  -4  16  198.28    9.30
  -2   4 -16   24.70    2.90
  -2   4  16   15.00    2.80
  -2   4  16   11.90    3.30
  -2   4  16   17.00    3.40
   4   2  16   23.20    3.30
  -4  -2  16   17.90    2.90
   2  -4  16   18.00    2.70
   2  -4  16   16.50    2.70
   4   2  16   11.90    3.60
  -4  -2  16   22.30    2.40
   4   1 -16   32.40    3.00
  -1   4 -16   31.40    3.20
   4   1 -16   33.90    3.50
   1  -4  16   33.50    3.20
  -4  -1  16   30.30    3.60
   4   1  16   37.80    6.60
  -1   4  16   37.80    3.50
  -1   4  16   33.00    3.60
   1  -4  16   31.80    3.10
  -1   4  16   36.20    5.70
   4   1  16   37.90    3.40
  -4  -1  16   44.20    4.10
   0   4 -16    6.50    1.50
   4   0 -16    7.30    1.70
   4   0 -16    5.40    1.50
   4   0  16    8.90    1.80
   0  -4  16   12.10    8.10
   0   4  16   10.30    1.90
   0   4  16    5.50    2.70
   4   0  16   10.10    3.70
   0  -4  16   11.40    2.30
  -4   0  16   11.80    2.50
   0  -4  16    8.50    1.90
[truncated: 149,451 more chars]
