# Supplementary material for: Synthesis and Characterization of Novel Hydrazone Complexes: Exploring DNA/BSA Binding and Antimicrobial Potential
Source: ACS Omega. 2025 Feb 13;10(7):7428–40. doi: 10.1021/acsomega.5c00069 (PMC11866212; doi:10.1021/acsomega.5c00069)
Supplement: Supplementary file 3 — ao5c00069_si_003.cif [file ao5c00069_si_003.cif]

 
data_GC_6_1_0m_a
# start Validation Reply Form

_vrf_PLAT414_GC_6_1_0m_a
;
PROBLEM: Short Intra D-H..H-X       H2       ..H4A    1.67 Ang.
RESPONSE: The hydrogen of ethanol molecule approximate with another hydrogen
in the structure.The measurement temperature was 296 Kelvin.
;
_vrf_PLAT230_GC_6_1_0m_a
;
PROBLEM: Hirshfeld Test Diff for O4 --C40  7.7 s.u. 
RESPONSE: The lack of data quality for this challenging sample contributed to
the issue. The measurement was taken at a temperature of 296 K.
;
_vrf_PLAT420_GC_6_1_0m_a
;
PROBLEM: D-H Without Acceptor       O1W       --H2W      . 
RESPONSE: This alert is related to the hydrogen atoms. It is very difficult to
locate hydrogen atoms accurately using X-ray data because these atoms have
low scattering power.
;

# end Validation Reply Form 

_publ_requested_journal                 ?

_publ_contact_author_name               'Bárbara Tirloni'
_publ_contact_author_address            
;
Departamento de Química
Universidade Federal de Santa Maria
97105-900 Santa Maria - RS
Brazil
;
_publ_contact_author_email              barbara.tirloni@ufsm.br
_publ_contact_author_fax                ?
_publ_contact_author_phone              55-55-3220-8718
loop_
    _publ_author_name
    _publ_author_address
    'Bárbara Tirloni' 
;
Departamento de Química
Universidade Federal de Santa Maria
Av. Roraima, 1000 - Camobi
97105-900 Santa Maria - RS
Brazil
;

_publ_section_title                     
;
;
_publ_section_abstract                  
;
;
_publ_section_references                
;
;
_publ_section_comment                   
;
;   
_audit_creation_method            'SHELXL-2019/2'
_shelx_SHELXL_version_number      '2019/2'
_chemical_name_systematic         ?
_chemical_name_common             ?
_chemical_melting_point           ?
_chemical_formula_moiety          ?
_chemical_formula_sum             'C43 H42 N9 Ni2 O4.50 S2' 
_chemical_formula_weight          938.39

loop_
 _atom_type_symbol
 _atom_type_description
 _atom_type_scat_dispersion_real
 _atom_type_scat_dispersion_imag
 _atom_type_scat_source
 'C'  'C'   0.0181   0.0091
 'International Tables Vol C Tables 4.2.6.8 and 6.1.1.4'
 'H'  'H'   0.0000   0.0000
 'International Tables Vol C Tables 4.2.6.8 and 6.1.1.4'
 'N'  'N'   0.0311   0.0180
 'International Tables Vol C Tables 4.2.6.8 and 6.1.1.4'
 'Ni'  'Ni'  -3.0029   0.5091
 'International Tables Vol C Tables 4.2.6.8 and 6.1.1.4'
 'O'  'O'   0.0492   0.0322
 'International Tables Vol C Tables 4.2.6.8 and 6.1.1.4'
 'S'  'S'   0.3331   0.5567
 'International Tables Vol C Tables 4.2.6.8 and 6.1.1.4'
 
_space_group_crystal_system       triclinic
_space_group_IT_number            2
_space_group_name_H-M_alt         'P -1'
_space_group_name_Hall            '-P 1'
 
_shelx_space_group_comment
;
The symmetry employed for this shelxl refinement is uniquely defined
by the following loop, which should always be used as a source of
symmetry information in preference to the above space-group names.
They are only intended as comments.
;
 
loop_
 _space_group_symop_operation_xyz
 'x, y, z'
 '-x, -y, -z'
 
_cell_length_a                    11.781(6)
_cell_length_b                    13.592(4)
_cell_length_c                    16.161(3)
_cell_angle_alpha                 102.473(13)
_cell_angle_beta                  94.100(15)
_cell_angle_gamma                 109.507(12)
_cell_volume                      2352.6(15)
_cell_formula_units_Z             2
_cell_measurement_temperature     296(2)
_cell_measurement_reflns_used      9981
_cell_measurement_theta_min        5.02
_cell_measurement_theta_max       72.35
 
_exptl_crystal_description        'block'
_exptl_crystal_colour             'red'
_exptl_crystal_density_meas       ?
_exptl_crystal_density_method     ?
_exptl_crystal_density_diffrn     1.325          
_exptl_crystal_F_000              974
_exptl_transmission_factor_min    ?
_exptl_transmission_factor_max    ?
_exptl_crystal_size_max           0.041
_exptl_crystal_size_mid           0.039
_exptl_crystal_size_min           0.032
_exptl_absorpt_coefficient_mu     2.234
_shelx_estimated_absorpt_T_min    ?
_shelx_estimated_absorpt_T_max    ?
_exptl_absorpt_correction_type    'multi-scan'
_exptl_absorpt_correction_T_min   0.5895
_exptl_absorpt_correction_T_max   0.7536
_exptl_absorpt_process_details
 
; SADABS (version 2014/5; Bruker, 2014) was used to perform the
multi-scan absorption correction.
;
_exptl_absorpt_special_details    ?
_diffrn_ambient_temperature       296(2)
_diffrn_radiation_wavelength      1.54178
_diffrn_radiation_type            CuK\a
_diffrn_source                    'microfocus X ray tube'
_diffrn_measurement_device_type   'Bruker D8 Quest Photon 100 diffractometer'
_diffrn_measurement_method        '\f and \w scans'
_diffrn_detector_area_resol_mean  ?
_diffrn_reflns_number             41294
_diffrn_reflns_av_unetI/netI      0.0495
_diffrn_reflns_av_R_equivalents   0.0620
_diffrn_reflns_limit_h_min        -14
_diffrn_reflns_limit_h_max        14
_diffrn_reflns_limit_k_min        -16
_diffrn_reflns_limit_k_max        16
_diffrn_reflns_limit_l_min        -19
_diffrn_reflns_limit_l_max        19
_diffrn_reflns_theta_min          4.553
_diffrn_reflns_theta_max          72.184
_diffrn_reflns_theta_full         67.679
_diffrn_measured_fraction_theta_max   0.989
_diffrn_measured_fraction_theta_full  0.995
_diffrn_reflns_Laue_measured_fraction_max    0.989
_diffrn_reflns_Laue_measured_fraction_full   0.995
_diffrn_reflns_point_group_measured_fraction_max   0.989
_diffrn_reflns_point_group_measured_fraction_full  0.995
_reflns_number_total              9177
_reflns_number_gt                 6769
_reflns_threshold_expression      'I > 2\s(I)'
_reflns_Friedel_coverage          0.000
_reflns_Friedel_fraction_max      .
_reflns_Friedel_fraction_full     .
 
_reflns_special_details
;
 Reflections were merged by SHELXL according to the crystal
 class for the calculation of statistics and refinement.
 
 _reflns_Friedel_fraction is defined as the number of unique
 Friedel pairs measured divided by the number that would be
 possible theoretically, ignoring centric projections and
 systematic absences.
;
 
_computing_data_collection       'APEX3 v2015.5-2 (Bruker AXS Inc., 2015)'
_computing_cell_refinement       'SAINT V8.34A (Bruker AXS Inc., 2013)'
_computing_data_reduction        'SAINT V8.34A (Bruker AXS Inc., 2013)'
_computing_structure_solution    'SHELXT 2018 (Sheldrick, 2018)'
_computing_structure_refinement  'SHELXL-2018 (Sheldrick, 2018)'
_computing_molecular_graphics    'Diamond (version 4.4.1)'
_computing_publication_material  'Bruker SHELXTL'
_refine_special_details           ?
_refine_ls_structure_factor_coef  Fsqd
_refine_ls_matrix_type            full
_refine_ls_weighting_scheme       calc
_refine_ls_weighting_details
'w=1/[\s^2^(Fo^2^)+(0.1866P)^2^+1.4879P] where P=(Fo^2^+2Fc^2^)/3'
_atom_sites_solution_primary      ?
_atom_sites_solution_secondary    ?
_atom_sites_solution_hydrogens    mixed
_refine_ls_hydrogen_treatment     constr
_refine_ls_extinction_method      none
_refine_ls_extinction_coef        .
_refine_ls_number_reflns          9177
_refine_ls_number_parameters      665
_refine_ls_number_restraints      863
_refine_ls_R_factor_all           0.1029
_refine_ls_R_factor_gt            0.0818
_refine_ls_wR_factor_ref          0.2774
_refine_ls_wR_factor_gt           0.2516
_refine_ls_goodness_of_fit_ref    1.009
_refine_ls_restrained_S_all       0.984
_refine_ls_shift/su_max           0.003
_refine_ls_shift/su_mean          0.000
 
loop_
 _atom_site_label
 _atom_site_type_symbol
 _atom_site_fract_x
 _atom_site_fract_y
 _atom_site_fract_z
 _atom_site_U_iso_or_equiv
 _atom_site_adp_type
 _atom_site_occupancy
 _atom_site_site_symmetry_order  
 _atom_site_calc_flag
 _atom_site_refinement_flags_posn
 _atom_site_refinement_flags_adp
 _atom_site_refinement_flags_occupancy
 _atom_site_disorder_assembly
 _atom_site_disorder_group
Ni2A Ni 0.51189(11) 0.43268(16) 0.63118(10) 0.0524(5) Uani 0.594(3) 1 d . . P A 1
N6A N 0.5289(5) 0.3347(5) 0.5332(3) 0.0580(13) Uani 0.594(3) 1 d . . P A 1
S2A S 0.6468(2) 0.3131(2) 0.40375(15) 0.0889(8) Uani 0.594(3) 1 d . . P A 1
O2A O 0.4997(5) 0.5327(4) 0.7229(4) 0.0705(14) Uani 0.594(3) 1 d . . P A 1
N7A N 0.6284(11) 0.5351(7) 0.5897(7) 0.059(2) Uani 0.594(3) 1 d D . P A 1
C31A C 0.6149(12) 0.3948(12) 0.4953(8) 0.060(2) Uani 0.594(3) 1 d . . P A 1
C25A C 0.4823(6) 0.2225(4) 0.4919(4) 0.0648(17) Uani 0.594(3) 1 d G U P A 1
C26A C 0.3887(6) 0.1417(5) 0.5124(4) 0.077(2) Uani 0.594(3) 1 d G U P A 1
H26A H 0.350671 0.158447 0.559101 0.093 Uiso 0.594(3) 1 calc R U P A 1
C27A C 0.3518(8) 0.0359(4) 0.4630(6) 0.103(3) Uani 0.594(3) 1 d G U P A 1
H27A H 0.289164 -0.018177 0.476648 0.123 Uiso 0.594(3) 1 calc R U P A 1
C28A C 0.4086(9) 0.0108(4) 0.3931(6) 0.108(4) Uani 0.594(3) 1 d G U P A 1
H28A H 0.383941 -0.059956 0.360046 0.130 Uiso 0.594(3) 1 calc R U P A 1
C29A C 0.5022(8) 0.0916(6) 0.3726(4) 0.102(3) Uani 0.594(3) 1 d G U P A 1
H29A H 0.540226 0.074889 0.325896 0.123 Uiso 0.594(3) 1 calc R U P A 1
C30A C 0.5391(7) 0.1975(5) 0.4220(4) 0.075(2) Uani 0.594(3) 1 d G U P A 1
C33A C 0.6416(8) 0.6938(5) 0.6971(4) 0.079(3) Uani 0.594(3) 1 d G U P A 1
C34A C 0.6987(8) 0.8054(5) 0.7235(5) 0.106(3) Uani 0.594(3) 1 d G U P A 1
H34A H 0.754211 0.841186 0.692046 0.127 Uiso 0.594(3) 1 calc R U P A 1
C35A C 0.6730(10) 0.8634(4) 0.7970(6) 0.129(4) Uani 0.594(3) 1 d G U P A 1
H35A H 0.711245 0.938069 0.814729 0.154 Uiso 0.594(3) 1 calc R U P A 1
C36A C 0.5901(11) 0.8099(5) 0.8441(6) 0.118(4) Uani 0.594(3) 1 d G U P A 1
H36A H 0.572884 0.848766 0.893286 0.142 Uiso 0.594(3) 1 calc R U P A 1
C37A C 0.5330(8) 0.6984(6) 0.8177(5) 0.096(3) Uani 0.594(3) 1 d G U P A 1
H37A H 0.477487 0.662578 0.849159 0.115 Uiso 0.594(3) 1 calc R U P A 1
C38A C 0.5587(6) 0.6403(4) 0.7442(4) 0.0695(19) Uani 0.594(3) 1 d G U P A 1
C32A C 0.6731(9) 0.6376(10) 0.6211(6) 0.0735(19) Uani 0.594(3) 1 d D . P A 1
H32A H 0.729696 0.678479 0.593022 0.088 Uiso 0.594(3) 1 calc R U P A 1
N8A N 0.6699(16) 0.4935(11) 0.5167(10) 0.062(2) Uani 0.594(3) 1 d . . P A 1
Ni2B Ni 0.49232(16) 0.3709(2) 0.59604(15) 0.0491(6) Uani 0.406(3) 1 d . . P A 2
N7B N 0.5889(14) 0.4035(13) 0.5139(10) 0.062(3) Uani 0.406(3) 1 d . . P A 2
N6B N 0.5637(8) 0.5217(6) 0.6445(5) 0.0555(18) Uani 0.406(3) 1 d . . P A 2
O2B O 0.4241(8) 0.2267(6) 0.5427(5) 0.075(2) Uani 0.406(3) 1 d . . P A 2
C33B C 0.5353(12) 0.2201(6) 0.4253(7) 0.074(4) Uani 0.406(3) 1 d G U P A 2
C34B C 0.5623(12) 0.1580(9) 0.3546(7) 0.110(5) Uani 0.406(3) 1 d G U P A 2
H34B H 0.617403 0.191255 0.321774 0.132 Uiso 0.406(3) 1 calc R U P A 2
C35B C 0.5069(14) 0.0462(8) 0.3331(8) 0.117(5) Uani 0.406(3) 1 d G U P A 2
H35B H 0.524953 0.004696 0.285786 0.141 Uiso 0.406(3) 1 calc R U P A 2
C36B C 0.4245(16) -0.0035(6) 0.3822(9) 0.109(6) Uani 0.406(3) 1 d G U P A 2
H36B H 0.387415 -0.078267 0.367727 0.130 Uiso 0.406(3) 1 calc R U P A 2
C37B C 0.3975(12) 0.0586(7) 0.4528(8) 0.093(5) Uani 0.406(3) 1 d G U P A 2
H37B H 0.342326 0.025329 0.485656 0.112 Uiso 0.406(3) 1 calc R U P A 2
C38B C 0.4528(10) 0.1704(7) 0.4744(6) 0.073(3) Uani 0.406(3) 1 d G U P A 2
C25B C 0.5607(9) 0.6021(5) 0.7154(5) 0.060(2) Uani 0.406(3) 1 d G U P A 2
C26B C 0.4907(9) 0.5871(5) 0.7804(6) 0.075(3) Uani 0.406(3) 1 d G U P A 2
H26B H 0.439355 0.518097 0.780312 0.090 Uiso 0.406(3) 1 calc R U P A 2
C27B C 0.4973(13) 0.6752(8) 0.8457(7) 0.102(5) Uani 0.406(3) 1 d G U P A 2
H27B H 0.450397 0.665151 0.889182 0.123 Uiso 0.406(3) 1 calc R U P A 2
C28B C 0.5739(14) 0.7783(6) 0.8458(7) 0.110(6) Uani 0.406(3) 1 d G U P A 2
H28B H 0.578366 0.837228 0.889486 0.132 Uiso 0.406(3) 1 calc R U P A 2
C29B C 0.6440(11) 0.7933(5) 0.7808(7) 0.104(4) Uani 0.406(3) 1 d G U P A 2
H29B H 0.695295 0.862251 0.780918 0.125 Uiso 0.406(3) 1 calc R U P A 2
C30B C 0.6374(10) 0.7052(7) 0.7156(6) 0.078(4) Uani 0.406(3) 1 d G U P A 2
C32B C 0.6033(11) 0.3405(13) 0.4525(10) 0.070(3) Uani 0.406(3) 1 d . . P A 2
H32B H 0.661387 0.369533 0.419785 0.084 Uiso 0.406(3) 1 calc R U P A 2
S2B S 0.7173(4) 0.7060(3) 0.6296(3) 0.0923(12) Uani 0.406(3) 1 d . . P A 2
C31B C 0.643(2) 0.5689(18) 0.5950(15) 0.066(4) Uani 0.406(3) 1 d . . P A 2
N8B N 0.662(3) 0.5173(16) 0.5253(19) 0.074(5) Uani 0.406(3) 1 d . . P A 2
O1 O 0.0491(3) 0.2527(3) 0.74604(19) 0.0670(7) Uani 1 1 d . . . . .
C3 C 0.4872(8) 0.0800(7) 0.9213(5) 0.131(3) Uani 1 1 d . . . . .
H3 H 0.459996 0.034606 0.957034 0.157 Uiso 1 1 calc R U . . .
C41 C 0.0059(10) 0.0625(10) 0.9406(6) 0.173(3) Uani 1 1 d . . . . .
H41A H -0.075740 0.011302 0.921869 0.259 Uiso 1 1 calc R U . . .
H41B H 0.006360 0.119599 0.987604 0.259 Uiso 1 1 calc R U . . .
H41C H 0.057727 0.027161 0.958709 0.259 Uiso 1 1 calc R U . . .
N3 N 0.4020(3) 0.3299(2) 0.6823(2) 0.0519(7) Uani 1 1 d . . . . .
C4 C 0.6084(8) 0.1118(7) 0.9102(4) 0.115(2) Uani 1 1 d . . . . .
H4 H 0.662021 0.090825 0.941061 0.138 Uiso 1 1 calc R U . . .
N4 N 0.1297(4) 0.0726(3) 0.6714(2) 0.0725(10) Uani 1 1 d . . . . .
N5 N 0.2632(4) 0.3634(3) 0.8777(2) 0.0694(9) Uani 1 1 d . . . . .
C5 C 0.6516(6) 0.1750(5) 0.8534(4) 0.0921(16) Uani 1 1 d . . . . .
H5 H 0.732201 0.194460 0.844067 0.110 Uiso 1 1 calc R U . . .
O4 O 0.1357(4) 0.1338(3) 0.8567(2) 0.0827(10) Uani 1 1 d . . . . .
H4A H 0.193616 0.115500 0.885608 0.099 Uiso 1 1 calc R U . . .
C9 C 0.1025(4) 0.3500(3) 0.6366(2) 0.0525(8) Uani 1 1 d . . . . .
C8 C 0.2281(4) 0.3585(3) 0.6397(2) 0.0506(8) Uani 1 1 d . . . . .
H8 H 0.274987 0.397867 0.605788 0.061 Uiso 1 1 calc R U . . .
C7 C 0.4428(4) 0.2790(3) 0.7324(2) 0.0495(8) Uani 1 1 d . . . . .
C6 C 0.5682(5) 0.2074(4) 0.8115(3) 0.0667(11) Uani 1 1 d . . . . .
N2 N 0.2798(3) 0.3145(2) 0.68682(19) 0.0482(6) Uani 1 1 d . . . . .
C40 C 0.0483(11) 0.1052(11) 0.8734(7) 0.173(3) Uani 1 1 d . U . . .
H40A H -0.000115 0.050594 0.822419 0.207 Uiso 1 1 calc R U . . .
H40B H 0.019847 0.165027 0.876912 0.207 Uiso 1 1 calc R U . . .
C2 C 0.4061(7) 0.1140(6) 0.8807(4) 0.104(2) Uani 1 1 d . . . . .
H2 H 0.325470 0.093944 0.890011 0.125 Uiso 1 1 calc R U . . .
C10 C 0.0599(4) 0.3968(3) 0.5767(3) 0.0637(10) Uani 1 1 d . . . . .
H10 H 0.114742 0.434223 0.545695 0.076 Uiso 1 1 calc R U . . .
C11 C -0.0594(5) 0.3888(4) 0.5627(4) 0.0781(13) Uani 1 1 d . . . . .
H11 H -0.084849 0.420208 0.522826 0.094 Uiso 1 1 calc R U . . .
C12 C -0.1431(5) 0.3321(5) 0.6097(4) 0.0850(15) Uani 1 1 d . . . . .
H12 H -0.224405 0.325554 0.600520 0.102 Uiso 1 1 calc R U . . .
C13 C -0.1044(4) 0.2863(5) 0.6692(3) 0.0786(13) Uani 1 1 d . . . . .
H13 H -0.160746 0.248777 0.699250 0.094 Uiso 1 1 calc R U . . .
C15 C 0.0117(6) 0.0308(4) 0.6417(4) 0.0902(15) Uani 1 1 d . . . . .
H15 H -0.037400 0.069335 0.660976 0.108 Uiso 1 1 calc R U . . .
C14 C 0.0191(4) 0.2948(3) 0.6859(3) 0.0582(9) Uani 1 1 d . . . . .
C16 C -0.0422(9) -0.0705(6) 0.5817(5) 0.1234(18) Uani 1 1 d . . . . .
H16 H -0.125016 -0.097711 0.560121 0.148 Uiso 1 1 calc R U . . .
C17 C 0.0300(9) -0.1264(6) 0.5567(5) 0.124(2) Uani 1 1 d . . . . .
H17 H -0.003763 -0.194084 0.518134 0.149 Uiso 1 1 calc R U . . .
C18 C 0.1539(9) -0.0846(6) 0.5876(5) 0.1234(18) Uani 1 1 d . . . . .
H18 H 0.204656 -0.122274 0.570435 0.148 Uiso 1 1 calc R U . . .
C19 C 0.1977(7) 0.0147(5) 0.6445(4) 0.1006(18) Uani 1 1 d . . . . .
H19 H 0.280591 0.043789 0.665907 0.121 Uiso 1 1 calc R U . . .
N1 N 0.3783(3) 0.2214(3) 0.7800(2) 0.0567(7) Uani 1 1 d . . . . .
S1 S 0.59576(10) 0.28812(10) 0.73821(8) 0.0678(3) Uani 1 1 d . . . . .
C1 C 0.4477(4) 0.1790(4) 0.8254(3) 0.0646(10) Uani 1 1 d . . . . .
Ni1 Ni 0.20342(6) 0.22580(5) 0.76874(4) 0.0544(2) Uani 1 1 d . . . . .
C20 C 0.2410(7) 0.4523(5) 0.8759(4) 0.102(2) Uani 1 1 d . . . . .
H20 H 0.203754 0.455827 0.824435 0.123 Uiso 1 1 calc R U . . .
C21 C 0.2691(9) 0.5386(6) 0.9445(5) 0.135(3) Uani 1 1 d . . . . .
H21 H 0.249012 0.598330 0.940894 0.162 Uiso 1 1 calc R U . . .
C22 C 0.3285(9) 0.5347(7) 1.0198(5) 0.137(3) Uani 1 1 d . . . . .
H22 H 0.350273 0.592868 1.067914 0.164 Uiso 1 1 calc R U . . .
C23 C 0.3542(10) 0.4489(7) 1.0234(5) 0.142(3) Uani 1 1 d . . . . .
H23 H 0.394958 0.445389 1.073535 0.170 Uiso 1 1 calc R U . . .
C24 C 0.3195(6) 0.3641(5) 0.9512(4) 0.0952(17) Uani 1 1 d . . . . .
H24 H 0.336974 0.303094 0.954567 0.114 Uiso 1 1 calc R U . . .
O1S O -0.041(2) 0.3166(15) 1.0196(13) 0.200(7) Uiso 0.5 1 d . . P . .
C1S C 0.046(2) 0.3338(19) 1.0674(16) 0.161(7) Uiso 0.5 1 d . . P . .
H1S H 0.082483 0.281995 1.056252 0.193 Uiso 0.5 1 calc R U P . .
N1S N 0.0962(14) 0.4068(12) 1.1277(10) 0.124(4) Uiso 0.5 1 d . . P . .
C2S C 0.179(2) 0.4312(19) 1.1957(15) 0.172(8) Uiso 0.5 1 d . . P . .
H2S1 H 0.180480 0.366064 1.208831 0.257 Uiso 0.5 1 calc R U P . .
H2S2 H 0.158753 0.474210 1.243668 0.257 Uiso 0.5 1 calc R U P . .
H2S3 H 0.257545 0.471191 1.184115 0.257 Uiso 0.5 1 calc R U P . .
C3S C 0.075(3) 0.502(2) 1.1339(17) 0.188(9) Uiso 0.5 1 d . . P . .
H3S1 H 0.150707 0.559406 1.134527 0.282 Uiso 0.5 1 calc R U P . .
H3S2 H 0.043667 0.519946 1.185902 0.282 Uiso 0.5 1 calc R U P . .
H3S3 H 0.017726 0.494329 1.085580 0.282 Uiso 0.5 1 calc R U P . .
O2S O -0.0980(13) 0.0907(11) 1.1755(9) 0.148(4) Uiso 0.5 1 d . . P . .
C4S C -0.0596(18) 0.1715(15) 1.2274(12) 0.130(5) Uiso 0.5 1 d . . P . .
H4S H 0.013545 0.185898 1.262081 0.156 Uiso 0.5 1 calc R U P . .
N2S N -0.1079(14) 0.2411(12) 1.2410(9) 0.126(4) Uiso 0.5 1 d . . P . .
C5S C -0.198(3) 0.235(2) 1.1848(18) 0.190(10) Uiso 0.5 1 d . . P . .
H5S1 H -0.217936 0.299171 1.201109 0.284 Uiso 0.5 1 calc R U P . .
H5S2 H -0.268402 0.173045 1.183476 0.284 Uiso 0.5 1 calc R U P . .
H5S3 H -0.174223 0.229421 1.128973 0.284 Uiso 0.5 1 calc R U P . .
C6S C -0.062(3) 0.328(2) 1.3036(18) 0.193(10) Uiso 0.5 1 d . . P . .
H6S1 H -0.111785 0.322511 1.348202 0.290 Uiso 0.5 1 calc R U P . .
H6S2 H -0.059756 0.389616 1.282870 0.290 Uiso 0.5 1 calc R U P . .
H6S3 H 0.019127 0.336121 1.326073 0.290 Uiso 0.5 1 calc R U P . .
O1W O -0.0721(11) 0.1797(9) 0.8734(7) 0.129(3) Uiso 0.5 1 d D . P B -1
H1W H -0.050512 0.245229 0.900204 0.193 Uiso 0.5 1 d DR U P B -1
H2W H -0.134146 0.126153 0.873118 0.193 Uiso 0.5 1 d DR U P B -1
 
loop_
 _atom_site_aniso_label
 _atom_site_aniso_U_11
 _atom_site_aniso_U_22
 _atom_site_aniso_U_33
 _atom_site_aniso_U_23
 _atom_site_aniso_U_13
 _atom_site_aniso_U_12
Ni2A 0.0497(7) 0.0597(12) 0.0543(8) 0.0245(8) 0.0108(5) 0.0211(7)
N6A 0.056(3) 0.075(3) 0.051(3) 0.024(2) 0.013(2) 0.028(3)
S2A 0.0757(14) 0.132(2) 0.0637(12) 0.0245(12) 0.0229(10) 0.0415(14)
O2A 0.076(3) 0.062(3) 0.074(3) 0.019(2) 0.024(3) 0.022(2)
N7A 0.054(4) 0.065(5) 0.064(4) 0.031(3) 0.010(3) 0.019(4)
C31A 0.055(5) 0.083(4) 0.051(5) 0.025(4) 0.015(4) 0.031(4)
C25A 0.070(4) 0.080(4) 0.056(4) 0.023(3) 0.008(3) 0.037(3)
C26A 0.089(5) 0.073(4) 0.067(4) 0.015(3) 0.019(4) 0.026(3)
C27A 0.109(8) 0.085(5) 0.097(6) -0.003(4) 0.013(5) 0.029(5)
C28A 0.124(8) 0.093(5) 0.102(7) -0.003(5) 0.017(6) 0.050(5)
C29A 0.111(7) 0.107(5) 0.085(6) 0.002(4) 0.008(5) 0.050(5)
C30A 0.074(5) 0.104(4) 0.059(5) 0.018(3) 0.009(4) 0.048(4)
C33A 0.078(6) 0.074(4) 0.085(5) 0.029(3) 0.005(4) 0.023(4)
C34A 0.114(7) 0.070(4) 0.124(7) 0.030(4) 0.019(6) 0.018(4)
C35A 0.155(10) 0.076(5) 0.142(8) 0.019(5) 0.032(7) 0.029(6)
C36A 0.150(10) 0.073(5) 0.126(8) 0.013(4) 0.030(7) 0.038(5)
C37A 0.113(8) 0.077(5) 0.097(6) 0.014(4) 0.025(5) 0.036(5)
C38A 0.075(5) 0.065(4) 0.074(4) 0.023(3) 0.006(4) 0.030(3)
C32A 0.070(5) 0.067(5) 0.086(4) 0.037(4) 0.013(4) 0.016(4)
N8A 0.054(5) 0.080(5) 0.058(5) 0.031(4) 0.017(3) 0.023(4)
Ni2B 0.0495(9) 0.0523(13) 0.0499(11) 0.0217(10) 0.0091(7) 0.0178(8)
N7B 0.054(7) 0.076(5) 0.062(6) 0.032(4) 0.016(4) 0.023(4)
N6B 0.051(4) 0.047(4) 0.063(4) 0.022(3) 0.000(3) 0.008(3)
O2B 0.094(6) 0.061(4) 0.072(4) 0.020(3) 0.032(4) 0.026(4)
C33B 0.081(8) 0.090(5) 0.063(6) 0.023(4) 0.016(6) 0.043(5)
C34B 0.125(11) 0.119(7) 0.088(8) 0.008(6) 0.042(8) 0.051(7)
C35B 0.145(12) 0.112(7) 0.093(9) 0.000(6) 0.034(8) 0.057(7)
C36B 0.138(13) 0.101(7) 0.090(9) 0.002(6) 0.027(9) 0.058(7)
C37B 0.121(11) 0.073(5) 0.084(7) 0.010(5) 0.028(7) 0.037(5)
C38B 0.084(7) 0.076(5) 0.067(5) 0.018(4) 0.018(5) 0.039(5)
C25B 0.064(5) 0.046(4) 0.068(5) 0.022(3) -0.003(4) 0.016(4)
C26B 0.086(7) 0.060(5) 0.076(5) 0.013(4) 0.008(5) 0.026(5)
C27B 0.130(11) 0.070(6) 0.093(7) 0.001(5) 0.019(7) 0.029(6)
C28B 0.144(12) 0.065(6) 0.100(8) 0.002(6) 0.006(8) 0.027(7)
C29B 0.127(10) 0.059(5) 0.103(7) 0.008(5) -0.002(7) 0.016(6)
C30B 0.087(9) 0.049(5) 0.081(6) 0.019(4) -0.010(6) 0.007(5)
C32B 0.061(6) 0.093(5) 0.068(6) 0.030(4) 0.022(5) 0.034(5)
S2B 0.088(2) 0.070(2) 0.104(2) 0.0417(17) 0.0024(18) -0.0010(17)
C31B 0.063(7) 0.062(8) 0.072(6) 0.034(5) 0.007(5) 0.013(6)
N8B 0.069(9) 0.073(7) 0.079(7) 0.035(5) 0.020(6) 0.012(5)
O1 0.0587(16) 0.0878(19) 0.0680(16) 0.0401(15) 0.0163(13) 0.0296(15)
C3 0.152(5) 0.196(7) 0.132(5) 0.122(6) 0.049(4) 0.117(5)
C41 0.137(5) 0.239(8) 0.140(5) 0.101(6) 0.031(4) 0.031(5)
N3 0.0545(17) 0.0565(16) 0.0528(15) 0.0242(13) 0.0108(13) 0.0236(13)
C4 0.139(5) 0.164(6) 0.104(4) 0.076(4) 0.027(4) 0.105(5)
N4 0.087(3) 0.0616(19) 0.063(2) 0.0254(16) 0.0105(18) 0.0138(17)
N5 0.074(2) 0.076(2) 0.0613(19) 0.0143(16) 0.0074(17) 0.0331(18)
C5 0.100(4) 0.119(4) 0.087(3) 0.038(3) 0.008(3) 0.070(3)
O4 0.094(2) 0.097(2) 0.076(2) 0.0521(18) 0.0316(18) 0.036(2)
C9 0.0507(19) 0.0541(19) 0.0556(19) 0.0192(15) 0.0060(15) 0.0196(15)
C8 0.055(2) 0.0489(17) 0.0495(18) 0.0192(14) 0.0071(15) 0.0169(15)
C7 0.056(2) 0.0475(17) 0.0472(17) 0.0137(14) 0.0054(14) 0.0210(15)
C6 0.083(3) 0.073(2) 0.057(2) 0.0194(19) 0.0034(19) 0.046(2)
N2 0.0485(16) 0.0480(14) 0.0496(15) 0.0159(12) 0.0076(12) 0.0171(12)
C40 0.137(5) 0.239(8) 0.140(5) 0.101(6) 0.031(4) 0.031(5)
C2 0.127(5) 0.138(5) 0.110(4) 0.086(4) 0.043(4) 0.086(4)
C10 0.064(2) 0.065(2) 0.070(2) 0.0322(19) 0.0073(19) 0.0246(19)
C11 0.066(3) 0.094(3) 0.092(3) 0.046(3) 0.007(2) 0.037(2)
C12 0.058(3) 0.117(4) 0.098(3) 0.052(3) 0.010(2) 0.040(3)
C13 0.058(2) 0.109(4) 0.086(3) 0.051(3) 0.020(2) 0.034(2)
C15 0.095(4) 0.073(3) 0.088(3) 0.031(2) -0.001(3) 0.008(2)
C14 0.055(2) 0.068(2) 0.060(2) 0.0285(17) 0.0112(16) 0.0244(17)
C16 0.151(5) 0.087(3) 0.104(3) 0.013(2) -0.004(3) 0.019(3)
C17 0.165(6) 0.079(4) 0.094(4) 0.007(3) -0.004(4) 0.016(4)
C18 0.151(5) 0.087(3) 0.104(3) 0.013(2) -0.004(3) 0.019(3)
C19 0.109(4) 0.073(3) 0.104(4) 0.000(3) 0.015(3) 0.027(3)
N1 0.0655(19) 0.0594(17) 0.0561(17) 0.0276(14) 0.0100(14) 0.0284(15)
S1 0.0595(6) 0.0835(7) 0.0743(7) 0.0310(5) 0.0114(5) 0.0364(5)
C1 0.080(3) 0.072(2) 0.061(2) 0.0281(19) 0.0101(19) 0.044(2)
Ni1 0.0592(4) 0.0597(4) 0.0512(4) 0.0249(3) 0.0118(3) 0.0227(3)
C20 0.141(6) 0.086(3) 0.082(3) 0.006(3) -0.003(3) 0.059(4)
C21 0.179(8) 0.107(5) 0.111(4) -0.014(4) -0.011(5) 0.073(5)
C22 0.160(8) 0.131(5) 0.098(4) -0.021(4) -0.005(4) 0.061(5)
C23 0.184(9) 0.143(6) 0.088(4) -0.015(4) -0.031(5) 0.082(6)
C24 0.107(4) 0.112(4) 0.070(3) 0.011(3) -0.005(3) 0.055(3)
 
_geom_special_details
;
 All esds (except the esd in the dihedral angle between two l.s. planes)
 are estimated using the full covariance matrix.  The cell esds are taken
 into account individually in the estimation of esds in distances, angles
 and torsion angles; correlations between esds in cell parameters are only
 used when they are defined by crystal symmetry.  An approximate (isotropic)
 treatment of cell esds is used for estimating esds involving l.s. planes.
;
 
loop_
 _geom_bond_atom_site_label_1
 _geom_bond_atom_site_label_2
 _geom_bond_distance
 _geom_bond_site_symmetry_2
 _geom_bond_publ_flag
Ni2A O2A 1.833(6) . ?
Ni2A N7A 1.879(10) . ?
Ni2A N6A 1.906(6) . ?
Ni2A N3 1.937(3) . ?
N6A C31A 1.350(13) . ?
N6A C25A 1.422(7) . ?
S2A C30A 1.758(6) . ?
S2A C31A 1.792(13) . ?
O2A C38A 1.345(7) . ?
N7A C32A 1.282(12) . ?
N7A N8A 1.390(16) . ?
C31A N8A 1.235(19) . ?
C25A C26A 1.3900 . ?
C25A C30A 1.3900 . ?
C26A C27A 1.3900 . ?
C26A H26A 0.9300 . ?
C27A C28A 1.3900 . ?
C27A H27A 0.9300 . ?
C28A C29A 1.3900 . ?
C28A H28A 0.9300 . ?
C29A C30A 1.3900 . ?
C29A H29A 0.9300 . ?
C33A C34A 1.3900 . ?
C33A C38A 1.3900 . ?
C33A C32A 1.442(11) . ?
C34A C35A 1.3900 . ?
C34A H34A 0.9300 . ?
C35A C36A 1.3900 . ?
C35A H35A 0.9300 . ?
C36A C37A 1.3900 . ?
C36A H36A 0.9300 . ?
C37A C38A 1.3900 . ?
C37A H37A 0.9300 . ?
C32A H32A 0.9300 . ?
Ni2B O2B 1.831(8) . ?
Ni2B N7B 1.840(14) . ?
Ni2B N3 1.881(4) . ?
Ni2B N6B 1.893(9) . ?
N7B C32B 1.22(2) . ?
N7B N8B 1.46(3) . ?
N6B C31B 1.36(2) . ?
N6B C25B 1.414(11) . ?
O2B C38B 1.335(10) . ?
C33B C34B 1.3900 . ?
C33B C38B 1.3900 . ?
C33B C32B 1.510(17) . ?
C34B C35B 1.3900 . ?
C34B H34B 0.9300 . ?
C35B C36B 1.3900 . ?
C35B H35B 0.9300 . ?
C36B C37B 1.3900 . ?
C36B H36B 0.9300 . ?
C37B C38B 1.3900 . ?
C37B H37B 0.9300 . ?
C25B C26B 1.3900 . ?
C25B C30B 1.3900 . ?
C26B C27B 1.3900 . ?
C26B H26B 0.9300 . ?
C27B C28B 1.3900 . ?
C27B H27B 0.9300 . ?
C28B C29B 1.3900 . ?
C28B H28B 0.9300 . ?
C29B C30B 1.3900 . ?
C29B H29B 0.9300 . ?
C30B S2B 1.733(9) . ?
C32B H32B 0.9300 . ?
S2B C31B 1.71(2) . ?
C31B N8B 1.27(3) . ?
O1 C14 1.314(5) . ?
O1 Ni1 1.996(3) . ?
C3 C2 1.376(8) . ?
C3 C4 1.384(11) . ?
C3 H3 0.9300 . ?
C41 C40 1.385(13) . ?
C41 H41A 0.9600 . ?
C41 H41B 0.9600 . ?
C41 H41C 0.9600 . ?
N3 C7 1.332(5) . ?
N3 N2 1.393(5) . ?
C4 C5 1.398(9) . ?
C4 H4 0.9300 . ?
N4 C15 1.320(8) . ?
N4 C19 1.332(8) . ?
N4 Ni1 2.179(4) . ?
N5 C24 1.315(7) . ?
N5 C20 1.325(7) . ?
N5 Ni1 2.148(4) . ?
C5 C6 1.394(6) . ?
C5 H5 0.9300 . ?
O4 C40 1.050(11) . ?
O4 Ni1 2.117(3) . ?
O4 H4A 0.9300 . ?
C9 C10 1.415(5) . ?
C9 C14 1.428(6) . ?
C9 C8 1.443(6) . ?
C8 N2 1.296(5) . ?
C8 H8 0.9300 . ?
C7 N1 1.315(5) . ?
C7 S1 1.759(4) . ?
C6 C1 1.389(7) . ?
C6 S1 1.757(5) . ?
N2 Ni1 2.038(3) . ?
C40 H40A 0.9700 . ?
C40 H40B 0.9700 . ?
C2 C1 1.392(7) . ?
C2 H2 0.9300 . ?
C10 C11 1.371(7) . ?
C10 H10 0.9300 . ?
C11 C12 1.412(8) . ?
C11 H11 0.9300 . ?
C12 C13 1.380(7) . ?
C12 H12 0.9300 . ?
C13 C14 1.421(6) . ?
C13 H13 0.9300 . ?
C15 C16 1.410(9) . ?
C15 H15 0.9300 . ?
C16 C17 1.347(12) . ?
C16 H16 0.9300 . ?
C17 C18 1.387(13) . ?
C17 H17 0.9300 . ?
C18 C19 1.364(9) . ?
C18 H18 0.9300 . ?
C19 H19 0.9300 . ?
N1 C1 1.396(5) . ?
N1 Ni1 2.077(4) . ?
C20 C21 1.357(9) . ?
C20 H20 0.9300 . ?
C21 C22 1.380(12) . ?
C21 H21 0.9300 . ?
C22 C23 1.311(12) . ?
C22 H22 0.9300 . ?
C23 C24 1.377(9) . ?
C23 H23 0.9300 . ?
C24 H24 0.9300 . ?
O1S C1S 1.17(3) . ?
C1S N1S 1.18(2) . ?
C1S H1S 0.9300 . ?
N1S C2S 1.32(3) . ?
N1S C3S 1.39(3) . ?
C2S H2S1 0.9600 . ?
C2S H2S2 0.9600 . ?
C2S H2S3 0.9600 . ?
C3S H3S1 0.9600 . ?
C3S H3S2 0.9600 . ?
C3S H3S3 0.9600 . ?
O2S C4S 1.153(19) . ?
C4S N2S 1.25(2) . ?
C4S H4S 0.9300 . ?
N2S C6S 1.30(3) . ?
N2S C5S 1.32(3) . ?
C5S H5S1 0.9600 . ?
C5S H5S2 0.9600 . ?
C5S H5S3 0.9600 . ?
C6S H6S1 0.9600 . ?
C6S H6S2 0.9600 . ?
C6S H6S3 0.9600 . ?
O1W H1W 0.8441 . ?
O1W H2W 0.8406 . ?
 
loop_
 _geom_angle_atom_site_label_1
 _geom_angle_atom_site_label_2
 _geom_angle_atom_site_label_3
 _geom_angle
 _geom_angle_site_symmetry_1
 _geom_angle_site_symmetry_3
 _geom_angle_publ_flag
O2A Ni2A N7A 94.3(4) . . ?
O2A Ni2A N6A 177.0(3) . . ?
N7A Ni2A N6A 82.8(4) . . ?
O2A Ni2A N3 83.8(2) . . ?
N7A Ni2A N3 175.2(4) . . ?
N6A Ni2A N3 99.2(2) . . ?
C31A N6A C25A 114.2(7) . . ?
C31A N6A Ni2A 106.0(7) . . ?
C25A N6A Ni2A 139.8(5) . . ?
C30A S2A C31A 89.7(5) . . ?
C38A O2A Ni2A 127.9(5) . . ?
C32A N7A N8A 117.2(11) . . ?
C32A N7A Ni2A 127.4(9) . . ?
N8A N7A Ni2A 115.4(8) . . ?
N8A C31A N6A 128.1(12) . . ?
N8A C31A S2A 120.2(10) . . ?
N6A C31A S2A 111.6(9) . . ?
C26A C25A C30A 120.0 . . ?
C26A C25A N6A 127.6(4) . . ?
C30A C25A N6A 112.3(4) . . ?
C25A C26A C27A 120.0 . . ?
C25A C26A H26A 120.0 . . ?
C27A C26A H26A 120.0 . . ?
C26A C27A C28A 120.0 . . ?
C26A C27A H27A 120.0 . . ?
C28A C27A H27A 120.0 . . ?
C29A C28A C27A 120.0 . . ?
C29A C28A H28A 120.0 . . ?
C27A C28A H28A 120.0 . . ?
C28A C29A C30A 120.0 . . ?
C28A C29A H29A 120.0 . . ?
C30A C29A H29A 120.0 . . ?
C29A C30A C25A 120.0 . . ?
C29A C30A S2A 127.8(4) . . ?
C25A C30A S2A 112.1(4) . . ?
C34A C33A C38A 120.0 . . ?
C34A C33A C32A 117.6(6) . . ?
C38A C33A C32A 122.4(6) . . ?
C33A C34A C35A 120.0 . . ?
C33A C34A H34A 120.0 . . ?
C35A C34A H34A 120.0 . . ?
C36A C35A C34A 120.0 . . ?
C36A C35A H35A 120.0 . . ?
C34A C35A H35A 120.0 . . ?
C35A C36A C37A 120.0 . . ?
C35A C36A H36A 120.0 . . ?
C37A C36A H36A 120.0 . . ?
C36A C37A C38A 120.0 . . ?
C36A C37A H37A 120.0 . . ?
C38A C37A H37A 120.0 . . ?
O2A C38A C37A 116.4(5) . . ?
O2A C38A C33A 123.6(5) . . ?
C37A C38A C33A 120.0 . . ?
N7A C32A C33A 124.5(9) . . ?
N7A C32A H32A 117.8 . . ?
C33A C32A H32A 117.8 . . ?
C31A N8A N7A 107.6(13) . . ?
O2B Ni2B N7B 94.4(6) . . ?
O2B Ni2B N3 83.3(3) . . ?
N7B Ni2B N3 174.7(5) . . ?
O2B Ni2B N6B 176.5(4) . . ?
N7B Ni2B N6B 82.6(6) . . ?
N3 Ni2B N6B 99.9(3) . . ?
C32B N7B N8B 115.7(16) . . ?
C32B N7B Ni2B 127.7(13) . . ?
N8B N7B Ni2B 116.5(13) . . ?
C31B N6B C25B 109.2(12) . . ?
C31B N6B Ni2B 110.3(11) . . ?
C25B N6B Ni2B 140.5(7) . . ?
C38B O2B Ni2B 129.2(7) . . ?
C34B C33B C38B 120.0 . . ?
C34B C33B C32B 119.6(8) . . ?
C38B C33B C32B 120.2(8) . . ?
C33B C34B C35B 120.0 . . ?
C33B C34B H34B 120.0 . . ?
C35B C34B H34B 120.0 . . ?
C36B C35B C34B 120.0 . . ?
C36B C35B H35B 120.0 . . ?
C34B C35B H35B 120.0 . . ?
C37B C36B C35B 120.0 . . ?
C37B C36B H36B 120.0 . . ?
C35B C36B H36B 120.0 . . ?
C38B C37B C36B 120.0 . . ?
C38B C37B H37B 120.0 . . ?
C36B C37B H37B 120.0 . . ?
O2B C38B C37B 117.9(7) . . ?
O2B C38B C33B 122.1(7) . . ?
C37B C38B C33B 120.0 . . ?
C26B C25B C30B 120.0 . . ?
C26B C25B N6B 127.0(6) . . ?
C30B C25B N6B 113.0(6) . . ?
C25B C26B C27B 120.0 . . ?
C25B C26B H26B 120.0 . . ?
C27B C26B H26B 120.0 . . ?
C26B C27B C28B 120.0 . . ?
C26B C27B H27B 120.0 . . ?
C28B C27B H27B 120.0 . . ?
C29B C28B C27B 120.0 . . ?
C29B C28B H28B 120.0 . . ?
C27B C28B H28B 120.0 . . ?
C30B C29B C28B 120.0 . . ?
C30B C29B H29B 120.0 . . ?
C28B C29B H29B 120.0 . . ?
C29B C30B C25B 120.0 . . ?
C29B C30B S2B 127.3(5) . . ?
C25B C30B S2B 112.7(5) . . ?
N7B C32B C33B 125.8(12) . . ?
N7B C32B H32B 117.1 . . ?
C33B C32B H32B 117.1 . . ?
C31B S2B C30B 88.5(9) . . ?
N8B C31B N6B 124(2) . . ?
N8B C31B S2B 119.8(19) . . ?
N6B C31B S2B 116.7(16) . . ?
C31B N8B N7B 107(2) . . ?
C14 O1 Ni1 127.2(3) . . ?
C2 C3 C4 121.5(6) . . ?
C2 C3 H3 119.2 . . ?
C4 C3 H3 119.2 . . ?
C40 C41 H41A 109.5 . . ?
C40 C41 H41B 109.5 . . ?
H41A C41 H41B 109.5 . . ?
C40 C41 H41C 109.5 . . ?
H41A C41 H41C 109.5 . . ?
H41B C41 H41C 109.5 . . ?
C7 N3 N2 110.8(3) . . ?
C7 N3 Ni2B 117.7(3) . . ?
N2 N3 Ni2B 128.4(2) . . ?
C7 N3 Ni2A 121.6(3) . . ?
N2 N3 Ni2A 126.5(2) . . ?
C3 C4 C5 121.1(5) . . ?
C3 C4 H4 119.5 . . ?
C5 C4 H4 119.5 . . ?
C15 N4 C19 117.8(5) . . ?
C15 N4 Ni1 119.6(4) . . ?
C19 N4 Ni1 122.4(4) . . ?
C24 N5 C20 115.5(5) . . ?
C24 N5 Ni1 122.8(4) . . ?
C20 N5 Ni1 121.6(4) . . ?
C6 C5 C4 116.9(6) . . ?
C6 C5 H5 121.5 . . ?
C4 C5 H5 121.5 . . ?
C40 O4 Ni1 131.4(7) . . ?
C40 O4 H4A 114.3 . . ?
Ni1 O4 H4A 114.3 . . ?
C10 C9 C14 118.9(4) . . ?
C10 C9 C8 115.9(4) . . ?
C14 C9 C8 125.1(3) . . ?
N2 C8 C9 124.1(3) . . ?
N2 C8 H8 117.9 . . ?
C9 C8 H8 117.9 . . ?
N1 C7 N3 125.6(4) . . ?
N1 C7 S1 115.4(3) . . ?
N3 C7 S1 119.1(3) . . ?
C1 C6 C5 121.9(5) . . ?
C1 C6 S1 110.8(3) . . ?
C5 C6 S1 127.3(5) . . ?
C8 N2 N3 117.0(3) . . ?
C8 N2 Ni1 127.4(3) . . ?
N3 N2 Ni1 115.5(2) . . ?
O4 C40 C41 132.5(12) . . ?
O4 C40 H40A 104.1 . . ?
C41 C40 H40A 104.1 . . ?
O4 C40 H40B 104.1 . . ?
C41 C40 H40B 104.1 . . ?
H40A C40 H40B 105.5 . . ?
C3 C2 C1 118.4(7) . . ?
C3 C2 H2 120.8 . . ?
C1 C2 H2 120.8 . . ?
C11 C10 C9 122.3(4) . . ?
C11 C10 H10 118.8 . . ?
C9 C10 H10 118.8 . . ?
C10 C11 C12 119.1(4) . . ?
C10 C11 H11 120.5 . . ?
C12 C11 H11 120.5 . . ?
C13 C12 C11 120.1(5) . . ?
C13 C12 H12 120.0 . . ?
C11 C12 H12 120.0 . . ?
C12 C13 C14 122.0(5) . . ?
C12 C13 H13 119.0 . . ?
C14 C13 H13 119.0 . . ?
N4 C15 C16 122.2(7) . . ?
N4 C15 H15 118.9 . . ?
C16 C15 H15 118.9 . . ?
O1 C14 C13 118.0(4) . . ?
O1 C14 C9 124.5(4) . . ?
C13 C14 C9 117.5(4) . . ?
C17 C16 C15 117.9(8) . . ?
C17 C16 H16 121.0 . . ?
C15 C16 H16 121.0 . . ?
C16 C17 C18 120.9(7) . . ?
C16 C17 H17 119.5 . . ?
C18 C17 H17 119.5 . . ?
C19 C18 C17 116.8(9) . . ?
C19 C18 H18 121.6 . . ?
C17 C18 H18 121.6 . . ?
N4 C19 C18 124.4(7) . . ?
N4 C19 H19 117.8 . . ?
C18 C19 H19 117.8 . . ?
C7 N1 C1 111.6(4) . . ?
C7 N1 Ni1 109.6(2) . . ?
C1 N1 Ni1 138.7(3) . . ?
C6 S1 C7 88.2(2) . . ?
C6 C1 C2 120.2(4) . . ?
C6 C1 N1 114.1(4) . . ?
C2 C1 N1 125.8(5) . . ?
O1 Ni1 N2 90.52(12) . . ?
O1 Ni1 N1 168.71(13) . . ?
N2 Ni1 N1 78.44(12) . . ?
O1 Ni1 O4 93.20(15) . . ?
N2 Ni1 O4 176.20(15) . . ?
N1 Ni1 O4 97.81(14) . . ?
O1 Ni1 N5 89.15(14) . . ?
N2 Ni1 N5 93.36(14) . . ?
N1 Ni1 N5 89.12(15) . . ?
O4 Ni1 N5 85.92(16) . . ?
O1 Ni1 N4 90.40(16) . . ?
N2 Ni1 N4 95.19(13) . . ?
N1 Ni1 N4 92.94(16) . . ?
O4 Ni1 N4 85.57(15) . . ?
N5 Ni1 N4 171.44(15) . . ?
N5 C20 C21 124.1(6) . . ?
N5 C20 H20 118.0 . . ?
C21 C20 H20 118.0 . . ?
C20 C21 C22 117.7(7) . . ?
C20 C21 H21 121.1 . . ?
C22 C21 H21 121.1 . . ?
C23 C22 C21 119.8(7) . . ?
C23 C22 H22 120.1 . . ?
C21 C22 H22 120.1 . . ?
C22 C23 C24 118.4(8) . . ?
C22 C23 H23 120.8 . . ?
C24 C23 H23 120.8 . . ?
N5 C24 C23 124.5(6) . . ?
N5 C24 H24 117.8 . . ?
C23 C24 H24 117.8 . . ?
O1S C1S N1S 130(3) . . ?
O1S C1S H1S 115.0 . . ?
N1S C1S H1S 115.0 . . ?
C1S N1S C2S 139(2) . . ?
C1S N1S C3S 119(2) . . ?
C2S N1S C3S 102.5(19) . . ?
N1S C2S H2S1 109.5 . . ?
N1S C2S H2S2 109.5 . . ?
H2S1 C2S H2S2 109.5 . . ?
N1S C2S H2S3 109.5 . . ?
H2S1 C2S H2S3 109.5 . . ?
H2S2 C2S H2S3 109.5 . . ?
N1S C3S H3S1 109.5 . . ?
N1S C3S H3S2 109.5 . . ?
H3S1 C3S H3S2 109.5 . . ?
N1S C3S H3S3 109.5 . . ?
H3S1 C3S H3S3 109.5 . . ?
H3S2 C3S H3S3 109.5 . . ?
O2S C4S N2S 125(2) . . ?
O2S C4S H4S 117.3 . . ?
N2S C4S H4S 117.3 . . ?
C4S N2S C6S 122(2) . . ?
C4S N2S C5S 120(2) . . ?
C6S N2S C5S 117(2) . . ?
N2S C5S H5S1 109.5 . . ?
N2S C5S H5S2 109.5 . . ?
H5S1 C5S H5S2 109.5 . . ?
N2S C5S H5S3 109.5 . . ?
H5S1 C5S H5S3 109.5 . . ?
H5S2 C5S H5S3 109.5 . . ?
N2S C6S H6S1 109.5 . . ?
N2S C6S H6S2 109.5 . . ?
H6S1 C6S H6S2 109.5 . . ?
N2S C6S H6S3 109.5 . . ?
H6S1 C6S H6S3 109.5 . . ?
H6S2 C6S H6S3 109.5 . . ?
H1W O1W H2W 131.0 . . ?
 
_refine_diff_density_max    1.179
_refine_diff_density_min   -0.851
_refine_diff_density_rms    0.092

_shelx_res_file
;

TITL GC_6_1_0m_a.res in P-1
    GC_6_1_0m_a.res
    created by SHELXL-2019/2 at 17:12:11 on 30-Oct-2024
CELL  1.54178  11.7809  13.5921  16.1613  102.473   94.100  109.507
ZERR    2.000   0.0062   0.0035   0.0030    0.013    0.015    0.012
LATT  1
SFAC C H N NI O S
UNIT 86 84 18 4 9 4
ACTA
TEMP 23.000
L.S. 10
BOND $H
REM In the beam stop shadow
OMIT 0 -2 2
OMIT 1 1 1
OMIT 1 1 2
OMIT 1 -4 1
OMIT 1 2 1
OMIT 2 1 0
OMIT 0  -3   3
OMIT -1  -1   4
OMIT 1   2   3
OMIT -1  -3   2
EADP C18 C16
DFIX 1.3 C32A N7A
SIMU C25A > C30A
DELU C25A > C30A
SIMU C33B > C38B
DELU C33B > C38B
SIMU C25B > C30B
DELU C25B > C30B
SIMU C33A > C38A
DELU C33A > C38A
SIMU C40
DELU C40
ISOR 0.1 C40
EADP C40 C41
LIST 6
FREE C1S C2S
FMAP 2
PLAN 120
FREE O1W H40B
RIGU
DFIX 0.84 0.01 O1W H1W
DFIX 0.84 0.005 O1W H2W
DANG 1.54 0.02 H1W H2W
WGHT    0.186600    1.487900
FVAR       0.20691   0.59398
MOLE 1
PART 1 21.0
NI2A  4    0.511892    0.432683    0.631179    21.00000    0.04973    0.05973 =
         0.05426    0.02447    0.01080    0.02112
N6A   3    0.528920    0.334741    0.533244    21.00000    0.05619    0.07485 =
         0.05062    0.02365    0.01280    0.02770
S2A   6    0.646806    0.313145    0.403746    21.00000    0.07573    0.13236 =
         0.06369    0.02446    0.02289    0.04154
O2A   5    0.499717    0.532722    0.722935    21.00000    0.07607    0.06181 =
         0.07409    0.01930    0.02368    0.02180
N7A   3    0.628374    0.535086    0.589695    21.00000    0.05364    0.06510 =
         0.06370    0.03125    0.01025    0.01900
C31A  1    0.614939    0.394841    0.495297    21.00000    0.05471    0.08310 =
         0.05070    0.02465    0.01457    0.03073
AFIX  66
C25A  1    0.482300    0.222492    0.491899    21.00000    0.06974    0.07954 =
         0.05580    0.02260    0.00752    0.03730
C26A  1    0.388664    0.141700    0.512359    21.00000    0.08918    0.07304 =
         0.06737    0.01496    0.01915    0.02592
AFIX  43
H26A  2    0.350671    0.158447    0.559101    21.00000   -1.20000
AFIX  65
C27A  1    0.351813    0.035878    0.462959    21.00000    0.10910    0.08509 =
         0.09652   -0.00313    0.01318    0.02913
AFIX  43
H27A  2    0.289164   -0.018177    0.476648    21.00000   -1.20000
AFIX  65
C28A  1    0.408598    0.010847    0.393098    21.00000    0.12413    0.09311 =
         0.10155   -0.00262    0.01729    0.04960
AFIX  43
H28A  2    0.383941   -0.059956    0.360046    21.00000   -1.20000
AFIX  65
C29A  1    0.502234    0.091637    0.372638    21.00000    0.11122    0.10680 =
         0.08456    0.00170    0.00766    0.04983
AFIX  43
H29A  2    0.540226    0.074889    0.325896    21.00000   -1.20000
AFIX  65
C30A  1    0.539086    0.197460    0.422037    21.00000    0.07436    0.10392 =
         0.05915    0.01769    0.00926    0.04829
AFIX  66
C33A  1    0.641592    0.693835    0.697097    21.00000    0.07767    0.07422 =
         0.08508    0.02925    0.00456    0.02282
C34A  1    0.698747    0.805387    0.723536    21.00000    0.11396    0.06965 =
         0.12444    0.02970    0.01866    0.01845
AFIX  43
H34A  2    0.754211    0.841186    0.692046    21.00000   -1.20000
AFIX  65
C35A  1    0.673004    0.863434    0.797040    21.00000    0.15522    0.07594 =
         0.14188    0.01896    0.03241    0.02902
AFIX  43
H35A  2    0.711245    0.938069    0.814729    21.00000   -1.20000
AFIX  65
C36A  1    0.590107    0.809928    0.844106    21.00000    0.14997    0.07266 =
         0.12566    0.01336    0.03008    0.03774
AFIX  43
H36A  2    0.572884    0.848766    0.893286    21.00000   -1.20000
AFIX  65
C37A  1    0.532951    0.698376    0.817668    21.00000    0.11298    0.07723 =
         0.09714    0.01396    0.02457    0.03614
AFIX  43
H37A  2    0.477487    0.662578    0.849159    21.00000   -1.20000
AFIX  65
C38A  1    0.558693    0.640329    0.744164    21.00000    0.07510    0.06494 =
         0.07363    0.02278    0.00575    0.02979
AFIX   0
C32A  1    0.673082    0.637592    0.621131    21.00000    0.06960    0.06742 =
         0.08607    0.03726    0.01315    0.01648
AFIX  43
H32A  2    0.729696    0.678479    0.593022    21.00000   -1.20000
AFIX   0
N8A   3    0.669916    0.493472    0.516682    21.00000    0.05431    0.07968 =
         0.05812    0.03110    0.01720    0.02334
PART 2 -21.0
NI2B  4    0.492315    0.370915    0.596036   -21.00000    0.04948    0.05226 =
         0.04986    0.02172    0.00906    0.01783
N7B   3    0.588902    0.403463    0.513904   -21.00000    0.05439    0.07628 =
         0.06245    0.03241    0.01648    0.02273
N6B   3    0.563739    0.521710    0.644476   -21.00000    0.05145    0.04683 =
         0.06345    0.02232   -0.00044    0.00839
O2B   5    0.424137    0.226661    0.542733   -21.00000    0.09447    0.06118 =
         0.07221    0.02009    0.03221    0.02583
AFIX  66
C33B  1    0.535256    0.220068    0.425277   -21.00000    0.08121    0.09021 =
         0.06346    0.02257    0.01586    0.04254
C34B  1    0.562269    0.157999    0.354621   -21.00000    0.12478    0.11858 =
         0.08844    0.00762    0.04234    0.05101
AFIX  43
H34B  2    0.617403    0.191255    0.321774   -21.00000   -1.20000
AFIX  65
C35B  1    0.506879    0.046224    0.333059   -21.00000    0.14519    0.11169 =
         0.09285    0.00031    0.03442    0.05659
AFIX  43
H35B  2    0.524953    0.004696    0.285786   -21.00000   -1.20000
AFIX  65
C36B  1    0.424475   -0.003482    0.382153   -21.00000    0.13759    0.10085 =
         0.08978    0.00185    0.02684    0.05819
AFIX  43
H36B  2    0.387415   -0.078267    0.367727   -21.00000   -1.20000
AFIX  65
C37B  1    0.397460    0.058586    0.452810   -21.00000    0.12098    0.07299 =
         0.08402    0.00987    0.02832    0.03714
AFIX  43
H37B  2    0.342326    0.025329    0.485656   -21.00000   -1.20000
AFIX  65
C38B  1    0.452849    0.170361    0.474372   -21.00000    0.08404    0.07573 =
         0.06687    0.01825    0.01759    0.03879
AFIX  66
C25B  1    0.560709    0.602067    0.715385   -21.00000    0.06384    0.04591 =
         0.06848    0.02189   -0.00286    0.01633
C26B  1    0.490653    0.587076    0.780433   -21.00000    0.08587    0.06047 =
         0.07596    0.01294    0.00823    0.02591
AFIX  43
H26B  2    0.439355    0.518097    0.780312   -21.00000   -1.20000
AFIX  65
C27B  1    0.497269    0.675182    0.845661   -21.00000    0.12981    0.06968 =
         0.09256    0.00052    0.01882    0.02912
AFIX  43
H27B  2    0.450397    0.665151    0.889182   -21.00000   -1.20000
AFIX  65
C28B  1    0.573940    0.778280    0.845843   -21.00000    0.14396    0.06537 =
         0.10034    0.00206    0.00633    0.02740
AFIX  43
H28B  2    0.578366    0.837228    0.889486   -21.00000   -1.20000
AFIX  65
C29B  1    0.643997    0.793272    0.780796   -21.00000    0.12699    0.05872 =
         0.10278    0.00770   -0.00189    0.01601
AFIX  43
H29B  2    0.695295    0.862251    0.780918   -21.00000   -1.20000
AFIX  65
C30B  1    0.637382    0.705167    0.715567   -21.00000    0.08674    0.04878 =
         0.08103    0.01938   -0.01031    0.00671
AFIX   0
C32B  1    0.603333    0.340543    0.452529   -21.00000    0.06083    0.09313 =
         0.06800    0.02988    0.02215    0.03359
AFIX  43
H32B  2    0.661387    0.369533    0.419785   -21.00000   -1.20000
AFIX   0
S2B   6    0.717329    0.706021    0.629649   -21.00000    0.08806    0.06972 =
         0.10356    0.04166    0.00244   -0.00097
C31B  1    0.643485    0.568901    0.594960   -21.00000    0.06285    0.06242 =
         0.07224    0.03412    0.00686    0.01342
N8B   3    0.662438    0.517274    0.525345   -21.00000    0.06892    0.07342 =
         0.07924    0.03484    0.02045    0.01245
PART 0
O1    5    0.049054    0.252700    0.746044    11.00000    0.05875    0.08779 =
         0.06795    0.04012    0.01627    0.02964
C3    1    0.487233    0.079991    0.921313    11.00000    0.15178    0.19615 =
         0.13243    0.12160    0.04850    0.11738
AFIX  43
H3    2    0.459996    0.034606    0.957034    11.00000   -1.20000
AFIX   0
C41   1    0.005903    0.062543    0.940550    11.00000    0.13735    0.23905 =
         0.14001    0.10101    0.03072    0.03112
AFIX 137
H41A  2   -0.075740    0.011302    0.921869    11.00000   -1.50000
H41B  2    0.006360    0.119599    0.987604    11.00000   -1.50000
H41C  2    0.057727    0.027161    0.958709    11.00000   -1.50000
AFIX   0
N3    3    0.401983    0.329894    0.682266    11.00000    0.05455    0.05648 =
         0.05283    0.02418    0.01084    0.02358
C4    1    0.608432    0.111809    0.910228    11.00000    0.13865    0.16402 =
         0.10385    0.07631    0.02691    0.10545
AFIX  43
H4    2    0.662021    0.090825    0.941061    11.00000   -1.20000
AFIX   0
N4    3    0.129662    0.072604    0.671404    11.00000    0.08714    0.06163 =
         0.06311    0.02541    0.01051    0.01382
N5    3    0.263235    0.363424    0.877660    11.00000    0.07389    0.07576 =
         0.06127    0.01431    0.00744    0.03309
C5    1    0.651584    0.174984    0.853427    11.00000    0.09953    0.11910 =
         0.08673    0.03815    0.00754    0.07027
AFIX  43
H5    2    0.732201    0.194460    0.844067    11.00000   -1.20000
AFIX   0
O4    5    0.135671    0.133818    0.856667    11.00000    0.09445    0.09704 =
         0.07592    0.05210    0.03161    0.03642
AFIX  43
H4A   2    0.193616    0.115500    0.885608    11.00000   -1.20000
AFIX   0
C9    1    0.102453    0.350046    0.636613    11.00000    0.05066    0.05411 =
         0.05561    0.01921    0.00601    0.01960
C8    1    0.228135    0.358453    0.639712    11.00000    0.05518    0.04886 =
         0.04950    0.01924    0.00705    0.01689
AFIX  43
H8    2    0.274987    0.397867    0.605788    11.00000   -1.20000
AFIX   0
C7    1    0.442808    0.279015    0.732399    11.00000    0.05615    0.04751 =
         0.04721    0.01367    0.00544    0.02101
C6    1    0.568188    0.207437    0.811466    11.00000    0.08349    0.07350 =
         0.05723    0.01936    0.00340    0.04610
N2    3    0.279837    0.314512    0.686816    11.00000    0.04850    0.04801 =
         0.04964    0.01595    0.00762    0.01709
C40   1    0.048276    0.105216    0.873396    11.00000    0.13735    0.23905 =
         0.14001    0.10101    0.03072    0.03112
AFIX  23
H40A  2   -0.000115    0.050594    0.822419    11.00000   -1.20000
H40B  2    0.019847    0.165027    0.876912    11.00000   -1.20000
AFIX   0
C2    1    0.406121    0.113956    0.880702    11.00000    0.12696    0.13750 =
         0.10972    0.08600    0.04317    0.08602
AFIX  43
H2    2    0.325470    0.093944    0.890011    11.00000   -1.20000
AFIX   0
C10   1    0.059869    0.396755    0.576694    11.00000    0.06352    0.06515 =
         0.07040    0.03215    0.00729    0.02463
AFIX  43
H10   2    0.114742    0.434223    0.545695    11.00000   -1.20000
AFIX   0
C11   1   -0.059399    0.388752    0.562698    11.00000    0.06597    0.09375 =
         0.09185    0.04636    0.00719    0.03732
AFIX  43
H11   2   -0.084849    0.420208    0.522826    11.00000   -1.20000
AFIX   0
C12   1   -0.143092    0.332060    0.609685    11.00000    0.05820    0.11738 =
         0.09758    0.05176    0.00972    0.03971
AFIX  43
H12   2   -0.224405    0.325554    0.600520    11.00000   -1.20000
AFIX   0
C13   1   -0.104354    0.286315    0.669172    11.00000    0.05758    0.10934 =
         0.08627    0.05057    0.01997    0.03412
AFIX  43
H13   2   -0.160746    0.248777    0.699250    11.00000   -1.20000
AFIX   0
C15   1    0.011733    0.030762    0.641698    11.00000    0.09500    0.07313 =
         0.08762    0.03087   -0.00132    0.00779
AFIX  43
H15   2   -0.037400    0.069335    0.660976    11.00000   -1.20000
AFIX   0
C14   1    0.019057    0.294826    0.685860    11.00000    0.05511    0.06801 =
         0.05955    0.02847    0.01117    0.02436
C16   1   -0.042206   -0.070460    0.581717    11.00000    0.15134    0.08681 =
         0.10446    0.01305   -0.00398    0.01943
AFIX  43
H16   2   -0.125016   -0.097711    0.560121    11.00000   -1.20000
AFIX   0
C17   1    0.029964   -0.126426    0.556691    11.00000    0.16491    0.07945 =
         0.09413    0.00694   -0.00357    0.01615
AFIX  43
H17   2   -0.003763   -0.194084    0.518134    11.00000   -1.20000
AFIX   0
C18   1    0.153873   -0.084561    0.587619    11.00000    0.15134    0.08681 =
         0.10446    0.01305   -0.00398    0.01943
AFIX  43
H18   2    0.204656   -0.122274    0.570435    11.00000   -1.20000
AFIX   0
C19   1    0.197676    0.014654    0.644490    11.00000    0.10858    0.07336 =
         0.10425    0.00028    0.01528    0.02696
AFIX  43
H19   2    0.280591    0.043789    0.665907    11.00000   -1.20000
AFIX   0
N1    3    0.378256    0.221383    0.780014    11.00000    0.06551    0.05942 =
         0.05611    0.02760    0.00998    0.02836
S1    6    0.595760    0.288121    0.738210    11.00000    0.05950    0.08352 =
         0.07434    0.03099    0.01140    0.03643
C1    1    0.447719    0.178994    0.825353    11.00000    0.07958    0.07159 =
         0.06101    0.02813    0.01012    0.04367
NI1   4    0.203422    0.225796    0.768736    11.00000    0.05923    0.05968 =
         0.05117    0.02495    0.01178    0.02272
C20   1    0.240970    0.452345    0.875897    11.00000    0.14144    0.08620 =
         0.08194    0.00604   -0.00315    0.05858
AFIX  43
H20   2    0.203754    0.455827    0.824435    11.00000   -1.20000
AFIX   0
C21   1    0.269091    0.538610    0.944495    11.00000    0.17874    0.10734 =
         0.11094   -0.01368   -0.01092    0.07304
AFIX  43
H21   2    0.249012    0.598330    0.940894    11.00000   -1.20000
AFIX   0
C22   1    0.328526    0.534740    1.019830    11.00000    0.16011    0.13116 =
         0.09771   -0.02106   -0.00524    0.06053
AFIX  43
H22   2    0.350273    0.592868    1.067914    11.00000   -1.20000
AFIX   0
C23   1    0.354240    0.448892    1.023413    11.00000    0.18358    0.14302 =
         0.08752   -0.01451   -0.03146    0.08178
AFIX  43
H23   2    0.394958    0.445389    1.073535    11.00000   -1.20000
AFIX   0
C24   1    0.319482    0.364086    0.951163    11.00000    0.10688    0.11202 =
         0.07047    0.01098   -0.00527    0.05543
AFIX  43
H24   2    0.336974    0.303094    0.954567    11.00000   -1.20000
AFIX   0
MOLE 2
O1S   5   -0.040975    0.316568    1.019632    10.50000    0.19995
C1S   1    0.046448    0.333828    1.067416    10.50000    0.16110
AFIX  43
H1S   2    0.082483    0.281995    1.056252    10.50000   -1.20000
AFIX   0
N1S   3    0.096234    0.406790    1.127679    10.50000    0.12430
C2S   1    0.178878    0.431227    1.195703    10.50000    0.17166
AFIX 137
H2S1  2    0.180480    0.366064    1.208831    10.50000   -1.50000
H2S2  2    0.158753    0.474210    1.243668    10.50000   -1.50000
H2S3  2    0.257545    0.471191    1.184115    10.50000   -1.50000
AFIX   0
C3S   1    0.075490    0.502466    1.133900    10.50000    0.18773
AFIX 137
H3S1  2    0.150707    0.559406    1.134527    10.50000   -1.50000
H3S2  2    0.043667    0.519946    1.185902    10.50000   -1.50000
H3S3  2    0.017726    0.494329    1.085580    10.50000   -1.50000
AFIX   0
MOLE 3
O2S   5   -0.097984    0.090685    1.175506    10.50000    0.14801
C4S   1   -0.059577    0.171464    1.227428    10.50000    0.12965
AFIX  43
H4S   2    0.013545    0.185898    1.262081    10.50000   -1.20000
AFIX   0
N2S   3   -0.107900    0.241057    1.240981    10.50000    0.12575
C5S   1   -0.198257    0.235281    1.184817    10.50000    0.18963
AFIX 137
H5S1  2   -0.217936    0.299171    1.201109    10.50000   -1.50000
H5S2  2   -0.268402    0.173045    1.183476    10.50000   -1.50000
H5S3  2   -0.174223    0.229421    1.128973    10.50000   -1.50000
AFIX   0
C6S   1   -0.062075    0.328026    1.303638    10.50000    0.19311
AFIX 133
H6S1  2   -0.111785    0.322511    1.348202    10.50000   -1.50000
H6S2  2   -0.059756    0.389616    1.282870    10.50000   -1.50000
H6S3  2    0.019127    0.336121    1.326073    10.50000   -1.50000
AFIX   0
MOLE 4
PART -1
O1W   5   -0.072062    0.179662    0.873429    10.50000    0.12867
AFIX   3
H1W   2   -0.050512    0.245229    0.900204    10.50000   -1.50000
H2W   2   -0.134146    0.126153    0.873118    10.50000   -1.50000
PART 0
AFIX   0
HKLF 4


REM  GC_6_1_0m_a.res in P-1
REM wR2 = 0.2774, GooF = S = 1.009, Restrained GooF = 0.984 for all data
REM R1 = 0.0818 for 6769 Fo > 4sig(Fo) and 0.1029 for all 9177 data
REM 665 parameters refined using 863 restraints

END

WGHT      0.1774      1.3460

REM Highest difference peak  1.179,  deepest hole -0.851,  1-sigma level  0.092
Q1    1   0.1028  0.0462  0.9972  11.00000  0.05    1.18
Q2    1  -0.1195  0.0033  0.9494  11.00000  0.05    1.02
Q3    1  -0.1656  0.3417  1.2405  11.00000  0.05    0.59
Q4    1   0.1412  0.2153  0.7921  11.00000  0.05    0.57
Q5    1  -0.0816 -0.0422  0.6063  11.00000  0.05    0.46
Q6    1  -0.0271 -0.0877  0.5692  11.00000  0.05    0.44
Q7    1  -0.0193  0.3577  1.0045  11.00000  0.05    0.42
Q8    1   0.1796  0.3781  1.1719  11.00000  0.05    0.41
Q9    1  -0.0060  0.3465  1.1949  11.00000  0.05    0.41
Q10   1  -0.0574  0.3341  0.8825  11.00000  0.05    0.41
Q11   1   0.5931  0.4192  0.6168  11.00000  0.05    0.40
Q12   1  -0.0942  0.2731  1.0463  11.00000  0.05    0.40
Q13   1  -0.2425  0.2159  1.1810  11.00000  0.05    0.39
Q14   1  -0.1671  0.2483  1.2244  11.00000  0.05    0.37
Q15   1   0.1585  0.3582  1.1581  11.00000  0.05    0.37
Q16   1   0.1422  0.3395  1.1378  11.00000  0.05    0.36
Q17   1   0.0185  0.4064  1.0705  11.00000  0.05    0.34
Q18   1   0.2978  0.2198  0.7706  11.00000  0.05    0.34
Q19   1   0.1232  0.4178  1.2459  11.00000  0.05    0.31
Q20   1  -0.0352  0.0953  1.1847  11.00000  0.05    0.31
Q21   1   0.5290  0.2983  0.7593  11.00000  0.05    0.31
Q22   1  -0.1486  0.1547  1.2095  11.00000  0.05    0.31
Q23   1   0.5187  0.1993  0.8367  11.00000  0.05    0.29
Q24   1  -0.0778  0.1393  0.8561  11.00000  0.05    0.28
Q25   1   0.6842  0.3198  0.7358  11.00000  0.05    0.27
Q26   1   0.3653  0.1956  0.7814  11.00000  0.05    0.27
Q27   1   0.2355  0.2779  0.7077  11.00000  0.05    0.27
Q28   1   0.0900 -0.1069  0.5570  11.00000  0.05    0.26
Q29   1   0.4376  0.3816  0.6524  11.00000  0.05    0.25
Q30   1   0.1128 -0.1212  0.6129  11.00000  0.05    0.25
Q31   1   0.4310  0.3156  0.7151  11.00000  0.05    0.24
Q32   1   0.3181  0.3594  0.8866  11.00000  0.05    0.23
Q33   1   0.4214  0.3852  0.6283  11.00000  0.05    0.23
Q34   1   0.0479  0.0724  0.6897  11.00000  0.05    0.22
Q35   1   0.1142  0.0377  0.8240  11.00000  0.05    0.22
Q36   1   0.5743  0.5781  0.7341  11.00000  0.05    0.22
Q37   1   0.5689  0.5425  0.7086  11.00000  0.05    0.22
Q38   1   0.0310  0.2594  0.7190  11.00000  0.05    0.22
Q39   1   0.6664  0.6922  0.6687  11.00000  0.05    0.21
Q40   1   0.4082  0.2757  0.7609  11.00000  0.05    0.21
Q41   1   0.0091  0.0171  0.6145  11.00000  0.05    0.21
Q42   1   0.3274  0.5612  0.9863  11.00000  0.05    0.21
Q43   1   0.4837  0.0371  0.3848  11.00000  0.05    0.21
Q44   1   0.0757  0.3084  0.6259  11.00000  0.05    0.21
Q45   1  -0.0457  0.2605  1.2625  11.00000  0.05    0.21
Q46   1   0.3814  0.0604  0.4320  11.00000  0.05    0.21
Q47   1   0.2680  0.3045  0.8341  11.00000  0.05    0.20
Q48   1   0.0928  0.0293  0.6675  11.00000  0.05    0.20
Q49   1   0.2029  0.3388  0.8911  11.00000  0.05    0.20
Q50   1  -0.0377  0.3253  1.3294  11.00000  0.05    0.20
Q51   1  -0.0382  0.3010  0.6799  11.00000  0.05    0.19
Q52   1   0.1274  0.0733  0.7175  11.00000  0.05    0.19
Q53   1  -0.0180  0.1563  1.2251  11.00000  0.05    0.19
Q54   1   0.2842  0.0781  0.8833  11.00000  0.05    0.19
Q55   1   0.2255  0.5572  1.3025  11.00000  0.05    0.18
Q56   1  -0.1209  0.3380  0.5714  11.00000  0.05    0.18
Q57   1   0.4021  0.2407  0.5365  11.00000  0.05    0.18
Q58   1   0.1691  0.0380  0.7043  11.00000  0.05    0.18
Q59   1  -0.0376  0.3412  0.7028  11.00000  0.05    0.18
Q60   1  -0.1817  0.0832  1.1605  11.00000  0.05    0.18
Q61   1   0.4780  0.0034  0.9000  11.00000  0.05    0.17
Q62   1   0.6931  0.4831  0.4871  11.00000  0.05    0.17
Q63   1  -0.1921  0.0779  0.7498  11.00000  0.05    0.17
Q64   1   0.3482  0.0358  0.3888  11.00000  0.05    0.17
Q65   1  -0.3079  0.4256  0.6536  11.00000  0.05    0.17
Q66   1   0.4457  0.0728  0.8942  11.00000  0.05    0.17
Q67   1   0.4257 -0.0167  0.9267  11.00000  0.05    0.17
Q68   1   0.0235  0.2255  0.9944  11.00000  0.05    0.17
Q69   1  -0.0405  0.2013  0.9639  11.00000  0.05    0.16
Q70   1   0.0434  0.2356  1.0166  11.00000  0.05    0.16
Q71   1   0.5309  0.2215  0.6823  11.00000  0.05    0.16
Q72   1   0.7418  0.8539  0.5972  11.00000  0.05    0.16
Q73   1  -0.1123  0.2938  0.6330  11.00000  0.05    0.16
Q74   1   0.5786  0.5633  0.6210  11.00000  0.05    0.16
Q75   1   0.2555  0.5026  1.2924  11.00000  0.05    0.15
Q76   1  -0.2577 -0.1514  0.5592  11.00000  0.05    0.15
Q77   1   0.4959 -0.1394  0.3187  11.00000  0.05    0.15
Q78   1  -0.1088  0.0258  0.7105  11.00000  0.05    0.15
Q79   1   0.6262  0.8532  0.8182  11.00000  0.05    0.15
Q80   1   0.5515  0.1297  0.9427  11.00000  0.05    0.15
Q81   1   0.3383  0.4044  1.0126  11.00000  0.05    0.15
Q82   1   0.2121  0.4827  1.3048  11.00000  0.05    0.15
Q83   1   0.7086  0.2739  0.8644  11.00000  0.05    0.15
Q84   1   0.2641  0.3940  0.8740  11.00000  0.05    0.15
Q85   1   0.4561  0.0850  0.5789  11.00000  0.05    0.14
Q86   1   0.7114  0.3062  0.8717  11.00000  0.05    0.14
Q87   1   0.0792  0.5342  1.1285  11.00000  0.05    0.14
Q88   1   0.5811  0.3337  0.4061  11.00000  0.05    0.14
Q89   1   0.2331  0.0635  0.8069  11.00000  0.05    0.14
Q90   1   0.5662  0.1221  0.3412  11.00000  0.05    0.14
Q91   1   0.7255  0.1264  0.8925  11.00000  0.05    0.14
Q92   1   0.2586  0.3780  0.5818  11.00000  0.05    0.14
Q93   1   0.5229  0.0718  0.5173  11.00000  0.05    0.14
Q94   1   0.7398  0.7347  0.4938  11.00000  0.05    0.14
Q95   1   0.2193  0.3053  0.5492  11.00000  0.05    0.14
Q96   1   0.4652  0.3613  0.8310  11.00000  0.05    0.14
Q97   1   0.2364  0.5121  1.0455  11.00000  0.05    0.14
Q98   1  -0.1762 -0.2214  0.5231  11.00000  0.05    0.14
Q99   1   0.3207  0.4398  0.6225  11.00000  0.05    0.14
Q100  1   0.5023  0.1014  0.9961  11.00000  0.05    0.14
Q101  1  -0.2291  0.3848  0.6490  11.00000  0.05    0.14
Q102  1  -0.2123 -0.0859  0.6192  11.00000  0.05    0.13
Q103  1   0.6172  0.2230  0.8491  11.00000  0.05    0.13
Q104  1  -0.0782 -0.2173  0.5273  11.00000  0.05    0.13
Q105  1   0.6113  0.6751  0.8314  11.00000  0.05    0.13
Q106  1   0.3398  0.4198  0.9302  11.00000  0.05    0.13
Q107  1   0.1156  0.4609  1.1718  11.00000  0.05    0.13
Q108  1   0.5195  0.4340  0.8239  11.00000  0.05    0.13
Q109  1   0.6937  0.3416  0.7850  11.00000  0.05    0.13
Q110  1   0.3029 -0.0432  0.2701  11.00000  0.05    0.13
Q111  1   0.3125 -0.0592  0.3251  11.00000  0.05    0.13
Q112  1   0.5624  0.2817  0.4279  11.00000  0.05    0.13
Q113  1   0.4050  0.0234  0.5371  11.00000  0.05    0.13
Q114  1   0.6987  0.1714  0.9083  11.00000  0.05    0.13
Q115  1  -0.1288  0.3260  0.7257  11.00000  0.05    0.13
Q116  1   0.4427  0.0422  0.5727  11.00000  0.05    0.13
Q117  1  -0.3337  0.2812  0.5971  11.00000  0.05    0.13
Q118  1   0.5600  0.0517  0.4734  11.00000  0.05    0.13
Q119  1  -0.0010  0.3339  0.5308  11.00000  0.05    0.13
Q120  1   0.1395  0.0220  0.6253  11.00000  0.05    0.13
;
_shelx_res_checksum   15579

_shelx_hkl_file
;
  -3   0   0    0.40    0.07
   3   0   0    0.35    0.10
  -4   0   0    0.64    0.12
   4   0   0    0.75    0.15
  -5   0   0    2.23    0.48
   5   0   0    3.22    0.34
   6   0   0    3.09    0.78
   7   0   0   32.05    2.40
   7   0   0   39.05    2.16
   7   0   0   38.27    2.21
   7   0   0   32.86    2.24
   7   0   0   37.76    2.20
   7   0   0   37.37    2.19
   8   0   0    5.56    0.67
   8   0   0    6.14    0.77
   8   0   0    4.99    0.81
   8   0   0    5.50    0.63
   8   0   0    5.89    0.57
   8   0   0    5.66    0.65
   8   0   0    7.71    1.12
   9   0   0    4.91    0.62
   9   0   0    4.83    0.53
   9   0   0    4.65    0.71
   9   0   0    4.01    0.79
   9   0   0    4.68    0.85
  10   0   0   10.83    0.83
  10   0   0   11.84    1.11
  10   0   0   12.23    0.95
  10   0   0   11.11    1.43
  11   0   0    3.56    0.59
  11   0   0    3.39    0.52
  12   0   0    0.47    0.34
  12   0   0    0.14    0.26
  12   0   0    0.44    0.38
  13   0   0    2.87    0.54
  13  -1   0    0.82    0.25
  13  -1   0    0.64    0.33
  12  -1   0    0.30    0.36
  12  -1   0    0.44    0.40
  11  -1   0    8.05    0.79
  11  -1   0    9.13    0.80
  11  -1   0   10.64    1.32
  11  -1   0    9.19    1.01
  10  -1   0   -0.65    0.37
  10  -1   0    0.41    0.30
  10  -1   0    0.06    0.27
  10  -1   0    0.23    0.59
   9  -1   0    1.31    0.56
   9  -1   0    2.61    0.33
   9  -1   0    1.75    0.34
   9  -1   0    1.52    0.75
   9  -1   0    1.49    0.46
   9  -1   0    2.85    0.52
   9  -1   0    2.30    0.36
   8  -1   0    8.38    0.94
   8  -1   0    9.86    0.83
   8  -1   0   11.05    0.78
   8  -1   0    9.53    0.93
   8  -1   0   10.77    0.79
   8  -1   0   10.90    0.84
   7  -1   0   80.88    4.80
   7  -1   0   85.63    4.79
   7  -1   0   84.33    4.82
   7  -1   0   83.10    4.86
   7  -1   0   81.44    4.92
   7  -1   0   82.93    4.82
   7  -1   0   84.97    4.82
  -6   1   0    0.03    0.51
   5  -1   0  217.42   12.80
  -5   1   0  226.47   12.84
  -5   1   0  234.44   12.79
   4  -1   0   87.27    5.26
  -4   1   0   93.55    5.26
  -4   1   0   96.94    5.29
   3  -1   0  175.25    9.97
  -3   1   0  177.71    9.98
   2  -1   0    1.67    0.15
   2  -1   0    1.47    0.14
  -2   1   0    1.70    0.15
  -1  -1   0   16.92    1.02
   1   1   0   17.84    1.02
   1   1   0   18.30    1.03
  -2  -1   0   33.84    1.93
   2   1   0   33.83    1.96
   3   1   0   40.62    2.36
   4   1   0   17.41    1.08
   5   1   0   12.36    0.84
   5   1   0   12.32    1.26
   6   1   0   14.62    1.47
   6   1   0   13.64    1.07
   6   1   0   11.75    0.96
   6   1   0   12.52    0.90
   6   1   0   14.61    1.23
   6   1   0   12.48    1.36
   6   1   0   12.27    0.90
   7   1   0    2.54    0.38
   7   1   0    3.49    0.55
   7   1   0    2.89    0.61
   7   1   0    4.39    0.75
   7   1   0    3.11    0.43
   7   1   0    3.37    0.62
   7   1   0    3.51    0.45
   8   1   0    1.61    0.38
   8   1   0    1.13    0.35
   8   1   0    1.98    0.44
   8   1   0    1.93    0.54
   8   1   0    0.95    0.35
   8   1   0    1.03    0.38
   9   1   0    8.69    1.03
   9   1   0    9.44    0.73
   9   1   0   11.80    1.29
   9   1   0    8.46    1.40
   9   1   0   10.39    0.85
  10   1   0    1.55    0.46
  10   1   0    0.71    0.32
  10   1   0    1.14    0.28
  11   1   0    0.34    0.26
  11   1   0    0.12    0.26
  11   1   0   -0.14    0.75
  12   1   0    4.50    0.53
  13   1   0    2.65    0.39
  14  -2   0    0.56    0.32
  13  -2   0    0.03    0.24
  13  -2   0    0.35    0.33
  12  -2   0   -0.53    0.25
  12  -2   0    0.09    0.36
  11  -2   0    0.26    0.42
  11  -2   0    0.22    0.27
  11  -2   0   -0.12    0.60
  11  -2   0    0.17    0.37
  10  -2   0    1.09    0.37
  10  -2   0    1.48    0.31
  10  -2   0    0.91    0.44
  10  -2   0    2.32    0.61
  10  -2   0    1.30    0.36
   9  -2   0   -0.11    0.34
   9  -2   0    0.43    0.26
   9  -2   0    0.37    0.52
   9  -2   0    0.19    0.38
   9  -2   0    0.29    0.27
   8  -2   0   23.64    1.57
   8  -2   0   25.46    1.44
   8  -2   0   22.91    1.49
   8  -2   0   21.14    1.73
   8  -2   0   21.58    1.48
   8  -2   0   22.33    1.45
   8  -2   0   22.61    1.55
   7  -2   0   -0.10    0.28
   7  -2   0    0.54    0.54
   7  -2   0    0.24    0.36
   7  -2   0    0.02    0.23
   7  -2   0    0.88    0.29
   7  -2   0    0.50    0.32
   6  -2   0   81.48    4.88
  -6   2   0   96.86    4.92
  -6   2   0   77.73    4.90
   5  -2   0  281.54   16.27
  -5   2   0  294.37   16.30
  -4   2   0   13.20    0.80
  -4   2   0   13.78    0.84
   3  -2   0   93.88    5.44
   3  -2   0   95.44    5.40
  -3   2   0   97.11    5.44
   2  -2   0    6.09    0.40
  -2   2   0    5.56    0.39
   1  -2   0    0.28    0.08
  -1   2   0    0.26    0.08
  -1  -2   0   26.41    1.63
   1   2   0   30.29    1.63
   1   2   0   27.82    1.64
  -2  -2   0    4.84    0.33
   2   2   0    4.86    0.36
  -3  -2   0   52.43    3.12
   3   2   0   57.50    3.18
   4   2   0   62.28    3.52
   4   2   0   58.81    3.61
   5   2   0   22.19    1.38
   5   2   0   21.56    1.62
   6   2   0   10.70    1.34
   6   2   0   13.87    0.98
   6   2   0   14.94    0.89
   6   2   0   13.41    1.12
   6   2   0   11.21    1.39
   6   2   0   14.55    1.03
   7   2   0    1.00    0.31
   7   2   0    0.92    0.42
   7   2   0    1.44    0.64
   7   2   0    0.90    0.36
   7   2   0    1.77    0.58
   7   2   0    0.68    0.23
   8   2   0    7.25    0.86
   8   2   0    5.55    0.72
   8   2   0    8.53    0.96
   8   2   0    7.69    0.60
   9   2   0    0.52    0.39
   9   2   0   -0.65    0.99
   9   2   0    0.59    0.22
   9   2   0    0.21    0.29
  10   2   0    1.04    0.27
  10   2   0    1.13    0.32
  10   2   0    1.52    0.43
  11   2   0    4.23    0.72
  12   2   0    4.21    0.52
  12   2   0    5.31    0.65
  14  -3   0   -0.22    0.34
  14  -3   0   -0.40    0.23
  13  -3   0    0.77    0.24
  13  -3   0   -0.10    0.34
  12  -3   0    0.44    0.59
  11  -3   0    9.93    0.84
  11  -3   0    8.94    1.02
  11  -3   0    9.85    1.42
  10  -3   0    7.46    0.78
  10  -3   0   10.82    1.32
  10  -3   0    9.46    0.90
  10  -3   0    9.64    0.84
  10  -3   0   10.45    0.95
   9  -3   0    2.39    0.37
   9  -3   0    2.69    0.46
   9  -3   0    3.76    0.60
   8  -3   0   23.50    1.48
   8  -3   0   22.51    1.53
   8  -3   0   25.38    1.52
   8  -3   0   22.06    1.58
   8  -3   0   22.42    1.82
   8  -3   0   25.18    1.51
   7  -3   0    8.99    0.86
   7  -3   0    9.34    0.79
   7  -3   0   10.10    0.79
   7  -3   0   11.66    1.26
   7  -3   0   10.10    0.90
  -7   3   0    8.28    0.88
   6  -3   0   62.26    3.63
  -6   3   0   64.13    3.68
  -5   3   0   40.42    2.38
   4  -3   0   24.86    1.58
  -4   3   0   26.91    1.56
   3  -3   0  129.41    7.56
  -3   3   0  136.08    7.56
   2  -3   0   42.92    2.38
   2  -3   0   41.57    2.43
  -2   3   0   40.69    2.43
   1  -3   0   88.67    4.92
  -1   3   0   83.40    5.00
   0  -3   0  135.53    7.92
   0   3   0  142.41    7.91
   0   3   0  140.43    7.92
  -1  -3   0   14.45    0.94
   1   3   0   15.58    0.94
   1   3   0   15.81    0.94
  -2  -3   0   10.70    0.71
   2   3   0   11.40    0.72
   3   3   0    8.74    0.60
   3   3   0    6.72    0.84
   4   3   0    9.24    0.96
   4   3   0    8.12    0.66
   5   3   0    2.12    0.51
   5   3   0    1.82    0.45
   5   3   0    2.01    0.33
   5   3   0    2.14    0.28
   6   3   0    0.26    0.30
   6   3   0   -0.05    0.51
   6   3   0    0.59    0.33
   6   3   0    0.16    0.24
   6   3   0    0.25    0.16
   6   3   0    0.23    0.28
   7   3   0   31.32    2.19
   7   3   0   24.73    1.93
   7   3   0   28.99    1.89
   7   3   0   28.31    1.73
   7   3   0   30.22    1.87
   8   3   0    1.68    0.45
   8   3   0    1.35    0.31
   8   3   0    1.18    0.24
   8   3   0    0.63    0.55
   9   3   0    4.47    0.46
   9   3   0    3.46    0.44
   9   3   0    3.97    1.02
   9   3   0    3.06    0.56
  11   3   0    0.76    0.36
  11   3   0    1.10    0.25
  12   3   0   -0.50    0.28
  12   3   0    0.33    0.30
  14  -4   0   -0.10    0.32
  14  -4   0   -0.20    0.21
  13  -4   0    0.44    0.34
  13  -4   0   -0.01    0.24
  12  -4   0    1.13    0.39
  11  -4   0    1.52    0.32
  11  -4   0    2.11    0.63
  11  -4   0    0.98    0.42
  10  -4   0    0.47    0.53
  10  -4   0    0.56    0.29
  10  -4   0    0.02    0.38
  10  -4   0    0.13    0.28
   9  -4   0   25.81    1.66
   9  -4   0   21.34    1.84
   9  -4   0   25.19    1.58
   9  -4   0   25.52    1.56
   8  -4   0   14.60    1.35
   8  -4   0   15.21    1.07
   8  -4   0   11.63    0.99
   8  -4   0   11.66    0.94
   7  -4   0    3.58    0.54
   7  -4   0    2.96    0.60
   7  -4   0    2.71    0.48
   7  -4   0    4.21    0.48
   7  -4   0    2.76    0.49
  -7   4   0    3.18    0.47
  -6   4   0   67.01    3.93
  -5   4   0  379.40   21.50
   4  -4   0   82.60    5.01
  -4   4   0   90.27    4.99
   3  -4   0    4.78    0.49
  -3   4   0    4.72    0.42
   2  -4   0   74.02    4.40
  -2   4   0   78.44    4.40
   1  -4   0   17.99    1.19
  -1   4   0   19.99    1.18
  -1   4   0   18.95    1.13
   0  -4   0    0.59    0.18
   0   4   0    0.56    0.14
   0   4   0    0.49    0.15
  -1  -4   0    1.06    0.21
   1   4   0    1.02    0.18
   1   4   0    1.38    0.23
  -2  -4   0   31.20    1.87
   2   4   0   32.32    1.87
   2   4   0   30.08    1.98
  -3  -4   0    6.49    0.60
   3   4   0    5.79    0.81
   3   4   0    7.29    0.57
   4   4   0   31.75    2.09
   5   4   0    8.23    0.59
   5   4   0    5.68    1.01
   5   4   0    7.22    0.81
   5   4   0    6.89    0.58
   5   4   0    6.01    0.80
   5   4   0    7.56    0.69
   6   4   0   13.98    0.96
   6   4   0   14.89    1.14
   6   4   0   12.91    0.96
   6   4   0   15.48    1.09
   6   4   0   16.59    1.14
   7   4   0    2.48    0.71
   7   4   0    2.63    0.60
   7   4   0    3.00    0.40
   7   4   0    3.31    0.44
   7   4   0    2.30    0.38
   8   4   0    8.88    0.92
   8   4   0    8.83    0.67
   9   4   0    0.00    0.39
   9   4   0    0.14    0.21
   9   4   0   -1.37    1.12
 -10  -4   0    2.14    0.82
  10   4   0    1.13    0.23
  10   4   0    1.73    0.38
 -11  -4   0   -0.13    0.79
  11   4   0   -0.19    0.31
  11   4   0   -0.15    0.20
  14  -5   0    1.37    0.23
  14  -5   0    1.04    0.34
  13  -5   0    6.51    1.19
  13  -5   0    6.15    0.74
  13  -5   0    7.00    0.59
  11  -5   0   -0.14    0.27
  11  -5   0    0.19    0.34
  11  -5   0    0.02    0.60
  11  -5   0    0.20    0.40
  10  -5   0    0.63    0.26
  10  -5   0    0.99    0.41
  10  -5   0    0.64    0.31
  10  -5   0    0.44    0.54
   9  -5   0    1.15    0.37
   9  -5   0    1.09    0.54
   9  -5   0    1.83    0.35
   9  -5   0    1.01    0.28
   8  -5   0   20.10    1.76
   8  -5   0   23.79    1.45
   8  -5   0   21.76    1.54
   8  -5   0   23.90    1.52
   8  -5   0   23.22    1.41
  -8   5   0   25.64    1.97
   7  -5   0   11.17    0.90
   7  -5   0   10.98    1.29
   7  -5   0   13.31    1.02
  -7   5   0   13.34    1.14
  -6   5   0  154.86    8.91
  -5   5   0    0.55    0.25
  -4   5   0   65.58    3.84
   3  -5   0   68.39    3.99
  -3   5   0   71.84    4.09
  -3   5   0   69.98    3.99
  -2   5   0   17.16    1.11
  -2   5   0   16.78    1.02
   1  -5   0    0.25    0.24
  -1   5   0    0.05    0.13
  -1   5   0    0.23    0.16
   0  -5   0    1.36    0.30
   0   5   0    1.34    0.21
   0   5   0    1.56    0.24
  -1  -5   0   26.58    1.74
   1   5   0   29.46    1.71
   1   5   0   27.96    1.67
   1   5   0   26.17    1.81
  -2  -5   0   10.16    0.91
   2   5   0    8.31    0.94
   2   5   0   10.74    0.73
   3   5   0   74.93    4.45
   4   5   0   33.00    2.03
   4   5   0   33.97    2.18
   4   5   0   31.37    2.06
   4   5   0   31.94    1.93
  -5  -5   0    2.63    0.87
   5   5   0    4.82    0.64
   5   5   0    4.66    0.73
   5   5   0    3.99    0.62
   5   5   0    3.33    0.43
   5   5   0    2.53    0.44
  -6  -5   0   11.39    1.45
  -6  -5   0   14.94    1.93
   6   5   0   11.30    1.08
   6   5   0   13.80    0.89
   6   5   0   14.09    1.14
   6   5   0   13.66    0.88
  -7  -5   0   26.36    2.03
   7   5   0   25.96    1.63
   7   5   0   29.52    1.83
   7   5   0   27.54    1.67
   7   5   0   27.68    1.98
  -8  -5   0    0.85    0.70
   8   5   0    2.25    0.87
   8   5   0    1.09    0.43
   8   5   0    0.43    0.21
  -9  -5   0    0.28    0.69
   9   5   0   -0.08    0.46
   9   5   0    0.59    0.22
 -10  -5   0   -0.59    0.61
  10   5   0   -0.19    0.31
  10   5   0    0.12    0.18
 -11  -5   0    0.70    0.63
  11   5   0   -0.07    0.20
  11   5   0   -0.24    0.29
  14  -6   0    2.58    0.40
  13  -6   0    5.24    0.52
  13  -6   0    6.79    1.16
  13  -6   0    4.38    0.67
  12  -6   0    0.56    0.77
  11  -6   0   17.27    1.59
  11  -6   0   18.16    1.31
  11  -6   0   16.98    1.28
  11  -6   0   17.68    1.21
  10  -6   0    6.99    0.76
  10  -6   0    6.23    0.65
  10  -6   0    5.91    0.81
  10  -6   0    8.23    1.26
   9  -6   0    0.15    0.33
   9  -6   0   -0.33    0.34
   9  -6   0   -0.37    0.48
   9  -6   0    0.21    0.22
   8  -6   0    8.58    1.12
   8  -6   0    9.57    0.68
   8  -6   0    8.54    0.92
   8  -6   0    9.35    0.74
  -8   6   0    7.59    1.10
   7  -6   0   18.25    1.18
   7  -6   0   16.12    1.74
   7  -6   0   15.48    1.36
   7  -6   0   18.65    1.49
   7  -6   0   18.43    1.11
  -7   6   0   18.74    1.50
   6  -6   0    7.93    0.66
   6  -6   0    7.49    0.91
  -6   6   0    8.67    0.88
  -5   6   0    0.05    0.27
  -4   6   0   57.46    3.43
   3  -6   0   90.29    5.32
  -3   6   0   97.68    5.42
  -3   6   0   91.23    5.30
   2  -6   0   15.19    1.14
  -2   6   0   16.38    1.01
  -2   6   0   17.07    1.12
  -1   6   0   13.60    0.89
  -1   6   0   14.11    0.99
   0   6   0    0.80    0.43
   0   6   0    0.55    0.23
   0   6   0    0.95    0.20
   0   6   0    0.83    0.40
   1   6   0  128.54    7.09
   1   6   0  119.31    7.10
   1   6   0  124.46    7.04
   1   6   0  118.38    7.08
   2   6   0   25.51    1.73
   2   6   0   21.17    1.82
   2   6   0   28.42    1.86
  -3  -6   0   15.41    1.44
  -3  -6   0   16.34    1.27
   3   6   0   16.88    1.26
   3   6   0   17.62    1.18
   3   6   0   16.82    1.07
   3   6   0   17.03    1.35
  -4  -6   0    2.48    0.67
  -4  -6   0    1.52    0.49
   4   6   0    1.78    0.52
   4   6   0    1.72    0.39
   4   6   0    1.10    0.34
  -5  -6   0    1.46    0.52
  -5  -6   0    1.21    0.72
   5   6   0    1.29    0.57
   5   6   0    1.93    0.48
   5   6   0    1.81    0.41
   5   6   0    2.43    0.40
  -6  -6   0    7.42    1.08
  -6  -6   0   10.86    1.47
   6   6   0    5.81    1.04
   6   6   0    7.15    0.61
   6   6   0    8.38    0.63
   6   6   0   10.02    0.90
   6   6   0    9.77    1.36
  -7  -6   0    0.72    0.99
  -7  -6   0    1.45    0.59
   7   6   0    1.92    0.47
   7   6   0    1.77    0.25
   7   6   0    3.21    0.89
   7   6   0    2.06    0.30
  -8  -6   0    3.33    0.69
   8   6   0    3.40    1.20
   8   6   0    3.80    0.41
   8   6   0    3.21    0.65
  -9  -6   0    3.00    0.55
   9   6   0    1.99    0.31
   9   6   0    1.66    0.37
 -10  -6   0    0.10    0.51
  10   6   0    0.20    0.31
  10   6   0    0.28    0.18
  14  -7   0    0.94    0.35
  14  -7   0    0.65    0.20
  13  -7   0    0.43    0.21
  13  -7   0    0.22    0.33
  13  -7   0    1.10    0.64
  12  -7   0    2.89    0.45
  12  -7   0    2.74    0.61
  11  -7   0    0.08    0.40
  11  -7   0    0.80    0.56
  11  -7   0    0.51    0.25
  11  -7   0    0.44    0.39
  10  -7   0    0.28    0.37
  10  -7   0   -0.26    0.36
  10  -7   0    0.10    0.22
  10  -7   0   -0.30    0.53
   9  -7   0    9.05    0.72
   9  -7   0    9.06    0.67
   9  -7   0    8.39    1.19
   9  -7   0    9.26    0.92
   9  -7   0    7.77    0.87
   8  -7   0   25.05    1.41
   8  -7   0   20.80    1.75
   8  -7   0   22.35    1.60
   8  -7   0   23.92    1.76
  -8   7   0   22.51    2.32
  -8   7   0   22.04    1.66
   7  -7   0    0.02    0.18
   7  -7   0   -0.43    0.49
   7  -7   0    0.11    0.52
   7  -7   0   -0.16    0.22
   7  -7   0   -0.44    0.51
  -7   7   0   -0.40    0.60
  -7   7   0    0.20    0.63
   6  -7   0    6.20    1.20
   6  -7   0    6.65    0.54
   6  -7   0    7.15    0.96
  -6   7   0    7.93    0.97
   5  -7   0    1.36    0.22
  -5   7   0    0.89    0.41
  -4   7   0   10.56    0.94
   3  -7   0   29.89    1.93
  -3   7   0   32.51    1.98
  -3   7   0   29.67    1.82
  -2   7   0    0.78    0.29
  -2   7   0    0.72    0.21
  -1   7   0    7.30    1.15
  -1   7   0    7.97    0.76
  -1   7   0    7.78    0.59
  -1   7   0    6.54    0.76
   0  -7   0   20.81    1.64
   0  -7   0   22.48    1.37
   0   7   0   18.09    1.46
   0   7   0   18.09    1.36
   0   7   0   17.97    1.34
   0   7   0   18.23    1.23
  -1  -7   0    4.38    0.59
  -1  -7   0    4.30    0.81
   1   7   0    4.23    0.81
   1   7   0    3.96    0.50
   1   7   0    6.30    0.88
   1   7   0    4.83    0.84
   1   7   0    4.23    0.73
   1   7   0    4.45    0.49
   1   7   0    5.94    0.82
  -2  -7   0   33.90    2.10
  -2  -7   0   33.82    2.21
   2   7   0   34.87    2.29
   2   7   0   37.82    2.58
   2   7   0   31.52    2.25
   2   7   0   34.20    2.17
   2   7   0   35.59    2.16
   2   7   0   35.40    2.05
  -3  -7   0    8.44    0.80
  -3  -7   0    8.27    1.01
   3   7   0    9.16    1.07
   3   7   0    9.22    0.83
   3   7   0    6.42    0.60
   3   7   0    7.15    0.78
   4   7   0    2.34    0.50
   4   7   0    1.20    0.54
   4   7   0    1.94    0.27
   4   7   0    2.04    0.41
   4   7   0    2.16    0.31
  -5  -7   0    0.81    0.42
  -5  -7   0    0.61    0.64
   5   7   0    0.60    0.54
   5   7   0    0.57    0.38
   5   7   0    0.61    0.21
   5   7   0    0.65    0.22
   5   7   0    0.72    0.58
  -6  -7   0    0.02    0.76
  -6  -7   0    0.36    0.45
   6   7   0    0.20    0.21
   6   7   0    0.30    0.20
   6   7   0    0.13    0.37
   6   7   0    1.16    0.69
  -7  -7   0    7.57    0.91
   7   7   0    8.99    0.82
   7   7   0    5.76    1.32
   7   7   0    7.12    0.58
  -8  -7   0   -0.31    0.47
   8   7   0    0.69    0.34
   8   7   0    0.11    0.18
  -9  -7   0   -0.87    0.43
   9   7   0    0.25    0.31
  14  -8   0    0.42    0.36
  14  -8   0    0.87    0.19
  13  -8   0    0.30    0.34
  13  -8   0    0.17    0.20
 -13   8   0   -1.77    0.84
  12  -8   0    0.27    0.22
  12  -8   0    0.46    0.35
  12  -8   0    0.06    0.56
 -12   8   0    0.65    0.63
  11  -8   0   15.28    1.26
  11  -8   0   16.57    1.50
  11  -8   0   15.47    1.04
  11  -8   0   14.80    1.19
 -11   8   0   14.60    1.50
  10  -8   0    0.25    0.38
  10  -8   0    0.28    0.44
  10  -8   0    0.05    0.51
  10  -8   0    0.24    0.23
   9  -8   0   10.27    1.14
   9  -8   0   11.54    0.86
   9  -8   0   14.86    1.26
   9  -8   0   12.32    0.81
  -9   8   0   11.91    1.38
  -9   8   0   10.55    1.22
  -9   8   0   11.43    1.13
   8  -8   0    3.95    0.52
   8  -8   0    3.24    0.59
   8  -8   0    3.33    0.68
   8  -8   0    3.30    0.59
   8  -8   0    3.75    0.41
  -8   8   0    2.66    1.28
  -8   8   0    4.34    0.76
  -8   8   0    4.05    0.79
  -8   8   0    3.48    0.62
   7  -8   0    5.41    0.45
   7  -8   0    4.82    0.63
   7  -8   0    4.83    0.65
  -7   8   0    4.41    0.90
  -7   8   0    5.37    0.77
  -7   8   0    3.96    0.73
  -7   8   0    4.38    0.65
   6  -8   0   62.94    3.67
   6  -8   0   64.88    3.79
   6  -8   0   57.34    3.84
  -6   8   0   64.88    3.72
  -6   8   0   68.04    4.00
   5  -8   0    8.51    0.63
   5  -8   0    7.61    0.93
  -5   8   0    9.34    0.75
  -5   8   0    8.38    1.06
  -5   8   0    8.57    0.95
   4  -8   0   19.32    1.27
   4  -8   0   21.79    1.46
   4  -8   0   20.20    1.45
  -4   8   0   21.39    1.39
  -4   8   0   19.98    1.60
  -4   8   0   20.45    1.30
   3  -8   0    1.32    0.42
   3  -8   0    1.13    0.23
  -3   8   0    1.14    0.39
  -3   8   0    1.22    0.31
  -3   8   0    1.22    0.27
  -3   8   0    2.05    0.49
  -3   8   0    1.90    0.36
   2  -8   0    1.41    0.27
   2  -8   0    2.22    0.41
   2  -8   0    1.32    0.29
  -2   8   0    1.36    0.24
  -2   8   0    1.07    0.30
  -2   8   0    2.46    0.52
  -2   8   0    1.61    0.69
  -2   8   0    1.54    0.31
  -2   8   0    1.64    0.44
   1  -8   0    0.18    0.22
   1  -8   0    0.20    0.39
   1  -8   0    0.13    0.23
  -1   8   0    0.79    0.33
  -1   8   0    0.27    0.41
  -1   8   0   -0.03    0.38
  -1   8   0    0.47    0.23
  -1   8   0    0.46    0.24
  -1   8   0    0.16    0.25
  -1   8   0    0.23    0.52
  -1   8   0    0.42    0.41
   0  -8   0    8.48    0.79
   0  -8   0    9.02    0.72
   0  -8   0   10.46    0.90
   0   8   0    7.31    0.78
   0   8   0   11.03    0.94
   0   8   0    7.88    0.68
   0   8   0    9.08    0.83
   0   8   0    8.91    1.14
   0   8   0   10.16    1.08
   0   8   0    8.36    0.74
   0   8   0    9.48    1.04
  -1  -8   0   56.77    3.83
  -1  -8   0   64.70    3.78
  -1  -8   0   68.38    3.87
   1   8   0   68.25    3.85
   1   8   0   63.62    3.82
   1   8   0   63.38    4.06
   1   8   0   63.40    3.76
   1   8   0   65.71    3.86
   1   8   0   70.86    3.97
  -2  -8   0    3.51    0.59
  -2  -8   0    3.32    0.58
   2   8   0    2.89    0.61
   2   8   0    2.95    0.60
   2   8   0    4.21    0.66
   2   8   0    3.73    0.43
   2   8   0    3.56    0.71
  -3  -8   0   -0.10    0.46
  -3  -8   0    0.42    0.29
   3   8   0    0.30    0.19
   3   8   0    0.88    0.38
   3   8   0    0.25    0.43
   3   8   0   -0.19    0.52
  -4  -8   0    4.28    0.65
  -4  -8   0    4.60    0.61
   4   8   0    4.61    0.75
   4   8   0    3.57    0.75
   4   8   0    4.48    0.69
   4   8   0    3.52    0.48
   4   8   0    4.24    0.44
  -5  -8   0    0.79    0.36
  -5  -8   0    0.61    0.63
   5   8   0    0.62    0.40
   5   8   0   -0.16    0.67
   5   8   0    0.40    0.20
   5   8   0    0.88    0.27
  -6  -8   0    2.85    0.48
  -6  -8   0    3.63    0.75
   6   8   0    3.36    0.40
   6   8   0    3.49    1.08
   6   8   0    2.69    0.45
   6   8   0    2.85    0.36
  -7  -8   0    3.02    0.47
  -7  -8   0    4.56    0.92
   7   8   0    3.32    0.61
   7   8   0    3.71    0.37
  -8  -8   0    1.96    0.41
   8   8   0    1.97    0.31
   8   8   0    1.98    0.37
  -9  -8   0   -0.41    0.34
   9   8   0    0.48    0.49
   9   8   0   -0.01    0.16
  14  -9   0    0.12    0.21
  14  -9   0    0.06    0.40
  13  -9   0    0.06    0.34
  13  -9   0   -0.64    0.67
  13  -9   0   -0.15    0.19
 -13   9   0    1.38    0.65
  12  -9   0    5.22    0.70
  12  -9   0    6.53    0.56
  12  -9   0    5.09    0.69
 -12   9   0    6.00    0.96
  11  -9   0    0.31    0.46
 -11   9   0    2.06    0.84
  10  -9   0    6.46    0.52
  10  -9   0    8.07    1.34
  10  -9   0    4.55    0.69
  10  -9   0    5.34    0.79
 -10   9   0    5.37    0.85
 -10   9   0    6.21    1.18
 -10   9   0    4.62    0.85
   9  -9   0   -0.05    0.49
   9  -9   0    0.07    0.22
   9  -9   0   -0.02    0.18
  -9   9   0   -0.34    0.55
  -9   9   0    0.09    0.57
   8  -9   0    0.47    0.23
   8  -9   0    0.23    0.48
   8  -9   0    0.41    0.18
  -8   9   0    0.22    0.45
  -8   9   0   -0.29    0.32
  -8   9   0    0.54    0.48
   7  -9   0   11.49    1.31
   7  -9   0   14.58    0.87
  -7   9   0   11.86    1.03
  -7   9   0   13.14    1.12
  -7   9   0   12.30    2.14
  -7   9   0   12.82    1.36
   6  -9   0   14.22    0.92
  -6   9   0   14.52    1.72
  -6   9   0   13.55    1.13
  -6   9   0   13.64    0.98
   5  -9   0   10.29    0.77
   5  -9   0   10.02    1.16
  -5   9   0   11.63    0.99
  -5   9   0   10.84    0.80
  -5   9   0   12.58    1.02
  -5   9   0   10.57    1.37
   4  -9   0    1.14    0.41
   4  -9   0    0.72    0.20
  -4   9   0    1.32    0.43
  -4   9   0    1.04    0.37
  -4   9   0    1.01    0.24
  -4   9   0    0.54    0.61
  -4   9   0    0.98    0.40
   3  -9   0    6.97    0.80
   3  -9   0    7.34    0.60
   3  -9   0    5.68    0.71
  -3   9   0    7.07    0.78
  -3   9   0    7.81    0.72
  -3   9   0    6.17    0.78
  -3   9   0    8.47    1.11
  -3   9   0    7.02    0.57
  -3   9   0    7.74    0.75
   2  -9   0   18.90    1.32
   2  -9   0   21.79    1.32
   2  -9   0   22.58    1.45
  -2   9   0   21.52    1.30
  -2   9   0   19.02    1.33
  -2   9   0   23.34    1.51
  -2   9   0   18.94    1.67
  -2   9   0   20.78    1.38
   1  -9   0    4.35    0.48
   1  -9   0    4.26    0.69
   1  -9   0    3.04    0.41
  -1   9   0    2.44    0.70
  -1   9   0    2.84    0.48
  -1   9   0    3.47    0.47
  -1   9   0    3.45    0.49
  -1   9   0    4.94    0.71
  -1   9   0    3.81    0.60
  -1   9   0    6.12    1.12
   0  -9   0   14.19    1.12
   0  -9   0   13.16    1.04
   0  -9   0   14.22    0.94
   0   9   0   13.10    1.08
   0   9   0   13.96    0.93
   0   9   0   15.69    1.43
   0   9   0   14.44    1.09
   0   9   0   12.68    1.12
   0   9   0   11.39    1.66
   0   9   0   14.33    1.23
  -1  -9   0    8.98    0.73
  -1  -9   0    7.48    0.90
  -1  -9   0    9.21    0.97
   1   9   0    8.07    1.18
   1   9   0    9.95    0.93
   1   9   0    7.52    0.96
   1   9   0    8.22    1.26
   1   9   0    9.54    0.66
  -2  -9   0    4.48    0.62
  -2  -9   0    4.94    0.80
   2   9   0    4.47    0.73
   2   9   0    4.50    0.46
   2   9   0    3.93    0.63
   2   9   0    3.12    0.71
  -3  -9   0   19.66    1.42
  -3  -9   0   18.93    1.24
   3   9   0   16.74    1.17
   3   9   0   17.50    1.50
   3   9   0   18.72    1.33
   3   9   0   16.87    1.14
  -4  -9   0    8.70    1.04
  -4  -9   0    6.82    0.75
   4   9   0    6.45    0.60
   4   9   0    7.22    0.57
   4   9   0    7.16    0.86
   4   9   0    7.37    1.03
  -5  -9   0    0.37    0.61
  -5  -9   0    0.72    0.37
   5   9   0    0.62    0.23
   5   9   0    2.00    1.10
   5   9   0    0.51    0.19
   5   9   0    0.76    0.38
  -6  -9   0    0.59    0.33
  -6  -9   0    0.41    0.67
   6   9   0    0.05    0.17
   6   9   0    0.10    0.33
   6   9   0   -0.17    0.17
  -7  -9   0    1.43    0.35
  -7  -9   0    2.09    0.83
   7   9   0    1.80    0.35
   7   9   0    1.80    0.30
  -8  -9   0    0.57    0.31
   8   9   0    1.05    0.18
   8   9   0    1.07    0.35
  13 -10   0   -0.02    0.37
  13 -10   0   -0.36    0.18
  13 -10   0   -0.61    0.95
 -13  10   0    1.07    0.74
  12 -10   0    0.18    0.36
  12 -10   0    0.27    0.57
  12 -10   0    0.08    0.19
 -12  10   0   -0.21    0.44
  11 -10   0    2.06    0.48
  11 -10   0    1.54    0.55
 -11  10   0    2.63    0.43
 -11  10   0    2.29    0.84
  10 -10   0    0.97    0.39
  10 -10   0    0.49    0.53
  10 -10   0    1.01    0.24
  10 -10   0    1.03    0.21
 -10  10   0    0.66    0.37
 -10  10   0    1.61    0.71
 -10  10   0    1.06    0.64
   9 -10   0   21.28    1.65
   9 -10   0   23.26    1.30
   9 -10   0   20.59    1.35
  -9  10   0   17.50    1.76
  -9  10   0   20.86    1.38
  -9  10   0   21.33    1.58
   8 -10   0    0.16    0.50
   8 -10   0   -0.06    0.17
   8 -10   0    0.41    0.24
  -8  10   0    0.15    0.45
  -8  10   0   -0.07    0.29
  -8  10   0   -0.30    0.38
   7 -10   0    0.19    0.17
   7 -10   0    0.54    0.51
  -7  10   0    0.30    0.45
  -7  10   0    0.25    0.27
  -7  10   0    0.27    0.40
   6 -10   0   13.01    0.89
  -6  10   0   12.63    0.92
  -6  10   0   13.73    1.15
  -6  10   0   14.16    1.09
   5 -10   0    0.25    0.18
   5 -10   0   -0.08    0.49
  -5  10   0    0.64    0.46
  -5  10   0    0.08    0.22
  -5  10   0    0.10    0.98
  -5  10   0   -0.21    0.39
   4 -10   0   13.76    1.29
   4 -10   0   14.34    0.98
  -4  10   0   15.05    1.09
  -4  10   0   14.77    1.81
  -4  10   0   16.10    1.14
  -4  10   0   14.10    0.96
  -4  10   0   14.41    1.19
   3 -10   0    1.06    0.34
  -3  10   0    0.72    0.26
  -3  10   0    0.90    0.29
  -3  10   0    0.68    0.34
  -3  10   0    0.67    0.88
  -3  10   0    0.66    0.44
   2 -10   0    2.20    0.44
   2 -10   0    2.79    0.46
  -2  10   0    3.02    0.45
  -2  10   0    3.32    0.61
  -2  10   0    2.55    0.41
  -2  10   0    1.65    0.90
  -2  10   0    1.87    0.49
   1 -10   0    3.65    0.51
   1 -10   0    4.42    0.49
   1 -10   0    2.86    0.42
  -1  10   0    3.96    1.17
  -1  10   0    3.84    0.70
  -1  10   0    4.23    0.48
  -1  10   0    3.50    0.62
  -1  10   0    2.75    0.57
  -1  10   0    2.99    0.44
   0 -10   0    0.28    0.33
   0 -10   0    0.83    0.27
   0 -10   0    1.23    0.40
   0  10   0    0.84    0.42
   0  10   0    0.58    0.22
   0  10   0   -0.38    0.52
   0  10   0    2.06    0.62
  -1 -10   0   10.61    1.08
  -1 -10   0   11.74    1.10
  -1 -10   0   10.86    0.88
   1  10   0   12.43    1.24
   1  10   0   11.68    1.04
   1  10   0   10.64    1.45
   1  10   0   14.19    0.85
   1  10   0   12.11    1.14
  -2 -10   0    1.01    0.28
  -2 -10   0    1.39    0.46
   2  10   0    1.32    0.76
   2  10   0    0.37    0.20
   2  10   0    0.95    0.39
   2  10   0    0.65    0.28
  -3 -10   0    6.09    0.95
  -3 -10   0    5.43    0.65
   3  10   0    5.06    0.53
   3  10   0    5.69    0.92
   3  10   0    5.42    0.50
   3  10   0    4.48    0.82
  -4 -10   0   -0.38    0.29
  -4 -10   0   -0.70    0.51
   4  10   0   -1.03    1.19
   4  10   0    0.16    0.20
   4  10   0    0.65    0.35
   4  10   0   -0.12    0.16
  -5 -10   0    1.83    0.32
   5  10   0    2.03    0.32
   5  10   0    2.22    0.40
   5  10   0    2.06    0.31
  -6 -10   0    4.33    0.60
  -6 -10   0    5.84    0.78
   6  10   0    5.63    0.45
   6  10   0    6.42    0.69
  -7 -10   0    2.01    0.31
  -7 -10   0    0.89    0.96
   7  10   0    2.16    0.30
   7  10   0    3.42    0.60
  13 -11   0   -0.16    0.18
  13 -11   0    0.18    0.45
  13 -11   0   -1.90    1.27
  12 -11   0    2.42    0.44
  12 -11   0    2.28    0.64
 -12  11   0    4.10    0.62
  11 -11   0    0.27    0.40
  11 -11   0   -0.41    0.52
  11 -11   0    0.04    0.19
 -11  11   0    0.15    0.32
 -11  11   0    0.12    0.75
  10 -11   0    4.30    0.80
  10 -11   0    4.23    0.41
 -10  11   0    3.10    0.71
 -10  11   0    4.06    0.63
   9 -11   0    3.53    0.41
   9 -11   0    3.89    0.64
   9 -11   0    3.64    0.49
  -9  11   0    4.44    0.59
  -9  11   0    4.47    0.88
  -9  11   0    2.75    0.59
   8 -11   0    0.06    0.18
   8 -11   0    0.47    0.52
   8 -11   0    0.52    0.24
  -8  11   0    0.59    0.40
  -8  11   0    0.22    0.28
   7 -11   0   16.79    1.09
   7 -11   0   18.08    1.49
  -7  11   0   15.36    1.29
  -7  11   0   17.57    1.26
   6 -11   0    4.56    0.47
  -6  11   0    4.73    0.73
  -6  11   0    4.73    0.79
  -6  11   0    4.57    0.52
   5 -11   0    8.35    1.00
   5 -11   0    9.37    0.70
  -5  11   0    9.19    0.87
  -5  11   0    8.68    0.95
  -5  11   0    9.29    0.70
  -5  11   0    8.49    0.94
   4 -11   0    0.55    0.22
   4 -11   0    0.60    0.41
  -4  11   0    0.66    0.32
  -4  11   0    1.04    0.46
   3 -11   0    3.45    0.47
   3 -11   0    3.47    0.49
   3 -11   0    3.18    0.42
  -3  11   0    2.75    0.47
  -3  11   0    3.76    0.53
  -3  11   0    3.80    0.75
   2 -11   0    2.19    0.33
   2 -11   0    2.00    0.44
   2 -11   0    1.69    0.31
  -2  11   0    1.58    0.31
  -2  11   0    1.76    0.30
  -2  11   0    2.33    0.59
   1 -11   0    1.78    0.32
   1 -11   0    1.47    0.42
   1 -11   0    1.09    0.28
  -1  11   0    1.02    0.39
  -1  11   0    1.31    0.85
  -1  11   0    1.37    0.63
   0 -11   0    0.36    0.26
   0 -11   0    1.05    0.34
   0 -11   0    1.03    0.43
   0  11   0    0.35    0.42
   0  11   0    1.04    0.75
   0  11   0    0.17    0.84
   0  11   0    0.72    0.22
  -1 -11   0    2.50    0.36
  -1 -11   0    2.17    0.50
  -1 -11   0    2.87    0.48
   1  11   0    3.04    1.00
   1  11   0    2.93    0.41
   1  11   0    2.37    0.64
  -2 -11   0    2.70    0.38
  -2 -11   0    2.87    0.55
   2  11   0    2.98    0.45
   2  11   0    2.30    0.47
   2  11   0    3.53    0.40
   2  11   0    2.63    1.06
  -3 -11   0    0.19    0.36
   3  11   0    0.14    0.26
   3  11   0    0.12    0.31
  -4 -11   0    0.87    0.47
  -4 -11   0    0.19    0.24
   4  11   0    0.08    0.16
   4  11   0   -0.04    0.35
   4  11   0   -0.03    0.18
  -5 -11   0    1.71    0.56
  -5 -11   0    1.99    0.31
   5  11   0    2.12    0.32
   5  11   0    2.41    0.32
  -6 -11   0   -0.80    0.66
  -6 -11   0   -0.11    0.24
   6  11   0    0.08    0.18
  13 -12   0    0.17    0.19
  12 -12   0    0.50    0.19
  12 -12   0    0.12    0.80
  12 -12   0    0.39    0.60
 -12  12   0    0.19    0.30
  11 -12   0    2.55    0.48
  11 -12   0    2.33    0.40
  11 -12   0    2.01    0.62
 -11  12   0    3.19    0.52
  10 -12   0    0.30    0.20
  10 -12   0   -0.02    0.17
  10 -12   0   -0.07    0.41
  10 -12   0   -0.05    0.50
 -10  12   0   -0.74    0.53
 -10  12   0    0.69    0.26
 -10  12   0    0.43    0.50
   9 -12   0    0.52    0.21
  -9  12   0    0.26    0.48
   8 -12   0    0.52    0.19
   8 -12   0    0.92    0.52
   8 -12   0    0.65    0.24
  -8  12   0    0.66    0.45
  -8  12   0    0.63    0.27
  -8  12   0   -0.04    0.39
   7 -12   0   -0.25    0.51
   7 -12   0    0.28    0.19
  -7  12   0    0.75    0.38
  -7  12   0    0.18    0.26
  -7  12   0    0.14    0.40
   6 -12   0    0.63    0.21
  -6  12   0   -0.06    0.35
  -6  12   0    0.11    0.25
   5 -12   0    1.51    0.51
   5 -12   0    1.57    0.26
  -5  12   0    1.68    0.40
  -5  12   0    2.02    0.41
  -5  12   0    1.28    0.29
   4 -12   0    0.17    0.41
   4 -12   0    0.24    0.21
  -4  12   0    1.01    0.26
  -4  12   0    0.62    0.36
  -4  12   0    0.61    0.45
  -4  12   0    0.57    0.28
   3 -12   0    0.82    0.41
   3 -12   0    0.88    0.25
  -3  12   0    0.67    0.25
  -3  12   0    0.73    0.37
  -3  12   0    0.25    0.51
  -3  12   0    0.39    0.28
   2 -12   0   -0.09    0.23
   2 -12   0   -0.52    0.37
   2 -12   0   -0.17    0.30
  -2  12   0    0.03    0.22
  -2  12   0    0.23    0.77
  -2  12   0   -0.08    0.37
   1 -12   0    0.28    0.28
   1 -12   0   -0.49    0.27
   1 -12   0    0.19    0.39
  -1  12   0   -0.12    0.20
  -1  12   0   -0.19    0.38
  -1  12   0   -0.77    0.64
   0 -12   0    7.50    0.65
   0 -12   0    8.82    0.88
   0 -12   0    7.09    0.79
   0  12   0    6.40    1.38
   0  12   0    7.22    0.97
   0  12   0    6.68    0.65
   0  12   0    6.96    0.60
  -1 -12   0    6.96    0.99
  -1 -12   0    6.24    0.80
  -1 -12   0    5.66    0.59
   1  12   0    6.12    0.52
   1  12   0    6.63    0.71
  -2 -12   0   -0.19    0.23
  -2 -12   0    0.15    0.37
   2  12   0    0.20    0.16
   2  12   0    0.40    0.21
  -3 -12   0    0.20    0.41
  -3 -12   0    0.23    0.24
   3  12   0    0.40    0.18
   3  12   0    0.77    0.21
  -4 -12   0    1.23    0.26
  -4 -12   0    1.75    0.46
   4  12   0    1.22    0.22
   4  12   0    1.05    0.18
  -5 -12   0   -0.02    0.55
  -5 -12   0    0.11    0.23
   5  12   0    0.10    0.22
  12 -13   0    1.34    0.38
 -12  13   0    2.21    0.45
  11 -13   0    1.57    1.12
  11 -13   0   -0.11    0.18
  11 -13   0    0.40    0.90
 -11  13   0    0.28    0.62
 -11  13   0    0.33    0.25
  10 -13   0    0.11    0.43
  10 -13   0    0.08    0.17
  10 -13   0   -0.28    0.52
  10 -13   0    0.10    0.19
 -10  13   0   -0.08    0.54
 -10  13   0    0.40    0.46
 -10  13   0   -0.03    0.23
   9 -13   0    2.89    0.33
   9 -13   0    2.27    0.29
   9 -13   0    2.87    0.56
  -9  13   0    2.55    0.44
  -9  13   0    1.91    0.44
   8 -13   0    1.95    0.50
   8 -13   0    1.31    0.22
   8 -13   0    1.41    0.25
  -8  13   0    0.73    0.34
  -8  13   0    0.96    0.45
  -8  13   0    1.37    0.29
   7 -13   0    2.17    0.28
  -7  13   0    1.98    0.41
  -7  13   0    2.43    0.41
  -7  13   0    1.42    0.48
   6 -13   0   -0.68    0.48
   6 -13   0   -0.14    0.16
  -6  13   0   -0.05    0.22
  -6  13   0   -0.27    0.50
  -6  13   0   -0.28    0.40
  -6  13   0   -0.23    0.30
   5 -13   0    5.22    0.96
   5 -13   0    6.03    0.55
  -5  13   0    6.71    0.58
  -5  13   0    6.94    0.73
  -5  13   0    5.03    0.77
  -5  13   0    6.77    0.71
   4 -13   0    0.29    0.19
   4 -13   0   -0.14    0.41
  -4  13   0   -0.66    0.44
  -4  13   0   -0.39    0.26
  -4  13   0   -0.09    0.33
  -4  13   0   -0.10    0.27
   3 -13   0    0.58    0.38
   3 -13   0    0.97    0.24
  -3  13   0    1.10    0.35
  -3  13   0    0.80    0.27
  -3  13   0    1.14    0.52
   2 -13   0    5.73    0.55
   2 -13   0    4.80    0.72
  -2  13   0    6.08    0.52
  -2  13   0    4.21    0.73
  -2  13   0    4.97    0.71
  -2  13   0    3.52    0.74
   1 -13   0    1.03    0.29
   1 -13   0    0.07    0.29
  -1  13   0    0.65    0.85
  -1  13   0    1.27    0.45
  -1  13   0    0.34    0.30
   0 -13   0    2.55    0.42
   0 -13   0    1.61    0.30
   0 -13   0    1.35    0.36
   0  13   0    2.41    0.35
   0  13   0    2.15    0.32
  -1 -13   0    1.94    0.28
  -1 -13   0    1.70    0.37
   1  13   0    1.49    0.27
   1  13   0    1.59    0.23
  -2 -13   0    0.10    0.37
  -2 -13   0    0.72    0.25
   2  13   0    0.38    0.17
   2  13   0    0.57    0.24
  -3 -13   0    0.63    0.40
  -3 -13   0    0.64    0.25
   3  13   0    0.70    0.16
   3  13   0    1.04    0.23
  -4 -13   0    0.44    0.46
  -4 -13   0    0.18    0.26
   4  13   0   -0.25    0.24
  11 -14   0    0.07    0.20
 -11  14   0    0.06    0.22
 -11  14   0    0.39    0.58
  10 -14   0    1.84    0.28
  10 -14   0    1.15    0.65
  10 -14   0    2.43    0.38
  10 -14   0    3.84    1.17
 -10  14   0    1.46    0.59
 -10  14   0    2.26    0.38
 -10  14   0    1.74    0.46
   9 -14   0    0.20    0.15
   9 -14   0   -0.14    0.53
   9 -14   0    0.51    0.21
   9 -14   0    0.02    0.51
  -9  14   0    0.05    0.46
  -9  14   0   -0.20    0.23
  -9  14   0    0.63    0.38
   8 -14   0    0.18    0.15
   8 -14   0    0.34    0.50
   8 -14   0    0.04    0.21
  -8  14   0   -0.09    0.34
  -8  14   0    0.38    0.42
  -8  14   0   -0.31    0.22
   7 -14   0    0.11    0.23
   7 -14   0   -0.52    0.50
   7 -14   0    0.49    0.17
  -7  14   0    0.25    0.22
  -7  14   0   -0.06    0.31
  -7  14   0   -0.21    0.41
   6 -14   0    1.09    0.20
   6 -14   0    0.76    0.50
   6 -14   0    0.98    0.26
  -6  14   0    1.44    0.33
  -6  14   0    0.49    0.46
  -6  14   0    0.24    0.40
  -6  14   0    0.77    0.25
   5 -14   0    0.83    0.19
   5 -14   0    0.81    0.54
  -5  14   0    1.02    0.28
  -5  14   0    0.54    0.47
  -5  14   0    1.47    0.32
  -5  14   0    1.44    0.30
   4 -14   0    0.63    0.19
   4 -14   0    0.62    0.44
  -4  14   0    0.96    0.26
  -4  14   0    0.72    0.48
  -4  14   0    0.52    0.31
   3 -14   0    8.28    0.83
   3 -14   0    8.11    0.62
  -3  14   0    6.17    0.91
  -3  14   0    7.40    0.62
  -3  14   0    7.13    0.77
   2 -14   0   -0.29    0.22
   2 -14   0    0.37    0.38
  -2  14   0    0.28    0.20
  -2  14   0   -0.24    0.78
  -2  14   0    0.09    0.42
   1 -14   0    0.07    0.29
   1 -14   0    0.01    0.33
  -1  14   0    0.19    0.18
  -1  14   0   -1.32    0.99
   0 -14   0    3.17    0.53
   0 -14   0    4.55    0.64
   0  14   0    4.08    0.40
   1  14   0    2.60    0.40
   1  14   0    2.29    0.32
  -2 -14   0    0.36    0.37
   2  14   0    0.24    0.15
  10 -15   0    0.50    0.25
 -10  15   0    0.63    0.44
 -10  15   0   -0.03    0.23
   9 -15   0   -0.03    0.16
   9 -15   0   -0.38    0.23
   9 -15   0   -0.29    0.76
  -9  15   0   -0.30    0.51
  -9  15   0   -0.34    0.22
  -9  15   0    0.64    0.35
   8 -15   0    2.94    0.32
   8 -15   0    2.68    0.71
   8 -15   0    2.93    0.33
  -8  15   0    2.99    0.58
  -8  15   0    2.27    0.41
   7 -15   0    3.19    0.56
   7 -15   0    3.44    0.34
  -7  15   0    2.38    0.40
  -7  15   0    3.12    0.50
  -7  15   0    3.14    0.64
   6 -15   0    0.12    0.27
   6 -15   0    0.52    0.49
   6 -15   0    0.32    0.17
  -6  15   0    0.39    0.46
  -6  15   0    0.10    0.31
   5 -15   0    0.63    0.30
   5 -15   0   -0.01    0.17
   5 -15   0    0.01    0.48
  -5  15   0   -0.29    0.28
  -5  15   0    0.34    0.31
  -5  15   0    0.78    0.51
   4 -15   0    3.01    0.42
   4 -15   0    2.03    0.55
   4 -15   0    3.13    0.40
  -4  15   0    2.55    0.67
  -4  15   0    2.51    0.41
  -4  15   0    3.41    0.48
   3 -15   0    0.08    0.40
   3 -15   0    0.02    0.21
  -3  15   0    0.72    0.43
  -3  15   0    0.06    0.19
   2 -15   0    0.33    0.27
   2 -15   0    0.08    0.37
  -2  15   0    0.37    0.19
   1 -15   0    1.45    0.37
   1 -15   0    2.51    0.42
  -1  15   0    1.36    0.20
   0 -15   0    0.35    0.42
   0  15   0    0.87    0.17
   7 -16   0    0.57    0.15
   7 -16   0   -0.63    1.55
  -7  16   0    0.41    0.51
  -7  16   0    1.13    0.54
   6 -16   0    1.04    0.64
   6 -16   0    0.74    0.17
  -6  16   0    1.03    0.58
  -6  16   0    0.69    0.36
   5 -16   0    3.30    0.36
   5 -16   0    3.76    0.66
  -5  16   0    3.79    0.45
  -5  16   0    2.88    0.51
   4 -16   0    1.04    0.35
  -4  16   0    1.29    0.52
  -4  16   0    1.23    0.27
   3 -16   0    0.25    0.54
   3 -16   0    0.16    0.24
  -3  16   0    0.34    0.20
  -2  16  -1    0.38    0.18
   2 -16   1   -0.53    0.35
   2 -16   1    0.66    0.43
   2 -16   1    0.27    0.70
   3 -16   1   -0.58    0.59
   3 -16   1    0.01    0.24
  -4  16  -1   -0.29    0.23
  -4  16  -1   -0.88    0.49
  -4  16  -1   -0.39    0.77
   4 -16   1    0.83    0.66
   4 -16   1    0.35    0.19
  -5  16  -1    0.49    0.60
  -5  16  -1    0.41    0.31
  -5  16  -1    0.91    0.37
   5 -16   1    1.22    0.74
   5 -16   1    0.64    0.18
   5 -16   1    0.29    0.40
  -6  16  -1    1.39    0.34
  -6  16  -1    0.38    0.54
   6 -16   1    1.20    0.32
   6 -16   1    2.77    0.95
   6 -16   1    0.78    0.18
  -7  16  -1    0.54    0.32
  -7  16  -1    0.82    0.53
   7 -16   1    0.44    0.29
   7 -16   1    0.21    0.14
  -8  16  -1   -0.07    0.42
  -8  16  -1    0.22    0.53
   8 -16   1    0.16    0.15
   8 -16   1    0.32    0.29
   1  15  -1    0.05    0.15
   0  15  -1    0.01    0.15
   0 -15   1   -0.09    0.34
  -1  15  -1    1.74    0.31
   1 -15   1    1.86    0.43
   1 -15   1    1.86    0.38
  -2  15  -1   -1.20    1.04
  -2  15  -1   -0.08    0.17
   2 -15   1    0.04    0.28
   2 -15   1   -0.10    0.36
  -3  15  -1   -0.25    1.05
  -3  15  -1   -0.24    0.42
  -3  15  -1    0.16    0.20
   3 -15   1    0.30    0.23
   3 -15   1   -0.46    0.38
  -4  15  -1    2.56    0.65
  -4  15  -1    4.10    0.49
  -4  15  -1    4.07    0.64
   4 -15   1    4.76    0.44
   4 -15   1    2.71    0.50
  -5  15  -1    8.51    0.77
  -5  15  -1    7.53    0.70
   5 -15   1    8.91    1.13
   5 -15   1    8.24    0.61
  -6  15  -1   -0.25    0.36
  -6  15  -1    0.40    0.31
  -6  15  -1   -0.06    0.45
   6 -15   1    0.16    0.16
   6 -15   1    0.06    0.23
   6 -15   1   -0.65    0.57
  -7  15  -1   -0.42    0.30
  -7  15  -1   -0.28    0.43
   7 -15   1    0.11    0.22
   7 -15   1    0.03    0.61
   7 -15   1    0.16    0.15
  -8  15  -1    0.82    0.52
  -8  15  -1    1.18    0.24
  -8  15  -1    1.39    0.33
   8 -15   1    0.68    1.30
   8 -15   1    1.58    0.28
  -9  15  -1    0.00    0.54
  -9  15  -1    0.02    0.34
  -9  15  -1    0.07    0.22
   9 -15   1   -0.05    0.14
   9 -15   1   -0.16    0.20
   9 -15   1    1.13    0.52
 -10  15  -1    1.74    0.25
 -10  15  -1    1.87    0.42
  10 -15   1    1.50    0.23
   2  14  -1    0.59    0.50
   2  14  -1    0.57    0.17
  -2 -14   1    1.12    0.33
  -2 -14   1    0.85    0.38
   1  14  -1    0.22    0.15
  -1 -14   1   -0.12    0.32
  -1 -14   1   -0.04    0.36
   0  14  -1    3.76    0.39
   0 -14   1    3.95    0.65
   0 -14   1    4.55    0.58
   0 -14   1    2.83    0.53
  -1  14  -1    0.50    0.19
  -1  14  -1    0.23    1.08
   1 -14   1    0.28    0.31
   1 -14   1    0.66    0.36
  -2  14  -1    2.07    0.73
  -2  14  -1    2.31    0.46
  -2  14  -1    3.14    0.41
   2 -14   1    3.02    0.48
   2 -14   1    3.55    0.68
  -3  14  -1    0.47    0.34
  -3  14  -1    1.18    0.60
  -3  14  -1    0.34    0.21
   3 -14   1    0.52    0.21
   3 -14   1   -0.19    0.37
  -4  14  -1    6.93    0.57
  -4  14  -1    6.62    0.69
  -4  14  -1    4.68    0.80
   4 -14   1    6.13    0.53
   4 -14   1    5.64    0.84
  -5  14  -1    0.81    0.31
  -5  14  -1    0.60    0.27
  -5  14  -1    1.22    0.28
  -5  14  -1    0.54    0.44
   5 -14   1    1.17    0.20
   5 -14   1    0.75    0.48
  -6  14  -1    0.07    0.24
  -6  14  -1   -0.05    0.30
  -6  14  -1    1.00    0.37
   6 -14   1    0.17    0.17
   6 -14   1    0.57    0.52
  -7  14  -1    3.49    0.46
  -7  14  -1    3.75    0.63
   7 -14   1    3.84    0.38
   7 -14   1    3.42    0.47
   7 -14   1    3.11    0.63
  -8  14  -1    3.83    0.70
  -8  14  -1    5.55    0.52
  -8  14  -1    5.84    0.69
   8 -14   1    4.93    0.73
   8 -14   1    5.67    0.45
   8 -14   1    5.68    0.51
  -9  14  -1    0.75    0.49
  -9  14  -1    0.12    0.21
   9 -14   1   -0.25    0.19
   9 -14   1    0.07    0.15
   9 -14   1   -0.73    0.63
 -10  14  -1    1.12    0.64
 -10  14  -1    2.06    0.45
 -10  14  -1    3.00    0.39
  10 -14   1    1.82    0.47
  10 -14   1    2.63    0.33
  10 -14   1    2.60    0.39
 -11  14  -1    0.70    0.54
 -11  14  -1    0.14    0.22
  11 -14   1    0.20    0.56
  11 -14   1    0.17    0.19
   4  13  -1    0.64    0.27
  -4 -13   1   -0.25    0.54
  -4 -13   1    0.07    0.37
   3  13  -1    0.32    0.15
   3  13  -1    0.89    0.81
   3  13  -1    0.61    0.24
  -3 -13   1    0.20    0.41
  -3 -13   1    0.41    0.24
   2  13  -1   -0.36    0.24
   2  13  -1    0.11    0.16
  -2 -13   1   -0.17    0.35
   1  13  -1    4.44    0.50
   1  13  -1    3.72    0.40
  -1 -13   1    4.69    0.67
  -1 -13   1    4.19    0.48
   0  13  -1    2.19    0.32
   0  13  -1    1.13    1.13
   0 -13   1    2.18    0.41
   0 -13   1    2.02    0.30
  -1  13  -1   -0.44    0.37
  -1  13  -1    0.35    0.19
  -1  13  -1    0.19    0.73
   1 -13   1   -0.29    0.34
  -2  13  -1    0.93    0.24
  -2  13  -1    1.25    0.38
  -2  13  -1    0.89    0.60
   2 -13   1    0.98    0.27
  -3  13  -1   12.62    1.19
  -3  13  -1   14.17    0.99
  -3  13  -1   15.39    1.09
   3 -13   1   14.12    0.98
   3 -13   1   14.21    1.14
  -4  13  -1   -0.33    0.25
  -4  13  -1    0.05    0.44
  -4  13  -1   -0.07    0.27
  -4  13  -1   -0.20    0.32
   4 -13   1   -0.16    0.19
   4 -13   1    0.01    0.39
  -5  13  -1    0.30    0.33
  -5  13  -1    0.30    0.30
  -5  13  -1   -0.04    0.44
  -5  13  -1    0.03    0.25
   5 -13   1   -0.27    0.46
   5 -13   1    0.10    0.18
  -6  13  -1    1.19    0.46
  -6  13  -1    1.32    0.38
  -6  13  -1    1.05    0.27
   6 -13   1    1.36    0.54
   6 -13   1    1.52    0.25
  -7  13  -1   -0.22    0.22
  -7  13  -1    0.26    0.32
  -7  13  -1    0.17    0.41
   7 -13   1    0.18    0.18
  -8  13  -1    0.99    0.45
  -8  13  -1    0.06    0.50
   8 -13   1    0.45    0.54
   8 -13   1    1.32    0.28
  -9  13  -1   -0.06    0.46
  -9  13  -1    0.02    0.22
  -9  13  -1   -0.24    0.37
   9 -13   1    0.00    0.19
   9 -13   1   -0.86    0.52
   9 -13   1   -0.08    0.15
 -10  13  -1    4.51    0.77
 -10  13  -1    3.15    0.47
  10 -13   1    3.52    0.37
  10 -13   1    3.42    0.68
  10 -13   1    3.56    0.43
  10 -13   1    2.96    0.49
 -11  13  -1    0.71    0.56
 -11  13  -1    0.05    0.24
  11 -13   1    0.20    0.18
  11 -13   1    0.20    0.42
 -12  13  -1    0.44    0.27
  12 -13   1    0.68    0.20
  12 -13   1    1.54    0.47
   5  12  -1    0.57    0.21
  -5 -12   1   -0.12    0.24
  -5 -12   1   -0.42    0.80
   4  12  -1   -0.15    0.20
   4  12  -1   -0.08    0.15
  -4 -12   1    0.03    0.24
  -4 -12   1   -0.32    0.47
   3  12  -1    0.46    0.21
   3  12  -1    0.35    0.17
  -3 -12   1    0.80    0.41
  -3 -12   1    0.24    0.24
   2  12  -1   -0.31    0.21
   1  12  -1    0.48    0.19
   1  12  -1    0.40    0.25
  -1 -12   1    0.49    0.40
  -1 -12   1    0.97    0.28
   0  12  -1   -0.05    0.28
   0  12  -1   -0.04    0.52
   0  12  -1    0.23    0.20
   0  12  -1    0.02    0.81
   0 -12   1    0.24    0.29
   0 -12   1    0.31    0.41
   0 -12   1    0.11    0.36
  -1  12  -1    7.91    0.62
  -1  12  -1    7.47    0.74
  -1  12  -1    6.84    0.84
  -1  12  -1    5.51    1.17
   1 -12   1    6.53    0.66
   1 -12   1    7.04    0.71
   1 -12   1    6.65    0.81
  -2  12  -1   15.76    1.06
  -2  12  -1   16.36    1.18
  -2  12  -1   15.30    1.49
   2 -12   1   15.29    1.05
   2 -12   1   14.95    1.08
   2 -12   1   16.93    1.21
  -3  12  -1    9.68    0.97
  -3  12  -1    8.36    0.73
  -3  12  -1    9.81    0.71
  -3  12  -1    8.63    0.84
   3 -12   1    8.38    0.72
   3 -12   1    8.25    0.91
   3 -12   1    9.11    0.87
  -4  12  -1    0.08    0.24
  -4  12  -1   -0.07    0.41
  -4  12  -1    0.12    0.27
  -4  12  -1   -0.57    0.31
   4 -12   1    0.33    0.20
   4 -12   1   -0.58    0.38
  -5  12  -1    7.83    0.62
  -5  12  -1    5.58    0.79
  -5  12  -1    7.41    0.74
  -5  12  -1    6.86    0.77
   5 -12   1    6.67    0.90
   5 -12   1    6.52    0.59
  -6  12  -1    0.25    0.45
  -6  12  -1    0.30    0.24
  -6  12  -1    0.35    0.32
  -6  12  -1    0.13    0.44
   6 -12   1    1.07    0.65
   6 -12   1    0.22    0.18
   6 -12   1    0.14    0.57
  -7  12  -1    5.93    0.77
  -7  12  -1    7.13    0.61
  -7  12  -1    4.94    0.74
   7 -12   1    6.50    0.56
   7 -12   1    6.08    0.77
  -8  12  -1    0.24    0.45
  -8  12  -1    0.75    0.27
  -8  12  -1    1.02    0.39
   8 -12   1    0.94    0.21
   8 -12   1    1.59    0.54
   8 -12   1    1.08    0.26
  -9  12  -1    1.99    0.33
  -9  12  -1    1.92    0.58
  -9  12  -1    2.33    0.55
   9 -12   1    1.69    0.32
 -10  12  -1    0.90    0.47
 -10  12  -1   -0.36    0.61
 -10  12  -1   -0.06    0.25
  10 -12   1    0.24    0.19
  10 -12   1    0.48    0.17
  10 -12   1    0.83    0.57
  10 -12   1    0.86    0.37
 -11  12  -1    0.57    0.60
 -11  12  -1    0.37    0.27
  11 -12   1   -0.52    0.72
  11 -12   1    0.02    0.18
  11 -12   1   -0.01    0.38
 -12  12  -1    3.76    0.52
 -12  12  -1    4.06    1.31
  12 -12   1    3.74    0.49
  12 -12   1    4.23    0.43
  13 -12   1   -0.33    0.18
  13 -12   1   -0.76    0.74
   6  11  -1    0.22    0.18
  -6 -11   1    0.25    0.25
  -6 -11   1    0.20    0.76
   5  11  -1    0.64    0.20
   5  11  -1    0.57    0.18
   5  11  -1    0.54    0.34
  -5 -11   1    0.12    0.57
  -5 -11   1    0.83    0.27
   4  11  -1    0.82    0.19
   4  11  -1    1.30    0.21
   4  11  -1    0.72    0.35
  -4 -11   1    0.95    0.27
  -4 -11   1    0.74    0.51
   3  11  -1   -0.16    0.16
   3  11  -1   -0.33    0.20
   3  11  -1    0.32    0.34
  -3 -11   1   -0.57    0.46
  -3 -11   1   -0.26    0.26
   2  11  -1   -0.55    0.98
   2  11  -1    0.83    0.22
   2  11  -1    0.99    0.41
   2  11  -1    1.00    0.27
  -2 -11   1    0.40    0.45
  -2 -11   1    0.64    0.30
   1  11  -1    1.10    1.63
   1  11  -1    1.17    0.28
   1  11  -1    1.34    0.71
   1  11  -1    0.78    0.22
   1  11  -1    0.39    0.82
  -1 -11   1    1.10    0.31
  -1 -11   1    1.24    0.48
   0  11  -1    1.41    0.82
   0  11  -1    0.92    0.42
   0  11  -1    1.20    0.25
   0  11  -1    1.27    0.70
   0 -11   1    0.88    0.41
   0 -11   1    0.46    0.27
   0 -11   1    0.98    0.36
  -1  11  -1   14.64    2.09
  -1  11  -1   15.74    1.05
  -1  11  -1   15.90    1.19
  -1  11  -1   15.83    1.34
   1 -11   1   15.43    1.06
   1 -11   1   15.85    1.11
   1 -11   1   15.83    1.21
  -2  11  -1    0.05    0.21
  -2  11  -1    0.33    0.48
  -2  11  -1    0.28    0.34
  -2  11  -1   -0.14    0.28
   2 -11   1    0.27    0.24
   2 -11   1    0.08    0.27
   2 -11   1    0.08    0.37
  -3  11  -1   10.03    0.74
  -3  11  -1   10.30    0.77
  -3  11  -1    9.18    1.01
  -3  11  -1   10.31    0.89
   3 -11   1    9.83    0.91
   3 -11   1   10.23    0.79
   3 -11   1   10.28    0.77
  -4  11  -1    6.57    0.84
  -4  11  -1    7.61    0.71
  -4  11  -1    6.68    0.61
  -4  11  -1    6.75    0.76
   4 -11   1    6.99    0.60
   4 -11   1    5.58    0.80
  -5  11  -1    6.68    0.76
  -5  11  -1    6.70    0.58
  -5  11  -1    5.93    0.78
  -5  11  -1    6.97    0.83
   5 -11   1    6.38    0.89
   5 -11   1    5.90    0.56
  -6  11  -1    1.37    0.50
  -6  11  -1    1.10    0.38
  -6  11  -1    1.09    0.27
   6 -11   1    1.71    0.26
   6 -11   1    1.57    0.63
  -7  11  -1    4.14    0.73
  -7  11  -1    4.69    0.55
  -7  11  -1    4.62    0.68
   7 -11   1    3.74    0.44
   7 -11   1    3.64    0.62
  -8  11  -1   -0.24    0.47
  -8  11  -1    0.03    0.27
  -8  11  -1   -0.02    0.38
   8 -11   1   -0.05    0.18
   8 -11   1    0.15    0.24
   8 -11   1   -0.19    0.52
  -9  11  -1    0.54    0.51
  -9  11  -1    0.55    0.45
  -9  11  -1    0.67    0.31
   9 -11   1    0.83    0.25
   9 -11   1   -0.03    0.55
   9 -11   1    1.06    0.21
 -10  11  -1    1.10    0.41
 -10  11  -1    1.73    0.69
 -10  11  -1    1.10    0.57
  10 -11   1    1.41    0.27
  10 -11   1    0.84    0.69
 -11  11  -1    2.33    0.35
 -11  11  -1    1.36    0.69
  11 -11   1    2.18    0.67
  11 -11   1    1.62    0.25
  11 -11   1    2.29    0.41
 -12  11  -1   -0.06    0.33
  12 -11   1    0.71    0.83
  12 -11   1   -0.29    0.36
  12 -11   1    0.47    0.19
 -13  11  -1   -0.76    0.42
  13 -11   1   -0.24    0.18
  13 -11   1   -0.06    0.38
  -7 -10   1    0.18    0.29
  -7 -10   1    0.09    1.02
   6  10  -1    0.09    0.33
   6  10  -1    0.30    0.18
  -6 -10   1   -0.42    0.70
  -6 -10   1   -0.10    0.31
   5  10  -1    0.43    0.34
   5  10  -1    0.84    0.18
   5  10  -1    0.59    0.20
  -5 -10   1    1.07    0.31
  -5 -10   1    0.29    0.58
   4  10  -1    1.20    0.22
   4  10  -1    0.88    0.36
   4  10  -1    0.82    0.20
   4  10  -1    1.94    0.98
  -4 -10   1    0.45    0.31
  -4 -10   1    0.21    0.55
   3  10  -1    0.20    0.23
   3  10  -1   -0.07    0.76
   3  10  -1    0.73    0.38
   3  10  -1    0.25    0.18
  -3 -10   1   -0.30    0.49
  -3 -10   1   -0.19    0.29
   2  10  -1    5.54    0.55
   2  10  -1    4.97    0.81
   2  10  -1    6.09    0.51
   2  10  -1    4.43    0.80
  -2 -10   1    4.89    0.88
  -2 -10   1    5.70    0.63
   1  10  -1    0.19    0.36
   1  10  -1    1.49    0.52
   1  10  -1    1.52    0.76
   1  10  -1    0.07    0.53
  -1 -10   1    0.63    0.28
  -1 -10   1   -0.31    0.53
  -1 -10   1    0.69    0.41
   0  10  -1   12.34    1.05
   0  10  -1   13.05    1.09
   0  10  -1   12.36    1.18
   0  10  -1   13.10    1.21
   0  10  -1   11.97    0.87
   0 -10   1   12.45    1.08
   0 -10   1   13.04    0.89
  -1  10  -1    9.47    0.99
  -1  10  -1    7.19    0.92
  -1  10  -1    8.82    0.64
  -1  10  -1    7.05    1.19
  -1  10  -1    7.14    0.79
  -1  10  -1    7.07    0.73
   1 -10   1    8.12    0.65
   1 -10   1    7.48    0.85
  -2  10  -1   33.45    2.16
  -2  10  -1   35.23    2.20
  -2  10  -1   34.22    1.98
  -2  10  -1   28.65    2.54
  -2  10  -1   33.99    2.01
   2 -10   1   32.25    2.19
   2 -10   1   33.29    2.02
  -3  10  -1    0.07    0.25
  -3  10  -1    0.18    0.37
  -3  10  -1    0.04    0.26
  -3  10  -1    0.04    0.80
   3 -10   1    0.05    0.38
   3 -10   1    0.57    0.21
   3 -10   1    0.63    0.31
  -4  10  -1    1.62    0.34
  -4  10  -1    0.69    0.84
  -4  10  -1    1.18    0.45
   4 -10   1    0.83    0.39
  -5  10  -1   12.90    0.88
  -5  10  -1   11.65    1.08
  -5  10  -1   12.53    1.00
  -5  10  -1   15.71    1.97
  -5  10  -1   14.61    1.12
   5 -10   1   12.54    0.86
   5 -10   1   10.48    1.11
  -6  10  -1    4.20    1.17
  -6  10  -1    4.63    0.54
  -6  10  -1    5.72    0.73
  -6  10  -1    5.42    0.75
   6 -10   1    3.99    0.46
  -7  10  -1   20.88    1.60
  -7  10  -1   22.39    1.51
   7 -10   1   24.01    1.77
   7 -10   1   21.82    1.37
  -8  10  -1    0.67    0.46
  -8  10  -1    0.78    0.29
  -8  10  -1    1.25    0.41
   8 -10   1    0.38    0.51
   8 -10   1    0.64    0.24
   8 -10   1    0.73    0.20
  -9  10  -1    8.47    1.18
  -9  10  -1   11.92    0.88
  -9  10  -1   12.67    1.10
   9 -10   1   10.20    0.80
   9 -10   1   11.35    1.30
   9 -10   1   10.00    0.74
 -10  10  -1    4.46    0.67
 -10  10  -1    4.13    0.82
 -10  10  -1    5.57    0.67
  10 -10   1    4.50    0.45
  10 -10   1    4.12    0.66
  10 -10   1    4.25    0.72
  10 -10   1    5.66    0.53
 -11  10  -1    0.46    0.77
 -11  10  -1    0.04    0.35
  11 -10   1    0.43    0.36
  11 -10   1   -0.07    0.61
 -12  10  -1    2.40    0.44
  12 -10   1    2.44    0.41
  12 -10   1    2.19    0.40
 -13  10  -1   -0.09    0.44
  13 -10   1    0.33    0.19
   8   9  -1    0.98    0.32
   8   9  -1    1.05    0.19
  -8  -9   1    1.98    0.34
   7   9  -1    2.01    0.36
   7   9  -1    1.93    0.32
  -7  -9   1    1.90    0.37
  -7  -9   1    2.23    0.90
   6   9  -1    4.40    0.41
   6   9  -1    3.77    0.65
   6   9  -1    4.33    0.39
  -6  -9   1    5.09    0.67
  -6  -9   1    3.76    0.80
   5   9  -1    0.20    0.18
   5   9  -1   -0.90    0.72
   5   9  -1    0.02    0.87
   5   9  -1   -0.48    0.37
   5   9  -1    0.11    0.19
  -5  -9   1   -0.01    0.38
  -5  -9   1    0.58    0.65
   4   9  -1    0.50    0.22
   4   9  -1    0.40    0.18
   4   9  -1    2.00    0.67
   4   9  -1    0.51    0.39
  -4  -9   1    0.07    0.59
  -4  -9   1    0.46    0.38
   3   9  -1    8.57    0.90
   3   9  -1    8.05    1.08
   3   9  -1    8.80    0.66
   3   9  -1    9.42    0.69
  -3  -9   1    8.83    0.82
  -3  -9   1    8.91    1.03
   2   9  -1    0.31    0.47
   2   9  -1    1.37    1.13
   2   9  -1    1.04    0.37
   2   9  -1    0.59    0.20
  -2  -9   1    0.42    0.44
  -2  -9   1    0.71    0.32
   1   9  -1   32.52    2.20
   1   9  -1   33.72    2.35
   1   9  -1   36.49    2.23
   1   9  -1   36.37    2.12
   0   9  -1    0.32    0.35
   0   9  -1   -0.07    0.20
   0   9  -1    0.41    0.47
   0   9  -1    0.54    0.36
   0  -9   1    0.47    0.40
   0  -9   1   -0.38    0.36
   0  -9   1    0.54    0.24
  -1   9  -1   13.84    1.07
  -1   9  -1   15.33    1.10
  -1   9  -1   15.57    1.41
  -1   9  -1   15.27    1.15
  -1   9  -1   13.84    0.97
  -1   9  -1   14.53    0.97
   1  -9   1   14.63    1.04
   1  -9   1   13.75    1.11
   1  -9   1   13.37    0.97
  -2   9  -1   11.06    0.91
  -2   9  -1    9.92    0.78
  -2   9  -1   11.33    0.87
  -2   9  -1   10.11    1.22
  -2   9  -1    9.79    0.89
   2  -9   1    9.76    0.76
   2  -9   1   10.25    0.93
   2  -9   1    9.80    0.79
  -3   9  -1   -0.15    0.28
  -3   9  -1    0.64    0.35
  -3   9  -1    0.60    0.22
  -3   9  -1    0.53    0.36
  -3   9  -1    0.36    0.52
   3  -9   1    0.46    0.22
   3  -9   1    0.26    0.46
   3  -9   1    0.05    0.30
   3  -9   1    0.59    0.36
  -4   9  -1    4.71    0.65
  -4   9  -1    4.01    0.49
  -4   9  -1    3.13    0.60
  -4   9  -1    3.37    0.44
   4  -9   1    3.67    0.75
   4  -9   1    3.76    0.45
  -5   9  -1    1.28    0.42
  -5   9  -1    0.85    0.25
  -5   9  -1    2.01    0.69
   5  -9   1    1.65    0.51
   5  -9   1    1.45    0.23
  -6   9  -1    8.61    0.88
  -6   9  -1    8.43    0.89
  -6   9  -1    8.69    0.71
  -6   9  -1    9.90    1.50
   6  -9   1    8.48    1.28
   6  -9   1    8.68    0.64
  -7   9  -1    0.11    0.40
  -7   9  -1    0.51    0.38
  -7   9  -1    0.27    1.02
   7  -9   1    0.82    0.18
  -8   9  -1    1.51    0.52
  -8   9  -1    1.16    0.45
   8  -9   1    1.71    0.55
   8  -9   1    0.63    0.25
   8  -9   1    0.98    0.20
  -9   9  -1   29.58    1.86
  -9   9  -1   29.71    2.00
  -9   9  -1   25.90    2.02
   9  -9   1   29.61    1.76
   9  -9   1   31.97    2.07
   9  -9   1   30.04    1.82
 -10   9  -1    3.05    0.72
  10  -9   1    3.65    0.42
  10  -9   1    4.02    0.74
  10  -9   1    3.46    0.63
  10  -9   1    3.37    0.49
  11  -9   1    0.09    0.20
  11  -9   1    0.32    0.36
 -12   9  -1    1.67    0.47
  12  -9   1    1.22    0.66
  12  -9   1    0.49    0.22
  12  -9   1    0.84    0.35
 -13   9  -1   -0.29    0.52
  13  -9   1    1.74    1.51
  13  -9   1   -0.16    0.31
  13  -9   1    0.18    0.19
  14  -9   1    1.27    0.30
  14  -9   1    0.87    0.36
   9   8  -1    0.02    0.15
   9   8  -1    0.02    0.29
  -9  -8   1    0.27    0.37
   8   8  -1    0.58    0.19
   8   8  -1    1.16    0.34
  -8  -8   1    1.17    0.42
   7   8  -1    0.18    0.33
   7   8  -1    0.47    0.17
  -7  -8   1    0.22    0.43
  -7  -8   1    1.88    0.98
   6   8  -1    0.41    0.19
   6   8  -1    0.51    1.02
   6   8  -1    0.20    0.21
   6   8  -1    0.22    0.40
  -6  -8   1    0.91    0.44
  -6  -8   1    0.04    0.81
   5   8  -1    0.51    0.68
   5   8  -1   -0.02    0.17
   5   8  -1   -0.15    0.39
   5   8  -1    0.19    0.22
  -5  -8   1   -0.73    0.40
  -5  -8   1   -0.53    0.63
   4   8  -1    0.41    0.49
   4   8  -1    0.59    0.39
   4   8  -1    0.90    0.27
  -4  -8   1    0.34    0.55
  -4  -8   1    0.34    0.37
   3   8  -1   12.25    0.99
   3   8  -1   10.35    0.78
   3   8  -1   13.28    1.30
   3   8  -1   11.53    1.03
   3   8  -1   10.31    0.82
  -3  -8   1   13.92    1.45
  -3  -8   1   11.14    0.94
   2   8  -1   51.29    3.16
   2   8  -1   50.66    2.99
   2   8  -1   52.13    3.04
   2   8  -1   45.80    3.16
   2   8  -1   48.69    2.90
  -2  -8   1   50.03    2.94
  -2  -8   1   49.46    3.04
   1   8  -1    2.35    0.37
   1   8  -1    1.86    0.40
   1   8  -1    2.20    0.41
   1   8  -1    0.91    0.85
   1   8  -1    2.13    0.51
  -1  -8   1    1.65    0.43
  -1  -8   1    2.13    0.37
   0   8  -1    6.19    0.76
   0   8  -1    6.16    0.75
   0   8  -1    4.83    0.78
   0   8  -1    4.31    0.67
   0   8  -1    4.64    0.49
   0   8  -1    5.59    1.10
   0   8  -1    4.02    0.70
   0  -8   1    5.18    0.79
   0  -8   1    4.72    0.56
  -1   8  -1   16.20    1.16
  -1   8  -1   14.29    1.15
  -1   8  -1   15.78    1.25
  -1   8  -1   15.41    1.04
  -1   8  -1   13.93    1.19
  -1   8  -1   15.61    1.02
   1  -8   1   14.86    1.02
   1  -8   1   14.75    1.14
   1  -8   1   18.38    1.29
  -2   8  -1   65.53    3.77
  -2   8  -1   64.19    3.79
  -2   8  -1   65.47    3.92
  -2   8  -1   74.08    3.89
  -2   8  -1   63.13    3.72
  -2   8  -1   63.20    3.75
   2  -8   1   57.50    3.74
   2  -8   1   65.12    3.81
   2  -8   1   63.49    3.73
  -3   8  -1    0.84    0.39
  -3   8  -1    0.85    0.29
  -3   8  -1    0.22    0.21
  -3   8  -1    0.04    0.38
  -3   8  -1    0.54    0.36
   3  -8   1   -0.22    0.38
   3  -8   1   -0.28    0.21
  -4   8  -1    2.78    0.44
  -4   8  -1    3.58    0.49
  -4   8  -1    2.56    0.50
   4  -8   1    2.35    0.40
  -5   8  -1    8.83    1.06
  -5   8  -1   10.38    0.87
  -5   8  -1    8.43    0.72
   5  -8   1    9.98    1.10
   5  -8   1    7.91    0.65
  -6   8  -1    5.07    0.65
  -6   8  -1    3.55    0.68
  -6   8  -1    4.98    0.77
  -6   8  -1    4.65    0.68
   6  -8   1    4.68    0.67
   6  -8   1    4.30    0.42
  -7   8  -1    6.93    0.95
  -7   8  -1    8.95    0.78
  -7   8  -1    7.26    0.86
  -7   8  -1    9.18    1.52
   7  -8   1    7.67    0.59
   7  -8   1    8.20    1.18
  -8   8  -1    2.00    1.21
  -8   8  -1    0.64    0.41
  -8   8  -1    0.22    0.48
   8  -8   1    0.43    0.24
   8  -8   1    0.45    0.19
   8  -8   1    0.54    0.51
  -9   8  -1    0.52    0.46
  -9   8  -1    1.24    0.62
  -9   8  -1    0.54    0.66
   9  -8   1    0.15    0.54
   9  -8   1    0.40    0.23
   9  -8   1    0.11    0.19
 -10   8  -1    1.81    1.09
 -10   8  -1    1.24    0.46
  10  -8   1    1.17    0.58
  10  -8   1    1.09    0.24
  10  -8   1    1.19    0.39
  10  -8   1    0.82    0.51
  10  -8   1    0.90    0.26
 -11   8  -1    5.87    0.70
  11  -8   1    5.68    0.60
  11  -8   1    7.22    0.80
  11  -8   1    6.44    1.25
 -12   8  -1   11.98    1.15
  12  -8   1   10.61    0.90
  12  -8   1   10.48    0.78
  12  -8   1   10.30    1.41
  13  -8   1    0.22    0.20
  13  -8   1   -0.16    0.31
  13  -8   1    0.30    0.73
  14  -8   1   -0.39    0.45
  14  -8   1    0.15    0.19
  10   7  -1    0.56    0.55
  10   7  -1    0.60    0.29
 -10  -7   1    0.79    0.46
   9   7  -1    0.33    0.18
   9   7  -1    0.45    0.32
  -9  -7   1    0.80    0.49
   8   7  -1    0.76    0.35
  -8  -7   1    1.05    0.53
   7   7  -1   14.17    0.94
   7   7  -1   13.36    1.12
   7   7  -1   15.28    1.77
  -7  -7   1   16.59    1.20
  -7  -7   1   10.31    1.79
   6   7  -1    7.69    0.59
   6   7  -1    7.26    1.20
   6   7  -1    6.93    0.54
   6   7  -1    8.06    0.85
  -6  -7   1    6.72    0.97
  -6  -7   1    5.92    0.95
   5   7  -1    0.78    0.36
   5   7  -1    0.49    0.20
   5   7  -1    0.69    0.22
   5   7  -1    0.60    0.50
  -5  -7   1    0.96    0.69
  -5  -7   1    1.15    0.45
   4   7  -1    6.16    0.58
   4   7  -1    6.60    0.56
   4   7  -1    6.49    0.82
   4   7  -1    8.44    1.11
   4   7  -1    7.07    0.80
  -4  -7   1    6.11    0.83
  -4  -7   1    8.98    1.14
   3   7  -1    6.69    0.71
   3   7  -1    4.78    0.99
   3   7  -1    5.61    0.74
   3   7  -1    6.74    0.51
  -3  -7   1    4.33    0.76
  -3  -7   1    5.59    1.02
   2   7  -1    0.45    0.37
   2   7  -1   -0.10    0.62
   2   7  -1    0.23    0.20
   2   7  -1    0.33    0.26
   2   7  -1    0.40    0.43
  -2  -7   1    0.28    0.52
  -2  -7   1    0.42    0.33
   1   7  -1   96.18    5.58
   1   7  -1   98.50    5.59
   1   7  -1  100.06    5.67
   1   7  -1  101.04    5.65
   1   7  -1   90.65    5.51
  -1  -7   1   96.19    5.54
  -1  -7   1   92.71    5.59
   0   7  -1   12.97    1.06
   0   7  -1   12.60    1.22
   0   7  -1   16.48    0.97
  -1   7  -1  147.60    9.24
  -1   7  -1  163.15    9.24
  -1   7  -1  174.28    9.28
  -1   7  -1  158.17    9.15
  -2   7  -1    4.50    0.58
  -2   7  -1    3.98    0.41
  -3   7  -1   10.69    0.86
  -3   7  -1   10.28    0.85
  -3   7  -1    9.42    0.68
   3  -7   1    8.35    0.92
  -4   7  -1    1.37    0.37
  -4   7  -1    0.94    0.32
  -5   7  -1    1.98    0.41
  -5   7  -1    1.11    0.40
   5  -7   1    1.42    0.23
  -6   7  -1    7.20    0.99
  -6   7  -1    7.70    0.80
  -6   7  -1    9.07    1.00
   6  -7   1    7.63    0.58
   6  -7   1    7.57    1.19
   6  -7   1    8.21    1.28
  -7   7  -1   -0.54    0.45
  -7   7  -1   -0.09    0.63
  -7   7  -1   -0.02    0.45
  -7   7  -1    0.55    0.54
   7  -7   1   -0.73    0.62
   7  -7   1   -0.73    0.59
   7  -7   1   -0.22    0.51
   7  -7   1    0.52    0.19
  -8   7  -1    0.58    1.01
  -8   7  -1   -0.14    0.49
  -8   7  -1    0.32    0.58
  -8   7  -1    0.13    0.53
   8  -7   1    0.41    0.20
   8  -7   1    0.94    0.44
   8  -7   1   -0.11    0.50
   9  -7   1    9.06    1.26
   9  -7   1    9.77    0.75
   9  -7   1    9.27    0.98
   9  -7   1    9.12    0.69
   9  -7   1   10.08    0.90
  10  -7   1    0.13    0.24
  10  -7   1    0.46    0.39
  10  -7   1    0.12    0.58
  10  -7   1    0.06    0.36
 -11   7  -1   23.98    1.85
  11  -7   1   23.53    1.88
  11  -7   1   24.96    1.52
  11  -7   1   23.22    1.64
 -12   7  -1   -0.52    0.67
  12  -7   1   -0.12    0.35
  12  -7   1    0.87    0.62
  12  -7   1   -0.22    0.26
 -13   7  -1    1.09    0.81
  13  -7   1    1.86    0.71
  13  -7   1    0.89    0.23
  13  -7   1    1.35    0.34
  14  -7   1    1.16    0.33
  14  -7   1    1.70    0.24
  10   6  -1    0.03    0.32
  10   6  -1   -0.08    0.17
 -10  -6   1   -0.21    0.59
   9   6  -1    0.79    0.19
   9   6  -1    1.12    0.35
  -9  -6   1    0.64    0.64
   8   6  -1    1.62    0.25
   8   6  -1    1.17    0.36
   8   6  -1    2.23    1.10
   7   6  -1   15.68    1.22
   7   6  -1   15.38    1.54
   7   6  -1   15.22    1.02
  -7  -6   1   15.78    1.47
   6   6  -1    0.33    0.18
   6   6  -1   -0.53    0.49
   6   6  -1    0.19    0.21
   6   6  -1    1.12    0.41
  -6  -6   1    1.29    0.62
  -6  -6   1    1.25    0.91
   5   6  -1    8.00    0.85
   5   6  -1    7.81    0.87
   5   6  -1    8.42    1.18
   5   6  -1    7.74    0.63
  -5  -6   1    8.18    1.11
  -5  -6   1    8.44    1.44
   4   6  -1    5.86    1.05
   4   6  -1    8.85    0.62
   4   6  -1    7.51    0.84
   4   6  -1    7.34    0.75
   4   6  -1    7.24    0.59
  -4  -6   1    7.49    1.28
  -4  -6   1    6.16    0.75
   3   6  -1    3.02    0.48
   3   6  -1    2.62    0.42
   3   6  -1    2.53    0.50
   3   6  -1    2.53    0.40
  -3  -6   1    4.31    0.91
   2   6  -1  179.19   10.57
   2   6  -1  189.24   10.59
   1   6  -1    4.88    0.80
   1   6  -1    5.14    0.87
   1   6  -1    7.32    0.64
   1   6  -1    6.65    0.54
   0   6  -1   37.48    2.28
   0   6  -1   36.80    2.26
   0   6  -1   35.32    2.36
   0   6  -1   37.99    2.19
  -1   6  -1    9.49    0.78
  -1   6  -1   11.46    0.87
  -1   6  -1    9.64    0.68
  -2   6  -1   12.95    0.95
  -2   6  -1   12.67    0.83
  -2   6  -1   14.26    1.00
  -3   6  -1    8.64    0.71
  -3   6  -1    7.60    0.55
   3  -6   1    8.60    0.56
  -4   6  -1    0.31    0.23
  -5   6  -1    3.83    0.60
  -6   6  -1   50.02    3.14
  -6   6  -1   56.43    3.20
   6  -6   1   50.44    3.02
  -7   6  -1    6.89    1.12
  -7   6  -1    8.19    0.98
   7  -6   1    8.31    1.05
   7  -6   1   10.06    0.74
   7  -6   1    9.56    0.65
   7  -6   1    8.43    1.20
   7  -6   1    8.13    1.08
  -8   6  -1   17.60    1.85
   8  -6   1   15.93    1.22
   8  -6   1   17.32    1.11
   8  -6   1   16.12    1.05
   8  -6   1   16.24    1.48
   9  -6   1   12.33    0.89
   9  -6   1   10.74    1.36
   9  -6   1   11.83    0.99
   9  -6   1   12.72    1.00
  10  -6   1    1.60    0.29
  10  -6   1    2.48    0.59
  10  -6   1    2.01    0.37
  10  -6   1    1.77    0.41
  11  -6   1    4.74    0.78
  11  -6   1    6.39    0.64
  11  -6   1    6.55    1.31
  12  -6   1    4.43    0.75
  12  -6   1    3.10    0.67
  13  -6   1    1.06    0.24
  13  -6   1    0.26    0.69
  13  -6   1    1.23    0.33
  14  -6   1    0.36    0.29
  14  -6   1   -0.03    0.20
  11   5  -1    0.53    0.19
  11   5  -1   -0.19    0.30
  10   5  -1    0.45    0.18
  10   5  -1    0.46    0.33
 -10  -5   1   -1.13    0.72
   9   5  -1    3.76    0.49
   9   5  -1    3.82    0.75
  -9  -5   1    2.89    0.89
   8   5  -1    7.35    1.05
   8   5  -1    7.42    0.93
   8   5  -1    8.36    0.63
   7   5  -1   10.82    0.75
   7   5  -1   10.17    1.21
   7   5  -1    9.01    0.99
   6   5  -1   15.39    1.06
   6   5  -1   18.66    1.26
   6   5  -1   16.63    1.07
   6   5  -1   16.51    1.29
   5   5  -1   16.31    1.27
   5   5  -1   14.94    1.46
   5   5  -1   17.56    1.09
   5   5  -1   17.40    1.24
   5   5  -1   19.19    1.11
   4   5  -1    0.71    0.37
   4   5  -1   -0.03    0.22
   4   5  -1    0.39    0.26
   4   5  -1    0.90    0.22
   4   5  -1    0.62    0.43
   3   5  -1   74.43    4.40
   3   5  -1   70.95    4.32
   2   5  -1   80.36    4.50
   2   5  -1   80.11    4.42
  -2  -5   1   67.98    4.45
   1   5  -1    0.79    0.18
   1   5  -1    0.83    0.39
   1   5  -1    0.69    0.20
  -1  -5   1    0.87    0.31
   0   5  -1   42.53    2.41
   0   5  -1   41.43    2.35
   0  -5   1   36.78    2.43
  -1   5  -1    2.23    0.25
  -1   5  -1    2.19    0.33
   1  -5   1    1.94    0.34
  -2   5  -1   84.35    4.88
  -3   5  -1    0.77    0.20
   3  -5   1    1.09    0.19
  -4   5  -1  282.55   16.06
  -5   5  -1   22.46    1.45
  -6   5  -1   33.53    2.11
  -7   5  -1   11.29    1.17
  -7   5  -1   11.28    1.09
   7  -5   1   11.30    0.85
   7  -5   1    9.21    0.99
   7  -5   1   13.98    1.31
   7  -5   1   11.53    1.06
   7  -5   1   11.27    0.79
   8  -5   1    0.81    0.24
   8  -5   1    0.30    0.33
   8  -5   1    0.57    0.25
   8  -5   1    0.70    0.33
   8  -5   1    0.50    0.53
   9  -5   1    1.04    0.56
   9  -5   1    1.02    0.27
   9  -5   1    1.30    0.37
   9  -5   1    0.98    0.35
  10  -5   1   13.88    1.05
  10  -5   1   13.99    1.12
  10  -5   1   12.68    1.41
  10  -5   1   13.43    0.98
  11  -5   1   27.19    2.06
  11  -5   1   26.56    1.79
  11  -5   1   26.50    1.69
  12  -5   1    0.34    0.33
  12  -5   1   -0.49    0.61
  12  -5   1    0.84    0.61
  13  -5   1    1.49    0.26
  13  -5   1    1.55    0.38
  14  -5   1   -0.26    0.33
  14  -5   1    0.77    0.23
  11   4  -1   -0.14    0.19
  11   4  -1    0.23    0.31
  10   4  -1    0.00    0.36
  10   4  -1    0.01    0.19
   9   4  -1    0.55    0.43
   9   4  -1    0.71    0.23
   9   4  -1    2.35    1.11
   8   4  -1    4.79    0.78
   8   4  -1    4.47    0.80
   8   4  -1    4.54    0.47
   7   4  -1  103.36    6.00
   7   4  -1  101.06    5.97
   7   4  -1  101.63    6.13
   7   4  -1  110.65    6.08
   6   4  -1    1.66    0.42
   6   4  -1    2.36    0.30
   6   4  -1    1.96    0.43
   6   4  -1    1.77    0.55
   6   4  -1    2.05    0.36
   6   4  -1    2.30    0.35
   5   4  -1    0.45    0.24
   5   4  -1    0.42    0.21
   5   4  -1    0.32    0.27
   5   4  -1   -0.05    0.43
   5   4  -1   -0.34    0.30
   5   4  -1    0.19    0.33
   4   4  -1   36.10    2.33
   4   4  -1   36.59    2.21
   3   4  -1    7.24    0.82
   3   4  -1    5.88    0.51
  -3  -4   1    5.10    0.63
   2   4  -1    1.71    0.37
   2   4  -1    1.99    0.29
  -2  -4   1    1.69    0.29
   1   4  -1    2.24    0.29
   1   4  -1    2.71    0.28
  -1  -4   1    2.16    0.36
   0   4  -1    1.81    0.22
   0   4  -1    1.91    0.26
  -1   4  -1   23.19    1.39
  -1   4  -1   23.23    1.33
   1  -4   1   21.95    1.40
  -2   4  -1   31.76    1.86
  -2   4  -1   31.28    1.78
   2  -4   1   30.09    1.86
  -3   4  -1  300.21   16.64
   3  -4   1  286.75   16.64
  -4   4  -1   47.54    2.71
   4  -4   1   44.50    2.74
  -5   4  -1   35.88    1.98
   5  -4   1   28.95    2.04
  -6   4  -1  147.21    8.43
  -7   4  -1   28.28    1.73
   7  -4   1   22.17    1.96
   7  -4   1   26.61    1.70
   7  -4   1   27.20    1.64
   8  -4   1   18.66    1.32
   8  -4   1   18.30    1.63
   8  -4   1   19.45    1.25
   8  -4   1   20.56    1.29
   8  -4   1   17.85    1.18
   9  -4   1    0.98    0.39
   9  -4   1    0.96    0.32
   9  -4   1    0.39    0.26
   9  -4   1    1.50    0.54
  10  -4   1    0.44    0.56
  10  -4   1   -0.10    0.36
  10  -4   1    0.14    0.28
  10  -4   1    0.20    0.29
  11  -4   1   -0.56    0.26
  11  -4   1   -0.08    0.39
  11  -4   1   -0.11    0.63
  12  -4   1    1.19    0.60
  13  -4   1    5.17    0.70
  13  -4   1    5.89    0.58
  14  -4   1    1.39    0.34
  14  -4   1    2.12    0.28
  12   3  -1    0.47    0.31
  12   3  -1    0.45    0.28
  11   3  -1   -0.01    0.21
  11   3  -1    0.27    0.35
  10   3  -1    1.36    0.35
  10   3  -1    1.35    0.46
   9   3  -1   -0.43    0.93
   9   3  -1    0.73    0.31
   9   3  -1    0.03    0.21
   9   3  -1   -0.26    0.45
   8   3  -1   25.16    1.86
   8   3  -1   25.25    1.77
   8   3  -1   27.64    1.70
   8   3  -1   27.13    1.62
   7   3  -1    0.86    0.41
   7   3  -1    0.89    0.34
   7   3  -1    0.37    0.38
   7   3  -1    0.74    0.27
   6   3  -1    0.32    0.19
   6   3  -1    0.28    0.50
   6   3  -1   -0.40    0.27
   6   3  -1    0.16    0.29
   6   3  -1    1.05    0.35
   5   3  -1   28.54    1.92
   5   3  -1   26.50    1.71
   5   3  -1   24.58    1.70
   5   3  -1   25.22    1.83
   5   3  -1   26.89    1.58
   5   3  -1   25.13    1.80
   4   3  -1   17.28    1.33
   4   3  -1   17.91    1.12
  -4  -3   1   16.53    1.09
   3   3  -1    3.23    0.35
   3   3  -1    3.30    0.45
  -3  -3   1    2.97    0.38
   2   3  -1   18.79    1.11
  -2  -3   1   17.51    1.11
   1   3  -1    3.13    0.28
   1   3  -1    3.78    0.31
  -1  -3   1    3.36    0.31
   0   3  -1   94.64    5.14
   0   3  -1   87.46    5.11
   0  -3   1   87.93    5.14
  -1   3  -1   17.27    1.05
  -1   3  -1   16.39    0.97
   1  -3   1   16.27    1.02
  -2   3  -1    0.83    0.15
   2  -3   1    0.81    0.12
   2  -3   1    0.65    0.15
   3  -3   1   16.95    1.05
  -4   3  -1   91.04    5.04
   4  -3   1   84.83    5.05
  -5   3  -1  227.40   12.74
   5  -3   1  220.57   12.76
   5  -3   1  225.79   12.69
  -6   3  -1   30.47    1.76
   6  -3   1   27.39    1.71
   7  -3   1    4.50    0.53
   7  -3   1    3.77    0.65
   7  -3   1    6.46    1.24
   7  -3   1    4.14    0.66
   7  -3   1    5.02    0.61
   7  -3   1    3.53    0.68
   8  -3   1   34.36    2.15
   8  -3   1   37.51    2.39
   8  -3   1   34.44    2.16
   9  -3   1   14.96    1.49
   9  -3   1   15.91    1.21
   9  -3   1   16.30    1.12
   9  -3   1   15.70    1.12
  10  -3   1   -0.49    0.36
  10  -3   1    0.30    0.24
  10  -3   1   -0.36    0.55
  11  -3   1    0.30    0.28
  11  -3   1   -0.18    0.63
  11  -3   1    0.62    0.42
  12  -3   1    1.18    0.41
  12  -3   1    1.00    0.27
  13  -3   1    0.25    0.25
  13  -3   1    0.05    0.34
  12   2  -1    3.14    0.64
  11   2  -1    0.73    0.37
  11   2  -1    0.21    0.23
  10   2  -1   -0.11    0.43
  10   2  -1    0.75    1.66
  10   2  -1    0.43    0.23
  10   2  -1    0.40    0.29
   9   2  -1    0.79    0.75
   9   2  -1    1.09    0.32
   9   2  -1    1.70    0.28
   9   2  -1    1.72    0.48
   8   2  -1    0.84    0.42
   8   2  -1    1.23    0.51
   8   2  -1    1.06    0.45
   8   2  -1    0.63    0.29
   8   2  -1    1.12    0.24
   8   2  -1    0.93    0.55
   7   2  -1   28.42    1.75
   7   2  -1   26.27    1.59
   7   2  -1   25.28    1.66
   7   2  -1   25.34    1.69
   7   2  -1   25.16    1.66
   6   2  -1    3.84    0.44
   6   2  -1    4.35    0.68
   6   2  -1    4.39    0.79
   6   2  -1    4.13    0.66
   6   2  -1    4.67    0.51
   6   2  -1    4.40    0.44
   5   2  -1   10.64    1.27
   5   2  -1   15.27    0.93
   4   2  -1    9.37    1.02
   4   2  -1    9.67    0.67
  -4  -2   1    9.34    0.62
   3   2  -1    3.19    0.31
   1   2  -1   88.79    5.16
  -1  -2   1   92.97    5.17
   0   2  -1    2.08    0.20
   0   2  -1    2.05    0.17
   0  -2   1    2.10    0.20
  -1   2  -1  171.58   10.28
  -1   2  -1  196.13   10.32
   1  -2   1  179.48   10.32
  -2   2  -1    6.93    0.49
  -2   2  -1    8.05    0.45
   2  -2   1    7.83    0.46
  -3   2  -1   11.60    0.65
  -3   2  -1   10.35    0.67
   3  -2   1   10.18    0.68
   3  -2   1   10.97    0.64
  -4   2  -1  122.62    7.04
  -4   2  -1  132.00    7.03
   4  -2   1  117.13    7.02
   4  -2   1  123.91    7.04
  -5   2  -1   87.46    4.78
  -5   2  -1   82.83    4.79
   5  -2   1   80.54    4.76
  -6   2  -1  143.31    8.54
  -6   2  -1  154.28    8.48
   6  -2   1  151.20    8.50
   7  -2   1    4.35    0.63
   7  -2   1    2.60    0.37
   7  -2   1    5.56    1.14
   7  -2   1    3.29    0.53
   8  -2   1   51.10    2.98
   8  -2   1   46.88    3.11
   8  -2   1   45.34    2.98
   8  -2   1   49.13    2.93
   8  -2   1   52.20    2.92
   8  -2   1   51.82    2.94
   9  -2   1    9.81    1.23
   9  -2   1    9.83    0.78
   9  -2   1    9.42    0.87
   9  -2   1    8.83    0.94
   9  -2   1    9.62    0.83
  10  -2   1    6.19    0.82
  10  -2   1    9.45    0.97
  10  -2   1   10.00    1.33
  10  -2   1    7.44    0.76
  11  -2   1    6.57    1.28
  11  -2   1    5.39    0.65
  11  -2   1    4.38    0.84
  12  -2   1    0.15    0.25
  12  -2   1   -0.31    0.34
  13  -2   1    0.77    0.26
  13  -2   1    0.56    0.35
  13   1  -1    0.22    0.32
  12   1  -1    1.67    0.39
  12   1  -1    1.78    0.30
  11   1  -1    0.32    0.25
  11   1  -1    0.06    0.45
  10   1  -1    6.26    0.70
  10   1  -1    4.88    0.54
  10   1  -1    5.47    0.87
   9   1  -1    2.03    0.30
   9   1  -1    1.21    0.59
   9   1  -1    2.17    0.36
   9   1  -1    2.12    0.72
   9   1  -1    1.87    0.34
   9   1  -1    1.84    0.47
   8   1  -1   13.98    1.14
   8   1  -1   12.12    0.95
   8   1  -1   13.21    1.10
   8   1  -1   12.69    1.02
   8   1  -1   12.44    1.35
   8   1  -1   15.06    1.36
   7   1  -1   23.00    1.43
   7   1  -1   21.01    1.25
   7   1  -1   19.55    1.33
   7   1  -1   19.85    1.33
   7   1  -1   17.06    1.30
   7   1  -1   19.01    1.33
   6   1  -1   52.17    2.92
   6   1  -1   47.88    3.10
   6   1  -1   48.96    2.91
   6   1  -1   48.30    2.92
   6   1  -1   49.67    2.95
   6   1  -1   47.94    3.08
   5   1  -1   80.53    5.04
   5   1  -1   90.45    4.93
   4   1  -1   30.62    1.83
  -4  -1   1   31.31    1.81
   3   1  -1   70.26    4.02
   1   1  -1  208.62   11.78
   1  -1   1    3.65    0.28
   1  -1   1    5.13    0.28
  -2   1  -1  316.74   17.82
  -2   1  -1  315.95   17.82
   2  -1   1  314.66   17.81
  -3   1  -1  187.15   10.50
   3  -1   1  181.84   10.51
   3  -1   1  188.60   10.50
  -4   1  -1  147.55    8.33
  -4   1  -1  152.67    8.38
   4  -1   1  142.08    8.36
  -5   1  -1  342.32   19.33
   5  -1   1  340.02   19.29
  -6   1  -1   20.77    1.82
   6  -1   1   18.08    1.18
   7  -1   1   -0.07    0.26
   7  -1   1    0.59    0.28
   7  -1   1    0.17    0.35
   7  -1   1   -0.04    0.33
   7  -1   1   -0.23    0.33
   7  -1   1    0.89    0.56
   8  -1   1    0.59    0.53
   8  -1   1    0.10    0.40
   8  -1   1    0.42    0.29
   8  -1   1    0.35    0.34
   8  -1   1    0.62    0.26
   8  -1   1    0.78    0.28
   9  -1   1    1.50    0.41
   9  -1   1    1.15    0.30
   9  -1   1    1.24    0.34
   9  -1   1    2.04    0.58
  10  -1   1   11.38    1.36
  10  -1   1    8.22    0.79
  10  -1   1    8.57    0.98
  10  -1   1    9.12    0.80
  11  -1   1    1.92    0.34
  11  -1   1    2.02    0.48
  12  -1   1    0.18    0.26
  12  -1   1   -0.14    0.35
  13  -1   1   -0.45    0.30
  13   0  -1    3.27    0.57
  12   0  -1    1.75    0.31
  12   0  -1    2.31    0.43
  12   0  -1    1.89    0.33
  11   0  -1   -0.23    0.27
  11   0  -1   -0.30    0.28
  11   0  -1   -0.10    0.41
  10   0  -1    2.05    0.35
  10   0  -1    1.70    0.66
  10   0  -1    2.03    0.51
  10   0  -1    2.53    0.39
   9   0  -1    4.41    0.64
   9   0  -1    3.42    0.50
   9   0  -1    3.10    0.54
   9   0  -1    3.27    0.53
   9   0  -1    4.00    0.77
   9   0  -1    4.46    0.59
   8   0  -1    0.41    0.25
   8   0  -1    0.80    0.27
   8   0  -1    0.76    0.41
   8   0  -1    1.35    0.24
   8   0  -1    0.86    0.34
   8   0  -1    1.59    0.53
   8   0  -1    0.51    0.38
   7   0  -1    1.31    0.29
   7   0  -1    1.11    0.40
   7   0  -1    1.32    0.34
   7   0  -1    0.96    0.25
   7   0  -1    1.02    0.27
   7   0  -1    1.37    0.55
   6   0  -1   88.98    5.12
   5   0  -1    4.83    0.43
  -5   0   1    5.75    0.41
   4   0  -1   18.03    1.15
  -4   0   1   20.18    1.14
   3   0  -1  222.73   12.59
   1   0  -1    0.09    0.04
  -2   0  -1   75.26    4.52
   2   0   1   82.82    4.50
  -3   0  -1   23.91    1.43
   3   0   1   23.81    1.40
  -4   0  -1   29.84    1.83
   4   0   1   30.24    1.78
   5   0   1   52.04    3.03
   6   0   1    2.35    0.43
   6   0   1    1.90    0.66
   6   0   1    1.52    0.28
   6   0   1    0.80    0.84
   7   0   1   28.72    1.78
   7   0   1   27.53    1.85
   7   0   1   30.91    2.42
   7   0   1   29.54    1.83
   7   0   1   32.78    2.10
   7   0   1   28.38    1.83
   7   0   1   29.51    1.89
   8   0   1   19.24    1.25
   8   0   1   17.54    1.86
   8   0   1   18.90    1.20
   8   0   1   17.86    1.34
   9   0   1    4.61    0.67
   9   0   1    5.64    0.55
   9   0   1    4.76    0.82
   9   0   1    3.09    0.65
   9   0   1    4.12    0.83
  10   0   1   -0.37    0.28
  10   0   1    0.15    0.27
  10   0   1    0.73    0.40
  11   0   1    3.99    0.77
  11   0   1    4.99    0.58
  11   0   1    4.94    0.80
  12   0   1    0.00    0.49
  12   0   1    0.48    0.35
  12   0   1    0.02    0.28
  13   0   1    1.30    0.33
  13  -1  -1    0.74    0.35
  13  -1  -1    1.09    0.26
  12  -1  -1   -0.26    0.36
  12  -1  -1   -0.02    0.33
  12  -1  -1   -0.30    0.25
  11  -1  -1   13.92    1.21
  11  -1  -1   13.62    1.06
  11  -1  -1   14.17    1.00
  11  -1  -1   14.19    1.51
  10  -1  -1   22.13    1.43
  10  -1  -1   19.82    1.34
  10  -1  -1   22.00    1.54
  10  -1  -1   19.43    1.39
  10  -1  -1   21.77    1.78
   9  -1  -1    2.85    0.49
   9  -1  -1    4.65    0.61
   9  -1  -1    4.08    0.74
   9  -1  -1    3.81    0.64
   9  -1  -1    3.98    0.80
   9  -1  -1    3.57    0.60
   9  -1  -1    4.70    0.52
   8  -1  -1    0.94    0.40
   8  -1  -1    0.47    0.42
   8  -1  -1    0.58    0.28
   8  -1  -1    1.04    0.52
   8  -1  -1    0.29    0.23
   8  -1  -1   -0.01    0.28
   8  -1  -1    0.40    0.26
   7  -1  -1   40.45    2.37
   7  -1  -1   38.24    2.42
   7  -1  -1   38.24    2.55
   7  -1  -1   39.47    2.36
   7  -1  -1   42.28    2.36
   7  -1  -1   36.00    2.32
   7  -1  -1   39.98    2.31
   6  -1  -1    8.61    0.66
  -6   1   1    7.75    1.03
  -6   1   1   10.65    0.85
   5  -1  -1   18.12    1.13
  -5   1   1   19.01    1.24
   4  -1  -1    3.91    0.31
  -4   1   1    3.87    0.32
   3  -1  -1  293.70   16.96
  -3   1   1  307.11   16.97
   2  -1  -1   12.70    0.73
  -2   1   1   12.04    0.75
  -2   1   1   12.50    0.72
   1  -1  -1  176.43    9.93
  -1   1   1  178.13    9.94
  -1   1   1  173.07    9.93
  -1  -1  -1   60.88    3.44
  -1  -1  -1   60.02    3.48
   1   1   1   61.42    3.44
  -2  -1  -1  221.33   12.54
   2   1   1  221.25   12.52
  -3  -1  -1   52.65    3.10
   3   1   1   53.14    3.05
   4   1   1    9.12    0.64
   5   1   1   24.08    1.76
   5   1   1   24.41    1.50
   6   1   1   13.01    1.16
   6   1   1   11.71    1.00
   6   1   1    8.53    1.29
   6   1   1   10.42    0.75
   7   1   1   10.06    0.85
   7   1   1    9.50    0.75
   7   1   1   10.60    0.97
   7   1   1    8.77    1.25
   7   1   1    9.57    1.54
   7   1   1   11.16    0.75
   7   1   1   10.99    0.87
   8   1   1   -0.65    0.85
   8   1   1    0.28    0.55
   8   1   1    0.46    0.41
   8   1   1    0.68    0.46
   8   1   1    0.81    0.30
   8   1   1    0.99    0.26
   9   1   1    3.66    0.85
   9   1   1    4.73    0.64
   9   1   1    4.75    0.85
   9   1   1    5.85    0.53
  10   1   1   12.62    0.96
  10   1   1   11.59    0.89
  10   1   1   13.66    1.12
  11   1   1    3.20    0.36
  11   1   1    3.28    0.48
  11   1   1    2.11    0.42
  12   1   1   -0.13    0.50
  12   1   1    0.02    0.33
  13   1   1    0.65    0.29
  14  -2  -1   -0.46    0.32
  13  -2  -1    2.81    0.47
  12  -2  -1    0.24    0.37
  12  -2  -1    0.45    0.26
  12  -2  -1   -0.35    0.53
  12  -2  -1    0.52    0.41
  11  -2  -1   18.07    1.63
  11  -2  -1   16.62    1.20
  11  -2  -1   17.83    1.19
  11  -2  -1   16.76    1.37
  10  -2  -1    3.87    0.61
  10  -2  -1    4.77    0.85
  10  -2  -1    5.03    0.67
  10  -2  -1    5.92    1.20
  10  -2  -1    4.58    0.63
   9  -2  -1    8.01    0.73
   9  -2  -1    7.41    0.66
   9  -2  -1    6.47    0.88
   9  -2  -1    9.26    0.89
   9  -2  -1    8.08    0.76
   9  -2  -1    9.51    1.19
   8  -2  -1   20.23    1.43
   8  -2  -1   22.20    1.35
   8  -2  -1   20.40    1.32
   8  -2  -1   22.08    1.35
   8  -2  -1   20.67    1.43
   8  -2  -1   18.66    1.67
   8  -2  -1   18.77    1.29
   7  -2  -1   72.22    4.06
   7  -2  -1   68.48    4.07
   7  -2  -1   69.37    4.06
   7  -2  -1   64.14    4.03
   7  -2  -1   72.81    4.21
   7  -2  -1   72.71    4.12
  -7   2   1   69.78    4.07
   6  -2  -1   32.11    1.82
  -6   2   1   31.47    1.85
  -6   2   1   31.79    1.81
  -6   2   1   26.79    1.84
   5  -2  -1   86.50    4.98
  -5   2   1   89.63    5.01
  -5   2   1   85.39    4.98
  -5   2   1   88.06    4.97
   4  -2  -1  138.65    7.85
  -4   2   1  136.60    7.88
  -4   2   1  140.22    7.83
   3  -2  -1    3.16    0.26
   2  -2  -1   36.13    2.10
   2  -2  -1   35.12    2.06
  -2   2   1   36.05    2.06
  -2   2   1   37.60    2.10
   1  -2  -1   24.90    1.46
   1  -2  -1   25.33    1.48
  -1   2   1   25.94    1.49
   0  -2  -1    8.31    0.52
   0  -2  -1    7.96    0.54
   0   2   1    8.60    0.52
  -1  -2  -1   11.73    0.73
   1   2   1   12.41    0.75
   1   2   1   12.13    0.73
  -2  -2  -1  192.09   11.14
   2   2   1  200.10   11.14
   2   2   1  199.38   11.18
   3   2   1   26.16    1.57
   4   2   1    3.34    0.39
   4   2   1    4.16    0.82
   5   2   1    7.03    0.60
   5   2   1    6.03    0.97
   6   2   1   12.44    1.08
   6   2   1   11.42    0.92
   6   2   1   14.36    1.01
   6   2   1   11.07    0.83
   6   2   1   11.48    1.33
   6   2   1   11.90    0.82
   7   2   1    4.29    0.76
   7   2   1    4.30    0.49
   7   2   1    4.04    0.45
   7   2   1    4.56    0.64
   7   2   1    3.48    0.44
   7   2   1    4.27    0.74
   8   2   1    1.44    0.42
   8   2   1    1.48    0.26
   8   2   1    1.63    0.56
   8   2   1    1.82    0.35
   9   2   1    8.34    0.90
   9   2   1    6.44    1.07
   9   2   1    7.61    0.77
   9   2   1    7.69    0.63
  10   2   1    1.73    0.36
  10   2   1    1.76    0.29
  10   2   1    1.81    0.47
  11   2   1    0.39    0.25
  11   2   1    0.43    0.35
  12   2   1    2.92    0.43
  12   2   1    4.04    0.58
  14  -3  -1    1.01    0.40
  13  -3  -1    0.29    0.35
  13  -3  -1    0.46    0.24
  12  -3  -1    0.03    0.30
  11  -3  -1    0.81    0.37
  11  -3  -1    1.97    0.44
  11  -3  -1    1.03    0.62
  11  -3  -1    1.14    0.31
  11  -3  -1    0.48    0.45
  10  -3  -1    3.51    0.45
  10  -3  -1    3.46    0.57
  10  -3  -1    2.58    0.48
  10  -3  -1    3.84    0.46
  10  -3  -1    3.39    0.66
   9  -3  -1    4.36    0.75
   9  -3  -1    4.14    0.68
   9  -3  -1    4.25    0.50
   9  -3  -1    2.83    0.61
   9  -3  -1    4.73    0.62
   9  -3  -1    4.11    0.60
   8  -3  -1   29.67    1.89
   8  -3  -1   32.84    2.12
   8  -3  -1   30.31    1.95
   8  -3  -1   31.93    1.87
   8  -3  -1   29.16    1.87
   8  -3  -1   28.61    1.83
   7  -3  -1    2.60    0.44
   7  -3  -1    4.18    0.46
   7  -3  -1    3.56    0.53
   7  -3  -1    4.00    0.43
   7  -3  -1    2.79    0.64
   7  -3  -1    3.25    0.47
  -7   3   1    4.33    0.69
   6  -3  -1   17.29    1.19
  -6   3   1   21.26    1.26
   5  -3  -1  144.19    8.16
  -5   3   1  143.39    8.21
  -4   3   1    2.41    0.29
   3  -3  -1    2.99    0.37
  -3   3   1    3.74    0.31
   2  -3  -1   96.84    5.41
   2  -3  -1   93.12    5.46
  -2   3   1   96.47    5.46
   1  -3  -1    4.60    0.37
   1  -3  -1    4.22    0.34
  -1   3   1    4.72    0.38
   0  -3  -1  716.41   41.02
   0  -3  -1  737.12   41.01
  -1  -3  -1    3.78    0.33
   1   3   1    3.65    0.33
   1   3   1    3.94    0.32
  -2  -3  -1    0.09    0.13
   2   3   1    0.18    0.13
   2   3   1    0.25    0.11
   3   3   1    2.07    0.31
   3   3   1    1.97    0.43
   4   3   1   87.58    5.20
   4   3   1   92.11    5.27
   5   3   1   93.33    5.56
   5   3   1   98.62    5.58
   5   3   1   98.51    5.74
   5   3   1  102.34    5.67
   5   3   1   94.91    5.66
   6   3   1   12.99    0.98
   6   3   1   11.49    1.00
   6   3   1   12.00    0.98
   6   3   1   13.46    0.84
   6   3   1    9.08    1.29
   6   3   1   12.10    0.83
   7   3   1    1.18    0.22
   7   3   1    0.92    0.27
   7   3   1    0.51    0.34
   7   3   1    0.75    0.61
   7   3   1    0.48    0.41
   8   3   1    1.25    0.25
   8   3   1    0.54    0.65
   8   3   1    0.89    0.39
   8   3   1    1.10    0.32
   9   3   1    0.22    0.37
   9   3   1    0.60    1.06
   9   3   1    0.46    0.23
 -10  -3  -1    2.21    0.83
  10   3   1    0.92    0.23
  10   3   1    0.59    0.44
 -11  -3  -1   -0.44    0.76
  11   3   1    0.21    0.33
  11   3   1    0.16    0.24
  12   3   1    0.79    0.38
  14  -4  -1   -0.58    0.32
  14  -4  -1    0.64    0.21
  13  -4  -1    2.33    0.41
  13  -4  -1    3.76    0.47
  13  -4  -1    2.55    0.59
  12  -4  -1   -0.13    0.30
  12  -4  -1   -0.59    0.45
  11  -4  -1   20.76    1.71
  11  -4  -1   17.58    1.38
  11  -4  -1   18.39    1.31
  11  -4  -1   18.13    1.26
  10  -4  -1    6.20    0.80
  10  -4  -1    4.39    0.68
  10  -4  -1    7.15    1.19
  10  -4  -1    5.36    0.80
  10  -4  -1    4.84    0.66
   9  -4  -1    0.82    0.41
   9  -4  -1    0.98    0.27
   9  -4  -1    1.85    0.43
   9  -4  -1    1.86    0.37
   9  -4  -1    1.34    0.53
   8  -4  -1   21.38    1.41
   8  -4  -1   19.36    1.42
   8  -4  -1   20.63    1.37
   8  -4  -1   20.49    1.30
   8  -4  -1   17.93    1.60
   8  -4  -1   21.57    1.32
  -8   4   1   22.19    1.75
   7  -4  -1    1.65    0.35
   7  -4  -1    0.99    0.38
   7  -4  -1    1.02    0.26
   7  -4  -1    2.17    0.53
   7  -4  -1    0.84    0.24
  -7   4   1    0.70    0.41
  -6   4   1  184.89   10.57
  -5   4   1   20.25    1.30
  -4   4   1    7.89    0.61
   3  -4  -1   49.64    2.81
   3  -4  -1   48.05    2.92
  -3   4   1   50.43    2.90
   2  -4  -1    0.32    0.13
   2  -4  -1    0.25    0.19
  -2   4   1    0.21    0.12
   1  -4  -1   24.11    1.53
   1  -4  -1   24.17    1.56
  -1   4   1   28.14    1.55
   0  -4  -1   12.53    0.91
   0  -4  -1   13.20    0.88
   0   4   1   12.80    0.86
   0   4   1   14.20    0.84
  -1  -4  -1   29.09    1.87
   1   4   1   33.35    1.87
   1   4   1   31.35    1.86
  -2  -4  -1   97.21    5.96
   2   4   1  102.96    5.97
   2   4   1  108.27    6.06
   2   4   1  109.15    6.00
   3   4   1   18.56    1.14
   3   4   1   16.24    1.29
   4   4   1   14.93    1.20
   4   4   1   15.35    1.03
   4   4   1   17.77    1.13
   4   4   1   17.88    1.32
  -5  -4  -1    7.76    1.43
   5   4   1    7.01    0.80
   5   4   1    7.93    0.63
   5   4   1    7.79    0.73
   5   4   1    8.15    0.67
   5   4   1    6.66    1.02
   5   4   1    7.64    0.60
  -6  -4  -1    0.51    1.22
   6   4   1    0.26    0.21
   6   4   1   -0.30    0.35
   6   4   1    1.27    0.43
   6   4   1    0.33    0.53
  -7  -4  -1   23.98    2.09
   7   4   1   25.73    1.63
   7   4   1   26.80    1.66
   7   4   1   27.17    1.88
   7   4   1   30.02    1.83
   7   4   1   30.10    2.17
  -8  -4  -1    0.90    0.73
   8   4   1    0.36    0.20
   8   4   1   -0.01    0.38
   8   4   1   -0.84    0.77
  -9  -4  -1    2.47    1.03
   9   4   1    1.04    1.35
   9   4   1    1.76    0.42
   9   4   1    2.65    0.38
 -10  -4  -1    0.21    0.67
  10   4   1    0.82    0.35
  10   4   1    0.72    0.22
 -11  -4  -1   -1.14    0.58
  11   4   1   -0.10    0.29
  11   4   1   -0.40    0.23
  14  -5  -1    0.07    0.20
  14  -5  -1   -0.14    0.34
  13  -5  -1    0.41    0.56
  13  -5  -1   -0.18    0.35
  13  -5  -1    0.23    0.21
  12  -5  -1    0.91    0.71
  12  -5  -1    0.53    0.31
  11  -5  -1    0.06    0.27
  11  -5  -1   -0.46    0.33
  11  -5  -1   -0.14    0.40
  11  -5  -1    0.87    0.60
  10  -5  -1    0.06    0.25
  10  -5  -1    0.31    0.39
  10  -5  -1   -0.09    0.33
   9  -5  -1   29.70    1.93
   9  -5  -1   30.07    2.07
   9  -5  -1   29.76    1.88
   9  -5  -1   30.48    1.85
   8  -5  -1   21.97    1.45
   8  -5  -1   23.34    1.66
   8  -5  -1   21.39    1.50
   8  -5  -1   21.65    1.39
  -8   5   1   20.66    1.93
   7  -5  -1    0.43    0.34
   7  -5  -1    0.12    0.24
   7  -5  -1    0.04    0.22
   7  -5  -1    1.19    0.51
  -7   5   1    0.63    0.45
  -6   5   1    8.37    0.82
  -5   5   1   90.54    5.27
  -4   5   1    3.10    0.44
   3  -5  -1   47.64    2.99
  -3   5   1   55.03    3.04
   2  -5  -1   40.62    2.42
  -2   5   1   41.64    2.46
   1  -5  -1    3.37    0.53
  -1   5   1    3.50    0.33
  -1   5   1    3.24    0.39
   0  -5  -1   27.40    1.81
   0   5   1   30.18    1.77
   0   5   1   28.84    1.73
  -1  -5  -1  110.60    7.14
   1   5   1  126.03    7.13
   1   5   1  132.92    7.19
   1   5   1  127.90    7.14
  -2  -5  -1   36.29    2.42
   2   5   1   38.10    2.46
   2   5   1   41.33    2.37
   2   5   1   41.56    2.37
   3   5   1    1.65    0.49
   3   5   1    1.79    0.26
   3   5   1    1.38    0.29
   3   5   1    2.31    0.45
  -4  -5  -1    9.93    1.33
  -4  -5  -1    6.99    1.00
   4   5   1    6.29    0.59
   4   5   1    8.97    1.01
   4   5   1    7.66    0.70
   4   5   1    8.37    0.85
  -5  -5  -1    7.40    1.09
  -5  -5  -1    9.12    1.35
   5   5   1   10.69    0.89
   5   5   1    8.83    0.67
   5   5   1    8.88    0.90
   5   5   1    9.24    0.70
   5   5   1    8.46    1.16
  -6  -5  -1   17.20    1.68
  -6  -5  -1   15.96    1.39
   6   5   1   18.06    1.56
   6   5   1   18.00    1.23
   6   5   1   13.61    1.02
   6   5   1   16.85    1.30
   6   5   1   14.49    1.04
  -7  -5  -1   -0.44    0.96
  -7  -5  -1    0.08    0.57
   7   5   1    0.33    0.21
   7   5   1    1.97    0.72
   7   5   1    0.47    0.40
   7   5   1    0.24    0.63
   7   5   1    0.46    0.20
  -8  -5  -1    0.01    0.60
   8   5   1    0.36    0.21
   8   5   1    1.19    0.41
   8   5   1   -0.31    0.89
  -9  -5  -1   -0.39    0.58
   9   5   1   -0.14    0.32
   9   5   1    0.29    0.18
 -10  -5  -1    0.44    0.52
  10   5   1    0.18    0.19
  10   5   1   -0.15    0.32
 -11  -5  -1    0.52    0.50
  11   5   1   -0.30    0.23
  11   5   1    0.29    0.31
  14  -6  -1    2.78    0.39
  14  -6  -1    2.82    0.46
  13  -6  -1    8.51    0.63
  13  -6  -1    7.07    0.80
  12  -6  -1    0.01    0.30
  11  -6  -1    0.80    0.42
  11  -6  -1    1.00    0.28
  11  -6  -1    0.92    0.58
  11  -6  -1    0.95    0.34
  10  -6  -1    0.26    0.33
  10  -6  -1   -0.02    0.22
  10  -6  -1   -0.16    0.39
  10  -6  -1    0.38    0.52
   9  -6  -1    5.51    0.71
   9  -6  -1    5.48    0.56
   9  -6  -1    3.82    0.64
   9  -6  -1    5.03    0.81
  -9   6   1    4.65    0.89
   8  -6  -1    0.64    0.25
   8  -6  -1   -0.04    0.47
   8  -6  -1    0.35    0.36
   8  -6  -1    0.29    0.23
   8  -6  -1   -0.99    0.57
  -8   6   1    1.00    0.79
   7  -6  -1   32.46    1.91
   7  -6  -1   29.40    1.98
   7  -6  -1   31.41    2.09
   7  -6  -1   32.42    2.10
   7  -6  -1   30.27    1.85
  -7   6   1   32.03    2.16
   6  -6  -1   56.79    3.37
   6  -6  -1   53.17    3.18
  -6   6   1   54.83    3.35
  -5   6   1    9.26    0.84
  -4   6   1   64.63    3.84
   3  -6  -1   54.89    3.28
  -3   6   1   55.78    3.26
  -3   6   1   58.81    3.37
   2  -6  -1    2.10    0.41
  -2   6   1    1.77    0.32
  -2   6   1    2.56    0.33
  -1   6   1   66.30    3.89
  -1   6   1   65.29    3.81
   0   6   1   15.66    1.19
   0   6   1   19.79    1.30
   0   6   1   19.19    1.38
   0   6   1   16.33    1.13
   1   6   1    0.89    0.55
   1   6   1    0.13    0.26
   1   6   1    0.31    0.40
   1   6   1    0.26    0.22
  -2  -6  -1    2.76    0.56
  -2  -6  -1    3.26    0.43
   2   6   1    3.14    0.55
   2   6   1    3.71    0.45
   2   6   1    3.12    0.44
   2   6   1    3.94    0.76
  -3  -6  -1    0.79    0.39
  -3  -6  -1    2.17    0.57
   3   6   1    1.50    0.45
   3   6   1    0.84    0.29
   3   6   1    1.13    0.42
   3   6   1    0.77    0.21
  -4  -6  -1    8.83    0.92
  -4  -6  -1   10.32    1.22
   4   6   1    9.63    0.72
   4   6   1   11.42    1.18
   4   6   1   10.13    0.92
   4   6   1    9.45    0.94
  -5  -6  -1    0.24    0.42
  -5  -6  -1    1.44    0.63
   5   6   1    0.07    0.20
   5   6   1   -0.33    0.44
   5   6   1   -0.08    0.37
   5   6   1   -0.71    0.53
   5   6   1   -0.16    0.22
  -6  -6  -1   -0.82    0.74
  -6  -6  -1    0.24    0.45
   6   6   1    0.27    0.61
   6   6   1    0.85    0.38
   6   6   1   -1.03    0.59
   6   6   1    0.01    0.19
   6   6   1    0.33    0.21
  -7  -6  -1    8.11    1.60
  -7  -6  -1    8.89    1.03
   7   6   1    7.41    1.08
   7   6   1    8.57    0.63
   7   6   1    9.45    0.90
   7   6   1    8.17    0.65
  -8  -6  -1   -0.43    1.02
  -8  -6  -1    0.75    0.49
   8   6   1    0.12    0.20
  -9  -6  -1   -0.03    0.46
   9   6   1   -0.11    0.18
   9   6   1   -0.10    0.32
 -10  -6  -1   -0.16    0.44
  10   6   1    0.12    0.31
  10   6   1   -0.04    0.18
  14  -7  -1    4.48    0.43
  14  -7  -1    3.25    0.72
  14  -7  -1    4.10    0.67
  13  -7  -1    6.24    0.55
  13  -7  -1    5.91    0.72
  13  -7  -1    7.44    1.13
  12  -7  -1    0.77    0.53
  12  -7  -1    0.93    0.36
  12  -7  -1    1.28    0.36
  11  -7  -1   12.17    1.03
  11  -7  -1   12.34    1.43
  11  -7  -1   12.85    0.91
  11  -7  -1   11.53    1.08
  10  -7  -1    3.92    0.54
  10  -7  -1    4.90    0.74
  10  -7  -1    4.01    0.78
  10  -7  -1    4.55    0.64
   9  -7  -1    1.74    0.45
   9  -7  -1    2.31    0.64
   9  -7  -1    2.36    0.29
   9  -7  -1    1.82    0.29
   9  -7  -1    2.90    0.47
   9  -7  -1    1.59    0.54
  -9   7   1    1.89    0.69
   8  -7  -1    8.04    0.86
   8  -7  -1    6.67    0.96
   8  -7  -1    7.93    1.07
   8  -7  -1    8.34    0.61
  -8   7   1    7.93    1.20
   7  -7  -1    6.05    0.87
   7  -7  -1    4.84    0.46
   7  -7  -1    3.97    0.54
   7  -7  -1    6.09    0.57
  -7   7   1    4.67    0.81
   6  -7  -1    1.49    0.56
   6  -7  -1    2.30    0.27
   6  -7  -1    1.55    0.48
  -6   7   1    2.14    0.61
   5  -7  -1    9.75    1.00
   5  -7  -1   10.70    0.76
  -5   7   1   13.01    1.04
   4  -7  -1   93.98    5.61
   4  -7  -1  105.45    5.82
  -4   7   1   94.08    5.61
  -4   7   1   99.58    5.77
  -3   7   1    4.24    0.47
  -3   7   1    3.74    0.63
  -2   7   1    0.95    0.25
  -2   7   1    0.07    0.67
  -2   7   1    0.53    0.29
  -1   7   1   43.92    2.85
  -1   7   1   45.54    2.69
  -1   7   1   46.46    2.80
   0  -7  -1    8.84    0.90
   0  -7  -1    8.34    0.74
   0   7   1   10.07    0.74
   0   7   1   10.71    0.89
   0   7   1    9.37    0.72
   0   7   1   10.07    0.92
   0   7   1    7.79    1.04
   0   7   1    7.93    0.81
  -1  -7  -1    8.19    0.89
  -1  -7  -1    7.06    0.66
   1   7   1    6.65    0.65
   1   7   1    8.12    0.96
   1   7   1    7.27    0.80
   1   7   1    8.95    0.97
   1   7   1    7.11    0.93
   1   7   1    6.86    0.60
   1   7   1    7.94    0.90
  -2  -7  -1    0.50    0.44
  -2  -7  -1    0.29    0.29
   2   7   1    0.19    0.20
   2   7   1    0.35    0.41
   2   7   1   -0.34    0.26
   2   7   1   -0.58    0.47
   2   7   1    0.44    0.39
  -3  -7  -1   -0.16    0.49
  -3  -7  -1    0.34    0.33
   3   7   1    0.33    0.37
   3   7   1    0.36    0.34
   3   7   1    0.14    0.21
   3   7   1    0.38    0.47
  -4  -7  -1    3.62    0.64
  -4  -7  -1    3.65    0.46
   4   7   1    4.52    0.45
   4   7   1    2.94    0.57
   4   7   1    3.11    0.65
   4   7   1    3.62    0.70
  -5  -7  -1    0.36    0.58
  -5  -7  -1    0.44    0.37
   5   7   1    0.68    0.36
   5   7   1    1.27    0.61
   5   7   1    0.99    0.58
   5   7   1    0.99    0.23
   5   7   1    0.81    0.25
  -6  -7  -1    1.39    0.43
   6   7   1    0.78    0.21
   6   7   1    0.33    0.71
   6   7   1    0.63    0.23
   6   7   1    0.82    0.39
  -7  -7  -1    4.24    0.91
   7   7   1    3.07    0.41
   7   7   1    4.74    0.78
   7   7   1    4.00    0.39
   7   7   1    3.20    1.17
  -8  -7  -1   -0.25    1.03
  -8  -7  -1    2.42    0.46
   8   7   1    2.24    0.39
   8   7   1    2.06    0.32
  -9  -7  -1    0.00    0.39
   9   7   1    0.74    0.32
   9   7   1    0.61    0.18
  14  -8  -1    0.01    0.43
  14  -8  -1   -0.40    0.69
  14  -8  -1    0.17    0.19
  13  -8  -1    0.03    0.19
  13  -8  -1   -0.37    0.37
  13  -8  -1   -0.10    0.57
  12  -8  -1    3.06    0.60
  12  -8  -1    4.46    0.72
  12  -8  -1    4.03    0.49
  11  -8  -1    2.23    0.59
  11  -8  -1    1.52    0.42
  11  -8  -1    1.11    0.26
  11  -8  -1    1.59    0.45
  10  -8  -1    0.18    0.40
  10  -8  -1    0.10    0.52
  10  -8  -1   -0.21    0.23
  10  -8  -1    0.40    0.41
 -10   8   1   -0.52    1.04
   9  -8  -1    6.84    0.94
   9  -8  -1    5.65    1.07
   9  -8  -1    5.87    0.85
   9  -8  -1    6.70    0.62
   9  -8  -1    7.23    0.56
   9  -8  -1    7.24    1.16
  -9   8   1    5.69    0.96
  -9   8   1    6.24    1.00
   8  -8  -1   10.90    1.11
   8  -8  -1   12.55    1.20
   8  -8  -1   10.53    0.82
   8  -8  -1   10.62    1.13
   8  -8  -1   11.70    0.76
  -8   8   1   10.29    1.02
  -8   8   1   11.12    1.09
  -8   8   1    8.76    1.53
  -8   8   1   11.90    1.47
   7  -8  -1    3.62    0.49
   7  -8  -1    2.65    0.53
   7  -8  -1    2.88    0.55
   7  -8  -1    3.29    0.59
   7  -8  -1    3.38    0.39
  -7   8   1    3.30    0.46
  -7   8   1    4.03    0.87
   6  -8  -1    7.77    0.87
   6  -8  -1    6.13    0.51
  -6   8   1    4.87    0.73
  -6   8   1    4.54    0.81
  -6   8   1    7.55    0.97
   5  -8  -1   15.56    1.13
   5  -8  -1   12.81    0.90
  -5   8   1   13.35    0.99
  -5   8   1   15.81    1.35
  -5   8   1   12.88    1.14
   4  -8  -1    1.22    0.46
   4  -8  -1    0.46    0.37
  -4   8   1    0.63    0.46
  -4   8   1    1.31    0.39
  -4   8   1    0.81    0.27
   3  -8  -1    6.57    0.93
   3  -8  -1    9.88    0.67
   3  -8  -1    8.23    0.92
  -3   8   1    7.48    0.80
  -3   8   1    9.96    0.75
  -3   8   1    8.64    0.68
  -3   8   1   10.40    1.16
   2  -8  -1   21.32    1.40
   2  -8  -1   19.88    1.27
  -2   8   1   18.96    1.30
  -2   8   1   19.62    1.24
  -2   8   1   21.46    1.33
  -2   8   1   19.98    1.51
  -2   8   1   20.05    1.76
  -2   8   1   18.21    1.29
   1  -8  -1   22.64    1.51
   1  -8  -1   20.96    1.38
   1  -8  -1   21.70    1.41
  -1   8   1   22.61    1.61
  -1   8   1   22.61    1.76
  -1   8   1   21.47    1.45
  -1   8   1   21.67    1.36
  -1   8   1   21.13    1.40
  -1   8   1   24.32    1.67
  -1   8   1   24.86    1.61
   0  -8  -1    0.70    0.28
   0  -8  -1    0.91    0.37
   0  -8  -1    1.87    0.30
   0   8   1    1.22    0.29
   0   8   1    1.11    0.35
   0   8   1    0.35    0.55
   0   8   1    1.40    0.50
   0   8   1    1.15    0.53
   0   8   1    1.09    0.25
   0   8   1    1.67    0.47
  -1  -8  -1    1.59    0.44
  -1  -8  -1    1.78    0.41
  -1  -8  -1    1.93    0.33
   1   8   1    2.13    0.76
   1   8   1    2.36    0.30
   1   8   1    1.52    0.53
   1   8   1    1.52    0.42
   1   8   1    1.61    0.66
   1   8   1    1.62    0.39
   1   8   1    0.99    0.41
   2   8   1   24.09    1.64
   2   8   1   21.12    1.70
   2   8   1   22.58    1.47
   2   8   1   25.82    1.61
   2   8   1   24.53    1.85
  -3  -8  -1    0.43    0.28
  -3  -8  -1    1.71    0.50
   3   8   1    0.08    0.53
   3   8   1    0.35    0.49
   3   8   1    0.48    0.39
   3   8   1    0.15    0.20
  -4  -8  -1    1.27    0.34
  -4  -8  -1    1.06    0.52
   4   8   1    1.78    0.41
   4   8   1    1.48    0.62
   4   8   1    1.94    0.30
   4   8   1    1.93    0.27
   4   8   1    0.55    0.62
  -5  -8  -1   -0.25    0.57
  -5  -8  -1    0.47    0.34
   5   8   1    1.02    0.71
   5   8   1    0.14    0.20
   5   8   1   -0.08    0.37
   5   8   1    0.18    0.23
  -6  -8  -1    1.20    0.40
   6   8   1    1.45    0.25
   6   8   1    2.29    0.41
   6   8   1    1.74    1.08
  -7  -8  -1    4.63    0.68
  -7  -8  -1    4.63    0.85
   7   8   1    4.86    0.43
   7   8   1    4.92    0.67
  -8  -8  -1    0.33    0.33
  -8  -8  -1    0.05    1.28
   8   8   1    0.09    0.32
   8   8   1   -0.25    0.16
   9   8   1   -0.49    0.33
   9   8   1    0.18    0.17
  14  -9  -1    0.68    1.02
  13  -9  -1    0.45    0.39
  13  -9  -1    0.16    0.59
  13  -9  -1    0.14    0.18
 -13   9   1    0.41    0.91
  12  -9  -1    0.40    0.38
  12  -9  -1    0.08    0.21
  12  -9  -1   -0.04    0.52
 -12   9   1   -0.13    0.56
  11  -9  -1    6.19    0.57
  11  -9  -1    6.65    1.06
  11  -9  -1    5.79    1.18
 -11   9   1    6.48    0.93
  10  -9  -1    0.18    0.51
  10  -9  -1    0.15    0.23
  10  -9  -1    0.83    0.52
  10  -9  -1    0.62    0.42
 -10   9   1    2.08    0.73
 -10   9   1   -0.78    0.81
   9  -9  -1    8.03    1.11
   9  -9  -1    7.57    0.59
   9  -9  -1    9.51    1.16
   9  -9  -1    8.26    0.67
  -9   9   1    6.40    0.96
  -9   9   1    7.71    0.82
  -9   9   1    6.16    1.21
   8  -9  -1    0.67    0.49
   8  -9  -1    1.06    0.27
   8  -9  -1    1.06    0.47
   8  -9  -1    0.88    0.21
  -8   9   1    1.21    0.53
  -8   9   1    0.83    0.53
  -8   9   1    1.00    0.35
   7  -9  -1    0.46    0.49
   7  -9  -1   -0.01    0.39
   7  -9  -1    0.23    0.17
  -7   9   1   -0.07    0.31
  -7   9   1    0.56    0.44
  -7   9   1    0.39    1.09
   6  -9  -1   37.53    2.38
  -6   9   1   35.51    2.76
  -6   9   1   35.78    2.20
  -6   9   1   37.25    2.32
   5  -9  -1    5.54    0.81
   5  -9  -1    5.66    1.04
   5  -9  -1    4.50    0.48
  -5   9   1    6.56    0.77
  -5   9   1    4.11    0.76
  -5   9   1    5.37    0.57
   4  -9  -1   17.04    1.31
   4  -9  -1   17.48    1.15
  -4   9   1   16.13    1.63
  -4   9   1   17.65    1.33
  -4   9   1   18.93    1.26
  -4   9   1   18.98    1.34
  -4   9   1   18.85    1.16
   3  -9  -1    2.17    0.39
   3  -9  -1    2.33    0.40
   3  -9  -1    2.73    0.45
  -3   9   1    3.56    0.60
  -3   9   1    2.14    0.69
  -3   9   1    2.54    0.40
  -3   9   1    2.99    0.55
  -3   9   1    2.10    0.29
  -3   9   1    2.11    0.45
   2  -9  -1    4.51    0.54
   2  -9  -1    5.06    0.50
   2  -9  -1    3.77    0.74
  -2   9   1    3.61    0.64
  -2   9   1    4.69    0.56
  -2   9   1    4.12    0.47
  -2   9   1    3.66    0.76
  -2   9   1    4.24    0.69
  -2   9   1    5.41    0.75
   1  -9  -1    5.26    0.58
   1  -9  -1    5.51    0.78
   1  -9  -1    5.62    0.59
  -1   9   1    7.44    0.86
  -1   9   1    6.64    1.26
  -1   9   1    6.48    0.57
  -1   9   1    7.87    1.32
  -1   9   1    5.86    0.60
  -1   9   1    5.95    0.75
  -1   9   1    6.13    0.71
   0  -9  -1    4.31    0.56
   0   9   1    4.08    1.04
   0   9   1    3.41    0.51
   0   9   1    3.18    0.64
   0   9   1    4.37    0.70
   0   9   1    3.25    0.65
   0   9   1    3.05    0.47
  -1  -9  -1   61.32    3.53
  -1  -9  -1   64.07    3.63
  -1  -9  -1   52.08    3.58
   1   9   1   64.41    3.62
   1   9   1   65.90    3.80
   1   9   1   58.39    3.66
   1   9   1   61.64    3.59
   1   9   1   59.65    3.79
   1   9   1   57.20    3.52
  -2  -9  -1    9.50    0.96
  -2  -9  -1    8.59    0.79
   2   9   1    8.71    0.68
   2   9   1    8.18    1.06
   2   9   1    9.73    1.30
   2   9   1    9.26    0.91
   2   9   1    9.00    1.17
  -3  -9  -1    2.49    0.51
  -3  -9  -1    1.47    0.35
   3   9   1    1.38    0.65
   3   9   1    1.21    0.24
   3   9   1    2.20    0.63
   3   9   1    0.89    0.39
  -4  -9  -1    2.68    0.41
  -4  -9  -1    2.54    0.59
   4   9   1    1.94    0.45
   4   9   1    2.53    0.89
   4   9   1    3.07    0.40
   4   9   1    2.93    0.44
  -5  -9  -1    1.43    0.98
  -5  -9  -1    0.23    0.32
   5   9   1    0.08    0.19
   5   9   1    0.20    0.19
   5   9   1    0.00    1.02
   5   9   1    0.20    0.41
  -6  -9  -1    3.49    0.69
  -6  -9  -1    2.18    0.37
   6   9   1    2.55    0.40
   6   9   1    2.72    0.35
   6   9   1    2.78    0.33
  -7  -9  -1    2.16    0.75
  -7  -9  -1    1.20    0.32
   7   9   1    1.60    0.36
   7   9   1    1.93    0.29
  -8  -9  -1    0.82    0.39
   8   9   1    0.25    0.36
   8   9   1    0.90    0.18
  13 -10  -1   -0.76    0.62
  13 -10  -1   -0.05    0.18
  13 -10  -1    0.29    0.51
 -13  10   1    0.76    0.53
  12 -10  -1    5.50    0.74
  12 -10  -1    4.52    0.51
 -12  10   1    4.45    0.80
  11 -10  -1    0.05    0.43
  11 -10  -1   -0.05    0.18
  11 -10  -1    0.59    0.48
 -11  10   1   -0.30    0.38
  10 -10  -1   15.73    0.98
  10 -10  -1   12.54    1.14
  10 -10  -1   13.53    0.95
  10 -10  -1   13.68    1.31
 -10  10   1   12.94    1.05
   9 -10  -1   -0.12    0.22
   9 -10  -1    0.33    0.19
   9 -10  -1    0.94    0.51
  -9  10   1    0.26    0.62
  -9  10   1    0.03    0.32
  -9  10   1    1.35    0.57
   8 -10  -1    0.17    0.22
   8 -10  -1   -0.62    0.48
   8 -10  -1    0.11    0.18
  -8  10   1   -0.19    0.45
  -8  10   1   -0.14    0.47
  -8  10   1    0.40    0.28
   7 -10  -1   12.54    1.27
   7 -10  -1   12.71    0.80
  -7  10   1   11.19    0.87
  -7  10   1   11.68    1.06
  -7  10   1    9.39    1.05
   6 -10  -1    2.24    0.39
  -6  10   1    2.18    0.49
  -6  10   1    2.24    0.32
  -6  10   1    2.03    0.54
   5 -10  -1   12.20    0.82
  -5  10   1    8.91    1.35
  -5  10   1   11.69    1.07
  -5  10   1   12.13    0.83
  -5  10   1   11.83    1.02
   4 -10  -1    0.67    0.21
   4 -10  -1    0.25    0.45
  -4  10   1    0.48    0.22
  -4  10   1    0.66    0.37
  -4  10   1    0.38    0.44
  -4  10   1    0.78    0.35
  -4  10   1    0.88    1.01
   3 -10  -1    5.46    0.53
   3 -10  -1    4.18    0.77
   3 -10  -1    4.26    0.68
  -3  10   1    4.94    1.17
  -3  10   1    5.81    0.52
  -3  10   1    4.85    0.66
  -3  10   1    4.36    0.74
  -3  10   1    6.37    0.66
   2 -10  -1    0.58    0.24
   2 -10  -1    1.13    0.40
   2 -10  -1    1.06    0.29
  -2  10   1    0.49    0.25
  -2  10   1    0.92    0.25
  -2  10   1   -0.12    1.08
  -2  10   1    1.26    0.47
  -2  10   1    1.02    0.34
  -2  10   1    0.50    0.56
   1 -10  -1    5.22    0.59
   1 -10  -1    4.65    0.55
   1 -10  -1    5.47    0.78
  -1  10   1    5.47    0.70
  -1  10   1    4.37    1.37
  -1  10   1    5.14    0.60
  -1  10   1    5.69    0.55
  -1  10   1    5.03    0.87
  -1  10   1    5.86    0.72
   0 -10  -1    2.89    0.50
   0 -10  -1    3.47    0.50
   0  10   1    2.95    0.62
   0  10   1    3.89    0.51
   0  10   1    2.86    0.45
   0  10   1    3.46    0.75
   0  10   1    3.72    0.79
  -1 -10  -1    5.07    0.84
  -1 -10  -1    4.47    0.84
  -1 -10  -1    5.81    0.61
   1  10   1    6.07    1.28
   1  10   1    6.21    0.93
   1  10   1    4.83    0.82
   1  10   1    6.62    0.56
   1  10   1    6.59    0.88
   1  10   1    6.54    0.85
  -2 -10  -1   -0.05    0.44
  -2 -10  -1    0.23    0.26
   2  10   1    0.03    0.40
   2  10   1    0.17    0.21
   2  10   1   -0.49    0.72
  -3 -10  -1    8.85    0.78
  -3 -10  -1    9.01    1.07
   3  10   1    7.41    1.24
   3  10   1    9.76    0.69
   3  10   1    9.10    0.70
   3  10   1    8.98    0.95
  -4 -10  -1    1.33    0.86
  -4 -10  -1    1.38    0.34
   4  10   1    1.33    0.56
   4  10   1    1.04    1.12
   4  10   1    1.25    0.33
   4  10   1    1.38    0.31
  -5 -10  -1    0.11    0.26
  -5 -10  -1   -0.18    0.51
   5  10   1   -0.58    0.35
   5  10   1    0.24    0.16
   5  10   1    0.10    0.19
  -6 -10  -1    0.51    0.27
  -6 -10  -1    0.53    0.60
   6  10   1    0.36    0.17
   6  10   1    0.16    0.33
  -7 -10  -1   -0.75    0.84
   7  10   1    0.48    0.17
  13 -11  -1    1.11    0.73
  13 -11  -1    0.54    0.19
 -13  11   1   -0.12    0.44
  12 -11  -1   -0.26    0.53
  12 -11  -1    0.59    0.21
  12 -11  -1    0.98    0.48
 -12  11   1    0.88    0.40
  11 -11  -1    1.32    0.49
  11 -11  -1    1.23    0.49
  11 -11  -1    1.70    0.24
 -11  11   1    0.88    0.98
 -11  11   1    1.83    0.36
 -11  11   1    1.92    0.81
  10 -11  -1    0.11    0.19
  10 -11  -1    0.05    0.44
  10 -11  -1   -0.03    0.30
 -10  11   1    0.17    0.57
 -10  11   1   -0.53    0.35
 -10  11   1    1.10    0.60
   9 -11  -1    8.51    1.11
   9 -11  -1    7.23    0.58
   9 -11  -1    7.30    0.66
  -9  11   1    8.39    0.71
  -9  11   1    8.30    1.00
   8 -11  -1    0.20    0.24
   8 -11  -1    0.56    0.54
   8 -11  -1    0.52    0.20
  -8  11   1    0.17    0.28
  -8  11   1    0.78    0.43
  -8  11   1    0.61    0.45
   7 -11  -1    0.14    0.52
   7 -11  -1    0.33    0.23
   7 -11  -1    0.07    0.18
  -7  11   1   -0.08    0.38
  -7  11   1    0.42    0.28
  -7  11   1    0.20    0.44
   6 -11  -1    2.49    0.40
  -6  11   1    2.23    0.44
  -6  11   1    2.06    0.54
  -6  11   1    1.95    0.32
   5 -11  -1    0.22    0.52
   5 -11  -1    0.88    0.23
  -5  11   1    0.91    0.26
  -5  11   1    1.87    0.43
  -5  11   1    1.10    0.46
   4 -11  -1    5.21    0.80
   4 -11  -1    5.31    0.51
  -4  11   1    5.53    0.68
  -4  11   1    4.75    0.77
  -4  11   1    5.20    0.80
  -4  11   1    5.72    0.54
   3 -11  -1   13.96    0.94
   3 -11  -1   13.22    1.07
  -3  11   1   11.71    1.19
  -3  11   1   13.73    1.09
  -3  11   1   14.12    0.97
   2 -11  -1    0.81    0.39
   2 -11  -1    0.62    0.27
   2 -11  -1   -0.03    0.28
  -2  11   1    0.90    0.52
  -2  11   1    0.26    0.24
  -2  11   1    0.33    0.27
  -2  11   1    0.84    0.39
   1 -11  -1    6.38    0.84
   1 -11  -1    6.37    0.67
   1 -11  -1    6.41    0.61
  -1  11   1    6.70    0.98
  -1  11   1    5.65    1.02
  -1  11   1    6.00    0.60
   0 -11  -1   -0.05    0.25
   0 -11  -1   -0.56    0.30
   0 -11  -1    0.02    0.39
   0  11   1    0.27    0.43
   0  11   1   -0.11    0.21
   0  11   1    0.19    0.94
   0  11   1   -0.20    0.93
  -1 -11  -1    0.64    0.29
  -1 -11  -1    1.11    0.45
  -1 -11  -1    0.36    0.39
   1  11   1   -0.09    0.97
   1  11   1    0.41    0.21
   1  11   1    0.52    0.59
  -2 -11  -1    0.34    0.26
  -2 -11  -1    0.34    0.43
   2  11   1    0.44    0.19
   2  11   1    0.01    0.23
   2  11   1    0.70    1.18
  -3 -11  -1    2.34    0.56
  -3 -11  -1    2.02    0.56
   3  11   1    2.76    0.37
   3  11   1    2.87    0.41
  -4 -11  -1    0.31    0.47
  -4 -11  -1   -0.43    0.23
   4  11   1   -0.17    0.18
   4  11   1    0.05    0.16
  -5 -11  -1    2.58    0.56
  -5 -11  -1    4.09    0.45
   5  11   1    3.18    0.35
   5  11   1    2.69    0.33
  -6 -11  -1    3.23    0.65
  -6 -11  -1    2.51    0.31
   6  11   1    2.12    0.33
  12 -12  -1    2.30    1.00
  12 -12  -1    1.37    0.23
 -12  12   1    2.07    0.35
  11 -12  -1    0.10    0.56
  11 -12  -1    0.39    0.50
  11 -12  -1   -0.07    0.19
 -11  12   1   -0.10    0.72
 -11  12   1    0.29    0.84
 -11  12   1   -0.35    0.29
  10 -12  -1    1.59    0.50
  10 -12  -1    1.41    0.47
  10 -12  -1    1.14    0.20
  10 -12  -1    1.18    0.23
 -10  12   1    1.24    0.28
 -10  12   1    0.42    0.54
 -10  12   1    1.99    0.57
   9 -12  -1    1.19    0.22
   9 -12  -1    1.95    0.63
   9 -12  -1    1.54    0.36
  -9  12   1    0.88    0.49
  -9  12   1    1.16    0.44
   8 -12  -1    0.07    0.23
   8 -12  -1    0.38    0.19
   8 -12  -1    0.08    0.50
  -8  12   1    0.34    0.26
  -8  12   1    0.65    0.38
  -8  12   1    0.41    0.45
   7 -12  -1    0.26    0.25
   7 -12  -1    0.03    0.48
   7 -12  -1    0.15    0.17
  -7  12   1    0.19    0.42
  -7  12   1    0.23    0.37
   6 -12  -1    0.20    0.17
  -6  12   1   -0.45    0.40
  -6  12   1    0.11    0.37
   5 -12  -1    1.42    0.27
   5 -12  -1    1.51    0.56
  -5  12   1    1.50    0.42
  -5  12   1    1.83    0.40
  -5  12   1    1.20    0.28
   4 -12  -1    2.55    0.42
   4 -12  -1    1.33    0.43
  -4  12   1    2.07    0.44
  -4  12   1    1.83    0.53
  -4  12   1    1.47    0.31
  -4  12   1    1.82    0.31
   3 -12  -1    3.45    0.47
   3 -12  -1    2.34    0.47
  -3  12   1    3.01    0.49
  -3  12   1    3.10    0.51
  -3  12   1    3.64    0.51
   2 -12  -1   16.95    1.15
   2 -12  -1   16.02    1.14
   2 -12  -1   18.00    1.27
  -2  12   1   15.81    1.40
  -2  12   1   17.21    1.13
  -2  12   1   18.38    1.27
   1 -12  -1    6.16    0.61
   1 -12  -1    5.88    0.81
   1 -12  -1    6.30    0.64
  -1  12   1    4.83    0.88
  -1  12   1    5.61    0.56
  -1  12   1    6.03    0.83
   0 -12  -1   -0.54    0.31
   0 -12  -1   -0.47    0.37
   0 -12  -1    0.62    0.27
   0  12   1    0.00    0.54
   0  12   1    0.06    0.20
   0  12   1    2.33    1.17
  -1 -12  -1    1.14    0.44
   1  12   1    0.19    0.31
   1  12   1    0.86    0.35
  -2 -12  -1    2.89    0.46
  -2 -12  -1    2.81    0.45
   2  12   1    3.03    0.37
   2  12   1    3.48    0.40
  -3 -12  -1   -0.32    0.23
  -3 -12  -1    0.11    0.39
   3  12   1   -0.03    0.16
   3  12   1    0.01    0.19
  -4 -12  -1    1.03    0.23
  -4 -12  -1    0.94    0.44
   4  12   1    0.84    0.17
   4  12   1    0.64    0.19
  -5 -12  -1    0.54    0.23
  -5 -12  -1    0.77    0.53
  12 -13  -1    0.18    0.20
 -12  13   1    0.48    0.28
  11 -13  -1   -0.25    0.19
  11 -13  -1   -0.53    0.57
 -11  13   1   -0.11    0.94
 -11  13   1    0.09    0.26
 -11  13   1    1.14    0.71
  10 -13  -1    0.43    0.48
  10 -13  -1    0.92    0.22
  10 -13  -1    0.15    0.63
  10 -13  -1    0.54    0.19
 -10  13   1    0.29    0.52
 -10  13   1   -0.19    0.49
 -10  13   1    0.82    0.27
   9 -13  -1    1.70    0.30
   9 -13  -1    1.27    0.25
   9 -13  -1    2.01    0.58
   9 -13  -1    1.41    0.49
  -9  13   1    0.99    0.46
  -9  13   1    1.01    0.26
  -9  13   1    0.42    0.42
   8 -13  -1   -0.29    0.22
   8 -13  -1   -0.15    0.46
   8 -13  -1   -0.02    0.16
  -8  13   1    0.20    0.43
  -8  13   1   -0.29    0.35
  -8  13   1   -0.09    0.21
   7 -13  -1    0.50    0.25
  -7  13   1    0.19    0.42
  -7  13   1   -0.07    0.38
  -7  13   1   -0.22    0.42
   6 -13  -1    0.10    0.17
   6 -13  -1   -0.36    0.54
  -6  13   1    0.73    0.34
  -6  13   1   -0.32    0.43
  -6  13   1    0.58    0.25
   5 -13  -1   -0.34    0.76
   5 -13  -1    0.97    0.23
  -5  13   1    0.87    0.25
  -5  13   1    0.71    0.33
  -5  13   1    0.98    0.47
   4 -13  -1    0.90    0.60
   4 -13  -1    0.50    0.20
  -4  13   1    0.47    0.29
  -4  13   1   -0.01    0.48
  -4  13   1    0.81    0.34
  -4  13   1    0.27    0.31
   3 -13  -1    9.00    0.87
   3 -13  -1    8.17    0.65
  -3  13   1    7.28    0.67
  -3  13   1    9.34    0.80
  -3  13   1    6.60    0.95
   2 -13  -1    3.89    0.57
  -2  13   1    2.19    0.70
  -2  13   1    2.68    0.51
   1 -13  -1    0.04    0.39
   1 -13  -1    0.76    0.27
  -1  13   1    0.14    0.19
  -1  13   1    0.21    0.27
  -1  13   1    0.16    0.43
  -1  13   1    0.55    0.97
   0 -13  -1    1.62    0.40
   0  13   1    2.36    0.32
   0  13   1    1.68    0.25
  -1 -13  -1    2.21    0.42
  -1 -13  -1    2.96    0.33
   1  13   1    3.03    0.35
   1  13   1    2.49    0.41
  -2 -13  -1   -0.32    0.35
   2  13   1    0.37    0.22
   2  13   1    0.18    0.16
  -3 -13  -1   -0.31    0.28
  -3 -13  -1    0.01    0.38
   3  13   1    0.33    0.16
   3  13   1    0.79    0.29
  11 -14  -1   -2.40    1.40
  10 -14  -1    0.12    0.24
  10 -14  -1    0.31    0.82
 -10  14   1   -0.22    0.53
 -10  14   1    0.31    0.23
 -10  14   1   -0.01    0.46
   9 -14  -1    0.18    0.48
   9 -14  -1    0.77    0.23
   9 -14  -1    0.51    0.15
  -9  14   1    0.23    0.46
  -9  14   1    1.10    0.41
  -9  14   1    0.44    0.23
   8 -14  -1    0.25    0.16
   8 -14  -1    0.34    0.46
   8 -14  -1    0.10    0.25
  -8  14   1    0.38    0.22
  -8  14   1    0.82    0.41
  -8  14   1    0.02    0.35
   7 -14  -1    2.27    0.33
   7 -14  -1    1.99    0.30
   7 -14  -1    2.02    0.52
  -7  14   1    1.40    0.46
  -7  14   1    1.96    0.37
  -7  14   1    1.32    0.27
   6 -14  -1    0.52    0.47
   6 -14  -1    0.01    0.27
   6 -14  -1    0.18    0.15
  -6  14   1    0.20    0.31
  -6  14   1   -0.66    0.42
   5 -14  -1    2.96    0.35
   5 -14  -1    2.90    0.36
  -5  14   1    1.64    0.52
  -5  14   1    2.36    0.33
  -5  14   1    2.91    0.38
  -5  14   1    1.73    0.35
   4 -14  -1    1.12    0.22
   4 -14  -1    1.49    0.48
  -4  14   1    1.24    0.28
  -4  14   1    1.43    0.52
  -4  14   1    1.11    0.34
   3 -14  -1    0.30    0.41
   3 -14  -1    0.56    0.21
  -3  14   1    0.38    0.34
  -3  14   1    0.32    0.62
  -3  14   1    0.37    0.23
   2 -14  -1    4.36    0.50
   2 -14  -1    4.64    0.70
  -2  14   1    4.12    0.44
  -2  14   1    4.79    0.99
   1 -14  -1    0.26    0.33
   1 -14  -1   -0.45    0.27
  -1  14   1   -0.13    0.18
  -1  14   1   -0.32    0.35
   0 -14  -1    0.73    0.34
   0  14   1    0.32    0.18
   0  14   1    0.49    0.53
  -1 -14  -1    0.32    0.32
   1  14   1    0.55    0.32
   1  14   1    0.03    0.16
  -2 -14  -1    0.32    0.39
   2  14   1    0.05    0.15
   9 -15  -1    0.43    0.60
   9 -15  -1   -0.22    0.16
   9 -15  -1   -0.55    0.47
  -9  15   1   -0.72    0.52
  -9  15   1   -0.45    0.38
   8 -15  -1    0.46    0.52
  -8  15   1    0.01    0.45
  -8  15   1    0.18    0.34
  -8  15   1    0.04    0.24
   7 -15  -1    0.18    0.15
   7 -15  -1   -0.36    0.46
   7 -15  -1   -0.34    0.36
  -7  15   1   -0.10    0.47
  -7  15   1    0.09    0.31
  -7  15   1   -0.75    0.50
   6 -15  -1    0.83    0.47
  -6  15   1    0.82    0.51
  -6  15   1    0.87    0.33
   5 -15  -1    0.06    0.44
   5 -15  -1    0.44    0.17
  -5  15   1    0.46    0.32
  -5  15   1    0.31    0.34
   4 -15  -1   -0.08    0.18
  -4  15   1    0.11    0.64
  -4  15   1   -0.28    0.25
  -4  15   1    0.21    0.35
   3 -15  -1    3.49    0.43
  -3  15   1    2.77    0.94
  -3  15   1    4.18    0.44
  -3  15   1    2.86    0.49
   2 -15  -1   -0.47    0.38
   2 -15  -1   -0.13    0.25
  -2  15   1    0.26    0.18
   1 -15  -1    0.08    0.38
   1 -15  -1    0.12    0.55
  -1  15   1    0.15    0.16
   0 -15  -1    0.75    0.36
   0  15   1    0.87    0.18
   7 -16  -1    2.21    0.27
   7 -16  -1    1.43    0.75
  -7  16   1    1.05    0.72
   6 -16  -1   -0.66    0.55
   6 -16  -1    0.47    0.22
  -6  16   1    0.06    0.36
  -6  16   1   -0.57    0.64
   5 -16  -1   -0.20    0.52
  -5  16   1    0.22    0.38
   4 -16  -1    1.72    0.25
  -4  16   1    2.16    0.32
  -2  16  -2    0.12    0.17
   2 -16   2   -0.62    0.38
   2 -16   2    0.26    0.37
  -3  16  -2    0.05    0.19
   3 -16   2   -0.40    0.27
   3 -16   2   -0.36    0.45
   3 -16   2   -1.34    0.94
  -4  16  -2   -0.09    0.50
  -4  16  -2    0.09    0.65
   4 -16   2    0.97    0.21
   4 -16   2    0.82    1.45
   4 -16   2    0.58    0.30
  -5  16  -2    2.30    0.34
  -5  16  -2    3.37    0.59
   5 -16   2    3.30    0.36
   5 -16   2    2.40    0.41
  -6  16  -2   -0.38    0.40
  -6  16  -2    0.24    0.32
  -6  16  -2   -0.13    0.52
   6 -16   2   -0.04    0.15
   6 -16   2    0.09    0.35
  -7  16  -2   -0.13    0.31
  -7  16  -2   -0.07    0.45
   7 -16   2   -0.32    0.23
   7 -16   2   -0.09    0.13
  -8  16  -2    1.25    0.56
  -8  16  -2    2.24    0.40
   8 -16   2    1.20    0.22
   8 -16   2    1.60    0.65
   8 -16   2    1.70    0.25
   1  15  -2    1.29    0.40
   1  15  -2    2.19    0.38
  -1 -15   2    1.88    0.58
   0  15  -2    0.53    0.16
   0 -15   2    0.46    0.35
  -1  15  -2   -0.16    0.16
   1 -15   2    0.61    0.36
   1 -15   2   -0.33    0.51
  -2  15  -2   -0.81    0.89
  -2  15  -2    0.18    0.18
   2 -15   2    0.32    0.36
   2 -15   2    0.48    0.29
  -3  15  -2    0.32    0.42
  -3  15  -2    0.08    0.20
  -3  15  -2   -0.65    0.59
   3 -15   2   -0.09    0.24
   3 -15   2   -0.45    0.36
  -4  15  -2    0.07    0.21
  -4  15  -2    0.42    0.34
  -4  15  -2   -0.17    0.54
   4 -15   2   -0.20    0.58
   4 -15   2    0.20    0.21
   4 -15   2   -0.28    0.41
  -5  15  -2    3.03    0.51
  -5  15  -2    4.19    0.60
  -5  15  -2    2.59    0.59
   5 -15   2    2.81    0.66
   5 -15   2    2.41    0.60
   5 -15   2    3.67    0.40
  -6  15  -2    0.27    0.32
  -6  15  -2    0.73    0.47
  -6  15  -2    1.20    0.32
   6 -15   2    0.94    0.18
   6 -15   2    0.26    0.72
  -7  15  -2    1.17    0.47
  -7  15  -2    1.70    0.29
  -7  15  -2    1.92    0.34
   7 -15   2    2.03    0.27
   7 -15   2    2.34    0.91
   7 -15   2    2.04    0.31
  -8  15  -2    1.40    0.25
  -8  15  -2    1.14    0.33
  -8  15  -2    0.93    0.63
   8 -15   2    1.71    0.27
   8 -15   2    1.84    0.25
  -9  15  -2    0.69    0.32
  -9  15  -2    0.94    0.59
  -9  15  -2    0.79    0.23
   9 -15   2    1.41    0.53
   9 -15   2    1.09    0.21
   9 -15   2    0.90    0.16
 -10  15  -2    0.54    0.23
 -10  15  -2    1.22    0.44
  10 -15   2    0.61    0.24
  10 -15   2   -0.18    0.48
  -3 -14   2   -0.16    0.41
  -3 -14   2   -0.39    0.44
   2  14  -2    4.53    0.37
   2  14  -2    3.51    0.66
  -2 -14   2    3.67    0.49
  -2 -14   2    3.76    0.65
   1  14  -2   -0.03    0.15
  -1 -14   2    0.52    0.38
  -1 -14   2    0.09    0.25
   0  14  -2    0.58    0.18
   0 -14   2    0.63    0.38
   0 -14   2    1.30    0.29
  -1  14  -2    0.23    0.18
  -1  14  -2    0.33    0.90
   1 -14   2    0.08    0.32
   1 -14   2   -0.08    0.33
   1 -14   2    0.18    0.37
  -2  14  -2    0.39    0.41
  -2  14  -2    0.19    0.18
  -2  14  -2    0.20    0.63
   2 -14   2   -0.09    0.35
   2 -14   2   -0.30    0.24
  -3  14  -2    0.53    0.55
  -3  14  -2    0.36    0.35
  -3  14  -2    0.03    0.19
   3 -14   2    0.19    0.37
   3 -14   2    0.16    0.19
  -4  14  -2    6.79    0.79
  -4  14  -2    6.07    0.87
  -4  14  -2    8.62    0.63
   4 -14   2    8.51    0.64
   4 -14   2    7.68    0.85
  -5  14  -2    3.96    0.71
  -5  14  -2    4.93    0.54
   5 -14   2    4.24    0.57
   5 -14   2    4.93    0.55
  -6  14  -2    0.70    0.45
  -6  14  -2    0.14    0.29
  -6  14  -2    0.25    0.23
  -6  14  -2    0.37    0.31
   6 -14   2    0.41    0.60
   6 -14   2    0.24    0.18
  -7  14  -2    0.16    0.31
  -7  14  -2   -0.15    0.21
  -7  14  -2    0.17    0.42
   7 -14   2   -0.15    0.15
   7 -14   2    0.11    0.64
  -8  14  -2    1.44    0.25
  -8  14  -2    1.31    0.34
  -8  14  -2    0.70    0.46
   8 -14   2    1.49    0.25
   8 -14   2    2.02    0.30
   8 -14   2    1.02    0.70
  -9  14  -2    0.10    0.49
  -9  14  -2    0.18    0.34
  -9  14  -2   -0.13    0.20
   9 -14   2    0.15    0.19
   9 -14   2   -0.15    0.14
 -10  14  -2    1.70    0.41
 -10  14  -2    0.36    0.80
 -10  14  -2    1.18    0.23
  10 -14   2    1.42    0.39
  10 -14   2    1.24    0.20
  10 -14   2    1.17    0.21
 -11  14  -2    0.70    0.51
 -11  14  -2    0.01    0.21
  11 -14   2    0.00    0.17
  11 -14   2   -0.40    0.43
   4  13  -2    0.10    0.30
  -4 -13   2   -1.19    0.67
  -4 -13   2    0.13    0.25
   3  13  -2    5.49    0.43
   3  13  -2    4.30    0.49
   3  13  -2    4.83    0.75
  -3 -13   2    5.63    0.52
  -3 -13   2    6.21    0.75
   2  13  -2    0.91    0.19
   2  13  -2    0.53    0.28
  -2 -13   2    0.93    0.39
  -2 -13   2    1.08    0.26
   1  13  -2   -0.30    0.29
   1  13  -2   -0.05    0.16
  -1 -13   2   -0.23    0.34
  -1 -13   2   -0.04    0.24
   0  13  -2    1.95    1.01
   0  13  -2    1.38    0.36
   0  13  -2    1.20    0.40
   0 -13   2    0.98    0.74
   0 -13   2    0.71    0.41
  -1  13  -2    1.42    0.26
  -1  13  -2    2.44    0.72
   1 -13   2    1.72    0.40
   1 -13   2    1.75    0.31
   1 -13   2    1.50    0.60
  -2  13  -2    0.78    0.59
  -2  13  -2    1.73    0.27
  -2  13  -2    1.95    0.42
   2 -13   2    1.42    0.40
   2 -13   2    1.86    0.31
   2 -13   2    1.76    0.31
  -3  13  -2    0.55    0.49
  -3  13  -2    0.26    0.22
  -3  13  -2   -0.14    0.33
   3 -13   2    0.30    0.24
   3 -13   2    0.24    0.40
  -4  13  -2    0.25    0.45
  -4  13  -2    0.56    0.28
  -4  13  -2    0.49    0.26
  -4  13  -2    0.70    0.35
   4 -13   2    0.36    0.21
   4 -13   2    1.29    0.42
  -5  13  -2   -0.33    0.41
  -5  13  -2    0.51    0.35
  -5  13  -2    0.38    0.25
  -5  13  -2    0.79    0.30
   5 -13   2    0.10    0.45
   5 -13   2    0.58    0.21
  -6  13  -2    0.27    0.33
  -6  13  -2    0.12    0.24
  -6  13  -2    0.57    0.32
   6 -13   2    0.92    0.60
   6 -13   2    0.16    0.20
   6 -13   2   -1.13    0.98
  -7  13  -2    7.10    0.62
  -7  13  -2    6.26    0.76
   7 -13   2    8.54    0.59
  -8  13  -2    6.11    0.73
   8 -13   2    5.83    0.79
   8 -13   2    7.46    0.85
   8 -13   2    6.79    0.61
  -9  13  -2    0.61    0.49
  -9  13  -2    0.10    0.23
  -9  13  -2    0.78    0.36
   9 -13   2    0.73    0.66
   9 -13   2    0.31    0.16
   9 -13   2    0.11    0.20
 -10  13  -2    1.80    0.75
 -10  13  -2    1.56    0.27
 -10  13  -2    1.49    0.44
  10 -13   2    1.45    0.24
  10 -13   2   -0.71    1.33
  10 -13   2    2.49    0.42
  10 -13   2    1.98    0.31
 -11  13  -2   -0.10    0.21
 -11  13  -2    0.75    0.52
  11 -13   2   -0.18    0.36
  11 -13   2   -0.15    0.18
 -12  13  -2    0.21    0.94
 -12  13  -2    1.22    0.26
  12 -13   2    1.06    0.38
   5  12  -2    0.01    0.21
  -5 -12   2    0.55    0.68
  -5 -12   2    0.02    0.24
   4  12  -2    2.36    0.33
   4  12  -2    2.34    0.36
   4  12  -2    3.54    0.61
  -4 -12   2    2.60    0.54
  -4 -12   2    2.98    0.45
   3  12  -2    0.28    0.16
   3  12  -2    0.55    0.22
  -3 -12   2    0.49    0.42
  -3 -12   2    0.60    0.25
   2  12  -2    0.28    0.23
   2  12  -2    0.41    0.38
  -2 -12   2   -0.09    0.53
   1  12  -2    4.84    0.50
   1  12  -2    3.77    0.44
   1  12  -2    3.04    1.18
  -1 -12   2    4.20    0.55
  -1 -12   2    3.63    0.54
   0  12  -2    8.52    0.65
   0  12  -2    7.14    1.15
   0  12  -2    8.63    1.07
   0  12  -2    6.79    0.73
   0 -12   2    9.37    0.71
   0 -12   2    8.06    0.87
   0 -12   2    7.32    0.94
  -1  12  -2    1.36    0.25
  -1  12  -2    1.11    0.65
  -1  12  -2    1.28    0.43
   1 -12   2    1.62    0.44
   1 -12   2    1.77    0.32
   1 -12   2    1.26    0.34
  -2  12  -2    1.16    0.54
  -2  12  -2    0.98    0.24
  -2  12  -2    1.45    0.38
   2 -12   2    1.60    0.41
   2 -12   2    1.36    0.30
   2 -12   2    1.09    0.29
  -3  12  -2    8.56    0.69
  -3  12  -2    8.72    0.81
  -3  12  -2    8.30    0.92
  -3  12  -2    8.42    0.69
   3 -12   2    8.31    0.72
   3 -12   2    8.77    0.71
   3 -12   2    6.95    0.83
  -4  12  -2    4.26    0.52
  -4  12  -2    5.11    0.66
  -4  12  -2    4.01    0.75
  -4  12  -2    5.28    0.58
   4 -12   2    5.20    0.52
   4 -12   2    5.98    0.77
  -5  12  -2    4.62    0.66
  -5  12  -2    5.76    0.55
  -5  12  -2    6.07    0.70
  -5  12  -2    6.03    0.77
   5 -12   2    4.44    0.60
   5 -12   2    5.91    0.52
  -6  12  -2    4.86    0.70
  -6  12  -2    6.36    0.78
  -6  12  -2    4.70    0.54
   6 -12   2    4.52    0.71
   6 -12   2    5.71    0.51
   6 -12   2    4.87    0.69
  -7  12  -2    0.54    0.37
  -7  12  -2    0.62    0.26
  -7  12  -2    0.67    0.42
   7 -12   2    0.79    0.62
   7 -12   2    0.40    0.20
  -8  12  -2   -0.12    0.24
  -8  12  -2    0.19    0.38
  -8  12  -2   -0.28    0.42
   8 -12   2   -0.16    0.17
   8 -12   2    0.01    0.22
   8 -12   2    0.49    0.61
  -9  12  -2   -0.30    0.48
  -9  12  -2    0.32    0.25
   9 -12   2   -0.57    0.69
   9 -12   2    0.28    0.21
   9 -12   2    0.58    0.33
 -10  12  -2    2.94    0.74
 -10  12  -2    4.69    0.51
 -10  12  -2    4.22    0.83
  10 -12   2    3.54    0.70
  10 -12   2    2.93    0.75
  10 -12   2    5.27    0.46
  10 -12   2    4.63    0.41
 -11  12  -2    0.69    0.27
 -11  12  -2    0.82    0.57
  11 -12   2    0.69    0.21
  11 -12   2    0.56    0.34
 -12  12  -2    0.26    0.29
 -12  12  -2    0.91    0.89
  12 -12   2    0.10    0.18
  12 -12   2   -0.42    0.34
  13 -12   2    0.32    0.19
  13 -12   2    0.12    0.37
   6  11  -2    0.25    0.18
  -6 -11   2    0.91    0.99
  -6 -11   2   -0.23    0.26
   5  11  -2    0.54    0.33
   5  11  -2    1.15    0.20
   5  11  -2    1.02    0.21
  -5 -11   2    1.14    0.59
  -5 -11   2    1.06    0.28
   4  11  -2   -0.17    0.32
   4  11  -2   -0.14    0.20
   4  11  -2    0.28    0.16
  -4 -11   2   -0.42    0.50
  -4 -11   2    0.11    0.27
   3  11  -2    0.35    0.21
   3  11  -2    0.58    1.25
   3  11  -2    0.75    0.35
   3  11  -2    0.35    0.18
  -3 -11   2   -0.10    0.47
  -3 -11   2    0.52    0.29
   2  11  -2    2.00    0.94
   2  11  -2    0.64    0.20
   2  11  -2    0.74    0.40
   2  11  -2    0.64    0.26
  -2 -11   2    0.92    0.32
  -2 -11   2    0.45    0.47
   1  11  -2    6.89    0.63
   1  11  -2    4.94    1.01
   1  11  -2    6.62    0.58
   1  11  -2    7.21    0.87
  -1 -11   2    7.71    0.93
  -1 -11   2    7.57    0.65
   0  11  -2    0.81    0.63
   0  11  -2    1.66    0.47
   0  11  -2    0.83    0.77
   0  11  -2    0.67    0.33
   0  11  -2    0.81    0.22
   0 -11   2    1.20    0.29
   0 -11   2    0.52    0.40
   0 -11   2    1.14    0.37
  -1  11  -2    7.97    1.00
  -1  11  -2    8.09    0.84
  -1  11  -2    8.43    0.66
   1 -11   2    9.38    0.87
   1 -11   2    8.55    0.70
   1 -11   2    6.86    0.77
  -2  11  -2   35.79    2.20
  -2  11  -2   39.43    2.45
  -2  11  -2   36.66    2.22
  -2  11  -2   36.62    2.28
   2 -11   2   36.17    2.24
   2 -11   2   37.22    2.21
   2 -11   2   37.61    2.31
  -3  11  -2    2.35    0.40
  -3  11  -2    2.51    0.54
  -3  11  -2    1.86    0.31
  -3  11  -2    2.73    0.43
   3 -11   2    2.24    0.42
   3 -11   2    2.33    0.33
  -4  11  -2    9.34    0.69
  -4  11  -2    8.73    0.78
  -4  11  -2    7.97    0.81
  -4  11  -2    8.50    0.93
   4 -11   2    8.97    0.69
   4 -11   2    8.54    0.88
  -5  11  -2   19.89    1.26
  -5  11  -2   20.78    1.35
  -5  11  -2   18.81    1.47
  -5  11  -2   20.14    1.36
   5 -11   2   19.94    1.26
   5 -11   2   18.10    1.40
  -6  11  -2    0.41    0.35
  -6  11  -2    0.31    0.44
  -6  11  -2    0.89    0.26
   6 -11   2    0.80    0.20
   6 -11   2    0.52    0.58
   6 -11   2    0.50    0.58
  -7  11  -2   14.77    0.98
  -7  11  -2   13.38    1.18
  -7  11  -2   13.30    1.09
   7 -11   2   15.31    0.96
   7 -11   2   12.95    1.51
  -8  11  -2    1.68    0.55
  -8  11  -2    1.38    0.44
  -8  11  -2    1.51    0.31
   8 -11   2    1.16    0.26
   8 -11   2    1.16    0.23
   8 -11   2    1.41    0.59
  -9  11  -2    0.72    0.29
  -9  11  -2    0.84    0.54
  -9  11  -2    0.47    0.41
   9 -11   2    0.89    0.62
   9 -11   2    0.52    0.20
   9 -11   2    0.91    0.23
 -10  11  -2    0.79    0.56
 -10  11  -2    0.70    0.75
  10 -11   2    0.65    0.23
  10 -11   2    1.57    0.64
 -11  11  -2    0.07    0.59
 -11  11  -2   -0.01    0.28
  11 -11   2   -0.92    0.78
  11 -11   2   -0.10    0.19
  11 -11   2    0.05    0.32
 -12  11  -2    1.85    0.35
 -12  11  -2    0.95    1.42
  12 -11   2    1.83    0.25
  12 -11   2    1.73    0.39
 -13  11  -2    0.31    0.51
  13 -11   2    0.34    0.37
  13 -11   2    0.21    0.19
   7  10  -2   -0.09    0.30
   7  10  -2    0.16    0.17
  -7 -10   2   -0.04    0.30
   6  10  -2    3.18    0.37
   6  10  -2    3.66    0.63
  -6 -10   2    3.60    0.76
  -6 -10   2    3.09    0.40
   5  10  -2    2.25    0.63
   5  10  -2    0.97    0.20
   5  10  -2    1.18    0.23
   5  10  -2    1.50    0.57
  -5 -10   2    0.78    0.39
  -5 -10   2    1.01    0.64
   4  10  -2   -0.27    0.17
   4  10  -2   -0.10    0.34
   4  10  -2   -1.20    0.92
   4  10  -2    0.11    0.20
  -4 -10   2    0.29    0.32
  -4 -10   2    0.56    0.57
   3  10  -2    0.58    0.23
   3  10  -2    0.47    0.37
   3  10  -2    0.15    0.76
   3  10  -2    0.47    0.20
  -3 -10   2    0.35    0.55
  -3 -10   2    0.38    0.32
   2  10  -2    0.34    0.19
   2  10  -2    0.36    0.25
   2  10  -2    1.99    1.18
   2  10  -2    0.17    0.56
   2  10  -2    0.03    0.37
  -2 -10   2    0.80    0.47
  -2 -10   2    0.35    0.30
   1  10  -2   13.50    0.91
   1  10  -2   13.60    0.86
   1  10  -2   12.12    1.34
   1  10  -2   13.36    1.23
   1  10  -2   12.83    1.06
   1  10  -2   10.84    1.23
  -1 -10   2   12.34    0.91
  -1 -10   2   10.66    1.11
   0  10  -2    0.98    0.49
   0  10  -2    0.96    0.37
   0  10  -2    0.45    0.19
   0  10  -2    0.91    0.53
   0  10  -2    0.53    0.40
   0 -10   2    0.28    0.37
   0 -10   2    0.52    0.40
   0 -10   2    0.72    0.26
  -1  10  -2   13.06    1.24
  -1  10  -2   16.28    1.25
  -1  10  -2   14.83    0.99
   1 -10   2   14.27    1.08
   1 -10   2   15.29    1.01
   1 -10   2   15.39    1.16
  -2  10  -2    0.06    0.79
  -2  10  -2    0.96    0.42
  -2  10  -2    0.84    0.38
  -2  10  -2    0.76    0.26
  -2  10  -2    0.54    0.24
   2 -10   2    0.78    0.26
   2 -10   2    1.13    0.28
  -3  10  -2    0.86    0.77
  -3  10  -2    0.21    0.23
  -3  10  -2    0.75    0.23
  -3  10  -2    0.76    0.35
  -3  10  -2    0.63    0.39
   3 -10   2    0.58    0.36
   3 -10   2    0.13    0.21
   3 -10   2    0.40    0.29
  -4  10  -2   34.67    2.11
  -4  10  -2   35.68    2.25
  -4  10  -2   32.61    2.66
   4 -10   2   33.80    2.10
   4 -10   2   35.01    2.16
  -5  10  -2    7.47    0.61
  -5  10  -2    8.31    0.88
  -5  10  -2    7.14    0.76
  -5  10  -2    4.71    1.05
  -5  10  -2    8.05    0.82
   5 -10   2    6.71    0.59
   5 -10   2    8.48    0.89
  -6  10  -2    3.89    0.71
  -6  10  -2    4.93    0.51
  -6  10  -2    4.03    0.66
  -6  10  -2    5.14    1.19
   6 -10   2    5.36    0.46
   6 -10   2    4.72    0.69
   6 -10   2    3.83    0.79
  -7  10  -2    3.66    0.52
  -7  10  -2    3.74    0.69
  -7  10  -2    3.93    0.70
   7 -10   2    2.48    0.64
   7 -10   2    3.30    0.41
  -8  10  -2    0.66    0.28
  -8  10  -2   -0.12    0.45
  -8  10  -2    0.28    0.41
   8 -10   2    0.20    0.18
   8 -10   2   -0.01    0.23
   8 -10   2    0.43    0.57
  -9  10  -2    0.40    0.29
  -9  10  -2    0.44    0.62
  -9  10  -2    0.30    0.46
   9 -10   2   -0.10    0.20
   9 -10   2    0.32    0.60
   9 -10   2   -0.03    0.18
 -10  10  -2   -0.04    0.86
 -10  10  -2    0.13    0.32
 -10  10  -2    0.10    0.53
  10 -10   2    0.37    0.19
  10 -10   2   -0.48    0.63
  10 -10   2   -0.30    0.33
  10 -10   2    0.33    0.21
 -11  10  -2    4.30    0.64
 -11  10  -2    6.48    1.26
  11 -10   2    4.26    0.68
  11 -10   2    4.53    0.78
 -12  10  -2   -0.24    0.35
  12 -10   2   -0.14    0.32
  12 -10   2    0.37    0.20
  12 -10   2    1.49    0.94
 -13  10  -2    0.03    0.39
  13 -10   2   -0.14    0.29
  13 -10   2    0.24    0.19
   8   9  -2    0.73    0.32
   8   9  -2    0.61    0.18
  -8  -9   2    0.81    0.35
   7   9  -2    0.57    0.32
   7   9  -2    0.43    0.18
  -7  -9   2    0.97    0.38
  -7  -9   2   -0.36    0.97
   6   9  -2   -0.24    0.51
   6   9  -2    0.19    0.20
   6   9  -2   -0.11    0.23
  -6  -9   2    0.69    0.37
  -6  -9   2    0.54    0.80
   5   9  -2   -0.14    0.58
   5   9  -2    0.78    0.83
   5   9  -2   -0.40    0.38
   5   9  -2    0.37    0.20
   5   9  -2    0.13    0.18
  -5  -9   2    1.19    0.73
  -5  -9   2    0.23    0.40
   4   9  -2   -0.18    0.20
   4   9  -2   -0.32    0.68
   4   9  -2    0.09    0.18
   4   9  -2    0.20    0.38
  -4  -9   2   -0.22    0.37
  -4  -9   2   -0.38    0.57
   3   9  -2    3.21    0.49
   3   9  -2    4.07    0.65
   3   9  -2    4.24    0.41
   3   9  -2    4.06    0.72
  -3  -9   2    3.96    0.48
  -3  -9   2    3.84    0.62
   2   9  -2    8.73    0.91
   2   9  -2    7.94    0.59
   2   9  -2    6.28    1.04
   2   9  -2    7.99    0.65
   2   9  -2    7.63    0.82
  -2  -9   2    7.77    0.74
  -2  -9   2    7.47    0.97
   1   9  -2    3.31    0.61
   1   9  -2    5.91    0.92
   1   9  -2    4.97    0.92
   1   9  -2    4.56    0.71
  -1  -9   2    4.12    0.57
  -1  -9   2    5.35    0.78
   0   9  -2    9.28    0.84
   0   9  -2    8.93    0.87
   0   9  -2    8.95    0.65
   0   9  -2    8.03    0.92
   0   9  -2    8.50    0.87
   0  -9   2    8.99    0.70
   0  -9   2    6.49    0.90
   0  -9   2    9.05    0.91
  -1   9  -2    4.03    0.66
  -1   9  -2    4.73    0.78
  -1   9  -2    3.46    0.40
  -1   9  -2    4.22    0.46
  -1   9  -2    3.52    0.63
   1  -9   2    3.08    0.49
   1  -9   2    4.56    0.65
   1  -9   2    3.93    0.51
  -2   9  -2   15.16    1.01
  -2   9  -2   14.89    1.10
  -2   9  -2   16.21    1.17
  -2   9  -2   13.76    1.10
  -2   9  -2   15.11    0.99
  -2   9  -2   15.73    1.40
   2  -9   2   15.12    1.14
   2  -9   2   14.64    1.04
   2  -9   2   15.62    1.02
  -3   9  -2    0.35    0.32
  -3   9  -2    0.63    0.22
  -3   9  -2    0.62    0.28
  -3   9  -2    0.54    0.51
  -3   9  -2    0.55    0.31
   3  -9   2    0.54    0.36
   3  -9   2    0.45    0.22
   3  -9   2    0.30    0.28
   3  -9   2   -0.16    0.45
  -4   9  -2    1.06    0.32
  -4   9  -2    1.05    0.38
  -4   9  -2    0.58    0.32
  -4   9  -2    0.90    0.55
   4  -9   2    0.46    0.39
   4  -9   2    0.18    0.20
   4  -9   2    0.76    0.38
  -5   9  -2   17.52    1.29
  -5   9  -2   17.86    1.66
  -5   9  -2   17.07    1.21
   5  -9   2   17.51    1.09
   5  -9   2   15.42    1.29
  -6   9  -2    2.54    0.42
  -6   9  -2    2.31    0.45
  -6   9  -2    1.62    0.83
   6  -9   2    2.48    0.36
   6  -9   2    2.76    0.64
  -7   9  -2   16.75    1.11
  -7   9  -2   16.04    2.26
  -7   9  -2   16.01    1.30
  -7   9  -2   15.95    1.26
   7  -9   2   15.24    2.13
   7  -9   2   18.43    1.69
   7  -9   2   16.37    1.06
  -8   9  -2    1.21    0.47
  -8   9  -2    0.93    0.33
  -8   9  -2    1.02    0.52
   8  -9   2    1.18    0.27
   8  -9   2    0.75    0.56
   8  -9   2    1.50    0.24
  -9   9  -2   12.55    1.37
  -9   9  -2   16.62    1.09
  -9   9  -2   15.32    1.30
   9  -9   2   14.14    1.02
   9  -9   2   15.74    1.54
   9  -9   2   15.03    0.97
 -10   9  -2   10.23    1.28
 -10   9  -2   12.32    0.96
  10  -9   2   12.66    1.46
  10  -9   2   10.50    0.80
  10  -9   2   10.18    0.95
  10  -9   2    9.44    0.72
 -11   9  -2    0.03    0.82
  11  -9   2    0.53    0.82
  11  -9   2    0.23    0.21
  11  -9   2    0.22    0.34
 -12   9  -2    0.50    0.42
  12  -9   2    0.91    0.24
  12  -9   2    0.94    0.83
  12  -9   2    0.52    0.33
 -13   9  -2    0.09    0.46
  13  -9   2    0.06    0.19
  13  -9   2    0.23    0.29
 -14   9  -2    0.69    0.64
  14  -9   2    0.36    0.21
  14  -9   2   -0.40    0.31
   9   8  -2    0.58    0.17
   9   8  -2    0.30    0.29
  -9  -8   2    0.73    0.41
   8   8  -2   -0.34    0.33
   8   8  -2    0.03    0.17
  -8  -8   2   -0.82    0.43
  -7  -8   2    0.49    0.47
  -7  -8   2   -1.85    1.05
   6   8  -2    1.79    0.99
   6   8  -2    1.51    0.28
   6   8  -2    0.61    1.00
   6   8  -2    1.84    0.44
   6   8  -2    1.45    0.22
  -6  -8   2    1.95    0.51
  -6  -8   2   -0.19    0.88
   5   8  -2    3.65    0.44
   5   8  -2    5.00    0.78
   5   8  -2    5.07    1.70
   5   8  -2    3.37    0.41
  -5  -8   2    4.07    0.80
  -5  -8   2    4.55    0.78
   4   8  -2    7.21    0.95
   4   8  -2    5.96    0.83
   4   8  -2    7.39    0.58
   4   8  -2    6.63    0.54
  -4  -8   2    7.22    1.14
  -4  -8   2    7.45    0.82
   3   8  -2    2.86    0.44
   3   8  -2    2.75    0.51
   3   8  -2    3.05    0.38
   3   8  -2    2.62    0.38
  -3  -8   2    3.06    0.52
  -3  -8   2    3.26    0.64
   2   8  -2    8.33    0.81
   2   8  -2    9.13    0.63
   2   8  -2    6.40    1.14
   2   8  -2    8.59    0.83
  -2  -8   2    7.09    1.00
  -2  -8   2    8.35    0.81
   1   8  -2   79.17    4.54
   1   8  -2   82.09    4.56
   1   8  -2   73.87    4.66
   1   8  -2   76.76    4.56
   1   8  -2   78.01    4.47
  -1  -8   2   76.70    4.57
  -1  -8   2   77.91    4.50
   0   8  -2   33.08    2.02
   0   8  -2   32.35    2.02
   0   8  -2   27.97    1.91
   0   8  -2   34.08    2.04
   0   8  -2   33.75    2.11
   0  -8   2   33.93    2.05
   0  -8   2   31.02    1.94
  -1   8  -2   14.29    0.98
  -1   8  -2   14.17    0.98
  -1   8  -2   15.65    1.13
  -1   8  -2   15.43    1.01
  -1   8  -2   13.96    1.15
  -1   8  -2   17.24    1.23
   1  -8   2   14.87    1.00
   1  -8   2   13.61    1.16
  -2   8  -2    5.26    0.64
  -2   8  -2    6.74    0.68
  -2   8  -2    5.38    0.55
  -2   8  -2    6.13    0.80
   2  -8   2    5.83    0.60
   2  -8   2    6.22    0.85
   2  -8   2    6.32    0.78
  -3   8  -2    6.29    0.67
  -3   8  -2    6.78    0.81
  -3   8  -2    5.65    0.56
   3  -8   2    6.84    0.65
   3  -8   2    5.18    0.63
   3  -8   2    5.81    0.77
   3  -8   2    6.26    0.57
  -4   8  -2    2.30    0.46
  -4   8  -2    1.87    0.30
  -4   8  -2    1.83    0.47
  -4   8  -2    2.43    0.40
   4  -8   2    1.48    0.24
   4  -8   2    1.77    0.44
  -5   8  -2   12.46    0.97
  -5   8  -2   11.34    0.85
  -5   8  -2   11.50    1.78
  -5   8  -2   11.43    0.95
   5  -8   2   11.06    0.77
   5  -8   2   10.93    1.19
  -6   8  -2   25.16    1.66
  -6   8  -2   24.86    1.59
  -6   8  -2   24.60    1.70
  -6   8  -2   28.13    1.96
   6  -8   2   24.71    1.98
   6  -8   2   24.89    1.53
  -7   8  -2    8.97    0.95
  -7   8  -2   10.60    1.01
  -7   8  -2   12.54    1.70
   7  -8   2   11.98    1.33
   7  -8   2   11.28    1.30
   7  -8   2    9.97    0.72
  -8   8  -2    7.21    0.92
  -8   8  -2    5.67    1.36
   8  -8   2    7.57    0.64
   8  -8   2    7.03    0.57
  -9   8  -2   34.62    2.15
  -9   8  -2   31.42    2.36
  -9   8  -2   33.50    2.29
   9  -8   2   36.56    2.06
   9  -8   2   35.00    2.40
   9  -8   2   37.32    2.12
 -10   8  -2   11.19    1.02
 -10   8  -2    8.93    1.49
  10  -8   2   10.98    0.82
  10  -8   2   10.11    0.95
  10  -8   2   10.47    0.73
  10  -8   2    9.98    1.51
  11  -8   2    0.44    0.72
  11  -8   2   -0.04    0.21
  11  -8   2    0.45    0.34
 -12   8  -2    2.48    0.56
  12  -8   2    2.02    0.30
  12  -8   2    2.53    0.79
 -13   8  -2    0.02    0.55
  13  -8   2    0.09    0.32
  13  -8   2   -0.03    0.20
 -14   8  -2    3.12    0.77
  14  -8   2    1.88    0.31
  14  -8   2    1.18    0.56
  10   7  -2    0.74    0.18
  10   7  -2    0.42    0.30
 -10  -7   2    0.17    0.53
   9   7  -2   -0.24    0.17
   9   7  -2   -0.22    0.31
  -9  -7   2    0.57    0.54
   8   7  -2    0.13    0.17
   8   7  -2    0.03    0.33
  -8  -7   2   -0.23    0.59
   7   7  -2    0.59    0.21
   7   7  -2    0.61    0.39
   7   7  -2    0.78    0.93
  -7  -7   2   -0.30    0.56
   6   7  -2   -0.15    1.05
   6   7  -2    0.43    0.21
   6   7  -2    0.22    0.20
   6   7  -2    0.21    0.37
   6   7  -2   -1.20    0.71
  -6  -7   2    2.19    0.93
  -6  -7   2    0.52    0.52
   5   7  -2    6.73    0.54
   5   7  -2    5.58    0.80
   5   7  -2    5.76    0.50
   5   7  -2    6.70    0.92
  -5  -7   2    7.26    0.93
  -5  -7   2    6.65    0.92
   4   7  -2    8.50    0.87
   4   7  -2   10.01    0.70
   4   7  -2   10.14    0.88
   4   7  -2    7.04    0.90
  -4  -7   2    8.34    1.24
  -4  -7   2    7.65    0.93
   3   7  -2   32.06    2.03
   3   7  -2   30.59    1.90
   3   7  -2   33.05    2.01
   3   7  -2   32.20    1.92
  -3  -7   2   33.38    2.17
  -3  -7   2   31.28    2.01
   2   7  -2   63.90    3.62
   2   7  -2   59.68    3.72
   2   7  -2   65.73    3.54
   2   7  -2   61.23    3.61
   2   7  -2   60.39    3.72
  -2  -7   2   58.44    3.58
  -2  -7   2   58.52    3.67
   1   7  -2   22.07    1.56
   1   7  -2   20.08    1.42
   1   7  -2   21.89    1.51
   0   7  -2    1.77    0.41
   0   7  -2    1.56    0.28
   0   7  -2    1.97    0.40
  -1   7  -2  101.74    5.59
  -1   7  -2   91.43    5.61
  -1   7  -2   94.16    5.49
  -2   7  -2   34.37    2.12
  -2   7  -2   38.68    2.26
  -2   7  -2   35.81    2.27
  -3   7  -2    3.74    0.40
  -3   7  -2    3.94    0.59
   3  -7   2    4.75    0.44
  -4   7  -2   30.29    2.04
  -4   7  -2   33.31    2.02
  -5   7  -2   67.50    3.89
  -5   7  -2   67.62    3.94
   5  -7   2   61.14    3.76
  -6   7  -2    0.02    0.43
  -6   7  -2    0.04    0.44
  -6   7  -2   -0.18    0.36
  -6   7  -2   -0.32    0.35
   6  -7   2    0.26    0.16
   6  -7   2    0.76    0.67
  -7   7  -2    1.10    0.45
  -7   7  -2    0.68    0.47
   7  -7   2    1.36    0.60
   7  -7   2    0.74    0.61
  -8   7  -2    1.93    0.49
  -8   7  -2    2.37    0.64
  -8   7  -2    2.59    1.00
  -8   7  -2    3.56    0.62
   8  -7   2    2.44    0.36
   8  -7   2    3.61    0.65
   8  -7   2    1.50    0.51
   8  -7   2    2.79    0.38
  -9   7  -2    0.21    0.45
  -9   7  -2    1.48    0.62
   9  -7   2   -0.02    0.21
   9  -7   2    0.09    0.19
   9  -7   2    0.54    0.62
   9  -7   2    0.30    0.37
   9  -7   2    0.52    0.45
 -10   7  -2    5.13    0.63
  10  -7   2    4.76    0.58
  10  -7   2    5.37    0.75
  10  -7   2    4.80    0.46
  10  -7   2    3.58    0.70
 -11   7  -2    4.62    0.63
  11  -7   2    5.69    0.74
  11  -7   2    3.96    0.55
 -12   7  -2   11.93    1.25
  12  -7   2   10.94    0.94
  12  -7   2   11.69    0.82
  12  -7   2   12.08    1.59
 -13   7  -2    0.22    0.68
  13  -7   2   -0.10    0.22
  13  -7   2    0.11    0.31
  14  -7   2    0.24    0.36
  14  -7   2   -0.22    0.28
  10   6  -2    0.15    0.32
  10   6  -2    0.31    0.18
 -10  -6   2   -0.86    0.73
   9   6  -2    0.45    0.20
   9   6  -2    0.15    0.33
  -9  -6   2    0.66    0.73
   8   6  -2   -0.06    0.36
   8   6  -2    1.32    1.02
   8   6  -2    0.42    0.21
   7   6  -2    9.17    0.96
   7   6  -2    8.74    1.29
   7   6  -2    9.77    0.71
  -7  -6   2   11.95    1.58
   6   6  -2   32.98    2.01
   6   6  -2   29.79    2.13
   6   6  -2   29.15    1.82
   6   6  -2   31.15    2.10
   6   6  -2   31.22    1.86
   5   6  -2    2.99    0.40
   5   6  -2    2.92    0.50
   5   6  -2    2.36    0.44
   5   6  -2    2.77    0.39
  -5  -6   2    3.16    1.06
   4   6  -2   24.10    1.56
   4   6  -2   23.12    1.40
   4   6  -2   22.37    1.42
   4   6  -2   24.72    1.54
  -4  -6   2   19.41    1.94
   3   6  -2    0.35    0.41
   3   6  -2    0.57    0.24
   3   6  -2    0.62    0.20
   3   6  -2    0.65    0.36
   3   6  -2    0.73    0.29
   2   6  -2    9.38    0.68
   2   6  -2    7.69    1.00
   2   6  -2    7.07    0.93
   1   6  -2  126.20    7.00
   1   6  -2  110.79    6.92
   1   6  -2  126.04    7.02
   0   6  -2   48.35    2.95
   0   6  -2   54.70    2.96
   0   6  -2   42.24    2.98
   0   6  -2   50.64    2.86
  -1   6  -2    6.04    0.58
  -1   6  -2    6.34    0.47
  -2   6  -2    1.71    0.36
  -2   6  -2    0.88    0.25
  -2   6  -2    1.10    0.18
  -3   6  -2   22.81    1.49
  -3   6  -2   23.25    1.51
  -4   6  -2   11.91    0.95
  -4   6  -2   13.88    1.01
  -5   6  -2    8.99    0.83
  -5   6  -2    8.13    0.77
  -6   6  -2   67.40    4.27
  -6   6  -2   76.32    4.32
   6  -6   2   73.61    4.16
  -7   6  -2    2.19    0.60
  -7   6  -2    1.79    0.57
  -7   6  -2    2.92    0.57
   7  -6   2    1.81    0.31
   7  -6   2    2.57    0.63
   7  -6   2    3.51    0.56
   7  -6   2    3.59    0.73
   7  -6   2    2.54    0.39
  -8   6  -2    4.90    0.83
   8  -6   2    6.21    0.62
   8  -6   2    5.48    0.49
   8  -6   2    6.24    0.60
   8  -6   2    4.43    0.73
   9  -6   2   11.14    1.04
   9  -6   2   12.89    0.85
   9  -6   2   12.50    0.92
   9  -6   2   12.46    1.51
   9  -6   2   13.54    1.03
  10  -6   2    1.14    0.36
  10  -6   2    0.97    0.25
  10  -6   2    1.53    0.60
 -11   6  -2   23.16    1.88
  11  -6   2   23.47    1.48
  11  -6   2   21.86    1.95
  11  -6   2   22.80    1.58
 -12   6  -2    0.20    0.66
  12  -6   2   -0.09    0.38
  12  -6   2    0.45    0.24
  12  -6   2    0.10    0.70
 -13   6  -2    1.99    0.76
  13  -6   2    1.34    0.31
  13  -6   2    1.22    0.25
  14  -6   2    3.41    0.53
  14  -6   2    3.48    0.45
  11   5  -2    0.33    0.33
  11   5  -2   -0.03    0.18
  10   5  -2    0.02    0.18
  10   5  -2   -0.09    0.33
   9   5  -2    5.79    0.51
   9   5  -2    5.82    1.07
   9   5  -2    3.64    1.51
   8   5  -2   -0.20    0.20
   8   5  -2    0.67    0.42
   8   5  -2   -0.50    0.78
   7   5  -2   19.47    1.27
   7   5  -2   19.83    1.56
   7   5  -2   21.26    1.47
   6   5  -2    0.51    0.41
   6   5  -2    0.76    0.74
   6   5  -2    0.17    0.36
   6   5  -2    0.57    0.23
   6   5  -2    0.32    0.19
   5   5  -2    3.92    0.43
   5   5  -2    4.29    0.59
   5   5  -2    3.95    0.46
   5   5  -2    5.43    0.72
   4   5  -2    3.48    0.58
   4   5  -2    4.80    0.76
   4   5  -2    4.85    0.46
   4   5  -2    4.31    0.49
   4   5  -2    4.69    0.53
   3   5  -2    0.42    0.40
   3   5  -2    0.65    0.23
   2   5  -2  235.37   13.19
   2   5  -2  226.83   13.13
   1   5  -2    3.85    0.37
   1   5  -2    3.95    0.74
   0   5  -2    1.04    0.22
   0   5  -2    0.89    0.16
   0  -5   2    1.13    0.31
  -1   5  -2   37.81    2.24
  -1   5  -2   36.87    2.16
   1  -5   2   37.09    2.31
  -2   5  -2    1.51    0.21
   2  -5   2    1.67    0.24
  -3   5  -2  101.13    5.95
   3  -5   2  105.34    5.87
  -4   5  -2   20.70    1.33
  -5   5  -2   45.27    2.67
  -5   5  -2   43.34    2.69
  -6   5  -2   34.20    2.22
  -6   5  -2   35.86    2.18
  -7   5  -2   13.12    1.13
   7  -5   2    9.94    1.04
   7  -5   2   11.20    0.89
   7  -5   2   12.37    0.79
   8  -5   2   11.75    1.00
   8  -5   2   11.95    0.97
   8  -5   2   12.15    0.81
   8  -5   2   12.37    0.88
   8  -5   2   11.77    1.48
   9  -5   2    0.55    0.35
   9  -5   2   -0.46    0.56
   9  -5   2    0.77    0.37
   9  -5   2    0.58    0.26
   9  -5   2    0.46    0.25
  10  -5   2    1.06    0.26
  10  -5   2    0.62    0.60
  10  -5   2    0.81    0.37
  11  -5   2    3.30    0.73
  12  -5   2    1.51    0.27
  12  -5   2    0.77    0.58
  12  -5   2    1.35    0.69
  13  -5   2    0.39    0.24
  13  -5   2    0.91    0.35
  14  -5   2    0.48    0.31
  14  -5   2    0.81    0.25
  12   4  -2    0.13    0.22
  12   4  -2   -0.29    0.30
  11   4  -2   -0.04    0.33
  11   4  -2    0.10    0.19
  10   4  -2    1.73    0.41
  10   4  -2    2.81    0.34
   9   4  -2   32.56    2.02
   9   4  -2   29.28    1.83
   9   4  -2   28.35    2.54
   8   4  -2    2.04    0.47
   8   4  -2    1.65    0.27
   8   4  -2    1.50    0.34
   8   4  -2    2.38    0.71
   7   4  -2   41.81    2.62
   7   4  -2   38.83    2.55
   7   4  -2   43.04    2.48
   7   4  -2   40.92    2.43
   6   4  -2   36.64    2.31
   6   4  -2   36.46    2.24
   6   4  -2   36.50    2.54
   6   4  -2   40.26    2.32
   6   4  -2   34.85    2.18
   5   4  -2    4.27    0.66
   5   4  -2    3.66    0.51
   5   4  -2    4.57    0.42
   5   4  -2    3.36    0.48
   4   4  -2    2.03    0.47
   4   4  -2    2.55    0.40
   3   4  -2    2.80    0.47
   3   4  -2    3.39    0.38
  -3  -4   2    3.97    0.63
   2   4  -2   16.04    1.11
   2   4  -2   13.79    0.90
  -2  -4   2   12.41    0.97
   1   4  -2   10.45    0.68
  -1  -4   2   10.32    0.76
   0   4  -2  186.52   10.34
   0   4  -2  178.53   10.29
   0  -4   2  179.92   10.34
  -1   4  -2  193.95   10.62
   1  -4   2  179.30   10.62
  -2   4  -2   50.15    2.89
  -2   4  -2   50.36    2.80
   2  -4   2   46.54    2.90
   2  -4   2   50.54    2.83
  -3   4  -2    2.07    0.30
   3  -4   2    2.06    0.21
  -4   4  -2  108.59    6.13
   4  -4   2  105.08    6.15
  -5   4  -2   23.99    1.43
   5  -4   2   21.53    1.52
  -6   4  -2   18.99    1.27
   7  -4   2   20.30    1.29
   7  -4   2   22.01    1.88
   7  -4   2   20.03    1.43
   7  -4   2   23.29    1.50
   7  -4   2   20.85    1.36
   8  -4   2    2.32    0.29
   8  -4   2    1.49    0.40
   8  -4   2    2.69    0.34
   8  -4   2    1.48    0.62
   8  -4   2    2.89    0.41
   9  -4   2    0.15    0.36
   9  -4   2    0.76    0.57
   9  -4   2    0.49    0.30
   9  -4   2    0.87    0.26
  10  -4   2    9.67    0.94
  10  -4   2   10.46    1.39
  10  -4   2    9.50    0.82
  11  -4   2   17.99    1.19
  11  -4   2   17.99    1.32
  11  -4   2   15.65    1.74
  12  -4   2    0.63    0.24
  12  -4   2    0.44    0.31
  13  -4   2    3.61    0.60
  13  -4   2    2.41    0.32
  14  -4   2    0.56    0.31
  14  -4   2   -0.26    0.34
  12   3  -2    0.44    0.22
  12   3  -2    0.50    0.30
  11   3  -2    0.14    0.37
  11   3  -2    0.20    0.20
  10   3  -2    2.66    0.47
  10   3  -2    2.60    0.40
  10   3  -2   -0.61    2.23
   9   3  -2    0.55    0.31
   9   3  -2    0.21    0.22
   9   3  -2    0.51    0.40
   9   3  -2    0.36    0.90
   8   3  -2    2.61    0.43
   8   3  -2    2.65    0.52
   8   3  -2    3.69    0.65
   8   3  -2    4.37    0.65
   7   3  -2  104.90    5.83
   7   3  -2   94.76    5.79
   7   3  -2   98.74    5.71
   6   3  -2    1.19    0.29
   6   3  -2    1.42    0.30
   6   3  -2    0.96    0.34
   6   3  -2    1.26    0.37
   5   3  -2   42.98    2.50
   5   3  -2   41.51    2.45
   5   3  -2   42.82    2.55
   5   3  -2   40.55    2.72
   5   3  -2   42.69    2.66
   5   3  -2   40.82    2.70
   4   3  -2   12.69    0.82
  -4  -3   2   10.70    0.90
   3   3  -2   34.35    2.03
   3   3  -2   33.99    2.17
  -3  -3   2   34.55    2.06
   2   3  -2    9.19    0.63
  -2  -3   2   10.20    0.69
   1   3  -2   11.53    0.76
  -1  -3   2   13.37    0.81
   0   3  -2    3.87    0.35
   0   3  -2    4.62    0.30
   0  -3   2    4.13    0.36
  -1   3  -2   31.90    1.90
  -1   3  -2   35.03    1.96
   1  -3   2   31.91    1.96
   1  -3   2   34.24    1.92
  -2   3  -2   19.69    1.23
   2  -3   2   21.66    1.19
   2  -3   2   19.26    1.23
  -3   3  -2  208.97   12.16
   3  -3   2  223.10   12.16
   3  -3   2  213.71   12.21
  -4   3  -2  185.05   10.39
  -4   3  -2  186.24   10.43
   4  -3   2  179.77   10.44
  -5   3  -2   46.76    2.70
   5  -3   2   46.36    2.72
   5  -3   2   45.32    2.64
  -6   3  -2  110.10    6.29
   6  -3   2  110.06    6.26
   7  -3   2   10.57    0.82
   7  -3   2    9.51    0.92
   7  -3   2    7.60    1.45
   7  -3   2    8.87    0.86
   7  -3   2   11.05    0.86
   8  -3   2    6.29    0.74
   8  -3   2    6.86    0.74
   8  -3   2    7.95    0.59
   8  -3   2    5.75    1.24
   8  -3   2    6.73    0.71
   9  -3   2    0.86    0.27
   9  -3   2    2.29    0.58
   9  -3   2    1.33    0.37
  10  -3   2    0.47    0.62
  10  -3   2    0.09    0.37
  10  -3   2    0.11    0.26
  11  -3   2   -0.58    0.37
  11  -3   2    0.15    0.26
  11  -3   2   -0.02    0.65
  12  -3   2   -0.07    0.32
  12  -3   2   -0.14    0.25
  13  -3   2    5.76    0.57
  13  -3   2    5.61    0.68
  14  -3   2    2.70    0.50
  12   2  -2    1.54    0.26
  12   2  -2    1.30    0.38
  11   2  -2    4.05    0.73
  11   2  -2    3.48    0.42
  10   2  -2    2.50    1.42
  10   2  -2    0.38    0.30
  10   2  -2    0.26    0.44
  10   2  -2    0.28    0.22
   9   2  -2    0.01    0.31
   9   2  -2   -0.67    0.41
   9   2  -2    0.11    0.22
   9   2  -2    0.04    0.30
   9   2  -2   -0.04    0.83
   8   2  -2   14.51    1.24
   8   2  -2   15.50    1.09
   8   2  -2   15.88    1.19
   8   2  -2   14.13    1.09
   8   2  -2   14.60    1.25
   8   2  -2   13.23    1.43
   8   2  -2   15.41    0.99
   7   2  -2    0.23    0.34
   7   2  -2    0.40    0.20
   7   2  -2    0.41    0.30
   7   2  -2    0.03    0.27
   7   2  -2    0.42    0.40
   7   2  -2   -0.08    0.32
   7   2  -2    0.76    0.55
   6   2  -2   10.51    0.91
   6   2  -2   10.09    1.02
   6   2  -2   12.18    0.85
   6   2  -2   11.66    0.95
   6   2  -2    8.57    1.29
   6   2  -2   12.71    0.78
   5   2  -2   35.43    2.10
  -5  -2   2   34.42    2.11
   4   2  -2   87.71    5.69
   4   2  -2  104.14    5.61
  -4  -2   2  101.67    5.61
   3   2  -2   60.09    3.51
  -3  -2   2   61.65    3.52
   2   2  -2   73.46    4.33
  -2  -2   2   78.22    4.35
   1   2  -2    6.97    0.44
  -1  -2   2    6.64    0.47
   0   2  -2   55.64    3.22
   0  -2   2   57.65    3.26
  -1   2  -2    7.99    0.55
  -1   2  -2    9.25    0.51
   1  -2   2    9.20    0.53
   1  -2   2    8.05    0.56
  -4   2  -2  174.52    9.37
  -4   2  -2  162.23    9.35
   4  -2   2  148.98    9.37
   4  -2   2  174.17    9.35
  -5   2  -2  568.22   31.91
   5  -2   2  561.29   31.87
  -6   2  -2   20.05    1.58
   6  -2   2   24.08    1.37
   7  -2   2    3.72    0.55
   7  -2   2    3.24    0.48
   7  -2   2    3.48    0.67
   7  -2   2    2.77    0.38
   7  -2   2    2.82    0.40
   8  -2   2   24.08    1.67
   8  -2   2   29.19    1.77
   8  -2   2   29.80    1.98
   8  -2   2   24.14    1.68
   9  -2   2   32.15    2.02
   9  -2   2   30.08    1.92
   9  -2   2   31.34    2.23
  10  -2   2    0.93    0.42
  10  -2   2    0.20    0.60
  10  -2   2    0.54    0.27
  11  -2   2   -0.31    0.28
  11  -2   2   -0.16    0.39
  12  -2   2    1.04    0.27
  12  -2   2    0.02    0.35
  13  -2   2   -0.20    0.31
  13  -2   2    0.94    0.30
  13   1  -2    1.39    0.34
  13   1  -2    1.88    0.39
  12   1  -2    4.41    0.70
  12   1  -2    3.00    0.44
  10   1  -2    2.42    0.66
  10   1  -2    3.52    0.47
  10   1  -2    2.56    0.38
  10   1  -2    2.45    0.52
  10   1  -2    3.00    0.40
  10   1  -2    1.89    1.29
   9   1  -2    0.04    0.24
   9   1  -2   -0.16    0.32
   9   1  -2    0.27    0.43
   9   1  -2    0.30    0.66
   9   1  -2    0.71    0.28
   9   1  -2    0.58    0.58
   9   1  -2    0.36    0.30
   8   1  -2   -0.53    0.61
   8   1  -2   -0.40    0.34
   8   1  -2    0.42    0.42
   8   1  -2    0.51    0.53
   8   1  -2    0.05    0.25
   7   1  -2   49.70    3.05
   7   1  -2   50.81    3.02
   7   1  -2   50.95    3.03
   7   1  -2   55.89    3.19
   7   1  -2   49.50    2.97
   7   1  -2   53.67    3.09
   7   1  -2   47.41    2.99
   6   1  -2    0.77    0.29
   6   1  -2    1.03    0.39
   6   1  -2    0.50    0.25
   6   1  -2    0.34    0.46
   6   1  -2    0.74    0.56
   6   1  -2    0.20    0.22
  -6  -1   2    0.05    0.23
   5   1  -2    0.93    0.21
   4   1  -2    0.53    0.14
   3   1  -2  639.09   36.06
   2   1  -2  210.36   11.89
   0   1  -2   43.44    2.42
   0   1  -2   41.43    2.44
   0  -1   2   42.88    2.43
  -1   1  -2  124.33    6.97
   1  -1   2  127.87    6.97
   1  -1   2  116.89    6.97
   2  -1   2  497.20   28.06
  -3   1  -2   65.35    3.81
   3  -1   2   66.06    3.78
   3  -1   2   68.12    3.80
  -4   1  -2  159.03    8.92
   4  -1   2  154.56    8.89
  -5   1  -2   11.43    0.97
   5  -1   2   12.54    0.80
   6  -1   2   24.57    2.17
   6  -1   2   29.28    1.67
   7  -1   2   13.45    1.05
   7  -1   2   12.21    0.93
   7  -1   2   16.02    1.45
   7  -1   2   14.01    0.99
   7  -1   2   12.66    0.95
   7  -1   2   12.66    0.96
   7  -1   2   12.55    0.99
   8  -1   2   35.03    2.18
   8  -1   2   38.37    2.48
   8  -1   2   34.47    2.28
   8  -1   2   38.11    2.21
   8  -1   2   36.87    2.30
   8  -1   2   35.56    2.15
   9  -1   2    9.24    0.98
   9  -1   2    9.68    0.83
   9  -1   2    9.07    0.80
   9  -1   2    9.55    1.34
  10  -1   2   13.05    1.02
  10  -1   2   15.24    1.21
  10  -1   2   13.30    1.04
  11  -1   2    6.70    0.86
  12  -1   2   -0.23    0.28
  12  -1   2   -0.12    0.35
  13  -1   2    2.03    0.35
  13   0  -2    0.38    0.40
  13   0  -2    0.56    0.33
  12   0  -2    2.44    0.46
  12   0  -2    1.65    0.31
  12   0  -2    2.82    0.45
  11   0  -2    0.17    0.40
  11   0  -2    0.09    0.28
  11   0  -2    0.34    0.28
  11   0  -2    0.28    0.56
  10   0  -2    6.25    0.60
  10   0  -2    5.75    0.58
  10   0  -2    4.93    0.73
  10   0  -2    4.61    0.81
  10   0  -2    6.28    0.75
  10   0  -2    5.53    0.88
   9   0  -2    0.56    0.30
   9   0  -2    0.98    0.25
   9   0  -2    1.47    0.58
   9   0  -2    2.34    0.71
   9   0  -2    0.98    0.26
   9   0  -2    0.84    0.44
   9   0  -2    1.05    0.31
   8   0  -2    4.85    0.78
   8   0  -2    4.80    0.63
   8   0  -2    3.98    0.65
   8   0  -2    5.00    0.52
   8   0  -2    3.96    0.54
   8   0  -2    5.65    0.81
   8   0  -2    5.62    1.10
   7   0  -2    2.72    0.42
   7   0  -2    1.74    0.33
   7   0  -2    1.42    0.31
   7   0  -2    1.25    0.34
   6   0  -2   53.48    3.13
   5   0  -2  110.03    6.24
  -5   0   2  108.48    6.28
   4   0  -2    1.79    0.23
   3   0  -2  446.22   25.18
   2   0  -2   43.16    2.55
  -2   0   2   45.94    2.55
   1   0  -2   28.56    1.65
   1   0  -2   28.27    1.64
  -1   0   2   28.90    1.64
   0   0  -2  292.87   16.19
   0   0   2  280.59   16.19
   1   0   2    9.15    0.58
  -2   0  -2    7.58    0.51
   2   0   2    7.25    0.44
  -3   0  -2   43.14    2.55
   3   0   2   43.68    2.51
  -4   0  -2    8.52    0.77
   4   0   2    8.94    0.60
   5   0   2   70.78    4.24
   5   0   2   76.08    4.39
   6   0   2    3.31    0.49
   6   0   2    3.97    0.47
   6   0   2    3.18    0.66
   7   0   2    0.82    0.73
   7   0   2    0.15    0.31
   7   0   2    0.45    0.32
   7   0   2   -0.45    0.26
   7   0   2   -0.22    0.57
   7   0   2    0.03    0.34
   7   0   2   -0.16    0.25
   8   0   2    6.52    0.60
   8   0   2    6.77    0.67
   8   0   2    3.92    1.02
   8   0   2    5.66    0.57
   8   0   2    6.27    0.81
   8   0   2    5.76    0.86
   9   0   2   -0.96    0.93
   9   0   2   -0.01    0.28
   9   0   2   -0.50    0.28
   9   0   2   -0.01    0.38
  10   0   2   10.42    1.02
  10   0   2    8.39    0.77
  10   0   2    9.60    0.82
  11   0   2   -0.04    0.28
  11   0   2   -0.21    0.59
  11   0   2    0.44    0.36
  12   0   2    0.16    0.35
  13   0   2    1.38    0.33
  13  -1  -2    3.19    0.46
  13  -1  -2    3.75    0.63
  13  -1  -2    2.82    0.51
  12  -1  -2    6.27    0.74
  12  -1  -2    4.92    0.58
  12  -1  -2    4.29    0.58
  11  -1  -2    0.01    0.30
  11  -1  -2    0.70    0.31
  11  -1  -2    0.53    0.63
  11  -1  -2    0.18    0.43
  10  -1  -2    5.80    0.69
  10  -1  -2    4.18    0.84
  10  -1  -2    4.36    0.64
  10  -1  -2    3.83    0.54
  10  -1  -2    3.91    0.53
  10  -1  -2    3.73    0.71
   9  -1  -2    3.83    0.52
   9  -1  -2    6.68    1.18
   9  -1  -2    4.72    0.74
   9  -1  -2    4.86    0.79
   9  -1  -2    4.59    0.62
   9  -1  -2    4.63    0.63
   9  -1  -2    3.32    0.49
   8  -1  -2    0.67    0.33
   8  -1  -2   -0.05    0.20
   8  -1  -2    0.23    0.24
   8  -1  -2    0.43    0.41
   8  -1  -2    0.71    0.24
   8  -1  -2    0.74    0.51
   8  -1  -2   -0.15    0.38
   7  -1  -2    2.18    0.29
   7  -1  -2    1.42    0.27
   7  -1  -2    1.48    0.56
   7  -1  -2    2.02    0.38
   7  -1  -2    2.07    0.43
   7  -1  -2    2.43    0.33
   7  -1  -2    1.95    0.33
  -7   1   2    1.64    0.45
  -7   1   2    2.63    0.41
   6  -1  -2   83.70    4.89
  -6   1   2   86.38    4.90
  -6   1   2   85.17    4.90
   5  -1  -2    4.38    0.39
  -5   1   2    4.46    0.39
  -5   1   2    4.58    0.41
   4  -1  -2    3.51    0.30
  -4   1   2    2.90    0.30
  -4   1   2    3.22    0.29
   3  -1  -2    1.38    0.19
  -3   1   2    1.29    0.26
  -3   1   2    0.98    0.17
  -2   1   2    9.15    0.58
  -2   1   2    9.04    0.56
   1  -1  -2  328.55   18.45
  -1   1   2  324.99   18.45
   0   1   2    6.14    0.42
   0   1   2    6.39    0.41
   1   1   2    1.25    0.14
  -2  -1  -2   24.87    1.48
   2   1   2   24.08    1.40
  -3  -1  -2   12.82    0.97
   3   1   2   14.51    0.88
   4   1   2    2.17    0.53
   4   1   2    3.33    0.34
   5   1   2   48.69    3.17
   5   1   2   54.18    3.04
   6   1   2   26.81    1.61
   6   1   2   27.28    1.76
   6   1   2   25.13    1.99
   6   1   2   26.46    1.92
   6   1   2   26.12    1.62
   6   1   2   27.63    1.84
   7   1   2   20.94    1.44
   7   1   2   21.12    1.33
   7   1   2   21.84    1.85
   7   1   2   22.35    1.75
   7   1   2   22.25    1.50
   7   1   2   20.52    1.45
   7   1   2   21.45    1.33
   8   1   2    5.39    0.94
   8   1   2    5.15    0.75
   8   1   2    6.40    0.88
   8   1   2    7.13    0.60
   8   1   2    6.80    0.95
   8   1   2    7.41    0.76
   9   1   2   -0.15    0.30
   9   1   2   -0.54    0.89
   9   1   2   -0.32    0.25
   9   1   2   -0.16    0.41
  10   1   2    1.30    0.33
  10   1   2    1.76    0.43
  10   1   2    0.72    0.29
 -11  -1  -2    6.05    1.11
  11   1   2    6.73    0.76
 -12  -1  -2   -0.74    0.87
  12   1   2    0.56    0.35
  14  -2  -2    0.31    0.34
  13  -2  -2    1.42    0.38
  12  -2  -2   -0.25    0.37
  12  -2  -2    0.62    0.35
  12  -2  -2   -0.07    0.31
  12  -2  -2   -0.11    0.58
  11  -2  -2   10.19    1.01
  11  -2  -2    8.94    0.81
  11  -2  -2    6.92    0.94
  11  -2  -2    9.44    0.78
  11  -2  -2    9.73    0.88
  10  -2  -2   25.64    1.57
  10  -2  -2   25.20    1.71
  10  -2  -2   25.05    1.62
  10  -2  -2   23.76    1.56
  10  -2  -2   25.59    1.94
  10  -2  -2   24.51    1.60
   9  -2  -2   11.53    1.24
   9  -2  -2    9.79    0.82
   9  -2  -2    9.29    0.85
   9  -2  -2    9.57    0.95
   9  -2  -2    9.28    0.78
   9  -2  -2    7.96    0.71
   8  -2  -2    1.52    0.52
   8  -2  -2    0.63    0.27
   8  -2  -2    0.51    0.21
   8  -2  -2    0.92    0.30
   8  -2  -2    0.70    0.27
   8  -2  -2    0.43    0.41
   8  -2  -2    1.28    0.48
   7  -2  -2   35.37    2.10
   7  -2  -2   36.12    2.12
   7  -2  -2   34.82    2.10
   7  -2  -2   34.96    2.12
   7  -2  -2   32.74    2.20
   7  -2  -2   35.95    2.15
   7  -2  -2   30.55    2.33
  -7   2   2   39.35    2.19
   6  -2  -2    7.40    0.59
  -6   2   2    7.39    0.60
  -6   2   2    8.59    0.67
   5  -2  -2   27.08    1.63
  -5   2   2   27.68    1.67
  -5   2   2   27.68    1.61
   4  -2  -2    2.97    0.28
  -4   2   2    3.21    0.32
  -4   2   2    2.65    0.26
  -3   2   2  110.76    6.12
  -3   2   2  103.55    6.07
   2  -2  -2  683.00   38.51
  -1   2   2   20.45    1.25
  -1   2   2   21.68    1.24
  -1  -2  -2   12.81    0.86
   1   2   2   13.46    0.80
  -2  -2  -2   11.98    0.86
   2   2   2   12.77    0.78
   2   2   2   11.62    0.73
   3   2   2    9.77    0.68
   4   2   2    0.25    0.17
   4   2   2    0.22    0.38
   5   2   2   27.92    1.88
   5   2   2   25.38    1.74
   5   2   2   28.36    1.88
   6   2   2    0.45    0.23
   6   2   2    0.73    0.50
   6   2   2    0.19    0.28
   6   2   2    0.53    0.23
   6   2   2    0.68    0.39
   6   2   2    0.41    0.37
   7   2   2    7.70    0.60
   7   2   2    9.75    0.83
   7   2   2    8.38    0.84
   7   2   2    6.17    1.32
   7   2   2    7.08    0.63
   8   2   2    1.73    0.28
   8   2   2    2.27    0.60
   8   2   2    1.17    0.80
   8   2   2    1.34    0.34
   8   2   2    2.20    0.45
   8   2   2    2.86    0.41
   9   2   2    0.40    0.33
   9   2   2    0.15    0.22
   9   2   2    0.96    0.39
   9   2   2    0.22    1.03
 -10  -2  -2    7.20    0.93
  10   2   2    8.39    0.90
  10   2   2    7.65    0.97
  11   2   2    1.50    0.30
  11   2   2    1.42    0.37
 -12  -2  -2    1.96    0.70
  14  -3  -2   -0.26    0.20
  14  -3  -2   -0.10    0.39
  13  -3  -2    1.11    0.26
  13  -3  -2    0.68    0.52
  13  -3  -2    1.24    0.37
  12  -3  -2   -0.65    0.65
  11  -3  -2   14.84    1.48
  11  -3  -2   11.28    1.08
  11  -3  -2   11.21    0.97
  11  -3  -2   11.49    0.95
  11  -3  -2   13.57    1.01
  10  -3  -2    4.89    0.55
  10  -3  -2    5.59    0.68
  10  -3  -2    4.12    0.63
  10  -3  -2    4.93    0.64
  10  -3  -2    6.45    0.82
  10  -3  -2    6.13    1.21
   9  -3  -2    9.24    1.03
   9  -3  -2    8.70    1.32
   9  -3  -2   12.30    0.87
   9  -3  -2   12.30    0.92
   9  -3  -2   11.23    0.80
   9  -3  -2   11.13    0.85
   8  -3  -2   46.87    2.76
   8  -3  -2   46.67    2.75
   8  -3  -2   47.56    2.76
   8  -3  -2   46.55    2.85
   8  -3  -2   46.09    2.78
   8  -3  -2   40.87    2.92
  -8   3   2   52.78    3.27
   7  -3  -2   44.50    2.70
   7  -3  -2   47.65    2.69
   7  -3  -2   44.66    2.67
   7  -3  -2   44.11    2.74
   7  -3  -2   41.47    2.65
   7  -3  -2   48.64    2.86
  -7   3   2   45.87    2.76
   6  -3  -2   67.29    3.91
  -6   3   2   68.02    3.97
  -5   3   2   48.84    2.88
  -4   3   2   27.61    1.68
   3  -3  -2   32.79    1.88
  -3   3   2   32.80    1.95
   2  -3  -2   15.57    1.03
  -2   3   2   16.90    1.02
   1  -3  -2  162.70    9.60
   1  -3  -2  166.97    9.58
  -1   3   2  177.18    9.60
   0  -3  -2    4.30    0.40
   0  -3  -2    3.76    0.35
  -1  -3  -2    4.92    0.41
  -1  -3  -2    5.26    0.53
   2   3   2   68.34    3.92
   2   3   2   68.33    3.96
   3   3   2   17.74    1.30
   3   3   2   18.17    1.16
   4   3   2    0.47    0.26
   4   3   2    0.72    0.41
   5   3   2    4.91    0.56
   5   3   2    5.93    0.77
   5   3   2    3.97    0.47
  -6  -3  -2   24.52    2.21
   6   3   2   25.93    1.98
   6   3   2   28.35    1.66
   6   3   2   28.07    1.78
   6   3   2   27.07    1.78
   6   3   2   27.74    1.64
   6   3   2   27.53    1.76
  -7  -3  -2    7.24    1.04
   7   3   2    6.69    0.79
   7   3   2    5.61    0.85
   7   3   2    6.35    0.52
   7   3   2    7.00    0.78
   7   3   2    5.35    0.53
  -8  -3  -2    3.57    0.74
   8   3   2    4.38    0.45
   8   3   2    2.92    0.72
   8   3   2    3.91    0.50
   8   3   2    3.51    0.83
   8   3   2    3.64    0.56
  -9  -3  -2   -0.55    0.67
   9   3   2    0.22    0.22
   9   3   2   -0.15    0.36
   9   3   2   -1.14    1.19
 -10  -3  -2    0.00    0.67
  10   3   2    0.22    0.34
  10   3   2    0.15    0.23
 -11  -3  -2   -0.21    0.60
  11   3   2    0.95    0.27
  11   3   2    0.82    0.32
  14  -4  -2    0.43    0.58
  14  -4  -2    0.15    0.20
  13  -4  -2    0.45    0.36
  13  -4  -2   -0.34    0.52
  13  -4  -2   -0.01    0.23
  12  -4  -2    1.42    0.34
  11  -4  -2    0.18    0.42
  11  -4  -2    0.91    0.64
  11  -4  -2    1.32    0.44
  11  -4  -2    0.96    0.34
  11  -4  -2    0.76    0.28
  10  -4  -2    1.09    0.30
  10  -4  -2    0.79    0.55
  10  -4  -2    1.13    0.42
  10  -4  -2    1.01    0.40
  10  -4  -2    1.02    0.35
   9  -4  -2   12.04    0.81
   9  -4  -2    8.60    0.89
   9  -4  -2   11.43    0.90
   9  -4  -2    9.35    0.99
   9  -4  -2   11.88    0.85
   9  -4  -2    9.35    1.28
   8  -4  -2   24.10    1.47
   8  -4  -2   20.06    1.52
   8  -4  -2   22.77    1.78
   8  -4  -2   25.55    1.78
   8  -4  -2   23.54    1.54
   8  -4  -2   24.49    1.49
   8  -4  -2   23.49    1.60
  -8   4   2   24.94    1.93
   7  -4  -2    1.64    0.38
   7  -4  -2    0.92    0.54
   7  -4  -2    1.61    0.30
   7  -4  -2    0.85    0.46
   7  -4  -2    1.20    0.25
  -7   4   2    1.41    0.44
  -6   4   2   53.53    3.21
  -5   4   2  151.77    8.70
  -4   4   2    1.01    0.23
   3  -4  -2    5.41    0.41
  -3   4   2    5.25    0.46
   2  -4  -2    5.55    0.43
   2  -4  -2    3.75    0.51
  -2   4   2    4.81    0.42
   1  -4  -2   38.58    2.49
   1  -4  -2   44.45    2.49
  -1   4   2   43.17    2.49
   0  -4  -2  286.85   16.36
   0  -4  -2  290.14   16.34
   0   4   2  287.38   16.33
  -1  -4  -2   44.65    2.78
   1   4   2   47.72    2.78
   1   4   2   50.01    2.86
   1   4   2   47.27    2.77
   2   4   2    7.39    0.55
   2   4   2    7.53    0.59
   2   4   2    6.55    0.82
   3   4   2   24.90    1.80
   3   4   2   28.92    1.70
   4   4   2    5.28    0.51
   4   4   2    6.70    0.60
  -5  -4  -2   44.70    2.93
  -5  -4  -2   47.04    3.05
   5   4   2   49.91    2.93
   5   4   2   47.51    2.89
   5   4   2   51.78    3.06
   5   4   2   46.41    2.79
  -6  -4  -2    2.28    0.57
  -6  -4  -2    1.34    0.75
   6   4   2    1.35    0.54
   6   4   2    1.86    0.39
   6   4   2    1.59    0.47
   6   4   2    2.07    0.30
   6   4   2    2.25    0.31
  -7  -4  -2    2.29    0.97
  -7  -4  -2    0.63    0.55
   7   4   2    0.76    0.24
   7   4   2    0.58    0.20
   7   4   2    1.33    0.65
   7   4   2   -0.10    0.59
  -8  -4  -2   -1.69    1.16
  -8  -4  -2    0.08    0.60
   8   4   2    0.20    0.23
   8   4   2   -0.23    0.39
   8   4   2    0.06    0.22
   8   4   2    0.35    0.79
  -9  -4  -2   -0.38    0.59
   9   4   2    0.09    0.22
   9   4   2    0.06    0.70
 -10  -4  -2    1.86    0.58
  10   4   2    1.82    0.37
  10   4   2    1.70    0.26
 -11  -4  -2    0.98    0.48
  11   4   2   -0.14    0.26
  11   4   2   -0.55    0.29
  14  -5  -2    0.11    0.49
  14  -5  -2    0.26    0.19
  13  -5  -2    3.37    0.61
  13  -5  -2    3.07    0.46
  13  -5  -2    4.00    0.48
  12  -5  -2    0.23    0.30
  12  -5  -2    0.25    0.52
  11  -5  -2    8.13    0.90
  11  -5  -2    7.59    1.28
  11  -5  -2    7.82    0.79
  11  -5  -2    6.12    0.69
  10  -5  -2    1.75    0.35
  10  -5  -2    1.38    0.44
  10  -5  -2    1.98    0.32
  10  -5  -2    2.70    0.61
   9  -5  -2    6.91    0.85
   9  -5  -2    7.39    0.91
   9  -5  -2    5.45    0.77
   9  -5  -2    6.69    0.76
   9  -5  -2    5.64    1.12
   9  -5  -2    8.10    0.65
   8  -5  -2   17.21    1.19
   8  -5  -2   14.76    1.35
   8  -5  -2   15.24    1.35
   8  -5  -2   14.51    1.04
   8  -5  -2   15.42    1.05
   8  -5  -2   16.34    1.12
   8  -5  -2   13.91    1.25
  -8   5   2   18.24    1.81
   7  -5  -2    3.36    0.61
   7  -5  -2    5.01    0.58
   7  -5  -2    4.75    0.50
   7  -5  -2    4.49    0.61
   7  -5  -2    6.11    0.68
  -7   5   2    4.38    0.66
   6  -5  -2  101.06    6.05
  -6   5   2  106.82    6.07
  -5   5   2    0.35    0.23
  -4   5   2    0.24    0.21
   3  -5  -2   68.35    3.96
  -3   5   2   69.31    4.04
   2  -5  -2   13.98    0.98
  -2   5   2   14.50    0.97
   1  -5  -2   35.23    2.24
  -1   5   2   37.60    2.20
   0   5   2    1.44    0.25
   0   5   2    1.05    0.41
   0   5   2    0.84    0.24
  -1  -5  -2    2.72    0.72
   1   5   2    4.02    0.47
   1   5   2    4.24    0.44
   2   5   2   69.61    4.07
   2   5   2   70.16    4.16
   2   5   2   69.47    4.28
  -3  -5  -2   12.27    1.38
  -3  -5  -2   14.43    1.20
   3   5   2   17.76    1.01
   3   5   2   14.76    1.26
   3   5   2   17.50    1.10
   3   5   2   15.27    1.22
  -4  -5  -2    8.67    0.89
  -4  -5  -2    8.90    1.25
   4   5   2    7.76    0.75
   4   5   2    7.08    0.60
   4   5   2    6.68    0.84
   4   5   2    8.04    1.06
  -5  -5  -2    0.72    0.44
  -5  -5  -2    1.18    0.70
   5   5   2    0.91    0.48
   5   5   2    0.94    0.53
   5   5   2    0.11    0.38
  -6  -5  -2    1.95    0.73
  -6  -5  -2    1.14    0.48
   6   5   2    1.75    0.41
   6   5   2    2.00    0.62
   6   5   2    0.49    0.49
   6   5   2    0.73    0.23
   6   5   2    0.88    0.26
  -7  -5  -2    5.63    0.92
  -7  -5  -2    5.70    0.98
   7   5   2    6.45    0.80
   7   5   2    5.59    0.50
   7   5   2    4.36    0.78
   7   5   2    4.79    0.51
  -8  -5  -2    0.21    0.52
   8   5   2    0.05    0.21
   8   5   2    1.10    1.05
   8   5   2    0.48    0.39
  -9  -5  -2    0.48    0.50
   9   5   2    1.69    0.38
   9   5   2    1.38    0.22
 -10  -5  -2   -0.28    0.44
  10   5   2    0.20    0.21
  10   5   2    0.00    0.31
  14  -6  -2    0.22    0.19
  14  -6  -2   -0.31    0.41
  14  -6  -2    1.43    0.55
  13  -6  -2    0.06    0.20
  13  -6  -2    0.50    0.54
  13  -6  -2   -0.64    0.39
  12  -6  -2    0.50    0.74
  12  -6  -2   -0.33    0.38
  12  -6  -2    0.27    0.30
  11  -6  -2    0.23    0.41
  11  -6  -2   -0.46    0.55
  11  -6  -2   -0.17    0.27
  11  -6  -2    0.14    0.33
  10  -6  -2    0.17    0.42
  10  -6  -2    0.02    0.24
  10  -6  -2    0.07    0.32
  10  -6  -2    0.89    0.53
   9  -6  -2   23.15    2.03
   9  -6  -2   25.81    1.89
   9  -6  -2   25.51    1.75
   9  -6  -2   28.49    1.71
   9  -6  -2   26.86    1.63
   8  -6  -2   26.49    1.88
   8  -6  -2   26.91    1.73
   8  -6  -2   28.28    1.82
   8  -6  -2   25.50    1.64
   8  -6  -2   27.72    1.91
   8  -6  -2   28.28    1.69
  -8   6   2   28.61    2.35
   7  -6  -2    5.29    0.74
   7  -6  -2    5.23    0.65
   7  -6  -2    5.93    1.03
   7  -6  -2    5.10    0.51
   7  -6  -2    6.11    0.62
   6  -6  -2    0.28    0.21
   6  -6  -2    0.42    0.26
   6  -6  -2    0.52    0.53
  -6   6   2    0.05    0.39
  -5   6   2   12.50    1.03
  -4   6   2  122.54    7.10
   3  -6  -2    8.77    0.88
  -3   6   2    9.68    0.78
   2  -6  -2   13.32    1.16
  -2   6   2   14.42    1.01
  -1   6   2    3.62    0.52
  -1   6   2    4.70    0.64
  -1   6   2    3.82    0.43
   0   6   2    0.33    0.44
   0   6   2    0.32    0.27
   0   6   2    0.90    0.25
  -1  -6  -2    0.40    0.45
  -1  -6  -2    0.51    0.31
   1   6   2    0.77    0.24
   1   6   2    0.80    0.57
   1   6   2    0.49    0.23
   1   6   2    1.00    0.41
   1   6   2    0.52    0.31
  -2  -6  -2   -0.05    0.31
  -2  -6  -2   -0.17    0.46
   2   6   2    0.32    0.40
   2   6   2    1.13    0.44
   2   6   2   -0.09    0.41
   2   6   2    0.04    0.25
   2   6   2    0.10    0.20
  -3  -6  -2    3.79    0.61
  -3  -6  -2    3.83    0.64
   3   6   2    4.33    0.47
   3   6   2    4.25    0.80
   3   6   2    5.10    0.93
   3   6   2    5.05    0.61
  -4  -6  -2    9.12    0.87
  -4  -6  -2    9.47    1.13
   4   6   2    8.92    0.93
   4   6   2    9.73    0.92
   4   6   2   10.85    1.20
  -5  -6  -2    0.23    0.38
  -5  -6  -2    0.71    0.61
   5   6   2   -0.36    0.55
   5   6   2    0.06    0.20
   5   6   2    0.28    0.26
   5   6   2    0.13    0.35
   5   6   2   -0.28    0.43
  -6  -6  -2    4.51    0.73
  -6  -6  -2    3.03    0.73
   6   6   2    2.39    0.66
   6   6   2    2.45    0.45
   6   6   2    2.78    0.41
   6   6   2    3.07    0.41
  -7  -6  -2    2.73    0.85
  -7  -6  -2    2.32    0.51
   7   6   2    2.48    0.39
   7   6   2    3.88    0.70
   7   6   2    3.31    0.40
   7   6   2    3.69    1.02
  -8  -6  -2   -0.35    0.41
  -8  -6  -2    0.48    0.95
   8   6   2    0.42    0.19
   8   6   2    0.12    0.33
  -9  -6  -2    0.84    0.40
   9   6   2   -0.08    0.18
   9   6   2    0.05    0.35
 -10  -6  -2    0.43    0.37
  10   6   2    0.31    0.20
  10   6   2    0.37    0.33
  14  -7  -2    1.59    0.51
  14  -7  -2    2.53    0.37
  13  -7  -2    3.82    0.52
  13  -7  -2    5.24    0.49
  12  -7  -2    0.31    0.39
  12  -7  -2   -0.24    0.51
  12  -7  -2    0.71    0.36
  12  -7  -2   -0.14    0.25
  11  -7  -2    2.31    0.42
  11  -7  -2    2.61    0.49
  11  -7  -2    2.03    0.33
  10  -7  -2    2.33    0.67
  10  -7  -2    1.04    0.45
  10  -7  -2    0.40    0.37
  10  -7  -2    0.73    0.54
  10  -7  -2    0.80    0.24
 -10   7   2    1.12    0.88
   9  -7  -2    1.06    0.46
   9  -7  -2    0.95    0.25
   9  -7  -2    1.10    0.50
   9  -7  -2    0.48    0.52
   9  -7  -2    0.82    0.36
   8  -7  -2    2.63    0.56
   8  -7  -2    4.01    0.44
   8  -7  -2    3.73    0.56
   8  -7  -2    3.84    0.52
   8  -7  -2    3.53    0.45
  -8   7   2    4.14    1.10
   7  -7  -2   16.07    1.38
   7  -7  -2   17.27    1.11
   7  -7  -2   15.55    1.03
   7  -7  -2   16.39    1.26
   7  -7  -2   15.57    1.20
  -7   7   2   18.90    1.66
  -7   7   2   14.97    1.65
   6  -7  -2   67.72    3.99
   6  -7  -2   63.65    3.90
   6  -7  -2   69.52    3.93
   6  -7  -2   60.41    3.82
  -6   7   2   66.80    4.01
  -6   7   2   71.79    4.02
  -6   7   2   65.46    4.08
   5  -7  -2    1.00    0.21
   5  -7  -2    1.20    0.38
  -5   7   2    0.34    0.55
  -5   7   2    0.39    0.40
   4  -7  -2    0.00    0.15
   4  -7  -2   -0.31    0.36
  -4   7   2   -0.18    0.34
  -4   7   2    0.17    0.26
   3  -7  -2   11.33    0.93
   3  -7  -2    8.45    0.68
  -3   7   2    9.31    0.73
  -3   7   2    9.91    0.89
   2  -7  -2   12.82    1.07
  -2   7   2   11.36    0.82
  -2   7   2   10.13    1.46
  -2   7   2   12.16    0.85
  -2   7   2   12.40    1.00
  -2   7   2    9.63    0.99
   1  -7  -2    2.84    0.48
   1  -7  -2    2.54    0.32
  -1   7   2    2.38    0.43
  -1   7   2    2.71    0.59
  -1   7   2    2.49    0.38
  -1   7   2    3.30    0.51
  -1   7   2    2.24    0.43
   0  -7  -2   -0.01    0.26
   0  -7  -2    0.02    0.37
   0  -7  -2   -0.37    0.29
   0   7   2    0.25    0.25
   0   7   2    0.27    0.23
   0   7   2   -0.46    0.45
   0   7   2   -0.06    0.35
   0   7   2   -0.07    0.36
   0   7   2   -0.17    0.23
   0   7   2    0.12    0.46
  -1  -7  -2    2.94    0.51
  -1  -7  -2    2.22    0.44
  -1  -7  -2    2.78    0.49
   1   7   2    3.40    0.58
   1   7   2    3.23    0.69
   1   7   2    2.57    0.44
   1   7   2    4.40    0.88
   1   7   2    2.63    0.52
   1   7   2    2.23    0.32
   1   7   2    2.37    0.39
  -2  -7  -2   19.76    1.41
  -2  -7  -2   18.82    1.24
   2   7   2   17.76    1.41
   2   7   2   18.95    1.20
   2   7   2   17.69    1.37
   2   7   2   19.52    1.34
   2   7   2   20.39    1.53
  -3  -7  -2    0.30    0.78
   3   7   2    0.25    0.21
   3   7   2   -0.58    0.40
   3   7   2    0.34    0.49
   3   7   2    0.02    0.38
  -4  -7  -2    0.67    0.33
  -4  -7  -2    0.41    0.53
   4   7   2    0.48    0.58
   4   7   2    1.11    0.52
   4   7   2    0.47    0.22
   4   7   2    1.22    0.39
  -5  -7  -2    0.78    0.57
  -5  -7  -2    0.64    0.36
   5   7   2    1.13    0.60
   5   7   2    0.35    0.21
   5   7   2    0.71    0.24
   5   7   2    0.97    0.37
   5   7   2    1.07    0.68
  -6  -7  -2    9.75    1.34
  -6  -7  -2   10.44    0.95
   6   7   2   10.92    0.77
   6   7   2   11.77    0.74
   6   7   2    8.20    1.49
   6   7   2    9.64    0.99
   6   7   2   10.71    1.47
  -7  -7  -2    8.45    1.34
  -7  -7  -2    7.94    0.81
   7   7   2    6.99    0.68
   7   7   2    7.64    0.56
   7   7   2    8.39    0.82
  -8  -7  -2    2.10    0.93
  -8  -7  -2    1.06    0.37
   8   7   2    0.50    0.19
   8   7   2    0.50    0.34
  -9  -7  -2    1.04    0.35
   9   7   2    0.87    0.19
   9   7   2    1.70    0.35
  14  -8  -2    1.19    0.21
  14  -8  -2    1.13    0.58
  13  -8  -2    1.10    0.46
  13  -8  -2    2.23    0.55
  13  -8  -2    1.59    0.25
  12  -8  -2    0.48    0.42
  12  -8  -2    1.06    0.40
  12  -8  -2    0.96    0.23
  12  -8  -2    0.75    0.51
  11  -8  -2    8.29    0.97
  11  -8  -2    8.00    0.91
  11  -8  -2    8.02    1.18
  11  -8  -2    7.94    0.67
  10  -8  -2    2.03    0.57
  10  -8  -2    1.07    0.63
  10  -8  -2    1.71    0.49
  10  -8  -2    1.75    0.44
  10  -8  -2    1.00    0.26
 -10   8   2    0.65    1.14
   9  -8  -2    2.71    0.60
   9  -8  -2    3.57    0.60
   9  -8  -2    4.88    0.83
   9  -8  -2    4.16    0.51
   9  -8  -2    4.16    0.47
   9  -8  -2    3.60    0.51
  -9   8   2    2.55    0.65
  -9   8   2    3.67    0.57
   8  -8  -2    0.39    0.46
   8  -8  -2    0.32    0.19
   8  -8  -2   -0.02    0.43
   8  -8  -2    0.07    0.22
   8  -8  -2    0.41    0.38
  -8   8   2    1.50    1.33
   7  -8  -2    7.31    0.91
   7  -8  -2    6.53    0.55
   7  -8  -2    7.62    0.89
   7  -8  -2    7.24    0.66
  -7   8   2    6.65    0.84
  -7   8   2    9.48    1.20
   6  -8  -2    5.96    0.83
   6  -8  -2    6.72    0.93
   6  -8  -2    7.30    0.54
  -6   8   2    7.02    1.25
  -6   8   2    5.57    0.71
  -6   8   2    5.99    0.75
   5  -8  -2    1.59    0.41
   5  -8  -2    1.77    0.25
  -5   8   2    1.95    0.33
  -5   8   2    1.08    0.45
  -5   8   2    1.48    0.54
   4  -8  -2   48.28    3.06
   4  -8  -2   52.62    3.18
   4  -8  -2   57.29    3.18
  -4   8   2   53.23    3.33
  -4   8   2   54.36    3.14
  -4   8   2   50.88    3.07
  -4   8   2   51.77    3.12
   3  -8  -2    0.51    0.20
   3  -8  -2    0.82    0.44
   3  -8  -2    0.64    0.38
  -3   8   2    0.11    0.35
  -3   8   2    0.39    0.34
  -3   8   2    0.42    0.42
  -3   8   2    0.44    0.34
  -3   8   2    0.44    0.22
   2  -8  -2    1.61    0.30
   2  -8  -2    0.77    0.22
   2  -8  -2    1.75    0.40
  -2   8   2    1.34    0.46
  -2   8   2    1.52    0.26
  -2   8   2    0.75    0.70
  -2   8   2    1.31    0.40
  -2   8   2    1.19    0.34
  -2   8   2    1.06    0.32
   1  -8  -2    0.58    0.24
   1  -8  -2    0.51    0.25
   1  -8  -2    0.45    0.35
  -1   8   2    0.60    0.23
  -1   8   2    0.48    0.30
  -1   8   2    0.88    0.27
  -1   8   2    0.64    0.44
  -1   8   2    0.48    0.32
  -1   8   2    0.91    0.68
   0  -8  -2    0.22    0.38
   0  -8  -2    0.96    0.28
   0  -8  -2    0.68    0.28
   0   8   2    1.06    0.37
   0   8   2    1.22    0.71
   0   8   2    0.62    0.52
   0   8   2    0.52    0.29
   0   8   2    0.43    0.48
   0   8   2    0.70    0.33
   0   8   2    0.80    0.24
   0   8   2    0.01    0.49
  -1  -8  -2   31.90    1.98
  -1  -8  -2   35.95    2.12
  -1  -8  -2   29.68    2.03
   1   8   2   33.17    2.27
   1   8   2   30.48    2.52
   1   8   2   33.57    2.26
   1   8   2   33.07    2.10
   1   8   2   33.53    1.97
   1   8   2   32.35    2.06
   1   8   2   33.00    2.11
  -2  -8  -2    0.42    0.28
  -2  -8  -2   -0.16    0.40
   2   8   2    0.42    0.21
   2   8   2    1.24    0.48
   2   8   2   -0.02    0.50
   2   8   2    0.21    0.41
  -3  -8  -2    1.57    0.50
  -3  -8  -2    1.52    0.32
   3   8   2    1.76    0.44
   3   8   2    1.35    0.60
   3   8   2    1.93    0.59
  -4  -8  -2    1.33    0.53
  -4  -8  -2    0.81    0.32
   4   8   2    1.15    0.60
   4   8   2    0.80    0.23
   4   8   2    0.80    0.30
   4   8   2    0.87    1.19
   4   8   2    1.17    0.39
  -5  -8  -2    5.71    1.07
  -5  -8  -2    5.12    0.67
   5   8   2    5.71    0.54
   5   8   2    4.71    0.80
   5   8   2    6.30    0.51
   5   8   2    6.88    1.33
   5   8   2    4.40    1.01
  -6  -8  -2    3.48    0.63
  -6  -8  -2    2.24    0.53
   6   8   2    3.12    1.49
   6   8   2    2.87    0.48
   6   8   2    3.26    0.40
   6   8   2    3.53    0.65
  -7  -8  -2    1.66    0.73
  -7  -8  -2    0.39    0.32
   7   8   2    0.51    0.21
   7   8   2    0.60    0.34
  -8  -8  -2    3.68    0.97
  -8  -8  -2    2.35    0.33
   8   8   2    1.84    0.30
   8   8   2    1.78    0.37
  14  -9  -2   -0.85    0.64
  14  -9  -2    0.17    0.19
  13  -9  -2   -0.68    0.53
  13  -9  -2   -0.10    0.19
  13  -9  -2   -0.01    0.91
  12  -9  -2    5.58    0.54
  12  -9  -2    4.35    0.58
  12  -9  -2    5.87    0.65
  12  -9  -2    5.05    1.03
 -12   9   2    6.98    1.04
  11  -9  -2    1.35    0.49
  11  -9  -2    1.73    0.43
  11  -9  -2    1.70    0.50
 -11   9   2    1.49    0.54
  10  -9  -2    0.81    0.52
  10  -9  -2    1.18    0.25
  10  -9  -2    1.77    0.50
  10  -9  -2    1.04    0.51
 -10   9   2    0.42    0.64
 -10   9   2    1.14    0.45
   9  -9  -2    2.23    0.28
   9  -9  -2    3.42    0.56
   9  -9  -2    2.83    0.53
   9  -9  -2    2.00    0.54
   9  -9  -2    2.19    0.50
   9  -9  -2    1.69    0.29
  -9   9   2    1.82    0.57
  -9   9   2    2.66    0.43
  -9   9   2    1.61    0.67
   8  -9  -2    4.46    0.53
   8  -9  -2    3.81    0.63
   8  -9  -2    4.20    0.42
   8  -9  -2    4.88    0.58
   8  -9  -2    3.93    0.60
  -8   9   2    5.84    0.73
  -8   9   2    3.12    0.65
  -8   9   2    3.46    0.75
   7  -9  -2   14.85    0.92
   7  -9  -2   13.78    0.97
   7  -9  -2   14.92    1.53
   7  -9  -2   13.37    1.32
   7  -9  -2   12.85    1.16
  -7   9   2   14.63    1.02
  -7   9   2   13.26    1.31
   6  -9  -2   13.75    1.14
   6  -9  -2   14.95    0.93
  -6   9   2   10.09    1.92
   5  -9  -2   19.84    1.43
   5  -9  -2   19.63    1.24
   5  -9  -2   15.39    1.51
  -5   9   2   18.74    1.92
  -5   9   2   20.59    1.39
  -5   9   2   20.40    1.25
   4  -9  -2   -0.20    0.39
   4  -9  -2    0.29    0.18
   4  -9  -2    0.45    0.44
  -4   9   2    0.27    0.34
  -4   9   2    0.52    0.24
  -4   9   2    0.34    0.43
  -4   9   2   -0.01    0.71
   3  -9  -2    4.69    0.46
   3  -9  -2    4.00    0.55
  -3   9   2    3.73    0.47
  -3   9   2    3.98    0.56
  -3   9   2    3.04    0.63
  -3   9   2    4.39    0.79
  -3   9   2    3.97    0.47
   2  -9  -2    2.09    0.33
   2  -9  -2    2.46    0.41
   2  -9  -2    2.37    0.45
  -2   9   2    1.50    0.44
  -2   9   2    2.10    0.33
  -2   9   2    2.87    0.76
  -2   9   2    1.15    0.71
  -2   9   2    2.25    0.39
  -2   9   2    2.36    0.52
  -2   9   2    2.73    0.42
   1  -9  -2    1.59    0.28
   1  -9  -2    2.46    0.33
  -1   9   2    2.17    0.45
  -1   9   2    2.70    0.48
  -1   9   2    2.70    0.46
  -1   9   2    2.27    0.70
  -1   9   2    1.87    0.45
  -1   9   2    2.72    0.57
  -1   9   2    3.05    0.90
   0  -9  -2    2.16    0.30
   0  -9  -2    1.62    0.42
   0  -9  -2    1.41    0.31
   0   9   2    1.96    0.52
   0   9   2    1.48    0.28
   0   9   2    1.84    0.40
   0   9   2    1.40    0.64
   0   9   2    1.66    0.39
   0   9   2    2.28    1.18
   0   9   2    1.35    0.62
   0   9   2    2.31    0.48
  -1  -9  -2    1.75    0.36
  -1  -9  -2    3.00    0.51
   1   9   2    2.54    0.43
   1   9   2    4.21    0.99
   1   9   2    2.00    0.54
   1   9   2    1.76    0.64
  -2  -9  -2   18.13    1.42
  -2  -9  -2   19.91    1.29
   2   9   2   17.87    1.70
   2   9   2   18.22    1.58
   2   9   2   19.66    1.40
   2   9   2   21.09    1.25
  -3  -9  -2    0.22    0.29
  -3  -9  -2    0.57    0.44
   3   9   2    0.21    0.71
   3   9   2    0.26    0.68
   3   9   2    0.14    0.38
   3   9   2   -0.05    0.20
  -4  -9  -2    2.78    0.57
  -4  -9  -2    3.47    0.58
   4   9   2    3.31    0.44
   4   9   2    2.65    0.70
   4   9   2    2.87    0.48
   4   9   2    3.44    0.43
   4   9   2    3.75    0.92
  -5  -9  -2    0.37    0.71
  -5  -9  -2    0.43    0.40
   5   9   2   -0.17    2.11
   5   9   2   -0.21    0.24
  -6  -9  -2    0.31    0.29
  -6  -9  -2    0.56    0.60
   6   9   2   -0.50    0.35
   6   9   2   -0.21    0.17
   6   9   2    0.12    0.17
  -7  -9  -2    3.76    0.48
  -7  -9  -2    4.20    0.76
   7   9   2    3.82    0.64
   7   9   2    3.08    0.34
  13 -10  -2    0.04    0.55
  13 -10  -2    0.03    0.18
 -13  10   2   -0.20    0.59
  12 -10  -2    0.25    0.50
  12 -10  -2    0.01    0.50
  12 -10  -2    0.16    0.21
 -12  10   2    0.43    0.46
  11 -10  -2    8.50    1.00
  11 -10  -2    7.51    0.61
  11 -10  -2    7.14    1.02
 -11  10   2    7.31    0.84
  10 -10  -2    0.91    0.24
  10 -10  -2    2.07    0.51
 -10  10   2    0.62    0.59
   9 -10  -2   11.63    0.87
   9 -10  -2   11.71    0.80
   9 -10  -2   12.85    1.18
  -9  10   2   11.07    1.07
  -9  10   2   13.32    1.28
  -9  10   2   12.61    0.94
   8 -10  -2    0.06    0.17
   8 -10  -2   -0.17    0.23
   8 -10  -2    0.14    0.51
  -8  10   2    0.18    0.52
  -8  10   2   -0.02    0.27
  -8  10   2   -0.32    0.45
   7 -10  -2    0.26    0.40
   7 -10  -2   -0.15    0.24
   7 -10  -2    0.15    0.18
   7 -10  -2    0.76    0.50
  -7  10   2    0.04    0.45
  -7  10   2    0.29    0.27
   6 -10  -2   17.38    1.07
  -6  10   2   15.93    1.10
  -6  10   2   15.83    1.31
  -6  10   2   15.65    1.27
   5 -10  -2    0.60    0.55
   5 -10  -2    1.11    0.22
  -5  10   2    1.02    0.38
  -5  10   2    0.78    0.26
  -5  10   2    0.75    0.44
   4 -10  -2    0.73    0.42
   4 -10  -2    0.29    0.19
  -4  10   2    0.15    0.32
  -4  10   2    0.11    0.44
  -4  10   2    1.85    1.44
  -4  10   2    0.32    0.57
  -4  10   2   -0.05    0.22
   3 -10  -2    0.45    0.40
   3 -10  -2    0.19    0.20
  -3  10   2    0.58    0.36
  -3  10   2    0.83    0.31
  -3  10   2    0.72    0.23
  -3  10   2    0.91    1.12
   2 -10  -2    0.96    0.41
   2 -10  -2    0.82    0.24
   2 -10  -2    0.65    0.29
  -2  10   2    0.74    0.26
  -2  10   2    0.73    0.27
  -2  10   2   -0.15    1.30
  -2  10   2    0.57    0.63
  -2  10   2    1.04    0.52
  -2  10   2    0.97    0.36
   1 -10  -2    1.63    0.29
   1 -10  -2    0.99    0.28
   1 -10  -2    2.02    0.44
  -1  10   2    1.49    0.58
  -1  10   2    1.91    0.79
  -1  10   2    1.52    0.29
  -1  10   2    1.39    0.32
  -1  10   2    1.70    0.60
  -1  10   2    2.54    0.41
   0 -10  -2    8.21    0.88
   0 -10  -2    7.75    0.63
   0 -10  -2    5.25    0.70
   0  10   2    7.39    0.79
   0  10   2    5.82    0.82
   0  10   2    7.10    1.16
   0  10   2    5.84    0.59
  -1 -10  -2   24.99    1.58
  -1 -10  -2   24.74    1.67
  -1 -10  -2   27.38    1.76
   1  10   2   24.90    1.75
   1  10   2   27.71    1.96
   1  10   2   23.01    2.09
   1  10   2   25.17    1.57
  -2 -10  -2    0.35    0.26
  -2 -10  -2   -0.20    0.40
   2  10   2   -0.20    0.80
   2  10   2    0.28    0.81
   2  10   2    0.34    0.21
   2  10   2    0.10    0.42
  -3 -10  -2    1.88    0.33
  -3 -10  -2    1.89    0.52
   3  10   2    1.74    0.32
   3  10   2    1.55    0.41
   3  10   2    3.57    1.03
   3  10   2    2.41    0.38
  -4 -10  -2    1.46    0.47
  -4 -10  -2    1.15    0.44
   4  10   2    0.61    0.37
   4  10   2    1.04    0.25
  -5 -10  -2   -0.02    0.24
  -5 -10  -2   -0.04    0.51
   5  10   2    0.06    0.16
   5  10   2   -0.31    0.18
   5  10   2    0.24    0.38
  -6 -10  -2    1.53    0.58
  -6 -10  -2    0.87    0.25
   6  10   2    0.79    0.17
  13 -11  -2   -0.25    0.60
  13 -11  -2   -0.25    0.34
 -13  11   2   -0.09    0.46
  12 -11  -2    5.28    0.99
  12 -11  -2    5.30    0.50
 -12  11   2    5.41    0.71
  11 -11  -2    0.17    0.60
  11 -11  -2    0.26    0.20
  11 -11  -2   -0.07    0.43
 -11  11   2    0.36    0.34
 -11  11   2    0.26    0.85
 -11  11   2    0.73    0.88
  10 -11  -2    5.14    1.02
  10 -11  -2    6.31    0.97
  10 -11  -2    7.18    0.58
  10 -11  -2    5.52    0.52
 -10  11   2    7.27    0.67
 -10  11   2    7.62    1.21
   9 -11  -2    0.88    0.48
   9 -11  -2    1.17    0.20
   9 -11  -2    1.12    0.24
  -9  11   2    0.22    0.51
  -9  11   2    0.90    0.51
  -9  11   2    0.79    0.30
   8 -11  -2    0.87    0.26
   8 -11  -2    0.38    0.19
   8 -11  -2    0.14    0.52
  -8  11   2    0.64    0.48
  -8  11   2    0.82    0.45
  -8  11   2    0.73    0.30
   7 -11  -2    6.88    0.56
   7 -11  -2    5.88    0.64
   7 -11  -2    7.05    1.16
  -7  11   2    6.99    0.90
  -7  11   2    7.04    1.00
  -7  11   2    6.35    0.64
   6 -11  -2    4.37    0.46
  -6  11   2    4.80    0.52
  -6  11   2    3.10    0.58
  -6  11   2    3.88    0.58
   5 -11  -2    1.84    0.60
   5 -11  -2    2.76    0.40
  -5  11   2    1.88    0.53
  -5  11   2    2.81    0.45
  -5  11   2    2.27    0.46
  -5  11   2    2.57    0.33
   4 -11  -2    1.95    0.46
   4 -11  -2    0.89    0.23
  -4  11   2    1.95    0.55
  -4  11   2    0.72    0.38
  -4  11   2    1.01    0.26
  -4  11   2    0.30    0.31
   3 -11  -2    2.01    0.47
   3 -11  -2    3.57    0.47
  -3  11   2    2.67    0.46
  -3  11   2    3.03    0.47
  -3  11   2    3.16    0.63
  -3  11   2    3.02    0.39
   2 -11  -2    0.59    0.25
   2 -11  -2   -0.11    0.32
   2 -11  -2    0.32    0.39
  -2  11   2    0.32    0.25
  -2  11   2    0.39    0.36
  -2  11   2    0.41    0.53
  -2  11   2   -0.02    0.28
   1 -11  -2    3.09    0.50
   1 -11  -2    3.04    0.53
   1 -11  -2    2.62    0.35
  -1  11   2    2.51    0.73
  -1  11   2    2.46    0.34
  -1  11   2    2.86    0.48
   0 -11  -2    6.45    0.71
   0 -11  -2    6.17    0.80
   0 -11  -2    4.32    0.56
   0  11   2    5.55    0.54
   0  11   2    5.47    1.12
   0  11   2    3.81    0.98
  -1 -11  -2    0.45    0.27
  -1 -11  -2    0.15    0.38
  -1 -11  -2   -0.12    0.39
   1  11   2    0.79    1.04
   1  11   2    0.15    0.56
   1  11   2    0.55    0.22
  -2 -11  -2    8.08    0.66
  -2 -11  -2    8.06    0.87
   2  11   2    9.01    0.66
   2  11   2    7.42    1.51
   2  11   2    7.71    0.62
  -3 -11  -2    3.06    0.43
  -3 -11  -2    3.74    0.70
   3  11   2    2.51    0.37
   3  11   2    1.93    0.33
  -4 -11  -2    2.03    0.47
  -4 -11  -2    2.49    0.43
   4  11   2    2.42    0.33
   4  11   2    2.04    0.32
  -5 -11  -2   -0.22    0.21
  -5 -11  -2   -0.75    0.48
   5  11   2   -0.31    0.16
   5  11   2    0.18    0.18
  12 -12  -2    0.11    0.20
  12 -12  -2    0.18    0.57
 -12  12   2   -0.31    0.34
  11 -12  -2    1.31    0.46
 -11  12   2    0.92    0.75
 -11  12   2    0.96    0.31
 -11  12   2   -0.20    0.81
  10 -12  -2    0.24    0.19
  10 -12  -2   -0.20    0.21
  10 -12  -2   -0.60    0.90
  10 -12  -2    0.22    0.45
 -10  12   2    0.44    0.28
 -10  12   2   -0.34    0.49
   9 -12  -2    1.68    0.27
   9 -12  -2    1.53    0.22
   9 -12  -2    2.17    0.48
   9 -12  -2    3.04    0.62
  -9  12   2    1.42    0.28
  -9  12   2    1.74    0.51
  -9  12   2    1.03    0.47
   8 -12  -2    0.58    0.52
   8 -12  -2    0.93    0.20
  -8  12   2    0.19    0.44
  -8  12   2    0.44    0.59
   7 -12  -2    0.57    0.25
   7 -12  -2    0.66    0.20
   7 -12  -2    0.11    0.48
  -7  12   2    0.47    0.41
  -7  12   2    0.72    0.27
  -7  12   2    0.29    0.44
   6 -12  -2    0.24    0.28
   6 -12  -2    0.30    0.19
  -6  12   2    0.33    0.42
  -6  12   2    0.55    0.40
  -6  12   2    0.01    0.26
   5 -12  -2    0.21    0.61
   5 -12  -2    0.08    0.19
  -5  12   2    0.23    0.42
  -5  12   2    0.17    0.39
   4 -12  -2    1.07    0.25
   4 -12  -2    0.89    0.45
  -4  12   2    0.91    0.50
  -4  12   2    1.21    0.28
  -4  12   2    0.50    0.31
   3 -12  -2    0.34    0.22
   3 -12  -2    0.16    0.40
  -3  12   2    0.03    0.49
  -3  12   2    0.28    0.27
  -3  12   2    0.10    0.23
   2 -12  -2    0.17    0.23
   2 -12  -2   -0.57    0.37
  -2  12   2   -0.45    0.58
  -2  12   2   -0.27    0.39
  -2  12   2    0.37    0.24
   1 -12  -2    5.83    0.62
   1 -12  -2    5.34    0.61
   1 -12  -2    6.07    0.80
  -1  12   2    5.84    0.82
  -1  12   2    6.61    0.56
  -1  12   2    4.48    0.90
   0 -12  -2   -0.20    0.36
   0  12   2    0.50    0.20
  -1 -12  -2    6.33    0.55
  -1 -12  -2    5.99    0.87
  -1 -12  -2    5.56    0.73
   1  12   2    5.86    0.50
   1  12   2    6.04    0.52
  -2 -12  -2    0.41    0.36
  -2 -12  -2    0.62    0.24
   2  12   2    0.82    0.18
   2  12   2    0.72    0.23
  -3 -12  -2    2.49    0.41
  -3 -12  -2    2.33    0.44
   3  12   2    3.19    0.35
   3  12   2    2.77    0.34
  -4 -12  -2    0.24    0.42
  -4 -12  -2    0.26    0.22
   4  12   2    0.18    0.17
   4  12   2    0.62    0.22
  12 -13  -2    2.28    0.31
  12 -13  -2    2.40    0.73
  11 -13  -2    0.11    0.49
  11 -13  -2    0.39    0.36
 -11  13   2   -0.05    0.77
 -11  13   2    1.27    0.88
 -11  13   2    0.37    0.26
  10 -13  -2   -0.03    0.45
  10 -13  -2    0.57    0.23
 -10  13   2    0.72    0.25
 -10  13   2    0.70    0.53
 -10  13   2    0.51    0.69
   9 -13  -2    0.92    0.46
   9 -13  -2    0.60    0.23
   9 -13  -2    0.46    0.17
  -9  13   2    0.72    0.25
  -9  13   2    0.27    0.43
  -9  13   2    0.22    0.44
   8 -13  -2   -0.36    0.25
   8 -13  -2    0.04    0.16
   8 -13  -2    0.01    0.46
  -8  13   2    0.47    0.35
  -8  13   2   -0.14    0.22
  -8  13   2    0.08    0.42
   7 -13  -2    3.13    0.35
   7 -13  -2    3.20    0.36
   7 -13  -2    3.00    0.53
  -7  13   2    2.33    0.41
  -7  13   2    3.45    0.65
  -7  13   2    3.47    0.43
   6 -13  -2    0.34    0.29
  -6  13   2   -0.03    0.41
  -6  13   2    0.26    0.39
  -6  13   2    0.52    0.34
   5 -13  -2    5.26    0.68
   5 -13  -2    5.15    0.47
  -5  13   2    4.88    0.78
  -5  13   2    3.94    0.75
  -5  13   2    6.10    0.84
   4 -13  -2    0.34    0.48
   4 -13  -2    0.20    0.19
  -4  13   2    0.09    0.48
  -4  13   2   -0.08    0.36
  -4  13   2   -0.07    0.30
   3 -13  -2    1.26    0.63
   3 -13  -2    1.83    0.35
  -3  13   2    0.89    0.58
  -3  13   2    1.07    0.54
  -3  13   2    0.64    0.38
   2 -13  -2   10.01    0.79
   2 -13  -2   11.48    0.92
  -2  13   2   10.76    0.78
  -2  13   2   12.03    0.91
   1 -13  -2    3.42    0.63
   1 -13  -2    3.09    0.52
  -1  13   2    2.85    0.49
  -1  13   2    3.94    0.42
   0 -13  -2    0.13    0.33
   0 -13  -2    0.06    0.33
   0  13   2    0.17    0.23
   0  13   2    0.06    0.17
  -1 -13  -2    1.61    0.36
   1  13   2    0.81    0.24
   1  13   2    0.93    0.19
  -2 -13  -2    1.34    0.36
   2  13   2    1.42    0.24
   2  13   2    1.36    0.20
  -3 -13  -2    0.14    0.41
   3  13   2   -0.01    0.20
   3  13   2    0.21    0.18
  11 -14  -2    1.13    0.74
  10 -14  -2   -0.30    0.31
  10 -14  -2    0.53    0.73
 -10  14   2    0.18    0.55
 -10  14   2    0.88    0.81
 -10  14   2   -0.17    0.23
   9 -14  -2   -0.15    0.57
   9 -14  -2    0.02    0.15
   9 -14  -2   -0.48    0.44
  -9  14   2    0.92    0.40
  -9  14   2    0.24    0.22
  -9  14   2    0.51    0.43
   8 -14  -2   -0.28    0.44
   8 -14  -2   -0.08    0.29
   8 -14  -2    0.01    0.15
  -8  14   2   -0.25    0.22
  -8  14   2    0.27    0.34
  -8  14   2   -0.65    0.40
   7 -14  -2    0.23    0.46
   7 -14  -2   -0.15    0.33
   7 -14  -2    0.05    0.15
  -7  14   2   -0.13    0.39
  -7  14   2    0.21    0.33
  -7  14   2   -0.01    0.22
   6 -14  -2    0.86    0.18
   6 -14  -2    1.20    0.46
   6 -14  -2    0.74    0.56
  -6  14   2    0.80    0.25
  -6  14   2    0.65    0.30
  -6  14   2    1.00    0.46
   5 -14  -2    0.15    0.16
  -5  14   2    0.13    0.29
  -5  14   2    0.05    0.35
  -5  14   2    0.26    0.47
  -5  14   2    0.47    0.31
   4 -14  -2   -0.07    0.18
   4 -14  -2   -0.05    0.54
  -4  14   2   -0.16    0.29
  -4  14   2    0.44    0.29
  -4  14   2    0.26    0.52
   3 -14  -2    2.21    0.47
   3 -14  -2    2.96    0.41
  -3  14   2    3.12    0.47
  -3  14   2    3.27    0.62
   2 -14  -2    0.32    0.39
   2 -14  -2    1.22    0.24
  -2  14   2    1.48    1.11
  -2  14   2    0.36    0.43
  -2  14   2    1.04    0.23
  -2  14   2    0.56    0.39
   1 -14  -2    0.55    0.30
   1 -14  -2    0.07    0.33
  -1  14   2   -0.30    0.18
  -1  14   2    0.63    0.33
   0 -14  -2    0.85    0.42
   0 -14  -2    1.39    0.36
   0  14   2    1.00    0.19
   0  14   2    1.09    0.31
  -1 -14  -2    0.70    0.34
   1  14   2    0.68    0.17
   1  14   2    0.25    0.30
   9 -15  -2    1.03    0.53
  -9  15   2    0.92    0.24
  -9  15   2    0.52    0.52
  -9  15   2   -0.20    0.41
   8 -15  -2    0.25    0.54
   8 -15  -2    0.24    0.15
  -8  15   2    0.63    0.45
  -8  15   2   -0.44    0.34
  -8  15   2   -0.02    0.30
   7 -15  -2    0.24    0.15
   7 -15  -2    0.22    0.43
  -7  15   2    0.44    0.43
  -7  15   2    0.69    0.32
   6 -15  -2   -0.02    0.42
   6 -15  -2    0.29    0.15
  -6  15   2   -0.21    0.49
  -6  15   2    0.38    0.32
   5 -15  -2    0.67    0.42
   5 -15  -2    0.89    0.18
  -5  15   2    0.74    0.33
  -5  15   2    0.26    0.53
   4 -15  -2    1.04    0.20
   4 -15  -2    1.05    0.41
  -4  15   2    1.30    0.30
  -4  15   2    1.57    0.73
  -4  15   2    1.16    0.37
   3 -15  -2    0.03    0.20
  -3  15   2    0.30    0.22
   2 -15  -2    0.97    0.44
  -2  15   2    1.48    0.22
   1 -15  -2   -0.04    0.38
   1 -15  -2    0.17    0.40
  -1  15   2   -0.12    0.21
  -1  16  -3   -0.09    0.15
   1 -16   3    0.14    0.35
  -2  16  -3    0.36    0.17
   2 -16   3   -0.30    0.42
   2 -16   3    1.38    0.38
  -3  16  -3    1.51    0.88
  -3  16  -3    0.39    0.19
   3 -16   3    0.65    0.48
   3 -16   3    0.44    0.57
  -4  16  -3    0.73    0.21
  -4  16  -3   -0.06    0.61
  -4  16  -3    0.38    0.49
   4 -16   3    0.65    0.53
   4 -16   3    0.31    0.20
  -5  16  -3    1.45    0.35
  -5  16  -3    0.32    0.57
  -5  16  -3    0.37    0.36
   5 -16   3    0.72    0.17
  -6  16  -3    0.86    0.50
  -6  16  -3    0.78    0.33
  -6  16  -3    0.65    0.36
   6 -16   3    0.47    0.15
   6 -16   3    0.33    0.22
  -7  16  -3   -0.75    0.47
  -7  16  -3   -0.02    0.30
   7 -16   3   -0.37    0.20
   7 -16   3   -0.17    0.14
  -8  16  -3    0.15    0.31
  -8  16  -3    1.38    0.59
   8 -16   3   -0.13    0.20
   8 -16   3   -0.10    0.14
   1  15  -3    0.27    0.15
  -1 -15   3    0.43    0.37
   0  15  -3   -0.02    0.14
   0 -15   3    0.37    0.34
  -1  15  -3    0.27    0.16
   1 -15   3    0.64    0.36
   1 -15   3    1.09    0.56
  -2  15  -3   -0.26    0.81
  -2  15  -3    0.25    0.17
   2 -15   3    0.14    0.28
   2 -15   3   -0.39    0.36
  -3  15  -3    0.80    0.44
  -3  15  -3    1.13    0.21
  -3  15  -3   -0.09    0.61
   3 -15   3    0.85    0.36
   3 -15   3    0.84    0.26
  -4  15  -3    0.76    0.51
  -4  15  -3    0.94    0.34
   4 -15   3    0.96    0.40
   4 -15   3    1.31    0.74
   4 -15   3    1.17    0.24
  -5  15  -3    6.10    0.56
  -5  15  -3    4.37    0.73
  -5  15  -3    6.31    0.65
   5 -15   3    5.57    0.49
   5 -15   3    5.86    0.90
   5 -15   3    5.42    0.92
  -6  15  -3    0.45    0.46
  -6  15  -3    0.81    0.31
  -6  15  -3    1.01    0.31
   6 -15   3    1.20    0.22
  -7  15  -3    0.82    0.31
  -7  15  -3    0.98    0.30
  -7  15  -3    0.40    0.44
   7 -15   3    0.75    0.17
   7 -15   3    0.87    0.23
  -8  15  -3    3.85    0.49
  -8  15  -3    5.24    0.60
  -8  15  -3    3.72    0.81
   8 -15   3    4.47    0.38
   8 -15   3    3.75    0.45
  -9  15  -3   -0.40    0.60
  -9  15  -3   -0.23    0.31
  -9  15  -3    0.20    0.22
   9 -15   3    0.08    0.19
   9 -15   3    0.06    0.14
 -10  15  -3    0.75    0.63
  10 -15   3    0.89    0.38
  10 -15   3    1.47    0.23
  10 -15   3    1.07    0.18
  -3 -14   3   -0.31    0.26
  -3 -14   3    0.46    0.46
   2  14  -3    0.34    0.15
  -2 -14   3    0.31    0.25
  -2 -14   3   -0.04    0.38
   1  14  -3    0.16    0.16
  -1 -14   3    0.96    0.26
  -1 -14   3    0.43    0.38
   0  14  -3    0.70    0.18
   0 -14   3    0.88    0.40
   0 -14   3    0.76    0.27
  -1  14  -3    0.65    0.79
  -1  14  -3    0.20    0.16
   1 -14   3   -0.39    0.29
   1 -14   3    0.85    0.36
  -2  14  -3    1.01    0.45
  -2  14  -3    0.54    0.61
  -2  14  -3    0.88    0.19
   2 -14   3    1.26    0.29
   2 -14   3    1.01    0.37
  -3  14  -3   -0.03    0.34
  -3  14  -3   -0.17    0.18
  -3  14  -3    0.69    0.53
   3 -14   3   -0.11    0.21
   3 -14   3    0.40    0.39
  -4  14  -3    1.50    0.26
  -4  14  -3    0.99    0.52
   4 -14   3    0.96    0.39
   4 -14   3    0.84    0.30
  -5  14  -3   -0.39    0.22
  -5  14  -3   -0.52    0.29
  -5  14  -3    0.17    0.46
   5 -14   3    0.14    0.43
   5 -14   3    1.43    0.68
  -6  14  -3    0.02    0.30
  -6  14  -3    0.50    0.30
  -6  14  -3    0.28    0.45
  -6  14  -3    0.32    0.23
   6 -14   3   -1.34    1.05
   6 -14   3   -0.03    0.16
   6 -14   3    0.85    0.79
  -7  14  -3    5.08    0.60
  -7  14  -3    2.45    0.57
  -7  14  -3    3.78    0.44
   7 -14   3    3.65    0.38
   7 -14   3    4.79    0.88
  -8  14  -3    1.24    0.50
  -8  14  -3    3.00    0.56
  -8  14  -3    1.59    0.25
   8 -14   3    1.78    0.27
   8 -14   3    1.89    0.30
  -9  14  -3    0.73    0.54
  -9  14  -3    0.72    0.35
  -9  14  -3    1.01    0.22
   9 -14   3    0.84    0.17
   9 -14   3    1.17    0.22
 -10  14  -3    0.38    0.93
 -10  14  -3    1.06    0.38
 -10  14  -3    0.75    0.22
  10 -14   3    0.98    0.18
  10 -14   3    0.74    0.19
  10 -14   3    0.67    0.35
 -11  14  -3    0.12    0.22
 -11  14  -3    0.48    0.48
  11 -14   3    0.13    0.18
  11 -14   3   -0.01    0.49
   4  13  -3    0.41    0.34
  -4 -13   3   -0.19    0.26
  -4 -13   3    0.90    0.56
   3  13  -3    0.99    0.42
   3  13  -3    0.94    0.17
   3  13  -3    0.64    0.33
  -3 -13   3    1.07    0.47
  -3 -13   3    0.51    0.25
   2  13  -3    1.24    0.20
   2  13  -3    1.00    0.32
  -2 -13   3    1.58    0.40
  -2 -13   3    1.43    0.28
   1  13  -3   -0.09    0.16
  -1 -13   3    0.44    0.25
  -1 -13   3   -0.09    0.35
   0  13  -3    0.61    0.21
   0  13  -3    1.25    0.90
   0 -13   3    0.45    0.55
   0 -13   3    0.51    0.43
   0 -13   3    1.01    0.50
  -1  13  -3    1.58    0.27
  -1  13  -3    0.98    0.66
   1 -13   3    1.97    0.39
   1 -13   3    1.33    0.39
   1 -13   3    1.38    0.30
  -2  13  -3    1.82    0.43
  -2  13  -3    1.07    0.58
  -2  13  -3    2.32    0.31
   2 -13   3    2.17    0.33
   2 -13   3    1.46    0.45
   2 -13   3    1.84    0.31
  -3  13  -3    3.71    0.71
  -3  13  -3    3.72    0.76
  -3  13  -3    5.23    0.53
   3 -13   3    4.42    0.55
   3 -13   3    4.63    0.77
  -4  13  -3    0.66    0.29
  -4  13  -3    0.81    0.36
  -4  13  -3    0.82    0.47
   4 -13   3    0.97    0.24
   4 -13   3    0.35    0.40
  -5  13  -3    8.85    0.86
  -5  13  -3    9.31    0.76
  -5  13  -3    8.42    0.89
  -5  13  -3    8.53    0.69
   5 -13   3    8.00    0.95
   5 -13   3    9.34    0.70
  -6  13  -3    0.19    0.24
  -6  13  -3    0.26    0.35
  -6  13  -3    0.34    0.44
  -6  13  -3   -0.10    0.29
   6 -13   3    0.12    0.68
   6 -13   3    0.14    0.20
   6 -13   3    0.23    0.55
  -7  13  -3   -0.05    0.22
  -7  13  -3    0.28    0.42
  -7  13  -3    0.04    0.32
   7 -13   3    0.08    0.17
  -8  13  -3    1.17    0.49
  -8  13  -3    1.42    0.28
   8 -13   3    2.19    0.32
   8 -13   3    1.31    0.79
   8 -13   3    1.97    0.36
  -9  13  -3    1.61    0.55
  -9  13  -3    2.21    0.39
  -9  13  -3    1.73    0.38
   9 -13   3    1.92    0.31
   9 -13   3    1.27    0.24
 -10  13  -3    8.61    0.84
 -10  13  -3    6.68    1.07
 -10  13  -3    8.57    0.63
  10 -13   3    7.67    0.77
  10 -13   3    8.12    0.58
  10 -13   3    8.70    0.63
 -11  13  -3    0.10    0.22
 -11  13  -3    0.71    0.49
  11 -13   3   -0.20    0.18
  11 -13   3   -0.61    0.32
 -12  13  -3   -0.03    0.77
 -12  13  -3    0.41    0.24
  12 -13   3    0.90    0.34
  12 -13   3    0.15    0.18
   5  12  -3    0.14    0.22
  -5 -12   3    0.57    0.27
  -5 -12   3    1.35    0.66
   4  12  -3    2.43    0.39
   4  12  -3    1.90    0.48
   4  12  -3    2.35    0.32
  -4 -12   3    1.60    0.30
  -4 -12   3    2.14    0.54
   3  12  -3    3.79    0.36
   3  12  -3    2.85    0.43
  -3 -12   3    3.39    0.53
  -3 -12   3    3.80    0.49
   2  12  -3    0.02    0.17
   2  12  -3   -0.37    0.23
  -2 -12   3   -0.53    0.26
   1  12  -3    1.42    1.02
   1  12  -3   -0.11    0.26
   1  12  -3    0.08    0.19
  -1 -12   3    0.07    0.41
  -1 -12   3   -0.19    0.28
   0  12  -3    7.39    0.58
   0  12  -3    6.14    0.75
   0  12  -3    4.91    1.02
   0  12  -3    6.31    0.82
   0 -12   3    7.00    0.86
   0 -12   3    6.41    0.85
   0 -12   3    7.08    0.66
  -1  12  -3   -0.04    0.20
  -1  12  -3    0.09    1.02
  -1  12  -3    1.05    0.42
   1 -12   3    0.19    0.28
   1 -12   3    0.63    0.39
   1 -12   3    0.31    0.30
  -2  12  -3   12.63    1.01
  -2  12  -3   12.91    0.87
  -2  12  -3   11.14    1.14
   2 -12   3   12.46    1.02
   2 -12   3   12.67    0.92
   2 -12   3   11.97    0.88
  -3  12  -3    5.13    0.54
  -3  12  -3    3.62    0.51
  -3  12  -3    4.82    0.75
  -3  12  -3    4.73    0.69
   3 -12   3    3.26    0.56
   3 -12   3    4.41    0.74
   3 -12   3    4.23    0.52
  -4  12  -3    5.24    0.79
  -4  12  -3    6.96    0.61
  -4  12  -3    6.22    0.57
  -4  12  -3    5.06    0.71
   4 -12   3    4.79    0.77
   4 -12   3    6.54    0.58
  -5  12  -3    7.60    0.65
  -5  12  -3    6.65    0.72
  -5  12  -3    8.22    0.78
  -5  12  -3    7.72    0.85
   5 -12   3    7.14    0.63
   5 -12   3    8.69    0.91
  -6  12  -3   -0.29    0.35
  -6  12  -3    0.26    0.35
  -6  12  -3    0.37    0.24
   6 -12   3    0.18    0.20
   6 -12   3   -0.13    0.54
   6 -12   3    1.07    0.67
  -7  12  -3   10.50    0.95
  -7  12  -3   11.07    0.80
  -7  12  -3    8.55    0.95
   7 -12   3   11.24    0.76
   7 -12   3   10.64    1.57
  -8  12  -3    9.05    0.73
  -8  12  -3    7.20    0.91
  -8  12  -3    9.19    0.89
   8 -12   3    9.34    1.52
   8 -12   3    9.44    0.73
   8 -12   3    9.24    0.66
  -9  12  -3    2.83    0.74
  -9  12  -3    2.98    0.65
  -9  12  -3    2.88    0.50
   9 -12   3    1.51    0.80
   9 -12   3    4.09    0.63
   9 -12   3    3.12    0.46
 -10  12  -3    2.67    0.44
 -10  12  -3    2.15    0.83
  10 -12   3    2.01    0.33
  10 -12   3    2.74    0.39
  10 -12   3    2.54    0.43
 -11  12  -3    0.24    0.24
 -11  12  -3    1.10    0.53
  11 -12   3    0.09    0.17
  11 -12   3    0.03    0.33
  11 -12   3    0.15    0.20
 -12  12  -3    0.59    0.82
 -12  12  -3    2.68    0.45
  12 -12   3    2.27    0.38
  12 -12   3    3.13    0.37
   7  11  -3    0.66    0.22
   6  11  -3    0.08    0.31
   6  11  -3   -0.01    0.19
  -6 -11   3    0.48    1.11
   5  11  -3    0.53    0.32
   5  11  -3    0.59    0.19
   5  11  -3    0.82    0.19
   5  11  -3   -0.42    0.55
  -5 -11   3    0.55    0.28
  -5 -11   3   -0.44    0.63
   4  11  -3    0.80    0.21
   4  11  -3    0.77    0.34
   4  11  -3    0.63    0.17
  -4 -11   3    0.55    0.28
  -4 -11   3    1.96    0.52
   3  11  -3    0.07    0.20
   3  11  -3    0.77    1.05
   3  11  -3    0.13    0.36
   3  11  -3    0.15    0.18
  -3 -11   3    0.49    0.50
  -3 -11   3    0.29    0.30
   2  11  -3    0.15    0.23
   2  11  -3   -0.50    0.94
   2  11  -3    0.09    0.37
   2  11  -3    0.14    0.18
  -2 -11   3   -0.28    0.29
  -2 -11   3    0.40    0.48
   1  11  -3   19.77    1.28
   1  11  -3   17.12    1.68
   1  11  -3   20.08    1.88
   1  11  -3   20.58    1.43
   1  11  -3   21.40    1.27
  -1 -11   3   21.54    1.49
  -1 -11   3   19.32    1.30
   0  11  -3   18.91    1.29
   0  11  -3   17.39    1.46
   0  11  -3   16.98    1.62
   0  11  -3   16.14    1.07
   0  11  -3   14.47    1.15
   0 -11   3   17.03    1.11
   0 -11   3   14.70    1.26
   0 -11   3   16.89    1.27
  -1  11  -3    0.60    0.22
  -1  11  -3    0.38    0.38
  -1  11  -3   -0.20    0.49
   1 -11   3    0.47    0.27
   1 -11   3    0.29    0.38
   1 -11   3    0.65    0.30
  -2  11  -3   -0.02    0.20
  -2  11  -3   -0.17    0.32
  -2  11  -3    0.24    0.33
  -2  11  -3   -0.47    0.43
   2 -11   3    0.15    0.27
   2 -11   3   -0.16    0.36
   2 -11   3    0.21    0.25
  -3  11  -3   41.84    2.44
  -3  11  -3   42.03    2.53
  -3  11  -3   41.73    2.67
  -3  11  -3   42.38    2.48
   3 -11   3   42.20    2.49
   3 -11   3   39.71    2.44
   3 -11   3   40.58    2.55
  -4  11  -3   16.56    1.15
  -4  11  -3   15.40    1.09
  -4  11  -3   15.96    1.29
  -4  11  -3   15.55    1.04
   4 -11   3   15.78    1.19
   4 -11   3   15.80    1.06
  -5  11  -3    9.56    0.86
  -5  11  -3   10.33    0.88
  -5  11  -3   10.00    0.75
  -5  11  -3    9.99    0.98
   5 -11   3   10.07    0.74
   5 -11   3   10.01    1.00
  -6  11  -3    3.39    0.71
  -6  11  -3    2.98    0.44
  -6  11  -3    4.05    0.48
  -6  11  -3    3.74    0.63
   6 -11   3    3.81    0.75
   6 -11   3    3.92    0.44
   6 -11   3    3.52    0.62
  -7  11  -3    0.67    0.25
  -7  11  -3    0.23    0.44
  -7  11  -3    1.24    0.37
   7 -11   3    1.45    0.69
   7 -11   3    0.41    0.20
  -8  11  -3    1.20    0.51
  -8  11  -3    0.41    0.28
  -8  11  -3    1.34    0.42
   8 -11   3    0.92    0.22
   8 -11   3    0.75    0.27
   8 -11   3    0.94    0.70
  -9  11  -3    0.09    0.40
  -9  11  -3    0.05    0.56
  -9  11  -3    0.05    0.27
   9 -11   3    0.22    0.22
   9 -11   3    0.20    0.18
   9 -11   3    0.79    0.71
 -10  11  -3    3.22    0.95
 -10  11  -3    4.44    0.57
 -10  11  -3    4.48    0.88
  10 -11   3    2.86    0.96
  10 -11   3    4.82    0.68
 -11  11  -3    1.08    0.28
 -11  11  -3    0.72    0.58
  11 -11   3    1.10    0.22
  11 -11   3    0.52    0.33
  11 -11   3    0.91    0.18
 -12  11  -3   -0.39    0.29
 -12  11  -3   -0.88    1.44
  12 -11   3    0.15    0.31
  12 -11   3    0.09    0.18
 -13  11  -3    0.37    0.45
  13 -11   3   -0.11    0.19
   7  10  -3    0.19    0.18
   7  10  -3    0.43    0.33
  -7 -10   3    0.14    0.31
   6  10  -3    0.01    0.18
   6  10  -3    0.72    0.34
  -6 -10   3    0.51    0.33
  -6 -10   3   -1.00    0.80
   5  10  -3    0.27    0.17
   5  10  -3   -0.47    0.51
   5  10  -3    0.23    0.41
  -5 -10   3    0.14    0.52
  -5 -10   3    0.02    0.64
   4  10  -3    0.68    0.40
   4  10  -3    1.22    0.22
   4  10  -3    1.25    0.25
   4  10  -3    1.47    0.94
  -4 -10   3    0.42    0.36
  -4 -10   3    0.18    0.62
   3  10  -3    3.16    0.80
   3  10  -3    2.77    0.40
   3  10  -3    2.94    0.44
  -3 -10   3    3.80    0.63
  -3 -10   3    4.02    0.64
   2  10  -3    3.17    0.69
   2  10  -3    3.32    0.48
   2  10  -3    3.52    1.02
   2  10  -3    2.79    0.48
   2  10  -3    3.06    0.41
  -2 -10   3    3.33    0.57
  -2 -10   3    3.54    0.59
   1  10  -3    7.92    0.78
   1  10  -3    5.61    0.65
   1  10  -3    6.66    1.01
   1  10  -3    5.83    0.53
   1  10  -3    6.97    0.97
   1  10  -3    5.62    1.15
  -1 -10   3    5.71    0.90
  -1 -10   3    6.19    0.64
   0  10  -3    0.85    0.21
   0  10  -3    1.12    0.47
   0  10  -3    1.44    0.38
   0  10  -3    1.62    0.52
   0  10  -3    1.06    0.37
   0  10  -3    1.31    0.53
   0 -10   3    1.30    0.28
   0 -10   3    1.43    0.42
   0 -10   3    0.95    0.41
  -1  10  -3    0.19    0.20
  -1  10  -3   -0.09    0.50
  -1  10  -3    0.22    0.43
   1 -10   3    0.01    0.38
   1 -10   3    0.99    0.90
   1 -10   3    0.52    0.31
   1 -10   3    0.49    0.25
  -2  10  -3   60.80    3.52
  -2  10  -3   61.30    3.61
  -2  10  -3   63.56    3.55
  -2  10  -3   64.86    3.73
   2 -10   3   60.81    3.57
   2 -10   3   59.30    3.55
   2 -10   3   54.63    3.90
  -3  10  -3    5.62    0.72
  -3  10  -3    6.73    0.77
  -3  10  -3    5.20    0.59
  -3  10  -3    6.73    0.55
  -3  10  -3    5.05    1.00
   3 -10   3    6.40    0.74
   3 -10   3    5.48    0.58
   3 -10   3    6.13    0.61
  -4  10  -3    9.54    0.92
  -4  10  -3    8.94    1.59
  -4  10  -3   10.75    0.82
   4 -10   3    8.55    0.83
   4 -10   3    8.70    0.91
   4 -10   3   10.13    0.74
  -5  10  -3    5.81    0.66
  -5  10  -3    6.18    0.76
  -5  10  -3    5.13    0.55
  -5  10  -3    5.45    0.53
  -5  10  -3    5.30    1.06
   5 -10   3    6.08    1.11
   5 -10   3    5.59    0.51
  -6  10  -3    7.88    0.63
  -6  10  -3    6.05    1.22
  -6  10  -3    6.91    0.85
  -6  10  -3    7.00    0.76
   6 -10   3    7.86    0.59
  -7  10  -3   14.72    1.22
  -7  10  -3   15.12    1.13
  -7  10  -3   15.07    1.01
   7 -10   3   13.51    1.57
   7 -10   3   14.69    0.96
  -8  10  -3    4.57    0.72
  -8  10  -3    3.65    0.52
  -8  10  -3    3.07    0.60
   8 -10   3    2.50    0.34
   8 -10   3    3.16    0.71
   8 -10   3    2.58    0.38
  -9  10  -3    0.03    0.42
  -9  10  -3    0.97    0.31
   9 -10   3   -0.12    0.21
   9 -10   3    0.41    0.72
   9 -10   3    0.48    0.19
 -10  10  -3   -0.04    0.46
 -10  10  -3    0.04    0.31
  10 -10   3   -0.04    0.17
  10 -10   3    0.44    0.38
  10 -10   3   -0.01    0.20
 -11  10  -3    1.34    0.67
 -11  10  -3    1.17    0.32
  11 -10   3    1.21    0.32
  11 -10   3    0.99    0.20
  11 -10   3    1.25    0.22
 -12  10  -3    1.50    0.36
 -12  10  -3    0.01    0.98
  12 -10   3    1.48    0.24
  12 -10   3    1.57    0.36
 -13  10  -3    1.15    0.37
  13 -10   3    0.13    0.29
  13 -10   3   -0.06    0.19
   8   9  -3   -0.15    0.16
   8   9  -3   -0.16    0.31
  -8  -9   3   -0.40    0.37
   7   9  -3    3.18    0.57
   7   9  -3    2.10    0.33
  -7  -9   3    1.54    0.43
   6   9  -3    2.03    0.34
   6   9  -3    1.09    0.69
   6   9  -3    2.03    0.61
   6   9  -3    2.70    1.33
  -6  -9   3    2.11    0.88
  -6  -9   3    2.23    0.43
   5   9  -3    1.21    0.26
   5   9  -3    0.83    0.53
   5   9  -3    1.13    0.42
   5   9  -3    1.97    0.32
   5   9  -3   -0.03    0.85
  -5  -9   3    0.87    0.76
  -5  -9   3    0.85    0.44
   4   9  -3    5.63    0.48
   4   9  -3    5.79    0.81
   4   9  -3    5.95    0.53
  -4  -9   3    6.16    1.19
  -4  -9   3    4.78    0.75
   3   9  -3    0.17    0.21
   3   9  -3    0.05    0.18
   3   9  -3    0.20    0.35
   3   9  -3   -0.28    0.49
  -3  -9   3    0.19    0.36
  -3  -9   3    0.40    0.56
   2   9  -3   -0.30    0.33
   2   9  -3   -0.10    0.44
   2   9  -3    0.08    0.25
   2   9  -3   -0.24    0.16
   2   9  -3   -0.25    0.73
  -2  -9   3    0.14    0.30
  -2  -9   3   -0.53    0.49
   1   9  -3   20.38    1.41
   1   9  -3   17.66    1.53
   1   9  -3   20.13    1.29
   1   9  -3   16.88    1.49
   1   9  -3   22.09    1.26
   1   9  -3   20.07    1.46
  -1  -9   3   20.07    1.45
  -1  -9   3   19.39    1.29
   0   9  -3   14.12    1.10
   0   9  -3   15.44    1.18
   0   9  -3   14.45    1.08
   0   9  -3   13.43    1.04
   0   9  -3   11.92    0.90
   0  -9   3   11.83    1.14
   0  -9   3   15.57    1.16
   0  -9   3   13.80    0.96
  -1   9  -3   31.91    2.00
  -1   9  -3   30.40    1.82
  -1   9  -3   29.92    1.90
  -1   9  -3   30.25    1.84
   1  -9   3   29.91    1.94
   1  -9   3   30.02    1.82
   1  -9   3   29.52    1.89
  -2   9  -3    1.27    0.54
  -2   9  -3    1.81    0.39
  -2   9  -3    1.56    0.28
  -2   9  -3    1.49    0.35
  -2   9  -3    1.56    0.40
  -2   9  -3    1.41    0.26
   2  -9   3    0.50    0.51
   2  -9   3    2.03    0.39
   2  -9   3    1.30    0.28
   2  -9   3    1.18    0.28
  -3   9  -3   23.35    1.76
  -3   9  -3   22.99    1.42
  -3   9  -3   22.27    1.47
  -3   9  -3   22.73    1.56
  -3   9  -3   22.16    1.38
   3  -9   3   22.57    1.58
   3  -9   3   23.82    1.42
   3  -9   3   20.43    1.50
   3  -9   3   22.70    1.41
  -4   9  -3   10.01    1.17
  -4   9  -3    9.93    0.81
  -4   9  -3    9.49    0.85
  -4   9  -3    9.84    0.69
  -4   9  -3    9.21    0.81
   4  -9   3    8.58    0.69
   4  -9   3    9.83    0.90
   4  -9   3    7.22    0.80
  -5   9  -3    0.16    0.33
  -5   9  -3    0.61    0.24
  -5   9  -3    0.38    0.37
  -5   9  -3   -0.23    0.56
  -5   9  -3    0.27    0.31
   5  -9   3   -0.07    0.44
   5  -9   3    0.46    0.18
  -6   9  -3    1.06    0.40
  -6   9  -3    0.97    0.37
  -6   9  -3    0.98    0.26
  -6   9  -3    0.58    0.72
   6  -9   3    0.83    0.70
   6  -9   3    0.84    0.20
   6  -9   3    0.93    0.61
  -7   9  -3    1.66    0.32
  -7   9  -3    1.83    0.46
  -7   9  -3    1.14    1.04
  -7   9  -3    2.26    0.43
   7  -9   3    2.02    0.76
   7  -9   3    1.57    0.67
   7  -9   3    2.32    0.34
  -8   9  -3    8.52    0.93
  -8   9  -3    8.13    0.77
  -8   9  -3    9.77    1.04
   8  -9   3    9.04    0.75
   8  -9   3    8.96    1.12
   8  -9   3   10.04    0.68
   8  -9   3   11.58    1.42
  -9   9  -3    1.04    0.72
  -9   9  -3    0.13    0.31
  -9   9  -3    0.13    0.44
   9  -9   3    0.33    0.69
   9  -9   3    0.17    0.17
   9  -9   3   -0.21    0.21
 -10   9  -3   -0.03    0.59
 -10   9  -3    0.51    0.36
  10  -9   3    0.99    0.25
  10  -9   3    0.33    0.36
  10  -9   3    0.64    0.20
  10  -9   3    1.58    0.78
 -11   9  -3    5.04    0.77
 -11   9  -3    6.20    0.87
  11  -9   3    9.11    1.80
  11  -9   3    5.67    0.75
  11  -9   3    6.82    1.17
 -12   9  -3    0.33    0.39
  12  -9   3   -0.09    0.30
  12  -9   3    0.05    0.22
 -13   9  -3   -0.44    0.42
  13  -9   3   -0.07    0.19
  13  -9   3   -0.21    0.27
   9   8  -3    0.28    0.30
  -9  -8   3    0.42    0.46
   8   8  -3    0.52    0.20
   8   8  -3    0.22    0.35
  -8  -8   3    1.18    0.50
   7   8  -3    0.70    0.21
   7   8  -3   -0.91    1.66
   7   8  -3    0.67    0.50
  -7  -8   3    1.00    0.49
   6   8  -3    2.44    0.38
   6   8  -3    3.06    0.61
   6   8  -3    2.72    0.91
  -6  -8   3    2.72    0.58
  -6  -8   3    4.44    0.97
   5   8  -3    3.92    0.79
   5   8  -3    3.49    0.54
   5   8  -3    4.37    0.46
   5   8  -3    4.80    0.41
  -5  -8   3    3.66    0.86
  -5  -8   3    3.40    0.57
   4   8  -3    0.73    0.25
   4   8  -3    1.36    0.50
   4   8  -3    0.98    0.38
   4   8  -3    1.19    0.22
  -4  -8   3    0.65    0.68
  -4  -8   3    0.99    0.46
   3   8  -3    5.01    1.20
   3   8  -3    4.30    0.75
   3   8  -3    4.41    0.44
   3   8  -3    4.26    0.69
  -3  -8   3    4.69    0.81
   2   8  -3    6.75    1.06
   2   8  -3    9.69    0.81
   2   8  -3    9.17    0.62
   2   8  -3    9.51    0.70
   2   8  -3    6.99    0.82
  -2  -8   3    7.54    1.07
  -2  -8   3    7.40    0.82
   1   8  -3   14.19    1.01
   1   8  -3   15.50    1.11
   1   8  -3   19.23    1.31
   1   8  -3   15.95    1.32
   1   8  -3   17.34    1.18
   1   8  -3   14.74    1.13
  -1  -8   3   16.45    1.31
  -1  -8   3   16.42    1.12
   0   8  -3   54.93    3.21
   0   8  -3   53.93    3.29
   0   8  -3   54.69    3.72
   0   8  -3   58.34    3.36
   0   8  -3   54.30    3.30
   0  -8   3   55.25    3.23
   0  -8   3   56.80    3.33
  -1   8  -3   15.67    0.90
  -1   8  -3   13.15    1.03
  -1   8  -3   11.13    1.08
  -1   8  -3   14.51    1.06
  -1   8  -3   14.78    0.94
   1  -8   3   10.77    1.08
   1  -8   3   12.56    0.94
  -2   8  -3   14.23    0.95
  -2   8  -3   13.89    0.96
  -2   8  -3   14.68    1.19
  -2   8  -3   14.22    1.06
  -2   8  -3   15.89    1.11
  -2   8  -3   13.25    0.96
   2  -8   3   14.39    1.11
   2  -8   3   15.31    1.06
   2  -8   3   14.24    0.99
  -3   8  -3   19.74    1.45
  -3   8  -3   24.81    1.61
  -3   8  -3   21.34    1.37
  -3   8  -3   23.90    1.61
   3  -8   3   22.84    1.41
   3  -8   3   23.57    1.39
   3  -8   3   24.09    1.45
   3  -8   3   19.04    1.49
  -4   8  -3    0.03    0.40
  -4   8  -3    0.41    0.32
  -4   8  -3    0.12    0.22
  -4   8  -3    0.15    0.31
   4  -8   3    0.34    0.18
   4  -8   3    0.04    0.40
  -5   8  -3    0.34    0.33
  -5   8  -3    0.36    0.33
  -5   8  -3    0.36    0.23
  -5   8  -3    0.36    0.48
   5  -8   3    0.23    0.15
   5  -8   3   -0.56    0.51
  -6   8  -3   26.92    1.75
  -6   8  -3   28.21    1.72
  -6   8  -3   25.62    2.00
  -6   8  -3   26.84    1.64
   6  -8   3   26.06    2.25
   6  -8   3   24.54    1.59
  -7   8  -3   44.21    2.77
  -7   8  -3   43.95    2.63
  -7   8  -3   45.55    3.12
  -7   8  -3   44.59    2.70
   7  -8   3   45.04    2.60
   7  -8   3   42.65    2.94
  -8   8  -3    0.17    0.45
  -8   8  -3    0.18    0.31
  -8   8  -3   -0.15    0.54
   8  -8   3   -0.01    0.17
   8  -8   3    0.15    0.22
   8  -8   3    0.58    0.54
  -9   8  -3   16.40    1.31
  -9   8  -3   14.84    1.15
   9  -8   3   16.14    1.73
   9  -8   3   15.49    1.06
   9  -8   3   15.98    1.01
 -10   8  -3    7.43    1.27
 -10   8  -3    6.24    0.82
  10  -8   3    6.91    0.77
  10  -8   3    6.57    0.62
  10  -8   3    5.67    0.51
  10  -8   3    6.54    0.88
 -11   8  -3   -1.39    1.27
 -11   8  -3    0.76    0.70
  11  -8   3    0.45    0.23
  11  -8   3    0.45    0.32
 -12   8  -3    2.12    0.49
  12  -8   3    2.53    0.39
  12  -8   3    4.03    1.85
  12  -8   3    3.27    0.48
 -13   8  -3    0.38    0.50
  13  -8   3    0.53    0.30
  13  -8   3    0.16    0.22
 -14   8  -3   -0.19    0.61
  14  -8   3    0.99    0.29
  14  -8   3    0.83    0.24
  10   7  -3   -0.13    0.30
 -10  -7   3    0.53    0.64
   9   7  -3   -0.23    0.32
   9   7  -3    0.15    0.16
  -9  -7   3   -0.86    0.60
   8   7  -3   -0.03    0.36
   8   7  -3    0.26    0.19
  -8  -7   3   -0.05    0.66
   7   7  -3   -0.13    0.39
   7   7  -3    0.27    0.21
   7   7  -3    2.39    0.96
  -7  -7   3   -0.28    0.65
   6   7  -3   23.26    2.07
   6   7  -3   21.77    1.29
   6   7  -3   20.13    1.24
   6   7  -3   20.00    1.56
   6   7  -3   20.25    1.43
  -6  -7   3   17.55    1.60
   5   7  -3    0.35    0.35
   5   7  -3    0.76    0.22
   5   7  -3    0.42    0.20
   5   7  -3    1.09    0.48
  -5  -7   3   -0.44    0.89
  -5  -7   3    0.85    0.51
   4   7  -3    6.66    0.78
   4   7  -3    7.37    0.82
   4   7  -3    6.77    0.63
   4   7  -3    5.69    0.50
  -4  -7   3    4.85    0.89
  -4  -7   3    4.90    0.83
   3   7  -3    8.20    0.90
   3   7  -3    9.21    1.41
   3   7  -3   10.38    0.83
   3   7  -3   10.54    0.67
   3   7  -3   10.40    0.73
  -3  -7   3    7.37    1.05
  -3  -7   3    6.80    1.24
   2   7  -3    0.79    0.56
   2   7  -3    2.11    0.26
   2   7  -3    1.26    0.38
   2   7  -3    2.85    0.35
   2   7  -3    1.63    0.34
  -2  -7   3    1.76    0.46
  -2  -7   3    0.87    0.62
   1   7  -3  250.51   14.70
   1   7  -3  264.97   14.72
   1   7  -3  268.89   14.79
   1   7  -3  251.23   14.65
   0   7  -3   55.72    3.40
   0   7  -3   61.09    3.50
  -1   7  -3   17.02    1.23
  -1   7  -3   19.51    1.29
  -1   7  -3   16.60    1.10
  -2   7  -3   31.63    1.98
  -2   7  -3   33.39    2.14
  -2   7  -3   36.03    2.12
   2  -7   3   34.09    2.04
  -3   7  -3   18.09    1.28
  -3   7  -3   17.78    1.25
   3  -7   3   18.26    1.15
  -4   7  -3    2.20    0.40
  -4   7  -3    1.15    0.35
   4  -7   3    1.87    0.27
  -5   7  -3   18.72    1.37
  -5   7  -3   18.02    1.27
  -5   7  -3   18.93    1.29
   5  -7   3   17.47    1.13
  -6   7  -3   63.48    3.69
  -6   7  -3   59.88    3.55
  -6   7  -3   59.76    3.58
  -6   7  -3   58.32    3.49
   6  -7   3   57.77    3.45
  -7   7  -3    9.50    0.98
  -7   7  -3    8.72    0.85
  -7   7  -3    9.55    0.97
   7  -7   3   10.35    0.67
   7  -7   3    8.84    1.52
  -8   7  -3    8.87    1.17
  -8   7  -3   10.28    1.08
  -8   7  -3    9.28    0.91
   8  -7   3   12.68    1.54
   8  -7   3    9.36    0.77
   8  -7   3   11.20    1.30
  -9   7  -3   43.68    2.70
  -9   7  -3   41.61    2.81
   9  -7   3   45.37    2.72
   9  -7   3   44.03    3.02
   9  -7   3   45.97    2.65
   9  -7   3   46.24    2.60
 -10   7  -3    3.19    0.52
 -10   7  -3    3.11    0.79
  10  -7   3    2.59    0.39
  10  -7   3    4.26    0.72
  10  -7   3    3.29    0.74
  10  -7   3    3.79    0.54
 -11   7  -3    4.97    0.60
  11  -7   3    5.14    0.76
  11  -7   3    3.79    0.88
  11  -7   3    5.02    0.56
 -12   7  -3    1.53    0.53
  12  -7   3    0.80    0.24
  12  -7   3    1.52    0.90
  12  -7   3    1.41    0.34
 -13   7  -3    2.30    0.57
  13  -7   3    0.83    0.31
  13  -7   3    0.86    0.25
 -14   7  -3    2.26    0.79
  14  -7   3    0.56    0.25
  14  -7   3   -0.25    0.48
  11   6  -3    0.18    0.18
  10   6  -3    0.17    0.17
  10   6  -3   -0.22    0.34
   9   6  -3    0.57    0.34
   9   6  -3    0.30    0.18
   8   6  -3    0.79    0.23
   8   6  -3    0.67    0.40
   8   6  -3    2.77    1.10
   7   6  -3    4.17    0.76
   7   6  -3    5.48    0.86
   7   6  -3    5.65    0.80
   7   6  -3    5.03    0.50
   6   6  -3    2.99    0.68
   6   6  -3    3.63    0.43
   6   6  -3    2.82    0.59
   6   6  -3    2.22    0.49
   6   6  -3    3.54    0.41
   5   6  -3   20.90    1.54
   5   6  -3   23.02    1.42
   5   6  -3   22.72    1.53
   5   6  -3   21.44    1.34
   4   6  -3    0.36    0.20
   4   6  -3    0.22    0.30
   4   6  -3    0.40    0.19
   3   6  -3   25.53    1.87
   3   6  -3   22.97    1.44
   3   6  -3   24.07    1.48
   3   6  -3   24.15    1.58
   3   6  -3   23.35    1.53
   2   6  -3  127.14    7.42
   2   6  -3  131.64    7.50
   1   6  -3    1.26    0.43
   0   6  -3    9.16    0.62
   0   6  -3    8.19    0.77
  -1   6  -3  137.98    8.07
  -1   6  -3  148.20    8.19
  -1   6  -3  140.44    8.17
  -2   6  -3   45.43    2.57
  -2   6  -3   39.28    2.56
  -2   6  -3   41.92    2.44
   2  -6   3   42.96    2.49
  -3   6  -3    3.24    0.46
  -3   6  -3    2.79    0.52
   3  -6   3    3.20    0.34
  -4   6  -3   12.91    0.91
  -4   6  -3   10.11    0.88
   4  -6   3   11.15    0.74
  -5   6  -3   94.10    5.59
  -5   6  -3   98.49    5.63
  -6   6  -3    0.88    0.41
  -6   6  -3   -0.04    0.36
   6  -6   3    0.42    0.18
  -7   6  -3    3.56    0.64
  -7   6  -3    5.53    0.82
  -7   6  -3    2.93    0.63
   7  -6   3    3.87    0.83
   7  -6   3    3.55    0.53
   7  -6   3    3.79    0.41
  -8   6  -3   32.92    2.18
  -8   6  -3   33.25    2.27
   8  -6   3   36.69    2.11
   8  -6   3   35.45    2.05
   8  -6   3   37.69    2.27
   8  -6   3   33.54    2.21
   8  -6   3   33.19    2.54
  -9   6  -3    2.63    0.67
  -9   6  -3    2.60    0.53
   9  -6   3    3.36    0.49
   9  -6   3    3.20    0.38
   9  -6   3    2.16    0.41
   9  -6   3    2.18    0.71
 -10   6  -3    6.96    0.74
  10  -6   3    8.15    0.81
  10  -6   3    5.77    0.89
  10  -6   3    7.45    0.69
  10  -6   3    7.84    0.57
 -11   6  -3    5.41    0.66
  11  -6   3    6.17    0.75
  11  -6   3    4.58    0.60
  11  -6   3    4.71    0.86
 -12   6  -3    5.96    1.08
  12  -6   3    6.83    0.97
  12  -6   3    8.08    0.65
  12  -6   3    7.83    0.76
 -13   6  -3    1.77    0.66
  13  -6   3    0.93    0.25
  14  -6   3    0.51    0.28
  14  -6   3    0.51    0.35
  11   5  -3   -0.03    0.33
  11   5  -3    0.31    0.18
  10   5  -3    0.01    0.33
  10   5  -3   -0.09    0.18
   9   5  -3    0.72    1.35
   9   5  -3    0.83    0.22
   9   5  -3    1.39    0.43
   8   5  -3   11.06    0.80
   8   5  -3   11.50    1.07
   8   5  -3   10.66    1.52
   7   5  -3   14.81    0.95
   7   5  -3   13.44    1.41
   7   5  -3   14.90    1.31
   7   5  -3   13.33    1.17
   6   5  -3   47.42    2.81
   6   5  -3   46.43    2.70
   6   5  -3   44.79    2.87
   6   5  -3   45.16    2.86
   5   5  -3    0.46    0.34
   5   5  -3    0.83    0.24
   5   5  -3    0.87    0.31
   5   5  -3    0.31    0.18
   5   5  -3    0.96    0.35
   4   5  -3    9.26    0.73
   4   5  -3   11.52    0.75
   4   5  -3   10.39    0.97
   4   5  -3   11.70    0.82
   3   5  -3    4.25    0.87
   3   5  -3    5.19    0.53
   2   5  -3   30.00    1.71
   2   5  -3   26.04    1.84
   1   5  -3  152.42    8.67
   0   5  -3   12.87    0.81
  -1   5  -3   30.00    1.78
  -1   5  -3   31.31    1.88
  -2   5  -3    2.64    0.36
  -2   5  -3    2.61    0.24
   2  -5   3    2.88    0.29
  -3   5  -3   18.33    1.27
   3  -5   3   21.04    1.20
  -4   5  -3   15.66    1.10
  -4   5  -3   17.16    1.16
   4  -5   3   16.27    0.99
  -5   5  -3   16.79    1.23
  -5   5  -3   17.53    1.17
  -6   5  -3   55.08    3.58
  -6   5  -3   61.94    3.57
   6  -5   3   62.22    3.47
   7  -5   3    4.55    0.84
   7  -5   3    4.30    0.44
   7  -5   3    4.78    0.57
   7  -5   3    5.74    0.86
  -8   5  -3    4.99    0.76
   8  -5   3    4.32    0.67
   8  -5   3    4.27    0.78
   8  -5   3    4.18    0.74
   8  -5   3    4.80    0.54
   8  -5   3    5.46    0.46
   8  -5   3    5.56    0.80
   9  -5   3    5.43    0.73
   9  -5   3    6.41    0.53
   9  -5   3    6.55    0.64
 -10   5  -3    1.91    0.64
  10  -5   3    1.65    0.41
  10  -5   3    1.64    0.69
 -11   5  -3   14.92    1.47
  11  -5   3   18.52    1.17
  11  -5   3   14.81    1.87
  11  -5   3   19.01    1.33
 -12   5  -3    1.26    0.65
  12  -5   3    0.81    0.25
  12  -5   3    0.20    0.34
 -13   5  -3    0.46    0.80
  13  -5   3    1.68    0.34
  13  -5   3    1.87    0.29
  12   4  -3    0.90    0.21
  12   4  -3    0.59    0.34
  11   4  -3    0.40    0.21
  11   4  -3    0.42    0.34
  10   4  -3    0.41    0.19
  10   4  -3    0.22    0.37
   9   4  -3   12.32    1.95
   9   4  -3   13.86    0.97
   9   4  -3   15.81    1.21
   8   4  -3    0.74    0.25
   8   4  -3   -0.64    0.61
   8   4  -3    0.59    0.31
   8   4  -3    0.24    0.41
   7   4  -3   14.24    1.18
   7   4  -3   16.52    1.07
   7   4  -3   17.19    1.58
   7   4  -3   14.46    1.28
   7   4  -3   18.50    1.26
   7   4  -3   17.53    1.17
   6   4  -3    2.79    0.39
   6   4  -3    3.43    0.41
   6   4  -3    3.17    0.40
   6   4  -3    3.06    0.50
   6   4  -3    3.56    0.61
   6   4  -3    3.00    0.64
   5   4  -3    7.88    0.62
   5   4  -3    6.60    1.00
   5   4  -3    8.97    0.78
   5   4  -3   10.13    0.90
   5   4  -3    8.72    0.73
   4   4  -3    1.15    0.26
   3   4  -3   30.16    1.70
  -3  -4   3   25.16    1.84
   2   4  -3  161.91    8.94
  -2  -4   3  152.21    9.00
   1   4  -3   16.64    1.02
  -1  -4   3   16.56    1.13
   0   4  -3  115.14    6.58
   0  -4   3  116.60    6.66
  -1   4  -3    2.65    0.33
  -1   4  -3    2.69    0.24
   1  -4   3    2.82    0.27
   1  -4   3    2.61    0.40
  -2   4  -3   45.82    2.73
   2  -4   3   44.22    2.75
   2  -4   3   49.43    2.77
  -3   4  -3   61.57    3.71
   3  -4   3   59.25    3.73
   3  -4   3   70.65    3.67
  -4   4  -3   41.87    2.45
   4  -4   3   42.03    2.39
   4  -4   3   40.11    2.49
  -5   4  -3    7.44    0.61
   5  -4   3    6.54    0.83
   7  -4   3    3.71    0.53
   7  -4   3    2.14    0.82
   7  -4   3    3.20    0.40
   7  -4   3    2.79    0.54
   7  -4   3    3.67    0.51
   7  -4   3    4.04    0.73
   8  -4   3   16.51    1.09
   8  -4   3   18.78    1.73
   8  -4   3   17.71    1.25
   8  -4   3   17.48    1.18
   9  -4   3    9.98    1.52
   9  -4   3   10.30    0.94
   9  -4   3   11.49    0.86
  10  -4   3    0.32    0.37
  10  -4   3    1.17    0.70
  10  -4   3    0.68    0.28
 -11   4  -3   -0.15    0.73
  11  -4   3    0.79    0.37
  11  -4   3    0.76    0.71
  11  -4   3    0.17    0.26
 -12   4  -3    1.76    0.74
  12  -4   3   -0.31    0.25
  12  -4   3    0.37    0.33
 -13   4  -3   -0.36    0.84
  13  -4   3    0.26    0.32
  14  -4   3   -0.25    0.30
  12   3  -3    0.06    0.30
  12   3  -3    0.03    0.20
  11   3  -3    0.47    0.21
  11   3  -3   -0.29    0.35
  10   3  -3    3.03    0.43
  10   3  -3    4.44    0.80
  10   3  -3    3.29    1.69
   9   3  -3   17.58    1.25
   9   3  -3   20.27    1.87
   9   3  -3   16.79    1.16
   9   3  -3   16.41    1.22
   9   3  -3   20.41    1.39
   8   3  -3   13.71    0.91
   8   3  -3   12.00    0.97
   8   3  -3   14.92    1.16
   8   3  -3   12.47    1.26
   8   3  -3   13.39    1.03
   7   3  -3   37.26    2.22
   7   3  -3   35.24    2.40
   7   3  -3   36.94    2.27
   7   3  -3   38.03    2.34
   6   3  -3   62.38    3.69
   6   3  -3   64.84    3.66
   6   3  -3   60.30    3.72
   6   3  -3   66.17    3.88
   6   3  -3   66.02    3.76
   6   3  -3   64.01    3.74
   6   3  -3   58.54    3.67
   6   3  -3   64.72    3.81
   5   3  -3    5.32    0.71
   5   3  -3    4.35    0.62
   5   3  -3    4.95    0.78
   5   3  -3    4.91    0.48
   5   3  -3    4.98    0.53
   4   3  -3   36.39    2.09
  -4  -3   3   32.98    2.21
   3   3  -3   32.49    1.84
  -3  -3   3   29.07    1.91
   2   3  -3   21.10    1.17
  -2  -3   3   17.16    1.23
   1   3  -3   56.04    3.36
  -1  -3   3   61.21    3.42
   0   3  -3    6.02    0.40
   0  -3   3    5.98    0.48
   0  -3   3    6.05    0.44
   1  -3   3  526.67   28.57
   1  -3   3  485.47   28.60
  -2   3  -3  196.71   11.36
  -2   3  -3  196.63   11.39
   2  -3   3  194.41   11.39
   2  -3   3  214.72   11.37
  -3   3  -3  511.43   28.22
  -3   3  -3  496.21   28.25
   3  -3   3  519.10   28.22
   3  -3   3  472.97   28.25
  -4   3  -3  340.69   18.14
   4  -3   3  307.30   18.09
   4  -3   3  314.12   18.16
  -5   3  -3   26.93    1.66
   5  -3   3   26.91    1.67
   5  -3   3   27.29    1.58
   6  -3   3   55.12    3.18
   7  -3   3   12.55    0.85
   7  -3   3   12.32    1.69
   7  -3   3   13.04    0.99
   7  -3   3   12.89    0.94
   8  -3   3    8.66    0.86
   8  -3   3    9.96    0.79
   8  -3   3    9.40    0.67
   8  -3   3    6.76    1.43
   9  -3   3    3.08    0.69
   9  -3   3    2.41    0.32
   9  -3   3    1.81    0.32
   9  -3   3    1.28    0.38
  10  -3   3    3.89    0.71
  10  -3   3    2.66    0.35
  11  -3   3    7.70    0.68
  11  -3   3    6.26    0.89
 -12   3  -3    0.06    0.77
  12  -3   3    0.30    0.28
  12  -3   3    0.06    0.35
 -13   3  -3    1.37    0.83
  13  -3   3    1.34    0.38
  13   2  -3    0.31    0.36
  12   2  -3    0.08    0.36
  12   2  -3    0.16    0.21
  11   2  -3    2.52    0.39
  11   2  -3    3.58    0.53
  11   2  -3    2.26    0.45
  10   2  -3    4.58    1.44
  10   2  -3    1.07    0.26
  10   2  -3    1.29    0.32
  10   2  -3    0.82    0.31
  10   2  -3    1.06    0.46
   9   2  -3   -0.20    0.22
   9   2  -3   -0.80    0.74
   9   2  -3   -0.67    0.43
   9   2  -3    0.28    0.62
   9   2  -3    0.11    0.28
   9   2  -3    0.14    0.25
   8   2  -3    5.54    0.59
   8   2  -3    5.16    0.70
   8   2  -3    5.90    0.53
   8   2  -3    6.50    0.68
   8   2  -3    5.11    0.79
   8   2  -3    5.12    0.80
   8   2  -3    5.86    0.72
  -8  -2   3    5.79    1.69
   7   2  -3   99.39    5.54
   7   2  -3   92.83    5.37
   7   2  -3   96.03    5.48
   7   2  -3   94.69    5.41
   7   2  -3   86.71    5.38
   7   2  -3   92.45    5.47
   7   2  -3   96.37    5.45
   7   2  -3   91.10    5.41
   6   2  -3   11.04    0.90
   6   2  -3   11.20    0.76
   6   2  -3   10.79    1.33
   6   2  -3   10.66    0.97
   6   2  -3   10.08    0.79
   6   2  -3   10.91    0.83
   6   2  -3   12.32    1.06
  -6  -2   3   11.20    0.94
   5   2  -3   35.86    2.16
  -5  -2   3   36.16    2.34
   4   2  -3  165.75    9.12
  -4  -2   3  154.37    9.16
   3   2  -3  110.31    6.29
   2   2  -3  290.55   16.43
   1   2  -3   47.78    2.74
   0  -2   3  535.32   30.34
   0  -2   3  540.11   30.38
  -1   2  -3   89.64    5.34
   1  -2   3   94.18    5.36
   1  -2   3   97.53    5.34
  -4   2  -3  300.84   17.35
   4  -2   3  310.78   17.31
   4  -2   3  306.87   17.30
  -5   2  -3    2.58    0.45
   5  -2   3    3.54    0.37
   6  -2   3   68.31    4.41
   6  -2   3   85.57    4.63
   7  -2   3    4.74    0.68
   7  -2   3    4.46    0.78
   7  -2   3    5.77    0.69
   7  -2   3    6.04    0.50
   7  -2   3    4.55    0.66
   8  -2   3    2.44    0.32
   8  -2   3    3.29    0.63
   8  -2   3    1.90    0.35
   8  -2   3    3.53    0.69
   9  -2   3    0.26    0.28
   9  -2   3    0.69    0.64
   9  -2   3    0.65    0.38
   9  -2   3    0.61    0.29
  10  -2   3    0.17    0.28
  10  -2   3    0.71    0.38
  11  -2   3   -0.06    0.35
  11  -2   3   -0.35    0.39
 -12   2  -3   -0.87    0.79
  12  -2   3    0.83    0.30
  12  -2   3    0.50    0.35
 -13   2  -3    0.64    0.82
  13  -2   3    3.17    0.55
  13   1  -3    0.35    0.31
  13   1  -3   -0.03    0.32
  12   1  -3    2.23    0.29
  12   1  -3    1.64    0.41
  11   1  -3    0.64    0.28
  11   1  -3    1.11    0.60
  10   1  -3    0.78    0.28
  10   1  -3    0.78    0.25
  10   1  -3    0.52    1.20
  10   1  -3    0.72    0.32
  10   1  -3    0.70    0.44
  10   1  -3    0.54    0.62
   9   1  -3    0.67    0.31
   9   1  -3    0.38    0.43
   9   1  -3    0.29    0.22
   9   1  -3   -0.20    0.29
   9   1  -3    0.37    0.23
   9   1  -3    0.62    0.67
   9   1  -3    0.72    0.59
   8   1  -3   32.43    2.23
   8   1  -3   34.28    2.01
   8   1  -3   33.38    2.38
   8   1  -3   34.88    2.16
   8   1  -3   34.16    2.30
   8   1  -3   32.27    2.05
   8   1  -3   32.64    2.04
  -8  -1   3   29.56    3.04
   7   1  -3    1.26    0.34
   7   1  -3    0.87    0.25
   7   1  -3    0.71    0.40
   7   1  -3    0.93    0.24
   7   1  -3    0.57    0.65
   7   1  -3    1.06    0.37
   6   1  -3    3.11    0.50
   6   1  -3    3.74    0.43
   6   1  -3    3.10    0.63
   6   1  -3    4.52    0.59
   6   1  -3    2.61    0.52
   6   1  -3    1.70    0.61
   5   1  -3  204.09   11.60
   4   1  -3  107.22    6.12
   3   1  -3    6.07    0.44
   2   1  -3   42.02    2.42
   1   1  -3   70.37    4.10
  -1  -1   3   73.72    4.11
   0   1  -3   11.61    0.76
   0   1  -3   12.42    0.74
   0  -1   3   12.65    0.75
  -1   1  -3   41.55    2.37
   1  -1   3   40.02    2.36
  -2   1  -3   70.26    4.04
   2  -1   3   74.85    4.13
   2  -1   3   66.12    4.01
  -3   1  -3    3.22    0.37
   3  -1   3    2.70    0.23
   3  -1   3    2.44    0.30
  -4   1  -3   29.56    1.84
   4  -1   3   30.04    1.76
   5  -1   3  226.89   12.87
   6  -1   3   33.55    1.85
   6  -1   3   30.30    1.98
   6  -1   3   27.97    2.28
   6  -1   3   28.10    1.92
   7  -1   3    8.39    1.46
   7  -1   3   10.19    0.89
   7  -1   3    8.89    0.73
   7  -1   3    7.90    0.92
   7  -1   3    9.27    0.85
   7  -1   3    9.40    0.83
   8  -1   3    8.94    1.32
   8  -1   3    7.53    0.75
   8  -1   3    6.51    0.72
   8  -1   3    6.91    0.62
   8  -1   3    6.97    0.93
   9  -1   3    5.12    0.68
   9  -1   3    5.09    0.71
   9  -1   3    6.27    0.83
  10  -1   3    0.53    0.44
  10  -1   3    0.94    0.32
 -11   1  -3   -0.70    0.79
  11  -1   3    0.87    0.31
 -12   1  -3    2.68    0.78
  12  -1   3    1.43    0.37
  12  -1   3    1.31    0.35
 -13   1  -3    0.59    0.89
  13  -1   3   -0.05    0.31
  13   0  -3    4.78    0.65
  13   0  -3    3.78    0.59
  12   0  -3    1.21    0.29
  12   0  -3    1.70    0.40
  12   0  -3    1.27    0.29
  11   0  -3    0.83    0.31
  11   0  -3    0.61    0.42
  11   0  -3    0.50    0.26
  11   0  -3    0.00    0.59
  10   0  -3    1.41    0.27
  10   0  -3    1.19    0.45
  10   0  -3    1.38    0.27
  10   0  -3    1.36    0.40
  10   0  -3    1.43    0.35
  10   0  -3    1.68    0.68
   9   0  -3    2.45    0.37
   9   0  -3    2.96    0.67
   9   0  -3    2.62    0.44
   9   0  -3    2.74    0.67
   9   0  -3    2.48    0.49
   9   0  -3    3.06    0.45
   9   0  -3    4.31    0.61
   8   0  -3    1.26    0.29
   8   0  -3    1.51    0.27
   8   0  -3    1.30    0.43
   8   0  -3    1.33    0.37
   8   0  -3    0.85    0.44
   8   0  -3    1.14    0.26
   7   0  -3   22.95    1.62
   7   0  -3   26.01    1.66
   7   0  -3   26.86    1.61
   7   0  -3   28.18    1.78
   7   0  -3   28.47    1.69
  -7   0   3   25.86    1.75
  -7   0   3   27.99    1.84
   6   0  -3   79.76    4.69
  -6   0   3   82.13    4.69
  -6   0   3   81.21    4.71
   5   0  -3   33.99    2.01
  -5   0   3   32.49    2.02
  -5   0   3   35.23    2.03
   4   0  -3   50.01    2.91
  -4   0   3   50.60    2.92
   3   0  -3   18.33    1.24
  -3   0   3   23.87    1.30
   2   0  -3  202.32   11.50
  -2   0   3  204.15   11.50
   1   0  -3   75.82    4.50
   1   0  -3   81.58    4.49
  -1   0   3   79.35    4.50
   0   0  -3    7.65    0.55
   0   0   3    8.83    0.54
  -1   0  -3    1.55    0.23
   1   0   3    1.38    0.20
  -2   0  -3   58.71    3.54
   2   0   3   63.85    3.54
  -3   0  -3    1.18    0.26
   3   0   3    1.27    0.20
   4   0   3   15.27    0.98
   5   0   3   39.49    2.56
   5   0   3   40.88    2.39
   6   0   3    2.44    0.74
   6   0   3    1.76    0.29
   6   0   3    1.64    0.32
   6   0   3    2.06    0.61
   6   0   3    1.30    0.39
   7   0   3    3.34    0.49
   7   0   3    4.82    0.56
   7   0   3    5.19    0.75
   7   0   3    6.85    1.40
   7   0   3    4.18    0.50
   8   0   3   24.77    1.67
   8   0   3   17.69    2.35
   8   0   3   24.54    1.60
   9   0   3   -0.48    0.31
   9   0   3   -0.41    0.39
   9   0   3   -0.21    0.30
 -10   0  -3    3.69    0.79
  10   0   3    4.09    0.68
  10   0   3    4.05    0.80
  10   0   3    3.76    0.44
 -11   0  -3    3.12    0.79
  11   0   3    3.61    0.62
  11   0   3    2.83    0.40
 -12   0  -3    0.21    0.78
  12   0   3    0.02    0.31
  13   0   3    1.15    0.32
  13  -1  -3    0.97    0.36
  13  -1  -3    1.02    0.37
  13  -1  -3    0.56    0.23
  12  -1  -3    3.98    0.74
  12  -1  -3    4.61    0.53
  12  -1  -3    2.81    0.59
  12  -1  -3    3.79    0.52
  11  -1  -3    0.45    0.30
  11  -1  -3    0.19    0.35
  11  -1  -3    0.14    0.43
  11  -1  -3    0.66    0.29
  11  -1  -3    0.32    0.66
  10  -1  -3    2.07    0.52
  10  -1  -3    2.02    0.38
  10  -1  -3    2.25    0.35
  10  -1  -3    1.79    0.32
  10  -1  -3    2.67    0.47
  10  -1  -3    1.05    0.63
   9  -1  -3    1.12    0.45
   9  -1  -3    1.61    0.38
   9  -1  -3    1.22    0.63
   9  -1  -3    1.50    0.29
   9  -1  -3    1.02    0.31
   9  -1  -3    2.72    0.70
   9  -1  -3    2.41    0.41
   8  -1  -3   18.63    1.20
   8  -1  -3   16.79    1.13
   8  -1  -3   17.85    1.22
   8  -1  -3   17.25    1.54
   8  -1  -3   18.09    1.28
   8  -1  -3   18.47    1.16
   8  -1  -3   16.41    1.34
   7  -1  -3    0.82    0.58
   7  -1  -3    1.66    0.28
   7  -1  -3    1.86    0.37
   7  -1  -3    2.29    0.38
   7  -1  -3    1.97    0.30
   7  -1  -3    2.78    0.43
   7  -1  -3    2.71    0.46
  -7   1   3    1.86    0.48
  -7   1   3    2.16    0.44
   6  -1  -3   14.00    0.96
  -6   1   3   15.32    1.02
  -6   1   3   13.73    1.00
   5  -1  -3   89.56    5.36
  -5   1   3   96.66    5.40
  -5   1   3   94.98    5.36
   4  -1  -3   95.92    5.35
  -4   1   3   90.79    5.37
  -4   1   3   94.47    5.35
   3  -1  -3  148.04    8.68
  -3   1   3  158.10    8.68
   2  -1  -3   10.79    0.67
  -2   1   3   10.27    0.66
   1  -1  -3  299.66   17.29
  -1   1   3  311.98   17.29
   0  -1  -3  394.82   21.53
   0   1   3  366.95   21.55
  -1  -1  -3   55.02    3.33
   1   1   3   58.77    3.29
   1   1   3   58.98    3.34
  -2  -1  -3   38.14    2.32
   2   1   3   39.90    2.24
   3   1   3    0.35    0.15
   4   1   3    7.42    0.56
   4   1   3    5.93    0.90
   5   1   3  134.04    7.82
   5   1   3  139.19    7.90
   6   1   3    1.07    0.40
   6   1   3    1.34    0.29
   6   1   3    1.67    0.46
   6   1   3    1.08    0.31
   6   1   3    0.92    0.25
   7   1   3   10.36    1.02
   7   1   3   11.41    0.81
   7   1   3   10.53    1.49
   7   1   3   13.19    1.02
   7   1   3   12.28    1.01
   7   1   3   11.27    0.81
   8   1   3    1.17    0.82
   8   1   3    0.09    0.52
   8   1   3    0.18    0.24
   8   1   3    0.52    0.33
   8   1   3    0.61    0.26
   8   1   3   -0.18    0.35
  -9  -1  -3    1.27    0.72
   9   1   3    0.00    0.32
   9   1   3    0.44    0.40
   9   1   3    0.23    0.26
  10   1   3    3.04    0.49
 -11  -1  -3   -1.23    0.68
  11   1   3   -0.63    0.34
  11   1   3    0.15    0.37
 -12  -1  -3    1.05    0.63
  12   1   3    0.48    0.33
  14  -2  -3   -0.67    0.39
  13  -2  -3    5.06    0.52
  13  -2  -3    3.80    0.71
  12  -2  -3    1.22    0.35
  12  -2  -3    1.73    0.42
  12  -2  -3    1.08    0.33
  12  -2  -3    1.31    0.61
  11  -2  -3    1.37    0.39
  11  -2  -3    1.60    0.33
  11  -2  -3    0.65    0.30
  11  -2  -3    1.12    0.49
  11  -2  -3    0.33    0.64
  10  -2  -3    0.94    0.30
  10  -2  -3    0.41    0.62
  10  -2  -3    1.23    0.30
  10  -2  -3    0.59    0.43
  10  -2  -3    0.54    0.24
  10  -2  -3    0.48    0.33
   9  -2  -3   13.84    1.38
   9  -2  -3   11.71    1.11
   9  -2  -3   12.32    0.89
   9  -2  -3   12.69    0.93
   9  -2  -3   12.14    0.97
   9  -2  -3   14.74    1.40
   9  -2  -3   11.54    0.87
   8  -2  -3    0.32    0.42
   8  -2  -3    0.28    0.31
   8  -2  -3    0.78    0.25
   8  -2  -3    0.44    0.42
   8  -2  -3    1.65    0.67
   8  -2  -3    0.49    0.23
   8  -2  -3    0.41    0.24
   8  -2  -3    0.66    0.52
   7  -2  -3    2.12    0.56
   7  -2  -3    2.28    0.36
   7  -2  -3    1.43    0.32
   7  -2  -3    1.54    0.26
   7  -2  -3    2.30    0.32
   7  -2  -3    2.01    0.47
   7  -2  -3    1.88    0.34
  -7   2   3    1.76    0.52
  -7   2   3    1.61    0.42
   6  -2  -3   17.73    1.11
  -6   2   3   16.22    1.17
  -6   2   3   17.95    1.17
   5  -2  -3    5.34    0.44
  -5   2   3    5.41    0.45
  -5   2   3    4.87    0.50
   4  -2  -3    0.54    0.17
  -4   2   3    0.34    0.14
  -4   2   3    0.30    0.14
  -3   2   3   97.02    5.60
  -3   2   3   99.81    5.64
   2  -2  -3   28.74    1.72
  -2   2   3   28.89    1.71
  -2   2   3   30.22    1.74
   1  -2  -3  601.91   33.98
   0  -2  -3    2.05    0.31
   0   2   3    1.85    0.27
   0   2   3    2.30    0.27
   1   2   3    9.00    0.58
   2   2   3   42.10    2.42
   3   2   3    6.02    0.50
   3   2   3    5.11    0.77
   4   2   3   72.11    4.06
   4   2   3   66.98    4.12
   5   2   3   76.72    4.42
   5   2   3   77.48    4.53
   5   2   3   74.32    4.45
   5   2   3   73.97    4.35
  -6  -2  -3    8.10    1.01
   6   2   3    7.40    0.94
   6   2   3    6.08    0.63
   6   2   3    7.54    0.89
   6   2   3    6.53    0.73
   6   2   3    7.42    0.58
   6   2   3    6.78    1.12
  -7  -2  -3    8.50    1.68
  -7  -2  -3    8.57    1.27
   7   2   3    8.80    0.95
   7   2   3   10.72    0.97
   7   2   3    9.22    0.80
   7   2   3   10.77    1.00
   7   2   3    8.77    0.70
   7   2   3   12.57    1.42
  -8  -2  -3    0.21    0.61
  -8  -2  -3   -2.11    1.22
   8   2   3   -0.34    0.36
   8   2   3   -0.14    0.22
   8   2   3    0.75    0.75
   8   2   3   -0.05    0.38
   8   2   3    0.30    0.63
   8   2   3    0.39    0.24
  -9  -2  -3    0.81    0.65
   9   2   3    1.89    1.21
   9   2   3    0.49    0.26
   9   2   3    0.90    0.41
 -10  -2  -3   -0.96    0.62
  10   2   3    0.27    0.47
  10   2   3    0.45    0.26
 -11  -2  -3    0.89    0.59
  11   2   3    1.70    0.37
  11   2   3    1.63    0.35
 -12  -2  -3   -0.08    0.54
  12   2   3    0.36    0.55
  14  -3  -3    0.36    0.39
  13  -3  -3    3.85    0.47
  13  -3  -3    3.75    0.49
  12  -3  -3   -0.42    0.36
  12  -3  -3    0.04    0.40
  12  -3  -3    0.29    0.31
  12  -3  -3   -0.21    0.42
  11  -3  -3    6.32    0.75
  11  -3  -3    5.75    0.71
  11  -3  -3    7.51    0.70
  11  -3  -3    5.83    0.84
  11  -3  -3    5.18    0.69
  10  -3  -3   27.47    1.73
  10  -3  -3   28.32    1.78
  10  -3  -3   26.78    1.73
  10  -3  -3   27.47    1.85
  10  -3  -3   27.57    1.74
  10  -3  -3   29.93    2.10
   9  -3  -3    2.69    0.43
   9  -3  -3    2.71    0.49
   9  -3  -3    3.20    0.41
   9  -3  -3    2.97    0.72
   9  -3  -3    3.49    0.56
   9  -3  -3    3.88    0.62
   8  -3  -3    0.26    0.26
   8  -3  -3    0.18    0.27
   8  -3  -3    0.26    0.21
   8  -3  -3   -0.05    0.44
   8  -3  -3    0.44    0.30
   8  -3  -3    0.60    0.49
   8  -3  -3    0.50    0.60
  -8   3   3    2.00    0.71
   7  -3  -3   21.71    1.32
   7  -3  -3   20.22    1.55
   7  -3  -3   20.99    1.33
   7  -3  -3   17.45    1.63
   7  -3  -3   20.60    1.39
   7  -3  -3   21.52    1.33
  -7   3   3   22.85    1.51
  -6   3   3   41.26    2.52
  -5   3   3   56.16    3.18
  -5   3   3   51.21    3.06
  -4   3   3    1.84    0.26
  -4   3   3    1.63    0.27
   3  -3  -3    0.39    0.16
  -3   3   3    0.36    0.15
  -3   3   3    0.66    0.14
   2  -3  -3  224.95   12.85
  -2   3   3  228.33   12.87
   1  -3  -3   96.15    5.41
  -1   3   3   92.33    5.40
   1   3   3    0.57    0.13
   2   3   3    4.81    0.45
   2   3   3    4.45    0.74
   2   3   3    4.65    0.39
   3   3   3   23.91    1.66
   3   3   3   25.78    1.56
   4   3   3   12.96    0.91
   4   3   3   11.50    1.13
   4   3   3   12.01    0.83
  -5  -3  -3   12.74    1.50
  -5  -3  -3   13.83    1.19
   5   3   3   11.74    1.21
   5   3   3   13.02    1.08
   5   3   3   12.37    0.97
   5   3   3   12.28    0.85
  -6  -3  -3    1.58    0.70
  -6  -3  -3    0.94    0.52
   6   3   3    0.71    0.43
   6   3   3    0.95    0.25
   6   3   3    0.94    0.53
   6   3   3    0.64    0.23
   6   3   3    0.71    0.40
  -7  -3  -3   -0.21    0.84
  -7  -3  -3    0.82    0.55
   7   3   3    1.39    0.26
   7   3   3    0.95    0.41
   7   3   3    0.78    0.56
   7   3   3    0.64    0.65
   7   3   3    1.52    0.25
  -8  -3  -3    1.34    1.02
  -8  -3  -3    2.59    0.57
   8   3   3    3.14    0.51
   8   3   3    3.00    0.46
   8   3   3    3.29    0.77
   8   3   3    2.71    0.43
  -9  -3  -3    1.47    0.85
   9   3   3    0.38    0.37
   9   3   3    0.05    0.23
   9   3   3   -0.09    1.47
 -10  -3  -3    1.09    0.55
  10   3   3    1.23    0.39
  10   3   3    0.96    0.25
 -11  -3  -3   -0.75    0.48
  11   3   3   -0.19    0.33
  11   3   3    0.28    0.30
  14  -4  -3    0.40    0.19
  14  -4  -3    0.22    0.43
  13  -4  -3   -0.09    0.22
  13  -4  -3    0.40    0.40
  13  -4  -3    0.11    0.53
  12  -4  -3    2.23    0.46
  11  -4  -3   37.18    2.36
  11  -4  -3   31.26    2.05
  11  -4  -3   32.63    2.08
  11  -4  -3   33.75    2.05
  11  -4  -3   32.42    2.14
  10  -4  -3    2.39    0.46
  10  -4  -3    1.52    0.36
  10  -4  -3    1.61    0.29
  10  -4  -3    1.85    0.61
  10  -4  -3    1.70    0.37
  10  -4  -3    1.72    0.29
   9  -4  -3    4.44    0.60
   9  -4  -3    3.83    0.49
   9  -4  -3    3.86    0.68
   9  -4  -3    4.07    0.56
   9  -4  -3    5.07    0.83
   9  -4  -3    5.15    0.68
   9  -4  -3    5.85    1.15
   8  -4  -3    8.69    1.21
   8  -4  -3    9.42    0.86
   8  -4  -3   10.27    0.79
   8  -4  -3   11.54    0.83
   8  -4  -3   10.21    1.15
   8  -4  -3    9.35    1.04
  -8   4   3   10.62    1.48
   7  -4  -3   38.24    2.34
   7  -4  -3   42.63    2.54
   7  -4  -3   37.52    2.48
   7  -4  -3   41.00    2.36
   7  -4  -3   38.34    2.37
   7  -4  -3   37.03    2.34
   7  -4  -3   39.81    2.46
  -7   4   3   41.24    2.53
   6  -4  -3    0.79    1.20
  -6   4   3    1.05    0.35
  -5   4   3   96.62    5.61
  -4   4   3   34.29    2.10
   3  -4  -3   11.90    0.85
  -3   4   3   13.41    0.89
   2  -4  -3    0.45    0.24
  -2   4   3    0.56    0.20
   1  -4  -3  553.46   31.23
  -1   4   3  551.07   31.23
   0   4   3    8.24    0.62
   1   4   3  102.05    5.46
   1   4   3   87.51    5.50
   2   4   3   24.07    1.48
   2   4   3   20.46    1.35
   2   4   3   19.56    1.32
   3   4   3    1.35    0.29
   3   4   3    1.34    0.42
   3   4   3    1.24    0.23
  -4  -4  -3    4.31    0.53
  -4  -4  -3    3.10    0.68
   4   4   3    3.62    0.51
   4   4   3    3.85    0.43
   4   4   3    4.13    0.58
   4   4   3    3.03    0.51
  -5  -4  -3    0.72    0.42
  -5  -4  -3    0.61    0.62
   5   4   3    1.04    0.41
   5   4   3    0.39    0.48
   5   4   3    0.14    0.33
   5   4   3    0.12    0.20
  -6  -4  -3    0.24    0.66
  -6  -4  -3    0.61    0.43
   6   4   3    0.91    0.23
   6   4   3    0.38    0.36
   6   4   3    0.53    0.24
   6   4   3    0.21    0.54
   6   4   3    0.51    0.44
  -7  -4  -3    1.14    0.46
  -7  -4  -3    1.24    0.86
   7   4   3    1.07    0.37
   7   4   3    1.29    0.24
   7   4   3    0.95    0.70
   7   4   3    1.14    0.59
   7   4   3    1.17    0.23
  -8  -4  -3    1.00    0.53
  -8  -4  -3    1.17    1.00
   8   4   3    0.90    0.39
   8   4   3    1.30    0.26
   8   4   3    2.03    0.78
   8   4   3    2.07    0.91
   8   4   3    1.05    0.25
  -9  -4  -3   -0.05    1.32
  -9  -4  -3    1.10    0.49
   9   4   3   -0.02    0.34
   9   4   3    0.14    0.20
 -10  -4  -3   -0.34    0.45
  10   4   3   -0.08    0.31
  10   4   3   -0.27    0.24
 -11  -4  -3    0.47    0.40
  11   4   3    0.15    0.33
  14  -5  -3    1.06    0.49
  14  -5  -3    0.36    0.19
  14  -5  -3    0.60    0.47
  13  -5  -3   -0.38    0.41
  13  -5  -3    0.29    0.21
  13  -5  -3    0.75    0.53
  12  -5  -3    6.48    0.72
  12  -5  -3    7.92    0.96
  12  -5  -3    7.65    0.90
  11  -5  -3    1.42    0.40
  11  -5  -3    1.29    0.47
  11  -5  -3    1.40    0.59
  11  -5  -3    0.94    0.28
  10  -5  -3    0.52    0.54
  10  -5  -3   -0.18    0.44
  10  -5  -3    0.27    0.26
  10  -5  -3    0.15    0.65
  10  -5  -3    0.40    0.35
   9  -5  -3    0.61    0.25
   9  -5  -3    0.99    0.34
   9  -5  -3    0.67    0.52
   9  -5  -3    0.42    0.78
   9  -5  -3    0.78    0.48
   9  -5  -3    0.47    0.24
   8  -5  -3   13.93    0.98
   8  -5  -3   13.35    1.22
   8  -5  -3   14.41    1.07
   8  -5  -3   14.01    1.22
   8  -5  -3   14.64    1.04
   8  -5  -3   12.69    1.29
  -8   5   3   15.77    1.71
   7  -5  -3    4.76    0.83
   7  -5  -3    4.04    0.53
   7  -5  -3    2.39    0.56
   7  -5  -3    6.30    1.05
   7  -5  -3    3.58    0.47
   7  -5  -3    4.51    0.65
  -7   5   3    3.33    0.60
   6  -5  -3   97.52    6.52
   6  -5  -3  116.28    6.44
   6  -5  -3  108.15    6.47
   6  -5  -3  115.48    6.52
   6  -5  -3  112.10    6.50
  -6   5   3  125.31    6.59
  -5   5   3  151.37    8.73
  -4   5   3    2.61    0.40
   3  -5  -3    7.48    0.75
  -3   5   3    8.01    0.68
   2  -5  -3   37.53    2.30
  -2   5   3   36.90    2.27
  -1   5   3    5.27    0.53
   0   5   3  440.85   23.88
   0   5   3  401.37   23.87
   1   5   3    1.59    0.40
   1   5   3    0.75    0.24
   1   5   3    0.68    0.26
  -2  -5  -3    6.19    0.69
  -2  -5  -3    4.74    0.91
   2   5   3    6.19    0.84
   2   5   3    4.42    0.51
   2   5   3    4.28    0.47
   2   5   3    3.16    0.59
  -3  -5  -3    4.98    0.64
  -3  -5  -3    5.46    0.71
   3   5   3    5.55    0.93
   3   5   3    5.53    0.49
   3   5   3    6.02    0.90
   3   5   3    5.25    0.71
   3   5   3    5.80    0.62
  -4  -5  -3   16.78    1.44
  -4  -5  -3   18.06    1.26
   4   5   3   17.82    1.29
   4   5   3   17.59    1.14
   4   5   3   18.65    1.32
   4   5   3   19.04    1.50
  -5  -5  -3    1.04    0.96
  -5  -5  -3    0.13    0.36
   5   5   3    0.59    0.50
   5   5   3    0.82    0.44
   5   5   3    0.25    0.34
   5   5   3    0.66    0.22
  -6  -5  -3    0.00    0.40
  -6  -5  -3   -0.03    0.67
   6   5   3    0.24    0.21
   6   5   3   -0.44    0.57
   6   5   3    0.08    0.23
   6   5   3    0.08    0.36
   6   5   3    0.43    0.59
  -7  -5  -3    0.33    0.43
  -7  -5  -3    0.65    0.81
   7   5   3    0.01    0.63
   7   5   3    0.71    0.22
   7   5   3    0.89    0.38
   7   5   3   -0.82    0.69
   7   5   3    0.40    0.24
   8   5   3   -0.37    0.22
   8   5   3   -0.28    0.63
   8   5   3   -0.31    0.28
   8   5   3   -0.64    1.25
  -9  -5  -3   -0.07    1.13
  -9  -5  -3   -0.43    0.41
   9   5   3    0.37    0.19
   9   5   3    0.26    0.33
 -10  -5  -3    0.83    0.36
  10   5   3    0.13    0.22
  10   5   3    0.75    0.34
  14  -6  -3    0.36    0.19
  14  -6  -3    0.81    0.48
  14  -6  -3    1.17    0.76
  13  -6  -3    1.93    0.45
  13  -6  -3    1.17    0.23
  13  -6  -3    1.80    0.53
  12  -6  -3   -0.04    0.43
  12  -6  -3    0.38    0.39
  12  -6  -3   -0.59    0.72
  12  -6  -3    0.31    0.34
  11  -6  -3    5.22    0.60
  11  -6  -3    5.70    0.71
  11  -6  -3    3.61    0.58
  11  -6  -3    4.73    0.72
  10  -6  -3    1.63    0.51
  10  -6  -3    2.58    0.63
  10  -6  -3    2.72    0.58
  10  -6  -3    3.62    0.51
   9  -6  -3    3.53    0.61
   9  -6  -3    4.55    0.70
   9  -6  -3    4.04    0.51
   9  -6  -3    2.52    0.57
   9  -6  -3    3.58    0.59
   8  -6  -3    2.35    0.50
   8  -6  -3    2.81    0.36
   8  -6  -3    3.42    0.45
   8  -6  -3    2.68    0.57
  -8   6   3    4.33    1.04
   7  -6  -3    3.72    0.44
   7  -6  -3    2.40    0.55
   7  -6  -3    3.98    0.58
   7  -6  -3    3.56    0.50
   7  -6  -3    2.46    0.39
  -7   6   3    3.10    0.72
   6  -6  -3  150.65    8.75
   6  -6  -3  152.73    8.80
   6  -6  -3  150.65    8.87
   6  -6  -3  154.66    8.83
   6  -6  -3  157.72    8.79
  -6   6   3  158.72    8.97
   5  -6  -3    1.30    0.22
   5  -6  -3    2.29    0.42
  -5   6   3    1.47    0.42
  -4   6   3    1.33    0.33
   3  -6  -3  111.68    6.74
  -3   6   3  121.21    6.77
  -2   6   3    2.16    0.62
  -2   6   3    0.88    0.28
  -1   6   3    0.81    0.49
  -1   6   3    1.13    0.33
   0  -6  -3   20.57    1.58
   0  -6  -3   23.46    1.43
   0   6   3   23.79    1.53
   0   6   3   21.60    1.64
   0   6   3   25.52    1.49
   0   6   3   20.15    1.65
  -1  -6  -3   10.94    1.00
  -1  -6  -3   10.77    0.81
   1   6   3   10.69    0.79
   1   6   3   10.16    0.93
   1   6   3   10.32    1.13
   1   6   3   10.70    0.83
   1   6   3   11.73    0.99
   1   6   3   10.05    1.19
  -2  -6  -3    0.00    0.28
  -2  -6  -3   -0.10    0.43
   2   6   3    0.93    0.50
   2   6   3    0.60    0.44
   2   6   3    0.01    0.43
   2   6   3    0.32    0.29
   2   6   3    0.26    0.21
   2   6   3    0.29    0.52
  -3  -6  -3    6.44    0.91
  -3  -6  -3    5.57    0.66
   3   6   3    6.66    0.70
   3   6   3    7.19    1.01
   3   6   3    4.76    0.55
   3   6   3    6.01    0.98
   3   6   3    6.14    0.88
  -4  -6  -3    0.61    0.32
  -4  -6  -3    1.57    0.53
   4   6   3    0.85    0.46
   4   6   3    0.40    0.69
   4   6   3    0.92    0.23
   4   6   3    1.21    0.51
  -5  -6  -3    3.36    0.63
  -5  -6  -3    3.72    0.63
   5   6   3    3.55    0.72
   5   6   3    2.75    0.37
   5   6   3    2.85    0.64
   5   6   3    2.74    0.45
   5   6   3    3.29    0.44
  -6  -6  -3    0.26    0.65
  -6  -6  -3    0.68    0.38
   6   6   3    0.68    0.82
   6   6   3    0.27    0.22
   6   6   3    1.12    0.69
   6   6   3    0.90    0.36
   6   6   3    0.23    0.25
  -7  -6  -3    5.77    0.93
  -7  -6  -3    6.49    0.79
   7   6   3    6.77    0.53
   7   6   3    6.29    0.75
   7   6   3    7.22    1.23
   7   6   3    6.18    0.53
  -8  -6  -3    0.54    0.86
  -8  -6  -3    0.51    0.37
   8   6   3    0.07    0.16
   8   6   3   -0.02    0.34
  -9  -6  -3    0.08    0.34
   9   6   3    0.63    0.33
   9   6   3    0.43    0.18
  14  -7  -3    0.44    0.57
  14  -7  -3    0.27    0.18
  13  -7  -3    0.32    0.51
  13  -7  -3    0.17    0.19
  13  -7  -3   -0.30    0.50
  12  -7  -3   -0.63    0.51
  12  -7  -3   -0.07    0.44
  12  -7  -3   -0.17    0.31
  12  -7  -3   -0.04    0.21
  11  -7  -3    0.57    0.36
  11  -7  -3    0.25    0.26
  11  -7  -3   -0.41    0.48
  11  -7  -3   -0.12    0.55
  10  -7  -3    0.64    0.36
  10  -7  -3    0.13    0.55
  10  -7  -3    1.17    0.52
  10  -7  -3   -0.01    0.52
  10  -7  -3    0.05    0.22
 -10   7   3    0.08    0.76
   9  -7  -3    9.48    0.86
   9  -7  -3    8.75    0.72
   9  -7  -3    7.70    1.15
   9  -7  -3    7.79    1.00
   9  -7  -3    9.58    1.07
   8  -7  -3    2.56    0.41
   8  -7  -3    3.31    0.61
   8  -7  -3    2.14    0.50
   8  -7  -3    2.18    0.31
   8  -7  -3    2.62    0.55
   8  -7  -3    2.13    0.53
  -8   7   3    0.29    1.19
   7  -7  -3    0.72    0.49
   7  -7  -3    1.57    0.24
   7  -7  -3    0.96    0.46
   7  -7  -3    0.94    0.35
   7  -7  -3    1.23    0.28
  -7   7   3    2.47    0.73
  -7   7   3   -0.83    0.77
   6  -7  -3   16.44    1.12
   6  -7  -3   15.22    1.23
   6  -7  -3   18.18    1.24
   6  -7  -3   16.30    1.04
   6  -7  -3   15.00    1.43
  -6   7   3   16.69    1.48
  -6   7   3   15.67    1.26
   5  -7  -3   28.09    1.79
   5  -7  -3   26.70    1.76
   5  -7  -3   26.48    1.65
  -5   7   3   27.18    1.92
  -5   7   3   27.37    1.74
  -5   7   3   28.81    1.90
   4  -7  -3   51.83    3.11
   4  -7  -3   55.22    3.22
  -4   7   3   52.04    3.13
  -4   7   3   55.67    3.34
  -4   7   3   53.30    3.22
   3  -7  -3   11.05    0.77
   3  -7  -3   11.11    1.03
   3  -7  -3   11.37    1.22
  -3   7   3    9.74    0.80
  -3   7   3   11.68    0.99
  -3   7   3   11.19    0.99
   2  -7  -3    2.46    0.52
   2  -7  -3    4.41    0.77
   2  -7  -3    2.74    0.44
  -2   7   3    2.73    0.71
  -2   7   3    3.43    0.68
  -2   7   3    3.35    0.43
  -2   7   3    3.43    0.48
  -2   7   3    3.81    0.69
   1  -7  -3    2.70    0.35
   1  -7  -3    3.81    0.50
   1  -7  -3    3.02    0.49
  -1   7   3    2.96    0.43
  -1   7   3    3.00    0.38
  -1   7   3    3.04    0.48
  -1   7   3    3.42    0.61
  -1   7   3    2.98    0.55
   0  -7  -3   12.88    1.08
   0  -7  -3   13.90    0.98
   0  -7  -3   12.57    0.91
   0   7   3   13.91    0.91
   0   7   3   12.80    1.04
   0   7   3   12.75    1.30
   0   7   3   13.41    1.20
   0   7   3   13.37    0.93
   0   7   3   13.72    1.00
  -1  -7  -3    1.57    0.29
  -1  -7  -3    1.15    0.34
  -1  -7  -3    1.60    0.44
   1   7   3    2.13    0.53
   1   7   3    0.85    0.60
   1   7   3    2.23    0.71
   1   7   3    2.15    0.38
   1   7   3    2.80    0.60
   1   7   3    1.20    0.25
   1   7   3    1.30    0.35
  -2  -7  -3    0.24    0.44
  -2  -7  -3    0.27    0.25
  -2  -7  -3   -0.16    0.41
   2   7   3    0.24    0.31
   2   7   3   -0.54    0.49
   2   7   3   -0.12    0.47
   2   7   3    0.67    0.42
   2   7   3   -0.02    0.20
  -3  -7  -3    0.93    0.48
  -3  -7  -3    1.01    0.30
   3   7   3    1.02    0.61
   3   7   3    1.25    0.52
   3   7   3    1.90    0.50
   3   7   3    1.07    0.25
   3   7   3    1.27    0.43
  -4  -7  -3    2.57    0.57
  -4  -7  -3    1.34    0.33
   4   7   3    1.22    0.42
   4   7   3    1.16    0.26
   4   7   3    0.97    0.53
   4   7   3    1.88    0.65
  -5  -7  -3    0.45    0.59
  -5  -7  -3   -0.31    0.32
   5   7   3   -0.46    0.76
   5   7   3    0.22    0.21
   5   7   3    0.34    0.38
   5   7   3   -0.16    0.23
  -6  -7  -3   15.93    1.45
  -6  -7  -3   17.91    1.14
   6   7   3   14.30    1.02
   6   7   3   17.53    1.70
   6   7   3   15.42    1.01
   6   7   3   15.04    1.20
   6   7   3   12.17    1.77
  -7  -7  -3    0.34    0.32
  -7  -7  -3    0.03    0.67
   7   7   3    0.65    0.20
   7   7   3    0.30    0.19
   7   7   3   -0.04    0.35
  -8  -7  -3   -1.33    0.80
  -8  -7  -3   -0.46    0.31
   8   7   3   -0.33    0.35
   8   7   3    0.32    0.18
  -9  -7  -3    0.48    0.40
   9   7   3   -0.16    0.20
   9   7   3    0.08    0.41
  14  -8  -3   -0.37    0.51
  14  -8  -3    0.56    0.27
  13  -8  -3    0.77    0.52
  13  -8  -3    0.70    0.21
  13  -8  -3    0.27    1.01
  12  -8  -3    1.01    0.51
  12  -8  -3    0.25    0.49
  12  -8  -3    0.78    0.37
  12  -8  -3    0.53    0.22
  11  -8  -3    1.85    0.46
  11  -8  -3    1.79    0.30
  11  -8  -3    2.11    0.85
  11  -8  -3    2.06    0.54
  10  -8  -3    0.43    0.53
  10  -8  -3    0.24    0.52
  10  -8  -3    0.18    0.38
  10  -8  -3    0.11    0.22
  10  -8  -3   -0.27    0.55
 -10   8   3    0.69    0.66
   9  -8  -3    2.84    0.46
   9  -8  -3    2.54    0.45
   9  -8  -3    3.44    0.49
   9  -8  -3    2.70    0.59
   9  -8  -3    2.54    0.52
   9  -8  -3    2.45    0.57
  -9   8   3    2.93    0.54
   8  -8  -3    9.64    0.98
   8  -8  -3   10.24    1.16
   8  -8  -3   10.00    0.77
   8  -8  -3   10.50    0.70
   8  -8  -3    9.15    0.95
  -8   8   3   10.74    1.04
   7  -8  -3    6.45    1.02
   7  -8  -3    6.50    0.78
   7  -8  -3    6.74    0.55
   7  -8  -3    6.43    0.84
   7  -8  -3    6.14    1.01
  -7   8   3    6.87    1.09
  -7   8   3    6.88    0.83
  -7   8   3    6.85    0.81
   6  -8  -3   43.41    2.51
   6  -8  -3   42.03    2.54
   6  -8  -3   45.27    2.64
   6  -8  -3   41.68    2.61
  -6   8   3   41.18    2.55
  -6   8   3   45.24    2.67
  -6   8   3   39.38    2.95
   5  -8  -3    7.87    0.55
   5  -8  -3    7.36    0.90
   5  -8  -3    5.72    0.82
  -5   8   3    5.76    0.66
  -5   8   3    4.79    0.89
  -5   8   3    7.50    1.20
   4  -8  -3    2.13    0.44
   4  -8  -3    1.50    0.23
   4  -8  -3    2.03    0.46
   4  -8  -3    2.19    0.56
  -4   8   3    1.21    0.42
  -4   8   3    1.48    0.30
  -4   8   3    1.28    0.42
  -4   8   3    0.56    0.46
   3  -8  -3   34.20    2.09
   3  -8  -3   36.41    2.23
   3  -8  -3   35.59    2.21
  -3   8   3   34.94    2.09
  -3   8   3   36.34    2.17
  -3   8   3   34.00    2.19
  -3   8   3   34.78    2.24
  -3   8   3   33.11    2.38
   2  -8  -3    6.12    0.57
   2  -8  -3    6.65    0.64
   2  -8  -3    5.36    0.80
  -2   8   3    7.07    0.56
  -2   8   3    6.45    0.72
  -2   8   3    7.88    1.45
  -2   8   3    6.02    0.70
  -2   8   3    7.90    0.76
  -2   8   3    5.08    0.81
   1  -8  -3   16.91    1.06
   1  -8  -3   16.21    1.21
   1  -8  -3   14.52    1.07
  -1   8   3   16.52    1.10
  -1   8   3   16.89    1.16
  -1   8   3   15.25    1.52
  -1   8   3   15.62    1.51
  -1   8   3   16.66    1.18
  -1   8   3   15.67    1.04
   0  -8  -3    3.06    0.47
   0  -8  -3    4.36    0.54
   0  -8  -3    3.25    0.52
   0   8   3    3.52    0.48
   0   8   3    3.06    0.36
   0   8   3    2.85    0.61
   0   8   3    3.49    0.67
   0   8   3    3.70    0.64
   0   8   3    2.57    0.67
   0   8   3    3.37    0.82
   0   8   3    2.30    0.62
  -1  -8  -3    1.18    0.39
  -1  -8  -3    1.26    0.27
  -1  -8  -3    0.79    0.35
   1   8   3    0.71    0.23
   1   8   3    1.25    0.50
   1   8   3    0.60    0.38
   1   8   3    0.37    0.58
   1   8   3    1.72    0.56
   1   8   3    1.31    0.97
  -2  -8  -3    1.06    0.44
  -2  -8  -3    1.52    0.30
   2   8   3    1.09    0.48
   2   8   3    1.57    0.53
   2   8   3    1.15    0.48
   2   8   3    1.61    0.64
   2   8   3    1.57    0.29
  -3  -8  -3    0.80    0.47
  -3  -8  -3   -0.03    0.26
   3   8   3   -0.15    0.22
   3   8   3   -0.74    0.56
   3   8   3   -0.47    0.44
   3   8   3   -0.19    0.59
  -4  -8  -3    0.39    0.54
  -4  -8  -3    0.14    0.30
   4   8   3    0.00    0.64
   4   8   3    0.50    0.23
   4   8   3    0.56    0.43
   4   8   3    0.36    0.79
  -5  -8  -3    6.73    0.68
  -5  -8  -3    7.90    1.07
   5   8   3    6.41    0.86
   5   8   3    7.40    1.39
   5   8   3    6.16    0.57
   5   8   3    6.80    0.57
   5   8   3    5.96    1.26
  -6  -8  -3    1.30    0.56
  -6  -8  -3    2.08    0.33
   6   8   3    1.67    0.40
   6   8   3    1.72    0.24
   6   8   3    1.86    0.33
  -7  -8  -3    2.09    0.34
  -7  -8  -3    2.13    0.70
   7   8   3    2.74    0.32
   7   8   3    2.69    0.39
   7   8   3    2.20    0.40
  -8  -8  -3    2.57    0.89
  -8  -8  -3    0.46    0.26
   8   8   3    1.07    0.19
   8   8   3    1.22    0.43
  13  -9  -3    0.10    0.49
  13  -9  -3    0.45    0.20
  12  -9  -3    0.28    0.20
  12  -9  -3    1.00    0.46
  12  -9  -3   -0.02    0.47
  12  -9  -3   -0.71    0.57
 -12   9   3   -0.34    0.58
  11  -9  -3    5.57    0.89
  11  -9  -3    4.85    0.75
  11  -9  -3    6.14    1.05
 -11   9   3    6.97    1.23
  10  -9  -3    0.62    0.51
  10  -9  -3   -0.52    0.58
  10  -9  -3    0.15    0.22
  10  -9  -3    0.62    0.44
  10  -9  -3    0.10    0.50
 -10   9   3    0.57    0.61
 -10   9   3    0.96    0.44
   9  -9  -3    7.55    1.13
   9  -9  -3    5.46    0.90
   9  -9  -3    4.94    0.90
   9  -9  -3    6.73    0.62
   9  -9  -3    6.88    0.53
   9  -9  -3    6.74    1.08
  -9   9   3    6.40    0.87
  -9   9   3    5.34    0.86
   8  -9  -3    0.89    0.53
   8  -9  -3   -0.21    0.40
   8  -9  -3    0.20    0.25
   8  -9  -3    0.15    0.43
   8  -9  -3    0.29    0.18
  -8   9   3    0.14    0.33
   7  -9  -3    1.22    0.52
   7  -9  -3    0.62    0.19
   7  -9  -3    0.54    0.26
   7  -9  -3    1.17    0.44
   7  -9  -3    0.52    0.37
  -7   9   3    0.58    0.51
  -7   9   3    0.71    0.32
   6  -9  -3   14.28    0.87
   6  -9  -3   11.06    1.14
   6  -9  -3   11.51    1.10
   6  -9  -3   14.12    0.96
  -6   9   3   12.30    0.93
  -6   9   3   11.97    1.10
  -6   9   3   13.23    2.14
   5  -9  -3    4.60    0.79
   5  -9  -3    4.34    0.46
   5  -9  -3    4.38    0.55
  -5   9   3    3.27    0.58
  -5   9   3    4.67    0.97
   4  -9  -3   32.43    2.09
   4  -9  -3   36.22    2.47
  -4   9   3   32.31    2.26
  -4   9   3   30.48    2.08
  -4   9   3   30.39    2.56
   3  -9  -3    1.11    0.45
   3  -9  -3    0.97    0.24
  -3   9   3    0.79    0.36
  -3   9   3    1.48    0.52
  -3   9   3    1.72    0.73
   2  -9  -3    1.35    0.32
   2  -9  -3    0.50    0.31
  -2   9   3    1.20    0.36
  -2   9   3    1.69    0.49
  -2   9   3    0.32    0.47
  -2   9   3    1.04    0.81
  -2   9   3    0.81    0.83
  -2   9   3    1.06    0.31
   1  -9  -3    1.68    0.41
   1  -9  -3    1.32    0.29
   1  -9  -3    1.58    0.29
  -1   9   3    1.14    0.67
  -1   9   3    2.35    0.60
  -1   9   3    2.19    0.39
  -1   9   3    1.42    0.47
  -1   9   3    2.43    1.01
  -1   9   3    1.58    0.30
  -1   9   3    1.80    0.29
   0  -9  -3    4.90    0.53
   0  -9  -3    4.20    0.55
   0  -9  -3    4.11    0.73
   0   9   3    3.75    0.53
   0   9   3    4.01    0.52
   0   9   3    3.94    0.78
   0   9   3    4.35    0.75
   0   9   3    4.23    0.64
  -1  -9  -3    8.35    0.68
  -1  -9  -3    8.52    0.91
  -1  -9  -3    8.38    0.74
   1   9   3    9.13    1.35
   1   9   3    6.22    0.84
   1   9   3    8.00    0.67
   1   9   3    6.08    0.86
   1   9   3    8.35    1.03
  -2  -9  -3    0.20    0.42
  -2  -9  -3    0.00    0.28
  -2  -9  -3    0.34    0.41
   2   9   3    0.06    0.21
   2   9   3   -0.42    0.57
   2   9   3    0.01    0.61
   2   9   3    0.24    0.66
   2   9   3    0.16    0.46
  -3  -9  -3    0.25    0.28
  -3  -9  -3    0.28    0.48
   3   9   3    0.17    0.61
   3   9   3    0.83    0.47
   3   9   3   -0.01    0.74
   3   9   3    0.41    0.23
  -4  -9  -3    5.35    0.85
  -4  -9  -3    4.89    0.58
   4   9   3    4.43    0.82
   4   9   3    4.25    1.11
   4   9   3    5.11    0.83
   4   9   3    4.73    0.50
   4   9   3    4.64    0.47
  -5  -9  -3    1.33    0.49
  -5  -9  -3    1.50    0.29
   5   9   3    1.60    0.43
   5   9   3    1.34    0.22
   5   9   3    1.22    0.22
  -6  -9  -3    2.22    0.59
  -6  -9  -3    1.88    0.29
   6   9   3    1.89    0.31
   6   9   3    1.16    0.42
  -7  -9  -3    0.40    0.78
  -7  -9  -3    0.19    0.24
   7   9   3   -0.14    0.15
  13 -10  -3    0.55    0.20
  13 -10  -3    0.71    0.50
 -13  10   3    0.44    0.63
  12 -10  -3    2.09    0.51
  12 -10  -3    2.74    0.41
 -12  10   3    2.15    0.49
  11 -10  -3    0.77    0.58
  11 -10  -3    0.02    0.21
  11 -10  -3    0.14    0.42
 -11  10   3    0.80    0.43
 -11  10   3   -0.34    0.79
  10 -10  -3    0.48    0.56
  10 -10  -3    0.77    0.47
  10 -10  -3    0.43    0.32
  10 -10  -3    1.62    0.64
 -10  10   3    1.11    0.59
 -10  10   3    2.36    0.82
   9 -10  -3    2.95    0.49
   9 -10  -3    2.71    0.38
   9 -10  -3    2.67    0.54
   9 -10  -3    2.98    0.57
   9 -10  -3    3.13    0.66
  -9  10   3    1.86    0.67
  -9  10   3    1.60    0.54
  -9  10   3    3.52    0.62
   8 -10  -3    5.81    0.65
   8 -10  -3    5.50    0.86
   8 -10  -3    6.38    1.12
   8 -10  -3    5.74    0.62
   8 -10  -3    5.72    0.48
  -8  10   3    4.31    0.98
  -8  10   3    5.68    0.66
  -8  10   3    4.63    0.70
   7 -10  -3    8.71    0.96
   7 -10  -3    7.84    1.18
   7 -10  -3    9.13    0.73
   7 -10  -3    8.85    0.65
  -7  10   3    7.71    0.74
  -7  10   3    8.89    1.02
   6 -10  -3   13.11    1.13
   6 -10  -3   12.62    0.85
   6 -10  -3   11.89    0.92
  -6  10   3   11.48    1.08
  -6  10   3   12.77    0.89
   5 -10  -3    4.09    0.46
  -5  10   3    4.28    0.52
  -5  10   3    4.71    0.73
   4 -10  -3    1.06    0.46
   4 -10  -3    1.26    0.25
  -4  10   3    0.96    0.52
  -4  10   3    1.52    0.39
  -4  10   3    1.73    0.29
  -4  10   3    1.29    0.42
   3 -10  -3    1.40    0.27
   3 -10  -3    0.84    0.42
  -3  10   3   -0.31    0.75
  -3  10   3    0.97    0.25
  -3  10   3    1.02    0.56
  -3  10   3    1.04    0.34
  -3  10   3    0.77    0.37
   2 -10  -3    0.04    0.40
   2 -10  -3   -0.30    0.32
   2 -10  -3    0.14    0.22
  -2  10   3   -0.32    0.67
  -2  10   3   -0.06    0.24
  -2  10   3   -0.22    0.52
  -2  10   3   -0.04    0.26
  -2  10   3   -0.20    0.35
  -2  10   3   -0.30    0.97
   1 -10  -3    0.79    0.27
   1 -10  -3    0.90    0.41
   1 -10  -3    0.90    0.29
  -1  10   3    1.37    0.39
  -1  10   3    1.18    0.71
  -1  10   3    1.68    0.81
  -1  10   3    1.06    0.26
  -1  10   3    0.64    0.62
   0 -10  -3    3.73    0.55
   0 -10  -3    4.83    0.52
   0 -10  -3    4.18    0.78
   0  10   3    3.62    0.75
   0  10   3    5.26    0.92
   0  10   3    4.07    0.94
   0  10   3    4.42    0.84
   0  10   3    4.38    0.51
  -1 -10  -3    0.35    0.36
  -1 -10  -3    0.43    0.28
  -1 -10  -3    1.24    0.45
   1  10   3    1.28    0.80
   1  10   3    0.73    0.48
   1  10   3    0.85    0.24
  -2 -10  -3   -0.01    0.25
  -2 -10  -3    0.56    0.41
  -2 -10  -3    0.33    0.48
   2  10   3    0.43    0.93
   2  10   3    0.29    0.19
   2  10   3   -0.61    0.69
  -3 -10  -3    6.26    0.81
  -3 -10  -3    6.71    0.58
   3  10   3    4.88    0.53
   3  10   3    4.67    0.86
   3  10   3    5.24    1.22
   3  10   3    6.37    1.07
   3  10   3    5.98    0.51
  -4 -10  -3    0.91    0.46
  -4 -10  -3    1.72    0.27
   4  10   3    1.30    0.24
   4  10   3    1.38    0.22
  -5 -10  -3    0.05    0.49
  -5 -10  -3    0.43    0.25
   5  10   3    0.67    0.17
   5  10   3    0.33    0.18
  -6 -10  -3    0.06    0.53
  -6 -10  -3   -0.07    0.21
   6  10   3    0.08    0.15
  13 -11  -3   -0.08    0.22
  13 -11  -3   -0.20    0.53
 -13  11   3    0.73    0.50
  12 -11  -3    0.19    0.20
  12 -11  -3   -0.01    0.46
 -12  11   3   -0.18    0.41
  11 -11  -3    6.69    0.95
  11 -11  -3    7.39    0.60
 -11  11   3    7.18    0.74
  10 -11  -3   -0.11    0.21
  10 -11  -3    0.23    0.41
 -10  11   3    0.87    0.53
 -10  11   3    0.11    0.71
   9 -11  -3    2.17    0.53
  -9  11   3    2.17    0.34
   8 -11  -3    0.33    0.52
   8 -11  -3    0.34    0.26
   8 -11  -3    0.24    0.18
  -8  11   3    0.02    0.26
  -8  11   3   -0.21    0.47
  -8  11   3   -0.41    0.44
   7 -11  -3   -0.04    0.18
   7 -11  -3    0.08    0.29
   7 -11  -3    0.26    0.54
  -7  11   3    0.27    0.45
  -7  11   3   -0.19    0.25
   6 -11  -3    0.14    0.19
   6 -11  -3    0.41    0.30
  -6  11   3    0.28    0.25
  -6  11   3   -0.35    0.41
   5 -11  -3    1.06    0.77
   5 -11  -3    0.42    0.18
  -5  11   3    0.02    0.34
  -5  11   3    0.30    0.23
  -5  11   3    0.29    0.49
   4 -11  -3    1.35    0.47
   4 -11  -3    1.10    0.24
  -4  11   3    1.23    0.49
  -4  11   3    0.69    0.36
  -4  11   3    1.39    0.27
  -4  11   3    1.87    0.40
   3 -11  -3    1.28    0.28
   3 -11  -3    0.78    0.43
  -3  11   3    1.04    0.30
  -3  11   3    0.81    0.38
  -3  11   3    1.02    0.55
  -3  11   3    1.15    0.27
   2 -11  -3    1.55    0.29
   2 -11  -3    1.08    0.43
  -2  11   3    1.69    0.40
  -2  11   3    1.74    0.31
  -2  11   3    1.82    0.64
  -2  11   3    1.34    0.31
   1 -11  -3    3.16    0.52
   1 -11  -3    2.55    0.36
   1 -11  -3    2.29    0.47
  -1  11   3    3.02    0.47
  -1  11   3    2.99    0.87
  -1  11   3    3.11    0.48
  -1  11   3    1.83    1.14
   0 -11  -3    1.05    0.28
   0 -11  -3    1.03    0.41
   0 -11  -3    1.54    0.35
   0  11   3    1.38    0.29
   0  11   3    1.30    1.19
  -1 -11  -3    5.39    0.79
  -1 -11  -3    5.75    0.54
   1  11   3    5.40    0.51
   1  11   3    5.51    1.38
  -2 -11  -3    1.00    0.28
   2  11   3    1.17    0.31
  -3 -11  -3    1.00    0.38
  -3 -11  -3    0.58    0.24
   3  11   3    0.54    0.22
   3  11   3    0.73    0.19
  -4 -11  -3    0.42    0.22
  -4 -11  -3    1.10    0.43
   4  11   3    0.89    0.19
   4  11   3    0.69    0.18
  -5 -11  -3    0.59    0.21
  -5 -11  -3    0.07    0.45
   5  11   3   -0.09    0.14
   5  11   3   -0.06    0.18
  12 -12  -3    1.38    0.26
  12 -12  -3    1.56    0.56
 -12  12   3    2.55    0.73
  11 -12  -3    0.23    0.23
  11 -12  -3    0.14    0.42
 -11  12   3    0.95    1.04
 -11  12   3    0.22    0.29
 -11  12   3   -0.54    0.70
  10 -12  -3    5.18    0.87
  10 -12  -3    3.62    0.49
 -10  12   3    4.03    0.54
 -10  12   3    2.44    0.58
 -10  12   3    2.95    0.69
   9 -12  -3    1.05    0.43
   9 -12  -3    0.39    0.17
   9 -12  -3    0.35    0.25
  -9  12   3    0.39    0.45
  -9  12   3    0.18    0.46
   8 -12  -3    0.03    0.22
   8 -12  -3    0.18    0.26
  -8  12   3    0.33    0.53
  -8  12   3    0.25    0.35
  -8  12   3    0.35    0.45
   7 -12  -3    2.92    0.36
   7 -12  -3    2.45    0.51
  -7  12   3    2.52    0.46
  -7  12   3    1.98    0.33
  -7  12   3    2.26    0.55
   6 -12  -3    1.02    0.32
   6 -12  -3    0.46    0.21
  -6  12   3    0.79    0.27
  -6  12   3   -0.06    0.45
   5 -12  -3    3.62    0.43
   5 -12  -3    4.48    0.44
  -5  12   3    2.81    0.48
  -5  12   3    4.24    0.51
  -5  12   3    2.52    0.57
  -5  12   3    4.02    0.77
   4 -12  -3    0.39    0.21
   4 -12  -3    0.21    0.48
  -4  12   3    0.24    0.32
  -4  12   3    0.62    0.49
  -4  12   3   -0.23    0.38
   3 -12  -3    0.78    0.23
   3 -12  -3    0.67    0.42
  -3  12   3    0.84    0.28
  -3  12   3    0.42    0.52
  -3  12   3    0.47    0.27
  -3  12   3    0.18    0.41
   2 -12  -3    3.36    0.49
   2 -12  -3    3.73    0.72
  -2  12   3    3.27    0.74
  -2  12   3    3.81    0.51
   1 -12  -3    1.20    0.32
   1 -12  -3    1.34    0.40
  -1  12   3    0.92    0.23
  -1  12   3    1.01    0.61
  -1  12   3    0.51    0.92
   0 -12  -3    2.59    0.33
   0 -12  -3    2.65    0.38
   0  12   3    3.14    0.53
  -1 -12  -3    0.80    0.26
  -1 -12  -3    0.36    0.35
  -1 -12  -3   -0.34    0.40
   1  12   3    0.32    0.23
   1  12   3    0.20    0.18
  -2 -12  -3    0.19    0.36
  -2 -12  -3    0.45    0.25
   2  12   3    0.40    0.18
   2  12   3    0.35    0.21
  -3 -12  -3    1.41    0.26
   3  12   3    1.55    0.22
   3  12   3    1.72    0.30
  -4 -12  -3    0.96    0.58
   4  12   3    0.51    0.17
  11 -13  -3    2.08    0.35
  11 -13  -3    3.97    0.82
 -11  13   3    0.94    0.93
  10 -13  -3    0.56    0.42
  10 -13  -3   -0.20    0.35
 -10  13   3    0.10    0.24
 -10  13   3    0.09    0.49
 -10  13   3   -0.45    0.57
   9 -13  -3    1.13    0.29
   9 -13  -3    1.05    0.45
   9 -13  -3    1.03    0.19
  -9  13   3    0.76    0.46
  -9  13   3    0.78    0.24
  -9  13   3    0.67    0.46
   8 -13  -3    0.74    0.46
   8 -13  -3    0.85    0.18
   8 -13  -3    0.90    0.32
  -8  13   3    0.49    0.24
  -8  13   3    0.19    0.36
  -8  13   3    0.58    0.42
   7 -13  -3    0.94    0.33
   7 -13  -3    0.19    0.15
   7 -13  -3    0.48    0.43
  -7  13   3    0.37    0.23
  -7  13   3    0.14    0.45
  -7  13   3    0.35    0.32
   6 -13  -3    0.39    0.44
   6 -13  -3    0.49    0.15
  -6  13   3    0.32    0.42
  -6  13   3    0.31    0.34
  -6  13   3    0.11    0.22
   5 -13  -3    1.34    0.41
  -5  13   3    1.31    0.26
  -5  13   3    1.07    0.65
  -5  13   3    0.85    0.50
  -5  13   3    1.70    0.44
   4 -13  -3    3.16    0.59
   4 -13  -3    5.31    0.70
  -4  13   3    3.23    0.64
  -4  13   3    4.64    0.54
  -4  13   3    4.83    0.62
  -4  13   3    4.41    0.74
   3 -13  -3    0.40    0.40
   3 -13  -3    0.79    0.22
  -3  13   3    0.98    0.27
  -3  13   3    0.55    0.35
  -3  13   3    0.03    0.63
   2 -13  -3    0.24    0.22
   2 -13  -3   -0.33    0.37
  -2  13   3   -0.04    0.80
  -2  13   3   -0.34    0.21
  -2  13   3    0.05    0.37
   1 -13  -3    2.37    0.40
   1 -13  -3    2.60    0.35
  -1  13   3    2.08    0.46
  -1  13   3    2.77    0.39
   0 -13  -3   -0.45    0.31
   0 -13  -3   -0.65    0.31
   0  13   3    0.03    0.22
   0  13   3    0.03    0.18
  -1 -13  -3    0.49    0.33
   1  13   3    0.29    0.17
   1  13   3    0.37    0.22
  -2 -13  -3    0.21    0.33
   2  13   3    0.45    0.20
   2  13   3    0.39    0.16
  10 -14  -3    0.09    0.81
 -10  14   3    0.59    0.54
 -10  14   3   -0.19    0.23
 -10  14   3    0.51    0.55
   9 -14  -3    0.15    0.42
  -9  14   3    0.82    0.42
  -9  14   3    0.24    0.22
  -9  14   3    0.04    0.43
   8 -14  -3   -0.06    0.15
   8 -14  -3    0.05    0.41
  -8  14   3    0.19    0.22
  -8  14   3   -0.61    0.39
  -8  14   3   -0.27    0.36
   7 -14  -3    0.09    0.15
   7 -14  -3   -0.38    0.43
  -7  14   3    0.24    0.31
  -7  14   3    0.55    0.41
  -7  14   3    0.49    0.23
   6 -14  -3    0.14    0.41
   6 -14  -3    0.19    0.15
  -6  14   3   -0.35    0.43
  -6  14   3    0.29    0.29
  -6  14   3   -0.07    0.25
   5 -14  -3    3.99    0.81
   5 -14  -3    2.71    0.37
  -5  14   3    3.43    0.57
  -5  14   3    2.49    0.58
  -5  14   3    4.35    0.60
  -5  14   3    4.56    0.77
   4 -14  -3    1.17    0.22
  -4  14   3    0.31    0.59
  -4  14   3    0.85    0.31
  -4  14   3    1.25    0.33
   3 -14  -3    1.69    0.26
   3 -14  -3    1.44    0.48
  -3  14   3    1.19    0.36
  -3  14   3    1.41    0.80
  -3  14   3    1.74    0.29
   2 -14  -3    4.66    0.48
   2 -14  -3    4.70    0.69
  -2  14   3    4.40    0.46
  -2  14   3    3.44    0.52
   1 -14  -3   -0.05    0.36
   1 -14  -3    0.07    0.28
  -1  14   3    0.28    0.19
  -1  14   3    1.26    0.35
   0 -14  -3    0.98    0.43
   0 -14  -3    0.07    0.33
   0  14   3   -0.01    0.26
   0  14   3   -0.11    0.16
  -1 -14  -3   -0.04    0.35
   1  14   3   -0.03    0.16
   8 -15  -3   -0.03    0.15
   8 -15  -3    0.84    0.55
  -8  15   3    0.12    0.35
  -8  15   3   -0.80    0.59
  -8  15   3   -0.41    0.43
   7 -15  -3   -0.41    0.40
   7 -15  -3   -0.05    0.14
  -7  15   3   -0.04    0.33
  -7  15   3    0.03    0.44
   6 -15  -3    0.85    0.41
   6 -15  -3    0.74    0.17
  -6  15   3    0.32    0.32
  -6  15   3   -0.83    0.52
   5 -15  -3    0.00    0.36
   5 -15  -3   -0.05    0.15
  -5  15   3    0.86    0.60
  -5  15   3    0.18    0.32
   4 -15  -3    0.06    0.17
   4 -15  -3    0.07    0.36
  -4  15   3    0.94    0.31
  -4  15   3    0.39    0.36
   3 -15  -3    0.75    0.19
  -3  15   3    1.20    0.25
  -3  15   3    0.72    0.50
   2 -15  -3    0.05    0.24
  -2  15   3    0.33    0.21
   1 -16   4    3.38    0.56
  -2  16  -4    0.23    0.15
   2 -16   4   -0.68    0.41
   2 -16   4   -0.15    0.37
  -3  16  -4    1.62    0.80
  -3  16  -4    2.42    0.33
   3 -16   4    2.70    0.40
   3 -16   4    1.58    0.43
  -4  16  -4   -0.05    0.59
  -4  16  -4    0.27    0.20
   4 -16   4   -0.17    0.20
   4 -16   4   -0.03    0.46
  -5  16  -4    0.55    0.22
  -5  16  -4    0.42    0.37
  -5  16  -4   -0.23    0.51
   5 -16   4    0.29    0.17
  -6  16  -4    0.46    0.32
  -6  16  -4    0.86    0.50
  -6  16  -4   -0.10    0.32
   6 -16   4    0.22    0.15
   6 -16   4    0.43    0.19
  -7  16  -4    0.24    0.51
   7 -16   4   -0.10    0.18
   7 -16   4    0.07    0.15
  -8  16  -4   -0.19    0.33
  -8  16  -4    0.40    0.62
   8 -16   4    0.20    0.14
   8 -16   4   -0.08    0.32
   1  15  -4    2.87    0.30
   1  15  -4    2.20    0.44
  -1 -15   4    3.25    0.56
   0  15  -4    0.40    0.15
   0 -15   4   -0.14    0.35
  -1  15  -4   -0.53    1.21
  -1  15  -4    0.41    0.16
   1 -15   4    1.37    0.47
   1 -15   4   -0.01    0.35
  -2  15  -4   -0.17    0.15
  -2  15  -4   -0.46    0.78
   2 -15   4   -0.09    0.30
   2 -15   4    0.09    0.35
  -3  15  -4    0.30    0.58
  -3  15  -4    0.24    0.17
  -3  15  -4   -0.65    0.43
   3 -15   4   -0.04    0.34
   3 -15   4    0.28    0.24
  -4  15  -4    0.10    0.34
  -4  15  -4   -0.31    0.48
  -4  15  -4    0.04    0.20
   4 -15   4    0.56    0.38
   4 -15   4    0.06    0.20
  -5  15  -4    1.09    0.34
  -5  15  -4    0.47    0.47
  -5  15  -4    0.75    0.23
   5 -15   4    1.32    0.21
   5 -15   4    1.78    0.46
  -6  15  -4    1.41    0.30
  -6  15  -4    1.04    0.45
  -6  15  -4    1.04    0.33
   6 -15   4    1.84    0.32
  -7  15  -4   -0.38    0.29
  -7  15  -4   -0.15    0.43
   7 -15   4   -0.27    0.14
   7 -15   4   -0.14    0.19
  -8  15  -4   -0.02    0.28
  -8  15  -4   -0.39    0.49
  -8  15  -4   -0.20    0.26
   8 -15   4    0.40    0.19
   8 -15   4    0.22    0.15
  -9  15  -4    1.10    0.71
  -9  15  -4    1.36    0.33
  -9  15  -4    1.70    0.34
   9 -15   4    1.65    0.27
   9 -15   4    1.60    0.23
 -10  15  -4   -0.02    0.25
 -10  15  -4    0.97    0.51
  10 -15   4   -0.01    0.18
  10 -15   4    0.61    0.32
   3  14  -4   -0.75    0.43
  -3 -14   4   -0.11    0.52
  -3 -14   4    0.07    0.36
   2  14  -4    0.77    0.17
   2  14  -4    1.00    0.37
  -2 -14   4    0.96    0.26
  -2 -14   4    1.20    0.42
   1  14  -4    0.29    0.16
  -1 -14   4    0.08    0.25
  -1 -14   4   -0.03    0.38
   0  14  -4    0.25    0.17
   0  14  -4    0.90    1.71
   0 -14   4   -0.09    0.26
   0 -14   4    0.64    0.36
  -1  14  -4    0.02    0.75
  -1  14  -4    0.37    0.17
   1 -14   4   -0.14    0.34
   1 -14   4    0.56    0.36
   1 -14   4    0.43    0.28
  -2  14  -4   -0.03    0.18
  -2  14  -4   -0.26    0.59
  -2  14  -4   -0.09    0.44
   2 -14   4   -0.07    0.35
   2 -14   4    0.22    0.27
   2 -14   4    0.09    0.34
  -3  14  -4    1.29    0.37
  -3  14  -4    0.89    0.47
   3 -14   4    0.84    0.51
  -4  14  -4    6.22    0.53
  -4  14  -4    4.78    0.80
   4 -14   4    5.86    0.62
   4 -14   4    5.92    0.82
  -5  14  -4   15.48    0.97
  -5  14  -4   13.03    1.19
   5 -14   4   13.80    1.14
  -6  14  -4    0.41    0.29
  -6  14  -4    0.97    0.48
  -6  14  -4    0.36    0.24
  -6  14  -4    0.73    0.30
   6 -14   4    0.45    0.18
  -7  14  -4    0.51    0.22
  -7  14  -4    0.40    0.29
  -7  14  -4    0.19    0.44
  -7  14  -4    0.61    0.39
   7 -14   4    0.19    0.15
  -8  14  -4    5.01    0.76
  -8  14  -4    4.10    0.46
   8 -14   4    4.61    0.40
   8 -14   4    4.03    0.47
  -9  14  -4    0.17    0.20
  -9  14  -4    0.04    0.31
  -9  14  -4   -0.13    0.91
   9 -14   4    0.02    0.14
   9 -14   4    0.18    0.18
 -10  14  -4    2.46    0.40
 -10  14  -4    2.63    0.38
  10 -14   4    2.38    0.37
  10 -14   4    2.92    0.29
  10 -14   4    2.43    0.37
 -11  14  -4   -0.33    0.21
 -11  14  -4   -0.62    0.44
  11 -14   4    0.15    0.18
  11 -14   4   -0.41    0.42
   4  13  -4    0.72    0.50
  -4 -13   4    1.38    0.59
  -4 -13   4    0.35    0.26
   3  13  -4    0.11    0.15
   3  13  -4   -0.07    0.38
  -3 -13   4   -0.31    0.45
  -3 -13   4   -0.03    0.25
   2  13  -4   -0.29    0.15
  -2 -13   4   -0.12    0.42
  -2 -13   4    0.05    0.26
   1  13  -4    0.59    0.18
   1  13  -4   -0.53    2.09
  -1 -13   4    0.45    0.28
  -1 -13   4    0.34    0.40
   0  13  -4    3.38    0.85
   0  13  -4    2.66    0.36
   0 -13   4    2.75    0.47
   0 -13   4    2.16    0.53
  -1  13  -4    0.26    0.18
  -1  13  -4    0.67    0.63
   1 -13   4    0.24    0.27
   1 -13   4    0.24    0.41
   1 -13   4    0.39    0.45
  -2  13  -4    1.39    0.42
  -2  13  -4    0.70    0.22
  -2  13  -4    0.42    0.51
   2 -13   4    0.60    0.41
   2 -13   4    0.50    0.28
   2 -13   4    0.79    0.27
  -3  13  -4    0.73    0.23
  -3  13  -4    0.75    0.36
  -3  13  -4    0.81    0.50
   3 -13   4    1.34    0.42
   3 -13   4    1.32    0.36
   3 -13   4    0.65    0.26
  -4  13  -4    7.50    0.74
  -4  13  -4    8.66    0.73
  -4  13  -4    9.94    0.86
  -4  13  -4    9.23    0.94
   4 -13   4    9.40    0.94
   4 -13   4    8.25    0.72
  -5  13  -4    2.21    0.43
  -5  13  -4    1.67    0.30
  -5  13  -4    1.18    0.52
  -5  13  -4    2.86    0.44
   5 -13   4    1.71    0.81
   5 -13   4    2.56    0.49
   5 -13   4    2.54    0.44
  -6  13  -4    1.01    0.27
  -6  13  -4    1.92    0.35
  -6  13  -4    0.85    0.48
  -6  13  -4    1.36    0.38
   6 -13   4    1.75    0.26
   6 -13   4    1.61    0.51
  -7  13  -4    6.81    0.86
  -7  13  -4    7.72    0.77
  -7  13  -4    8.27    0.63
   7 -13   4    7.87    0.59
  -8  13  -4    2.99    0.61
   8 -13   4    3.90    0.66
  -9  13  -4    3.04    0.41
   9 -13   4    3.13    0.41
   9 -13   4    2.99    0.34
 -10  13  -4    0.93    0.40
 -10  13  -4    1.56    1.07
 -10  13  -4    0.50    0.22
  10 -13   4    0.88    0.34
  10 -13   4    0.73    0.17
  10 -13   4    0.79    0.20
 -11  13  -4    0.64    0.47
 -11  13  -4    0.28    0.22
  11 -13   4    0.63    0.31
  11 -13   4    0.51    0.19
 -12  13  -4    2.95    0.69
 -12  13  -4    1.59    0.37
  12 -13   4    1.20    0.30
  12 -13   4    0.68    0.33
   5  12  -4    1.82    0.31
  -5 -12   4    2.58    0.44
  -5 -12   4    3.06    0.74
   4  12  -4    0.65    0.42
   4  12  -4    0.72    0.18
   4  12  -4    1.07    0.26
  -4 -12   4    0.65    0.28
  -4 -12   4   -0.38    0.54
   3  12  -4   -0.04    0.25
   3  12  -4   -0.14    0.15
  -3 -12   4    0.08    0.26
  -3 -12   4   -0.25    0.45
   2  12  -4    0.06    0.17
   2  12  -4   -0.25    0.28
  -2 -12   4    0.42    0.28
  -2 -12   4    0.82    0.48
   1  12  -4    4.34    0.44
   1  12  -4    3.71    0.41
   1  12  -4    2.71    0.94
  -1 -12   4    3.47    0.54
  -1 -12   4    3.33    0.54
   0  12  -4    2.61    0.73
   0  12  -4    4.02    0.76
   0  12  -4    2.96    0.43
   0 -12   4    3.87    0.57
   0 -12   4    2.91    0.49
   0 -12   4    4.23    0.79
  -1  12  -4    0.54    0.22
  -1  12  -4    0.71    0.43
  -1  12  -4   -0.25    1.04
   1 -12   4    1.54    0.41
   1 -12   4    0.97    0.30
   1 -12   4    1.20    0.34
  -2  12  -4    1.14    0.51
  -2  12  -4    0.64    0.22
  -2  12  -4    1.29    0.38
   2 -12   4    0.60    0.26
   2 -12   4    1.08    0.28
   2 -12   4    0.87    0.42
  -3  12  -4   12.54    1.13
  -3  12  -4   12.38    0.88
  -3  12  -4   12.13    0.90
  -3  12  -4   12.71    1.00
   3 -12   4   11.45    0.89
   3 -12   4   12.22    0.90
   3 -12   4   13.25    1.04
  -4  12  -4   10.58    0.81
  -4  12  -4   10.31    0.96
  -4  12  -4   10.11    1.02
  -4  12  -4   12.65    0.85
   4 -12   4   13.34    0.86
   4 -12   4   11.38    1.00
  -5  12  -4   17.50    1.23
  -5  12  -4   16.51    1.14
  -5  12  -4   16.22    1.32
  -5  12  -4   17.02    1.09
   5 -12   4   16.48    1.11
   5 -12   4   15.67    1.27
   5 -12   4   19.79    1.84
  -6  12  -4    2.88    0.47
  -6  12  -4    3.36    0.64
  -6  12  -4    3.27    0.43
  -6  12  -4    2.77    0.57
   6 -12   4    1.53    0.94
   6 -12   4    1.97    0.57
   6 -12   4    3.09    0.42
  -7  12  -4    2.00    0.42
  -7  12  -4    1.87    0.52
  -7  12  -4    2.71    0.47
   7 -12   4    2.23    0.38
  -8  12  -4    4.28    0.66
  -8  12  -4    3.61    0.48
   8 -12   4    3.46    0.51
   8 -12   4    3.43    0.41
  -9  12  -4    2.46    0.57
  -9  12  -4    2.20    0.64
   9 -12   4    1.55    0.33
 -10  12  -4    7.31    0.60
 -10  12  -4    8.22    0.85
  10 -12   4    7.08    0.76
  10 -12   4    7.40    0.59
  10 -12   4    7.39    0.54
 -11  12  -4    0.78    0.24
 -11  12  -4    1.05    0.52
  11 -12   4    0.81    0.31
  11 -12   4    0.41    0.15
  11 -12   4    0.65    0.20
 -12  12  -4    2.32    0.72
 -12  12  -4    2.46    0.43
  12 -12   4    1.51    0.22
  12 -12   4    1.01    0.32
   7  11  -4    0.81    0.24
  -7 -11   4    0.73    0.30
   6  11  -4    2.86    0.56
   6  11  -4    2.08    0.34
  -6 -11   4    2.08    0.34
  -6 -11   4    2.16    0.98
   5  11  -4   -0.03    0.32
   5  11  -4   -0.37    0.19
   5  11  -4    0.04    0.46
   5  11  -4    0.17    0.30
  -5 -11   4    0.00    0.29
  -5 -11   4   -0.52    0.64
   4  11  -4    0.65    0.17
   4  11  -4    0.41    0.21
   4  11  -4   -0.16    0.64
  -4 -11   4    0.27    0.55
  -4 -11   4    0.54    0.30
   3  11  -4    1.75    0.41
   3  11  -4    1.77    0.27
   3  11  -4    0.44    1.16
   3  11  -4    1.86    0.33
  -3 -11   4    1.26    0.33
  -3 -11   4    1.42    0.54
   2  11  -4   -0.54    0.25
   2  11  -4   -0.03    0.36
   2  11  -4   -1.10    1.10
   2  11  -4    1.83    0.96
   2  11  -4    0.20    0.19
  -2 -11   4    0.57    0.48
  -2 -11   4    0.15    0.31
   1  11  -4   -0.77    0.71
   1  11  -4    0.04    0.19
   1  11  -4    0.22    0.30
   1  11  -4    0.60    0.86
  -1 -11   4   -0.36    0.27
  -1 -11   4   -0.30    0.42
   0  11  -4    3.88    0.60
   0  11  -4    3.34    1.21
   0  11  -4    5.04    0.48
   0  11  -4    5.29    0.93
   0 -11   4    4.63    0.81
   0 -11   4    3.84    0.56
   0 -11   4    5.23    0.58
  -1  11  -4    0.16    0.20
  -1  11  -4    0.57    0.51
  -1  11  -4    0.44    0.38
   1 -11   4    0.31    0.29
   1 -11   4    0.14    0.27
   1 -11   4    0.66    0.40
  -2  11  -4   34.38    2.12
  -2  11  -4   33.91    2.04
  -2  11  -4   34.26    2.29
   2 -11   4   31.48    2.07
   2 -11   4   35.52    2.14
   2 -11   4   34.38    2.04
  -3  11  -4    1.61    0.47
  -3  11  -4    1.24    0.25
  -3  11  -4    1.53    0.28
  -3  11  -4    1.68    0.37
   3 -11   4    1.74    0.29
  -4  11  -4    2.65    0.34
  -4  11  -4    3.13    0.45
  -4  11  -4    2.26    0.52
  -4  11  -4    3.01    0.50
   4 -11   4    2.22    0.40
   4 -11   4    3.10    0.44
   4 -11   4    2.94    0.48
  -5  11  -4   18.99    1.35
  -5  11  -4   19.82    1.26
  -5  11  -4   19.97    1.49
  -5  11  -4   18.53    1.31
   5 -11   4   19.28    1.26
   5 -11   4   21.60    1.42
  -6  11  -4    0.98    0.36
  -6  11  -4    1.23    0.28
  -6  11  -4    1.60    0.50
  -6  11  -4    0.27    0.34
   6 -11   4   -0.46    0.83
   6 -11   4    0.22    0.51
   6 -11   4    1.15    0.24
  -7  11  -4    9.17    0.76
  -7  11  -4    9.56    0.89
  -7  11  -4    8.52    0.95
   7 -11   4   11.14    0.72
  -8  11  -4   16.03    1.25
  -8  11  -4   17.59    1.14
  -8  11  -4   15.74    1.46
   8 -11   4   17.79    1.09
  -9  11  -4    0.68    0.40
  -9  11  -4    0.40    0.63
  -9  11  -4    1.22    0.30
   9 -11   4    1.01    0.21
   9 -11   4    1.15    0.27
 -10  11  -4    1.50    0.45
  10 -11   4    1.00    0.28
  10 -11   4    1.64    0.54
  10 -11   4    1.87    0.30
 -11  11  -4    1.46    0.29
 -11  11  -4    1.49    0.55
  11 -11   4    0.94    0.23
  11 -11   4    1.63    0.35
  11 -11   4    1.12    0.18
 -12  11  -4    6.23    0.60
 -12  11  -4    7.02    1.25
  12 -11   4    5.86    0.53
  12 -11   4    5.83    0.67
 -13  11  -4    1.69    0.33
  13 -11   4    1.18    0.41
  13 -11   4    1.25    0.28
   8  10  -4   -0.15    0.19
  -8 -10   4   -0.08    0.33
   7  10  -4    0.67    0.31
   7  10  -4    0.28    0.19
  -7 -10   4    0.29    0.34
   6  10  -4    0.16    0.33
   6  10  -4    0.24    0.57
   6  10  -4    0.26    0.19
  -6 -10   4    0.31    0.83
  -6 -10   4    0.22    0.35
   5  10  -4    0.90    1.88
   5  10  -4    0.32    0.64
   5  10  -4    0.30    0.46
   5  10  -4    0.33    0.18
  -5 -10   4   -0.29    0.67
   4  10  -4    1.22    0.94
   4  10  -4    0.17    0.37
   4  10  -4   -0.03    0.18
   4  10  -4   -0.09    0.20
  -4 -10   4    0.79    0.65
  -4 -10   4    0.19    0.35
   3  10  -4    0.15    0.17
   3  10  -4   -0.02    0.23
   3  10  -4    0.04    0.38
   3  10  -4    0.28    0.72
  -3 -10   4    0.38    0.33
  -3 -10   4    0.24    0.58
   2  10  -4    1.11    0.41
   2  10  -4   -0.25    0.58
   2  10  -4    1.08    0.89
   2  10  -4    0.97    0.21
   2  10  -4    0.29    0.26
  -2 -10   4    0.96    0.32
  -2 -10   4    0.53    0.51
   1  10  -4    3.64    0.42
   1  10  -4    2.72    0.72
   1  10  -4    3.46    0.41
   1  10  -4    3.08    0.45
   1  10  -4    2.60    0.62
  -1 -10   4    3.08    0.55
  -1 -10   4    3.30    0.57
   0  10  -4    4.21    0.43
   0  10  -4    5.19    0.83
   0  10  -4    3.35    0.60
   0 -10   4    2.69    0.49
   0 -10   4    4.89    0.79
   0 -10   4    2.20    1.17
   0 -10   4    4.04    0.56
  -1  10  -4   14.39    0.95
  -1  10  -4   13.05    1.17
  -1  10  -4   14.15    1.28
   1 -10   4   14.26    1.11
   1 -10   4   14.14    1.08
   1 -10   4   15.01    0.99
   1 -10   4   15.92    1.81
  -2  10  -4    4.66    0.50
  -2  10  -4    5.39    0.76
  -2  10  -4    5.19    0.56
  -2  10  -4    5.29    0.78
   2 -10   4    5.07    0.60
   2 -10   4    4.37    0.92
  -3  10  -4   23.55    1.50
  -3  10  -4   24.61    1.49
  -3  10  -4   24.82    1.70
   3 -10   4   24.14    1.51
   3 -10   4   23.87    1.50
  -4  10  -4   38.88    2.34
  -4  10  -4   38.82    2.47
  -4  10  -4   40.19    2.43
  -4  10  -4   41.78    2.52
   4 -10   4   35.81    2.32
  -5  10  -4   17.35    1.12
  -5  10  -4   17.31    1.33
  -5  10  -4   17.36    1.21
  -5  10  -4   18.31    1.21
   5 -10   4   15.93    1.11
   5 -10   4   17.60    1.64
  -6  10  -4    1.50    0.46
  -6  10  -4    3.06    0.44
  -6  10  -4    3.04    0.61
  -6  10  -4    2.05    0.31
   6 -10   4    1.43    0.56
   6 -10   4    2.61    0.37
  -7  10  -4    2.72    0.49
  -7  10  -4    1.90    0.42
  -7  10  -4    1.74    0.49
   7 -10   4    2.47    0.37
  -8  10  -4    0.52    0.39
  -8  10  -4    0.55    0.28
  -8  10  -4    1.36    0.56
   8 -10   4    1.00    0.22
   8 -10   4    0.76    0.24
   8 -10   4    1.05    0.63
  -9  10  -4    1.59    0.73
  -9  10  -4    0.80    0.31
  -9  10  -4    1.27    0.44
   9 -10   4    1.31    0.23
   9 -10   4    0.86    0.26
 -10  10  -4    1.50    0.31
 -10  10  -4    0.55    0.49
  10 -10   4    0.80    0.23
  10 -10   4    1.13    0.35
  10 -10   4    1.25    0.21
 -11  10  -4    0.98    0.30
 -11  10  -4    0.99    0.59
  11 -10   4    0.79    0.33
  11 -10   4    1.23    0.19
  11 -10   4    1.29    0.23
 -12  10  -4    1.35    0.86
 -12  10  -4    0.49    0.32
  12 -10   4    0.10    0.20
  12 -10   4    0.36    0.30
 -13  10  -4    0.13    0.34
  13 -10   4    0.24    0.20
  13 -10   4    0.32    0.27
   8   9  -4    1.59    0.35
   8   9  -4    1.92    0.30
   7   9  -4   -0.06    0.30
   7   9  -4   -0.33    0.18
  -7  -9   4   -0.06    0.41
   6   9  -4    1.54    0.52
   6   9  -4   -2.00    1.27
   6   9  -4    1.54    0.31
  -6  -9   4    0.63    0.46
  -6  -9   4    1.22    0.89
   5   9  -4    1.31    0.82
   5   9  -4    0.10    0.48
   5   9  -4    0.74    0.39
   5   9  -4    0.50    0.20
   5   9  -4    0.54    0.22
  -5  -9   4   -0.53    0.79
  -5  -9   4    1.10    0.44
   4   9  -4    6.37    1.14
   4   9  -4    3.87    0.44
   4   9  -4    2.88    0.48
   4   9  -4    3.17    0.38
  -4  -9   4    3.77    0.77
  -4  -9   4    2.88    0.47
   3   9  -4   14.36    1.11
   3   9  -4   13.31    1.24
   3   9  -4   12.28    1.75
   3   9  -4   14.55    0.96
   3   9  -4   14.26    0.92
  -3  -9   4   14.78    1.08
  -3  -9   4   14.41    1.39
   2   9  -4    0.07    0.17
   2   9  -4    0.11    0.52
   2   9  -4    0.36    0.32
   2   9  -4    0.34    0.70
   2   9  -4    0.26    0.44
  -2  -9   4    0.14    0.33
  -2  -9   4   -0.35    0.52
   1   9  -4   17.81    1.33
   1   9  -4   20.04    1.63
   1   9  -4   20.85    1.50
   1   9  -4   19.70    1.38
   1   9  -4   19.33    1.30
  -1  -9   4   20.42    1.47
  -1  -9   4   18.75    1.28
   0   9  -4    4.51    0.80
   0   9  -4    3.59    0.73
   0   9  -4    5.02    0.67
   0   9  -4    4.69    0.70
   0  -9   4    4.23    0.84
   0  -9   4    6.48    0.86
   0  -9   4    4.36    0.58
   0  -9   4    4.77    0.78
  -1   9  -4    0.25    0.37
  -1   9  -4    0.46    0.19
  -1   9  -4    0.43    0.37
  -1   9  -4    0.21    0.38
  -1   9  -4    0.23    0.37
   1  -9   4    0.94    0.33
   1  -9   4    0.39    0.26
   1  -9   4   -0.36    0.69
   1  -9   4   -0.45    0.37
  -2   9  -4   22.83    1.48
  -2   9  -4   22.51    1.40
  -2   9  -4   25.44    1.59
  -2   9  -4   20.81    1.40
   2  -9   4   22.79    1.42
   2  -9   4   23.07    1.52
   2  -9   4   21.72    1.46
   2  -9   4   22.85    1.62
  -3   9  -4    5.27    0.55
  -3   9  -4    4.01    0.63
  -3   9  -4    5.84    0.53
  -3   9  -4    5.30    0.67
   3  -9   4    5.53    0.58
   3  -9   4    6.37    0.93
   3  -9   4    4.44    0.71
  -4   9  -4   21.55    1.40
  -4   9  -4   21.72    1.34
  -4   9  -4   21.70    1.43
  -4   9  -4   22.76    1.52
  -4   9  -4   22.15    1.79
   4  -9   4   22.03    1.47
   4  -9   4   20.56    1.39
   4  -9   4   20.69    1.34
  -5   9  -4    1.05    0.72
  -5   9  -4    0.52    0.31
  -5   9  -4    0.22    0.35
  -5   9  -4    0.76    0.25
  -5   9  -4    0.58    0.35
   5  -9   4    0.96    0.45
   5  -9   4    0.63    0.20
  -6   9  -4    7.87    0.93
  -6   9  -4    8.61    0.82
  -6   9  -4    8.26    0.85
   6  -9   4    9.02    1.10
  -7   9  -4   24.38    1.66
  -7   9  -4   24.70    1.57
  -7   9  -4   24.51    1.73
   7  -9   4   26.99    1.54
  -8   9  -4   17.26    1.48
  -8   9  -4   19.27    1.34
  -8   9  -4   19.43    1.24
   8  -9   4   17.44    1.16
   8  -9   4   19.95    1.49
   8  -9   4   17.53    1.22
  -9   9  -4    6.22    0.86
  -9   9  -4    6.89    0.72
   9  -9   4    6.83    0.63
   9  -9   4    7.99    0.57
 -10   9  -4    3.48    0.59
 -10   9  -4    3.07    0.59
  10  -9   4    2.92    0.47
  10  -9   4    3.95    0.66
  10  -9   4    2.30    0.37
 -11   9  -4    1.42    0.34
 -11   9  -4    1.85    0.71
  11  -9   4    0.89    0.19
  11  -9   4    1.75    0.42
 -12   9  -4    2.98    1.01
 -12   9  -4    4.18    0.64
  12  -9   4    3.77    0.50
  12  -9   4    4.02    0.59
 -13   9  -4    0.52    0.38
  13  -9   4    0.23    0.27
  13  -9   4    0.50    0.22
   9   8  -4    1.63    0.34
   9   8  -4    1.81    0.30
  -9  -8   4    2.50    0.53
   8   8  -4    1.37    0.23
  -8  -8   4    2.44    0.55
   7   8  -4    3.33    1.50
   7   8  -4    0.77    0.48
   7   8  -4   -0.92    0.59
   7   8  -4    0.51    0.23
  -7  -8   4   -0.20    0.53
   6   8  -4    3.41    0.90
   6   8  -4    3.43    0.42
   6   8  -4    3.00    0.56
   6   8  -4    2.53    0.48
  -6  -8   4    2.27    0.60
  -6  -8   4    5.58    1.09
   5   8  -4    0.97    0.39
   5   8  -4    2.18    0.64
   5   8  -4    0.47    0.21
   5   8  -4    0.49    0.20
  -5  -8   4    0.62    0.91
  -5  -8   4    1.30    0.53
   4   8  -4   13.12    0.88
   4   8  -4   13.86    1.20
   4   8  -4   14.42    1.12
   4   8  -4   13.05    0.92
  -4  -8   4   14.41    1.19
  -4  -8   4   13.82    1.56
   3   8  -4    1.17    0.94
   3   8  -4    1.43    0.41
   3   8  -4    1.36    0.36
  -3  -8   4    1.16    0.69
  -3  -8   4    1.75    0.45
   2   8  -4    6.39    1.00
   2   8  -4    5.58    0.72
   2   8  -4    5.51    0.48
   2   8  -4    5.43    0.59
   2   8  -4    5.44    0.68
   2   8  -4    4.59    0.73
  -2  -8   4    5.75    1.03
  -2  -8   4    6.37    0.76
   1   8  -4   26.89    1.83
   1   8  -4   24.18    1.83
   1   8  -4   28.43    1.61
   1   8  -4   26.68    1.69
   1   8  -4   28.73    1.71
   1   8  -4   26.78    1.72
  -1  -8   4   25.74    1.82
  -1  -8   4   26.15    1.68
   0   8  -4    3.43    0.52
   0   8  -4    3.82    0.69
   0   8  -4    3.59    0.46
   0   8  -4    3.32    0.40
   0   8  -4    3.93    0.55
   0  -8   4    2.97    0.52
   0  -8   4    3.41    0.57
  -1   8  -4   30.32    1.93
  -1   8  -4   32.00    2.02
  -1   8  -4   31.89    1.97
  -1   8  -4   36.44    2.19
   1  -8   4   32.07    2.07
   1  -8   4   33.12    1.96
   1  -8   4   32.63    2.06
  -2   8  -4    0.27    0.22
  -2   8  -4    0.66    0.25
  -2   8  -4    0.34    0.29
  -2   8  -4    0.17    0.42
  -2   8  -4    0.71    0.31
   2  -8   4    0.68    0.38
   2  -8   4    0.55    0.33
   2  -8   4    1.02    0.28
   2  -8   4    0.32    0.26
  -3   8  -4    0.52    0.23
  -3   8  -4    0.53    0.36
  -3   8  -4    1.01    0.36
  -3   8  -4    1.08    0.31
  -3   8  -4    0.87    0.24
   3  -8   4    0.55    0.23
   3  -8   4    0.51    0.34
   3  -8   4    0.93    0.30
   3  -8   4    1.77    0.40
  -4   8  -4   32.94    2.21
  -4   8  -4   32.00    1.91
  -4   8  -4   32.25    1.98
  -4   8  -4   34.47    2.06
   4  -8   4   30.03    1.94
   4  -8   4   31.44    1.91
   4  -8   4   31.52    1.99
   4  -8   4   31.77    2.03
  -5   8  -4   18.47    1.55
  -5   8  -4   19.04    1.34
  -5   8  -4   20.03    1.28
  -5   8  -4   17.54    1.19
   5  -8   4   19.03    1.17
   5  -8   4   17.10    1.38
  -6   8  -4    3.04    0.48
  -6   8  -4    2.56    0.49
  -6   8  -4    2.81    0.45
   6  -8   4    1.73    0.63
   6  -8   4    2.65    0.35
  -7   8  -4    5.22    0.71
  -7   8  -4    4.42    0.78
  -7   8  -4    3.36    0.56
  -8   8  -4   16.74    1.29
  -8   8  -4   15.80    1.16
  -8   8  -4   17.34    1.47
   8  -8   4   17.40    1.15
   8  -8   4   19.08    1.40
   8  -8   4   16.82    1.08
  -9   8  -4    2.64    0.53
  -9   8  -4    2.37    0.39
   9  -8   4    1.75    0.30
   9  -8   4    2.74    0.35
 -10   8  -4    3.39    0.45
 -10   8  -4    3.07    0.68
  10  -8   4    2.29    0.45
  10  -8   4    3.36    0.50
  10  -8   4    2.85    0.37
 -11   8  -4    8.47    1.46
  11  -8   4    9.08    0.70
  11  -8   4    8.66    0.83
 -12   8  -4    0.36    0.39
  12  -8   4    0.70    0.23
  12  -8   4    0.40    0.31
 -13   8  -4   -0.43    0.43
  13  -8   4   -0.51    0.27
  13  -8   4   -0.14    0.22
  10   7  -4    0.03    0.31
  10   7  -4   -0.07    0.16
   9   7  -4    0.09    0.33
   9   7  -4   -0.11    0.17
  -9  -7   4   -0.90    0.65
   8   7  -4   -0.04    0.37
   8   7  -4   -0.11    0.18
  -8  -7   4   -0.20    0.68
   7   7  -4    3.38    0.61
   7   7  -4    2.69    1.01
   7   7  -4    1.99    0.47
   7   7  -4    3.21    0.41
  -7  -7   4    2.56    0.75
   6   7  -4    4.14    1.01
   6   7  -4    5.50    0.91
   6   7  -4    4.50    0.47
  -6  -7   4    3.72    0.75
   5   7  -4    0.42    0.22
   5   7  -4    0.61    0.48
   5   7  -4    0.05    0.36
  -5  -7   4    1.07    1.14
  -5  -7   4   -0.15    0.62
   4   7  -4    4.28    0.48
   4   7  -4    4.21    0.58
   4   7  -4    3.71    0.51
   4   7  -4    4.23    0.70
   4   7  -4    3.38    0.43
  -4  -7   4    4.13    0.90
  -4  -7   4    2.79    0.65
   3   7  -4    7.55    0.58
   3   7  -4    7.07    0.74
   3   7  -4    9.44    0.82
   3   7  -4   10.05    1.81
   3   7  -4    8.06    0.63
   3   7  -4    6.45    0.74
  -3  -7   4    7.88    1.36
  -3  -7   4    6.89    1.09
   2   7  -4   16.42    1.23
   2   7  -4   17.65    1.39
   2   7  -4   16.43    1.15
   2   7  -4   18.19    1.14
   2   7  -4   16.39    1.07
  -2  -7   4   17.33    1.33
  -2  -7   4   16.78    1.50
   1   7  -4    2.73    0.37
   1   7  -4    2.84    0.37
   1   7  -4    2.60    0.43
   1   7  -4    2.02    0.52
   0   7  -4   65.18    3.79
   0   7  -4   61.28    3.67
  -1   7  -4    8.73    0.63
  -1   7  -4    8.62    0.78
   1  -7   4    8.20    0.72
  -2   7  -4    5.87    0.65
  -2   7  -4    5.66    0.49
   2  -7   4    6.35    0.58
  -3   7  -4    0.97    0.34
  -3   7  -4    0.60    0.30
   3  -7   4    0.51    0.25
  -4   7  -4   10.76    0.85
  -4   7  -4    9.86    0.91
  -4   7  -4    9.13    0.79
  -4   7  -4    9.84    0.90
   4  -7   4   10.65    0.75
   4  -7   4    8.63    0.69
  -5   7  -4   18.94    1.30
  -5   7  -4   16.20    1.18
  -5   7  -4   18.66    1.39
  -5   7  -4   16.90    1.27
   5  -7   4   19.80    1.14
  -6   7  -4   23.79    1.58
  -6   7  -4   22.61    1.67
  -6   7  -4   24.36    1.51
   6  -7   4   24.43    1.45
  -7   7  -4   38.20    2.32
  -7   7  -4   39.01    2.39
  -7   7  -4   38.35    2.47
   7  -7   4   38.16    2.26
   8  -7   4    0.24    0.17
   8  -7   4    0.11    0.22
   8  -7   4    0.47    0.45
  -9   7  -4    3.95    0.63
  -9   7  -4    5.15    0.69
   9  -7   4    4.48    0.89
   9  -7   4    4.14    0.52
 -10   7  -4   11.94    0.99
 -10   7  -4   11.33    1.45
  10  -7   4   13.34    1.01
  10  -7   4   11.08    0.78
  10  -7   4   11.34    0.88
  10  -7   4   10.49    2.04
 -11   7  -4    2.91    1.37
 -11   7  -4    2.47    0.58
  11  -7   4    1.86    0.42
 -12   7  -4    3.02    0.51
  12  -7   4    3.72    0.63
  12  -7   4    3.61    0.49
 -13   7  -4    1.32    0.50
  13  -7   4    0.34    0.24
  13  -7   4    0.35    0.27
  11   6  -4    0.42    0.33
  11   6  -4    0.55    0.18
  10   6  -4   -0.61    0.32
  10   6  -4    0.47    0.18
   9   6  -4    1.36    0.38
   9   6  -4    1.04    0.21
   8   6  -4    0.43    0.39
   8   6  -4    0.07    0.19
   8   6  -4   -1.21    1.07
   7   6  -4    0.43    0.39
   7   6  -4   -0.10    0.58
   7   6  -4   -1.37    0.68
   7   6  -4    0.56    0.22
   6   6  -4    0.82    0.38
   6   6  -4    0.67    0.49
   6   6  -4    0.85    0.54
   6   6  -4    0.16    0.31
   5   6  -4   12.37    0.81
   5   6  -4   12.44    0.92
   5   6  -4   10.11    0.88
   5   6  -4   12.71    1.04
   5   6  -4   13.03    1.03
   4   6  -4   45.64    2.67
   4   6  -4   39.67    2.58
   4   6  -4   42.64    2.53
   4   6  -4   44.36    2.56
   4   6  -4   45.75    2.65
   3   6  -4    2.22    0.31
   3   6  -4    2.81    0.77
   3   6  -4    2.17    0.39
   3   6  -4    2.27    0.44
   3   6  -4    3.22    0.46
   2   6  -4   64.71    3.41
   2   6  -4   51.29    3.45
   2   6  -4   54.52    3.45
   1   6  -4  236.36   13.62
   1   6  -4  243.62   13.71
   0   6  -4    5.98    0.66
   0   6  -4    5.02    0.45
  -1   6  -4   27.79    1.70
  -1   6  -4   25.37    1.58
   1  -6   4   26.58    1.63
  -2   6  -4   35.23    2.05
  -2   6  -4   34.37    2.17
   2  -6   4   35.82    2.10
  -3   6  -4    3.90    0.57
  -3   6  -4    2.88    0.50
   3  -6   4    4.10    0.41
  -4   6  -4    3.33    0.55
  -4   6  -4    4.50    0.58
   4  -6   4    4.12    0.58
  -5   6  -4   24.35    1.54
   5  -6   4   21.27    1.37
  -6   6  -4   42.96    2.59
  -6   6  -4   40.69    2.49
  -6   6  -4   41.02    2.56
   6  -6   4   41.69    2.43
  -7   6  -4    7.55    0.92
  -7   6  -4    7.30    0.84
   7  -6   4    8.55    0.69
   7  -6   4    8.22    0.58
  -8   6  -4   18.76    1.42
  -8   6  -4   16.39    1.27
   8  -6   4   18.74    1.37
   8  -6   4   16.10    2.18
  -9   6  -4   56.94    3.38
  -9   6  -4   57.59    3.52
   9  -6   4   56.01    3.75
   9  -6   4   56.87    3.30
   9  -6   4   56.51    3.35
   9  -6   4   58.44    3.42
 -10   6  -4    5.70    0.91
 -10   6  -4    5.27    0.95
  10  -6   4    6.85    0.65
  10  -6   4    6.24    0.51
  10  -6   4    7.22    0.78
 -11   6  -4    0.24    0.48
  11  -6   4    1.38    0.27
  11  -6   4    0.81    0.38
 -12   6  -4   -0.12    0.48
  12  -6   4    0.31    0.30
  12  -6   4   -0.50    0.23
 -13   6  -4    0.09    0.55
  13  -6   4    0.16    0.29
  13  -6   4    0.93    0.27
  11   5  -4   -0.21    0.32
  11   5  -4    0.28    0.18
  10   5  -4    0.24    0.18
  10   5  -4    0.19    0.33
   9   5  -4   -1.05    1.23
   9   5  -4    0.80    0.23
   9   5  -4    1.11    0.45
   8   5  -4   -0.45    0.88
   8   5  -4    0.36    0.42
   8   5  -4   -1.37    0.75
   8   5  -4    0.18    0.21
   7   5  -4    0.02    0.30
   7   5  -4    0.33    0.22
   7   5  -4    0.09    0.39
   7   5  -4   -0.69    0.57
   7   5  -4   -0.12    0.58
   6   5  -4   14.29    0.91
   6   5  -4   12.97    1.12
   6   5  -4   11.30    1.13
   6   5  -4   15.04    0.99
   6   5  -4   13.38    1.30
   5   5  -4   14.47    0.95
   5   5  -4   13.39    1.17
   5   5  -4   15.11    1.09
   5   5  -4   15.02    1.01
   5   5  -4   14.16    0.94
   4   5  -4    1.00    0.39
   4   5  -4    0.52    0.24
   4   5  -4    0.66    0.22
   4   5  -4    0.68    0.26
   4   5  -4    1.23    1.17
   3   5  -4    0.47    0.72
   3   5  -4    0.07    0.29
   2   5  -4  275.38   15.11
   2   5  -4  254.08   15.02
   0   5  -4    0.45    0.30
   0   5  -4    0.29    0.14
   0  -5   4    0.12    0.17
  -1   5  -4   64.11    3.79
  -1   5  -4   63.60    3.70
   1  -5   4   66.15    3.74
  -2   5  -4   97.81    5.67
  -2   5  -4   96.00    5.75
   2  -5   4  104.53    5.70
  -3   5  -4   13.81    1.04
   3  -5   4   15.35    0.94
  -4   5  -4   16.00    1.15
  -5   5  -4   30.45    1.95
   6  -5   4    1.30    0.21
  -7   5  -4    0.49    0.44
  -7   5  -4    0.84    0.49
   7  -5   4    0.03    0.24
   7  -5   4    0.69    0.19
  -8   5  -4   25.57    1.73
  -8   5  -4   26.38    1.90
   8  -5   4   24.10    1.55
   8  -5   4   26.03    1.61
   8  -5   4   28.99    2.32
  -9   5  -4    0.33    0.46
  -9   5  -4    0.21    0.77
   9  -5   4    0.69    0.26
   9  -5   4    0.96    0.38
   9  -5   4    0.83    0.22
   9  -5   4    1.65    0.83
 -10   5  -4    0.76    0.50
 -10   5  -4    0.91    1.01
  10  -5   4    0.56    0.37
  10  -5   4    0.10    0.26
  10  -5   4    0.27    0.26
  10  -5   4   -1.46    0.86
 -11   5  -4    5.67    0.77
  11  -5   4    5.07    0.58
 -12   5  -4    6.22    0.69
  12  -5   4    5.11    0.58
  12  -5   4    4.93    0.71
 -13   5  -4    2.13    0.59
  13  -5   4    0.00    0.30
  12   4  -4    0.40    0.35
  12   4  -4    0.42    0.20
  11   4  -4    0.13    0.33
  11   4  -4    0.48    0.19
  10   4  -4   -0.04    0.18
   9   4  -4    4.88    0.52
   9   4  -4    5.43    1.10
   9   4  -4    6.21    0.87
   9   4  -4    6.26    0.67
   8   4  -4    0.12    0.27
   8   4  -4    0.23    0.22
   8   4  -4   -0.53    0.65
   8   4  -4   -0.17    0.66
   8   4  -4   -0.22    0.41
   8   4  -4   -0.14    0.28
   7   4  -4   24.47    1.83
   7   4  -4   25.16    1.64
   7   4  -4   27.08    1.61
   7   4  -4   27.60    1.84
   7   4  -4   28.41    1.68
   7   4  -4   26.44    1.76
  -7  -4   4   23.13    2.84
   6   4  -4   20.37    1.52
   6   4  -4   20.65    1.46
   6   4  -4   21.44    1.42
   6   4  -4   20.97    1.32
   6   4  -4   21.66    1.47
   6   4  -4   19.72    1.28
   6   4  -4   19.77    1.35
   5   4  -4    0.01    0.25
   5   4  -4    0.12    0.25
   5   4  -4   -0.73    0.65
   5   4  -4   -0.09    0.26
   5   4  -4    0.18    0.49
   5   4  -4    0.08    0.39
   5   4  -4    0.81    0.63
   5   4  -4   -0.11    0.19
   4   4  -4   10.10    1.71
   4   4  -4    7.88    0.89
   3   4  -4   84.67    4.72
   3   4  -4   78.57    4.88
   2   4  -4    5.01    0.44
   1   4  -4   92.00    4.97
  -1  -4   4   81.59    5.07
   0   4  -4    4.64    0.36
   0  -4   4    4.74    0.40
   0  -4   4    4.10    0.56
  -1   4  -4  131.45    7.13
   1  -4   4  127.07    7.16
   1  -4   4  118.14    7.22
   2  -4   4    5.60    0.42
   2  -4   4    4.92    0.59
   3  -4   4   27.07    1.82
   3  -4   4   30.79    1.73
  -4   4  -4   55.67    3.25
   4  -4   4   51.28    3.32
   4  -4   4   60.32    3.24
  -5   4  -4   36.88    2.22
   5  -4   4   36.15    2.31
   6  -4   4    1.15    0.20
  -7   4  -4   55.91    3.38
  -7   4  -4   56.08    3.40
   7  -4   4   53.87    3.19
   7  -4   4   54.05    3.23
   7  -4   4   55.05    3.27
   7  -4   4   56.42    4.21
  -8   4  -4    5.21    0.80
  -8   4  -4    5.98    0.90
   8  -4   4    6.05    1.13
   8  -4   4    4.91    0.46
   8  -4   4    5.14    0.60
   8  -4   4    4.35    0.86
  -9   4  -4    5.53    0.96
  -9   4  -4    4.38    0.88
   9  -4   4    3.01    0.38
   9  -4   4    3.88    0.56
   9  -4   4    3.39    0.85
 -10   4  -4    2.15    0.55
  10  -4   4    2.20    0.41
  10  -4   4    1.41    0.30
  10  -4   4    1.28    0.30
  10  -4   4    2.38    0.83
  11  -4   4   25.06    1.62
  11  -4   4   26.95    1.73
 -12   4  -4    3.23    0.64
  12  -4   4    1.83    0.36
  12  -4   4    2.01    0.33
 -13   4  -4   -0.24    0.82
  13  -4   4    1.23    0.38
  12   3  -4    1.31    0.21
  12   3  -4    1.59    0.34
  11   3  -4    0.56    0.21
  11   3  -4    0.33    0.36
  10   3  -4   -1.63    1.46
  10   3  -4    0.46    0.23
  10   3  -4    0.10    0.30
  10   3  -4    0.45    0.42
   9   3  -4    4.43    0.64
   9   3  -4    4.02    0.47
   9   3  -4    3.35    0.54
   9   3  -4    2.22    0.91
   9   3  -4    4.56    0.82
   8   3  -4   10.44    1.33
   8   3  -4   13.04    1.10
   8   3  -4   13.13    1.34
   8   3  -4   14.69    1.05
   8   3  -4   12.19    1.48
   8   3  -4   12.91    1.17
   8   3  -4   16.18    1.00
   8   3  -4   15.55    0.95
   7   3  -4   15.76    1.06
   7   3  -4   15.41    1.06
   7   3  -4   18.29    1.36
   7   3  -4   13.58    1.15
   7   3  -4   13.80    1.22
   7   3  -4   17.63    1.35
   7   3  -4   19.22    2.17
  -7  -3   4   15.26    2.04
   6   3  -4    0.07    0.38
   6   3  -4    0.70    0.31
   6   3  -4    0.47    0.21
   6   3  -4    1.09    0.61
   6   3  -4    0.74    0.25
   6   3  -4    0.35    0.50
   6   3  -4   -0.43    0.43
   5   3  -4   16.18    1.19
   5   3  -4   19.53    1.19
   5   3  -4   21.09    1.35
   5   3  -4   15.96    1.13
   4   3  -4    1.63    0.27
   3   3  -4    3.12    0.34
  -3  -3   4    2.52    0.49
   2   3  -4  242.02   13.32
  -2  -3   4  228.09   13.39
   1   3  -4    3.52    0.31
  -1  -3   4    3.72    0.50
  -1  -3   4    3.42    0.35
   0   3  -4  289.68   16.33
   0  -3   4  278.85   16.40
   0  -3   4  298.21   16.36
  -1   3  -4  162.30    9.07
   1  -3   4  164.51    9.10
   1  -3   4  153.77    9.14
  -2   3  -4  143.11    8.16
   2  -3   4  141.09    8.19
   2  -3   4  145.62    8.16
  -3   3  -4    4.87    0.45
   3  -3   4    4.96    0.38
   3  -3   4    3.51    0.47
  -4   3  -4   21.66    1.36
   4  -3   4   22.77    1.31
   4  -3   4   19.82    1.34
   4  -3   4   20.32    1.27
  -5   3  -4    0.96    0.42
   5  -3   4    0.72    0.32
   6  -3   4  185.73   10.66
   6  -3   4  187.44   10.61
   6  -3   4  187.73   10.61
  -7   3  -4    9.45    1.55
   7  -3   4   11.68    0.97
   7  -3   4   11.54    1.02
   7  -3   4    8.93    1.11
   7  -3   4   12.27    0.92
   7  -3   4   13.37    0.79
  -8   3  -4   11.76    1.44
   8  -3   4    8.44    1.69
   8  -3   4    8.53    0.79
   8  -3   4    8.55    0.64
  -9   3  -4    5.41    0.97
   9  -3   4    4.79    0.87
   9  -3   4    5.47    0.56
   9  -3   4    4.14    0.64
   9  -3   4    5.31    0.76
 -10   3  -4    2.99    0.61
  10  -3   4    2.75    0.49
  10  -3   4    4.53    0.60
 -11   3  -4    2.79    0.83
 -12   3  -4    0.00    0.63
  12  -3   4    0.26    0.31
  12  -3   4   -0.04    0.32
 -13   3  -4    1.73    0.67
  13  -3   4    3.15    0.53
  13   2  -4   -0.35    0.26
  12   2  -4    0.45    0.22
  12   2  -4   -0.29    0.34
  11   2  -4    0.60    0.24
  11   2  -4    0.04    0.22
  11   2  -4   -0.28    0.39
  10   2  -4    0.72    0.44
  10   2  -4    1.44    0.29
  10   2  -4    3.29    1.36
  10   2  -4    1.03    0.33
  10   2  -4    1.08    0.26
   9   2  -4   16.87    1.26
   9   2  -4   19.49    1.21
   9   2  -4   15.01    1.67
   9   2  -4   16.36    1.14
   9   2  -4   17.84    1.13
   8   2  -4   10.26    0.77
   8   2  -4    9.81    0.91
   8   2  -4   10.87    1.10
   8   2  -4   10.67    0.80
   8   2  -4   11.08    0.88
   8   2  -4   11.97    1.39
   8   2  -4   10.65    1.01
   7   2  -4   40.67    2.27
   7   2  -4   34.56    2.57
   7   2  -4   41.72    2.41
   7   2  -4   42.21    2.32
   7   2  -4   33.68    2.42
   7   2  -4   33.61    2.37
   7   2  -4   37.98    2.34
   7   2  -4   41.01    2.29
  -7  -2   4   38.40    2.69
   6   2  -4   44.21    2.92
   6   2  -4   45.00    2.88
   6   2  -4   50.84    2.95
   6   2  -4   51.92    3.11
   6   2  -4   49.56    2.98
   6   2  -4   47.83    2.84
   6   2  -4   49.94    2.92
  -6  -2   4   50.86    3.04
  -6  -2   4   49.50    2.96
   5   2  -4   27.21    1.68
   4   2  -4   29.39    1.77
   3   2  -4  126.27    7.20
   2   2  -4  154.67    8.84
  -2  -2   4  156.72    8.86
   0   2  -4  680.71   38.76
   0   2  -4  672.57   38.80
   0  -2   4  708.63   38.79
  -1   2  -4  129.10    7.42
   1  -2   4  130.26    7.44
   1  -2   4  131.01    7.42
  -2   2  -4  515.22   29.49
   2  -2   4  505.32   29.48
   2  -2   4  544.89   29.48
  -3   2  -4   43.63    2.44
   3  -2   4   42.34    2.41
   3  -2   4   37.19    2.40
  -4   2  -4  107.56    6.07
   4  -2   4  107.03    5.99
   4  -2   4  100.70    5.99
   5  -2   4   53.46    3.10
   6  -2   4   52.10    2.86
   6  -2   4   50.46    2.82
   6  -2   4   45.75    2.91
   6  -2   4   43.95    3.73
  -7   2  -4    0.51    0.80
   7  -2   4    0.16    0.40
   7  -2   4    0.66    0.32
   7  -2   4    0.51    0.37
   7  -2   4    0.74    0.20
   7  -2   4    0.38    0.32
   7  -2   4    0.60    0.83
  -8   2  -4   -0.33    1.02
   8  -2   4    0.99    0.39
   8  -2   4    0.88    0.30
   8  -2   4    0.03    0.75
   8  -2   4    1.25    0.27
  -9   2  -4   -0.72    0.51
   9  -2   4    0.19    0.29
   9  -2   4    0.23    0.25
   9  -2   4    0.33    0.36
 -10   2  -4    6.15    0.75
  10  -2   4    5.83    0.86
  10  -2   4    6.32    0.70
 -11   2  -4   11.37    1.25
  11  -2   4    9.11    0.82
 -12   2  -4   -1.12    0.60
  12  -2   4   -0.55    0.33
  12  -2   4    0.41    0.39
 -13   2  -4   -1.36    0.63
  13   1  -4    0.29    0.27
  13   1  -4    0.68    0.40
  12   1  -4    1.29    0.25
  12   1  -4    0.82    0.39
  11   1  -4    0.23    0.53
  11   1  -4    0.09    0.28
  11   1  -4    0.35    0.24
  10   1  -4    0.60    0.25
  10   1  -4    0.58    0.24
  10   1  -4    0.09    0.37
  10   1  -4    1.40    1.24
  10   1  -4    1.17    0.46
  10   1  -4    1.60    0.66
  10   1  -4    0.40    0.31
   9   1  -4    2.98    0.69
   9   1  -4    2.15    0.32
   9   1  -4    2.05    0.36
   9   1  -4    2.51    0.38
   9   1  -4    2.94    0.66
   9   1  -4    3.27    0.44
   8   1  -4   23.54    1.91
   8   1  -4   32.95    1.93
   8   1  -4   28.70    1.81
   8   1  -4   31.63    1.80
   8   1  -4   30.03    1.73
   8   1  -4   22.91    2.09
   7   1  -4  184.72   10.48
   7   1  -4  182.70   10.50
   7   1  -4  182.66   10.55
   7   1  -4  199.97   10.63
   7   1  -4  180.60   10.54
   7   1  -4  177.38   10.49
   7   1  -4  189.22   10.54
   7   1  -4  182.14   10.51
  -7  -1   4  180.26   10.63
   6   1  -4   17.94    1.16
   6   1  -4   15.80    1.29
   6   1  -4   20.46    1.18
   6   1  -4   17.62    1.25
  -6  -1   4   18.78    1.36
  -6  -1   4   19.82    1.30
   5   1  -4   12.32    0.87
  -5  -1   4   12.87    0.93
   4   1  -4  131.10    7.64
  -4  -1   4  137.06    7.67
   3   1  -4  118.64    6.72
  -3  -1   4  117.21    6.73
   2   1  -4   11.42    0.70
  -2  -1   4   10.44    0.71
   1   1  -4    8.44    0.65
   1   1  -4   10.15    0.63
  -1  -1   4   10.93    0.65
   0   1  -4  178.14   10.12
  -1   1  -4    2.52    0.32
   1  -1   4    2.74    0.28
  -2   1  -4   55.77    3.19
   2  -1   4   53.40    3.16
   2  -1   4   54.40    3.16
  -3   1  -4  109.98    6.47
   3  -1   4  114.98    6.45
   4  -1   4   16.01    1.01
   5  -1   4   44.16    2.54
   5  -1   4   41.81    2.78
   6  -1   4   25.73    1.68
   6  -1   4   28.67    1.77
   6  -1   4   25.42    1.83
   6  -1   4   27.41    2.01
  -7   1  -4   -0.70    0.80
   7  -1   4   -0.64    1.12
   7  -1   4    0.40    0.40
   7  -1   4    0.32    0.23
   7  -1   4   -0.33    0.36
   7  -1   4    0.45    0.74
   7  -1   4    0.14    0.35
  -8   1  -4   16.50    1.37
  -8   1  -4   14.06    1.97
   8  -1   4   16.35    1.05
   8  -1   4   18.56    1.21
   8  -1   4   13.42    1.68
   8  -1   4   14.32    1.23
  -9   1  -4    1.15    0.56
   9  -1   4   -0.03    0.34
   9  -1   4   -0.55    0.32
   9  -1   4    0.00    0.26
 -10   1  -4    0.70    0.61
  10  -1   4    0.05    0.33
  10  -1   4    0.39    0.42
 -11   1  -4   -1.20    0.60
  11  -1   4   -0.30    0.35
  11  -1   4    0.39    0.37
 -12   1  -4    1.37    0.61
  12  -1   4    1.33    0.35
 -13   1  -4    1.07    0.63
  13   0  -4    0.08    0.29
  13   0  -4   -0.15    0.36
  12   0  -4    2.21    0.42
  12   0  -4    1.76    0.29
  12   0  -4    2.25    0.32
  11   0  -4    0.01    0.61
  11   0  -4   -0.19    0.43
  11   0  -4    0.57    0.26
  11   0  -4    0.58    0.27
  11   0  -4    0.32    0.23
  10   0  -4    0.50    0.24
  10   0  -4    0.39    0.31
  10   0  -4    0.60    0.24
  10   0  -4    0.05    0.43
  10   0  -4    1.41    1.18
  10   0  -4    0.56    0.33
  10   0  -4    1.29    0.69
   9   0  -4    0.58    0.24
   9   0  -4    0.88    0.45
   9   0  -4   -0.28    0.34
   9   0  -4    0.91    0.29
   9   0  -4    0.12    0.67
   9   0  -4    1.21    0.64
   9   0  -4    0.53    0.63
   9   0  -4    0.59    0.23
   8   0  -4   83.10    5.57
   8   0  -4   88.17    5.18
   8   0  -4   81.73    5.17
   8   0  -4   91.72    5.20
   8   0  -4   90.80    5.16
   8   0  -4   90.62    5.14
   8   0  -4   91.89    5.11
   8   0  -4   89.99    5.09
   7   0  -4    0.57    0.33
   7   0  -4    0.43    0.21
   7   0  -4    1.33    0.49
   7   0  -4    0.62    0.30
   7   0  -4    0.39    0.21
   7   0  -4    0.93    0.27
   7   0  -4    0.81    0.47
  -7   0   4    0.29    0.51
  -7   0   4    0.14    0.55
   6   0  -4   -0.20    0.23
   6   0  -4    0.28    0.23
   6   0  -4    0.84    0.36
   6   0  -4    0.07    0.92
  -6   0   4   -0.07    0.33
  -6   0   4    0.38    0.32
   5   0  -4  117.64    6.85
  -5   0   4  119.97    6.87
  -5   0   4  122.11    6.89
   4   0  -4  104.00    6.03
  -4   0   4  107.18    6.04
   3   0  -4  100.97    5.75
  -3   0   4  100.89    5.76
   2   0  -4    0.36    0.12
  -2   0   4    0.28    0.12
   1   0  -4    3.04    0.32
   0   0  -4  100.05    5.79
   0   0   4  102.34    5.79
  -1   0  -4    3.01    0.40
   1   0   4    3.17    0.31
  -2   0  -4   61.83    3.74
   2   0   4   66.48    3.73
   3   0   4   21.31    1.22
   3   0   4   20.42    1.22
   4   0   4    3.07    0.50
   4   0   4    2.66    0.35
   5   0   4  175.48    9.95
   5   0   4  170.95    9.88
   6   0   4   18.98    1.43
   6   0   4   18.66    1.23
   6   0   4   19.84    1.37
   6   0   4   20.06    1.64
  -7   0  -4   -0.33    0.50
  -7   0  -4   -1.50    0.79
   7   0   4    0.75    0.38
   7   0   4   -0.37    0.66
   7   0   4    0.17    0.37
   7   0   4    0.03    0.37
   7   0   4    0.08    0.29
   7   0   4    0.12    0.22
  -8   0  -4    8.15    1.05
  -8   0  -4    7.75    1.26
   8   0   4   10.83    1.89
   8   0   4    7.71    0.63
   8   0   4    6.45    0.84
   8   0   4    5.73    0.83
   8   0   4    7.10    0.71
  -9   0  -4    1.48    0.58
   9   0   4    1.47    0.29
   9   0   4    2.20    0.37
   9   0   4    1.46    0.38
   9   0   4    1.89    0.43
 -10   0  -4    2.47    0.66
  10   0   4    2.35    0.46
 -11   0  -4    0.51    0.59
  11   0   4    0.20    0.33
 -12   0  -4    0.27    0.65
  12   0   4    0.84    0.32
  13  -1  -4    5.87    0.54
  13  -1  -4    4.74    0.73
  13  -1  -4    5.77    0.57
  12  -1  -4    4.43    0.79
  12  -1  -4    6.02    1.09
  12  -1  -4    3.18    0.51
  12  -1  -4    4.23    0.54
  11  -1  -4    0.82    0.30
  11  -1  -4    0.89    0.25
  11  -1  -4    0.42    0.65
  11  -1  -4    0.60    0.45
  11  -1  -4    1.01    0.35
  11  -1  -4    0.96    0.30
  10  -1  -4    0.35    0.28
  10  -1  -4   -0.26    0.60
  10  -1  -4    0.28    0.22
  10  -1  -4    0.23    0.33
  10  -1  -4   -0.06    0.46
  10  -1  -4    0.41    0.25
   9  -1  -4    2.15    0.52
   9  -1  -4    1.25    0.36
   9  -1  -4    1.43    0.69
   9  -1  -4    1.53    0.27
   9  -1  -4    1.80    0.33
   9  -1  -4    1.68    0.28
   9  -1  -4    1.61    0.86
   9  -1  -4    0.99    0.61
   8  -1  -4    1.07    0.58
   8  -1  -4    0.38    0.27
   8  -1  -4    0.28    0.45
   8  -1  -4    0.16    0.19
   8  -1  -4    0.45    0.53
   8  -1  -4    0.18    0.25
   8  -1  -4    0.44    0.40
   8  -1  -4    0.13    0.30
   7  -1  -4   18.69    1.58
   7  -1  -4   15.59    1.37
   7  -1  -4   15.91    1.26
   7  -1  -4   16.65    1.32
   7  -1  -4   16.36    1.07
   7  -1  -4   15.53    1.08
   7  -1  -4   17.22    1.18
   7  -1  -4   17.29    1.12
  -7   1   4   17.64    1.33
  -7   1   4   17.01    1.33
[truncated: 855,735 more chars]
