# Supplementary material for: Synthesis and Characterization of Novel Hydrazone Complexes: Exploring DNA/BSA Binding and Antimicrobial Potential
Source: ACS Omega. 2025 Feb 13;10(7):7428–40. doi: 10.1021/acsomega.5c00069 (PMC11866212; doi:10.1021/acsomega.5c00069)
Supplement: Supplementary file 4 — ao5c00069_si_004.cif [file ao5c00069_si_004.cif]

 
data_BTSF25_2_0m_a
 
_audit_creation_method            'SHELXL-2019/2'
_shelx_SHELXL_version_number      '2019/2'
_chemical_name_systematic         ?
_chemical_name_common             ?
_chemical_melting_point           ?
_chemical_formula_moiety          'C34 H30 Cu3 N8 O6 S2' 
_chemical_formula_sum             'C34 H30 Cu3 N8 O6 S2' 
_chemical_formula_weight          901.40

loop_
 _atom_type_symbol
 _atom_type_description
 _atom_type_scat_dispersion_real
 _atom_type_scat_dispersion_imag
 _atom_type_scat_source
 'C'  'C'   0.0033   0.0016
 'International Tables Vol C Tables 4.2.6.8 and 6.1.1.4'
 'H'  'H'   0.0000   0.0000
 'International Tables Vol C Tables 4.2.6.8 and 6.1.1.4'
 'Cu'  'Cu'   0.3201   1.2651
 'International Tables Vol C Tables 4.2.6.8 and 6.1.1.4'
 'N'  'N'   0.0061   0.0033
 'International Tables Vol C Tables 4.2.6.8 and 6.1.1.4'
 'O'  'O'   0.0106   0.0060
 'International Tables Vol C Tables 4.2.6.8 and 6.1.1.4'
 'S'  'S'   0.1246   0.1234
 'International Tables Vol C Tables 4.2.6.8 and 6.1.1.4'
 
_space_group_crystal_system       monoclinic
_space_group_IT_number            15
_space_group_name_H-M_alt         'C 2/c'
_space_group_name_Hall            '-C 2yc'
 
_shelx_space_group_comment
;
The symmetry employed for this shelxl refinement is uniquely defined
by the following loop, which should always be used as a source of
symmetry information in preference to the above space-group names.
They are only intended as comments.
;
 
loop_
 _space_group_symop_operation_xyz
 'x, y, z'
 '-x, y, -z+1/2'
 'x+1/2, y+1/2, z'
 '-x+1/2, y+1/2, -z+1/2'
 '-x, -y, -z'
 'x, -y, z-1/2'
 '-x+1/2, -y+1/2, -z'
 'x+1/2, -y+1/2, z-1/2'
 
_cell_length_a                    20.650(3)
_cell_length_b                    6.3965(7)
_cell_length_c                    27.599(3)
_cell_angle_alpha                 90
_cell_angle_beta                  105.137(4)
_cell_angle_gamma                 90
_cell_volume                      3519.1(7)
_cell_formula_units_Z             4
_cell_measurement_temperature     295(2)
_cell_measurement_reflns_used      4862
_cell_measurement_theta_min        2.85
_cell_measurement_theta_max       25.31
_exptl_crystal_description       'plate'
_exptl_crystal_colour            'yellow'
_exptl_crystal_density_meas       ?
_exptl_crystal_density_method     ?
_exptl_crystal_density_diffrn     1.701          
_exptl_crystal_F_000              1828
_exptl_transmission_factor_min    ?
_exptl_transmission_factor_max    ?
_exptl_crystal_size_max           0.124
_exptl_crystal_size_mid           0.065
_exptl_crystal_size_min           0.050
_exptl_absorpt_coefficient_mu     1.974
_shelx_estimated_absorpt_T_min    0.792
_shelx_estimated_absorpt_T_max    0.908
_exptl_absorpt_correction_type    'multi-scan'
_exptl_absorpt_correction_T_min   0.6699  
_exptl_absorpt_correction_T_max   0.7461
_exptl_absorpt_process_details
 
; SADABS (version 2014/5; Bruker, 2014) was used to perform the
multi-scan absorption correction.
;
_exptl_absorpt_special_details    ?
_diffrn_ambient_temperature       295(2)
_diffrn_radiation_wavelength      0.71073
_diffrn_radiation_type            MoK\a
_diffrn_source                    'microfocus X ray tube'
_diffrn_measurement_device_type   'Bruker D8 Venture Photon 100 diffractometer'
_diffrn_measurement_method        '\f and \w scans'
_diffrn_detector_area_resol_mean  ?
_diffrn_reflns_number             26831
_diffrn_reflns_av_unetI/netI      0.1501
_diffrn_reflns_av_R_equivalents   0.1265
_diffrn_reflns_limit_h_min        -28
_diffrn_reflns_limit_h_max        29
_diffrn_reflns_limit_k_min        -9
_diffrn_reflns_limit_k_max        8
_diffrn_reflns_limit_l_min        -39
_diffrn_reflns_limit_l_max        38
_diffrn_reflns_theta_min          2.854
_diffrn_reflns_theta_max          30.542
_diffrn_reflns_theta_full         25.242
_diffrn_measured_fraction_theta_max   0.997
_diffrn_measured_fraction_theta_full  0.999
_diffrn_reflns_Laue_measured_fraction_max    0.997
_diffrn_reflns_Laue_measured_fraction_full   0.999
_diffrn_reflns_point_group_measured_fraction_max   0.997
_diffrn_reflns_point_group_measured_fraction_full  0.999
_reflns_number_total              5377
_reflns_number_gt                 2511
_reflns_threshold_expression      'I > 2\s(I)'
_reflns_Friedel_coverage          0.000
_reflns_Friedel_fraction_max      .
_reflns_Friedel_fraction_full     .
 
_reflns_special_details
;
 Reflections were merged by SHELXL according to the crystal
 class for the calculation of statistics and refinement.
 
 _reflns_Friedel_fraction is defined as the number of unique
 Friedel pairs measured divided by the number that would be
 possible theoretically, ignoring centric projections and
 systematic absences.
;
 
_computing_data_collection       'APEX3 v2015.5-2 (Bruker AXS Inc., 2015)'
_computing_cell_refinement       'SAINT V8.34A (Bruker AXS Inc., 2013)'
_computing_data_reduction        'SAINT V8.34A (Bruker AXS Inc., 2013)'
_computing_structure_solution    'SHELXT 2014/5 (Sheldrick, 2014)'
_computing_structure_refinement  'SHELXL-2018/3 (Sheldrick, 2018)'
_computing_molecular_graphics    'Diamond (version 3.2i)'
_computing_publication_material  'Bruker SHELXTL'
_refine_special_details           ?
_refine_ls_structure_factor_coef  Fsqd
_refine_ls_matrix_type            full
_refine_ls_weighting_scheme       calc
_refine_ls_weighting_details
'w=1/[\s^2^(Fo^2^)+(0.0466P)^2^] where P=(Fo^2^+2Fc^2^)/3'
_atom_sites_solution_primary      ?
_atom_sites_solution_secondary    ?
_atom_sites_solution_hydrogens    geom
_refine_ls_hydrogen_treatment     constr
_refine_ls_extinction_method      none
_refine_ls_extinction_coef        .
_refine_ls_number_reflns          5377
_refine_ls_number_parameters      243
_refine_ls_number_restraints      0
_refine_ls_R_factor_all           0.1815
_refine_ls_R_factor_gt            0.0594
_refine_ls_wR_factor_ref          0.1199
_refine_ls_wR_factor_gt           0.0966
_refine_ls_goodness_of_fit_ref    0.999
_refine_ls_restrained_S_all       0.999
_refine_ls_shift/su_max           0.001
_refine_ls_shift/su_mean          0.000
 
loop_
 _atom_site_label
 _atom_site_type_symbol
 _atom_site_fract_x
 _atom_site_fract_y
 _atom_site_fract_z
 _atom_site_U_iso_or_equiv
 _atom_site_adp_type
 _atom_site_occupancy
 _atom_site_site_symmetry_order  
 _atom_site_calc_flag
 _atom_site_refinement_flags_posn
 _atom_site_refinement_flags_adp
 _atom_site_refinement_flags_occupancy
 _atom_site_disorder_assembly
 _atom_site_disorder_group
Cu1 Cu 0.36009(2) 0.35135(7) 0.56631(2) 0.03694(16) Uani 1 1 d . . . . .
O1 O 0.27341(14) -0.0580(4) 0.45348(9) 0.0474(7) Uani 1 1 d . . . . .
N1 N 0.33440(15) 0.1789(4) 0.61714(10) 0.0317(7) Uani 1 1 d . . . . .
C1 C 0.31107(18) 0.0118(6) 0.68619(13) 0.0354(9) Uani 1 1 d . . . . .
S1 S 0.27943(5) -0.16546(15) 0.63783(4) 0.0420(3) Uani 1 1 d . . . . .
O2 O 0.37745(17) 0.4967(4) 0.51250(10) 0.0705(10) Uani 1 1 d . . . . .
N2 N 0.29575(15) -0.0425(4) 0.54835(10) 0.0326(7) Uani 1 1 d . . . . .
Cu2 Cu 0.250000 -0.250000 0.500000 0.0363(2) Uani 1 2 d S . P . .
C2 C 0.31085(19) -0.0043(6) 0.73649(14) 0.0468(11) Uani 1 1 d . . . . .
H2 H 0.292419 -0.120596 0.748093 0.056 Uiso 1 1 calc R U . . .
N4 N 0.47254(16) 0.8588(5) 0.62835(13) 0.0483(9) Uani 1 1 d . . . . .
C4 C 0.3652(2) 0.3268(7) 0.75105(15) 0.0549(12) Uani 1 1 d . . . . .
H4 H 0.383509 0.433386 0.773364 0.066 Uiso 1 1 calc R U . . .
C3 C 0.3383(2) 0.1547(7) 0.76849(15) 0.0524(11) Uani 1 1 d . . . . .
H3 H 0.338802 0.146280 0.802226 0.063 Uiso 1 1 calc R U . . .
N3 N 0.32359(15) 0.1180(4) 0.52496(10) 0.0321(7) Uani 1 1 d . . . . .
O3 O 0.41532(13) 0.5568(4) 0.61338(9) 0.0429(7) Uani 1 1 d . . . . .
C5 C 0.3658(2) 0.3458(6) 0.70148(14) 0.0456(10) Uani 1 1 d . . . . .
H5 H 0.384071 0.463556 0.690375 0.055 Uiso 1 1 calc R U . . .
C6 C 0.33862(18) 0.1862(5) 0.66838(13) 0.0348(9) Uani 1 1 d . . . . .
C7 C 0.30476(17) 0.0028(5) 0.59643(13) 0.0313(9) Uani 1 1 d . . . . .
C8 C 0.31047(18) 0.0958(5) 0.47556(13) 0.0323(9) Uani 1 1 d . . . . .
C9 C 0.33970(18) 0.2399(6) 0.44664(13) 0.0341(9) Uani 1 1 d . . . . .
C10 C 0.3340(2) 0.1931(6) 0.39604(14) 0.0414(10) Uani 1 1 d . . . . .
H10 H 0.310169 0.074736 0.382089 0.050 Uiso 1 1 calc R U . . .
C11 C 0.3622(2) 0.3151(6) 0.36673(14) 0.0449(11) Uani 1 1 d . . . . .
H11 H 0.357872 0.279921 0.333350 0.054 Uiso 1 1 calc R U . . .
C12 C 0.3970(2) 0.4908(7) 0.38698(15) 0.0535(12) Uani 1 1 d . . . . .
H12 H 0.417004 0.574075 0.367364 0.064 Uiso 1 1 calc R U . . .
C13 C 0.4023(2) 0.5437(7) 0.43557(15) 0.0589(13) Uani 1 1 d . . . . .
H13 H 0.426307 0.663095 0.448612 0.071 Uiso 1 1 calc R U . . .
C14 C 0.3730(2) 0.4245(6) 0.46649(14) 0.0434(10) Uani 1 1 d . . . . .
C15 C 0.43894(19) 0.7161(6) 0.59892(16) 0.0424(10) Uani 1 1 d . . . . .
H15 H 0.432068 0.734536 0.564518 0.051 Uiso 1 1 calc R U . . .
C16 C 0.4871(2) 0.8382(7) 0.68208(17) 0.0727(15) Uani 1 1 d . . . . .
H16A H 0.482367 0.694533 0.690630 0.109 Uiso 1 1 calc R U . . .
H16B H 0.456389 0.922699 0.694386 0.109 Uiso 1 1 calc R U . . .
H16C H 0.532184 0.883635 0.697048 0.109 Uiso 1 1 calc R U . . .
C17 C 0.4995(2) 1.0407(7) 0.6085(2) 0.0774(16) Uani 1 1 d . . . . .
H17A H 0.483970 1.041025 0.572525 0.116 Uiso 1 1 calc R U . . .
H17B H 0.547632 1.035079 0.618285 0.116 Uiso 1 1 calc R U . . .
H17C H 0.484691 1.165763 0.621558 0.116 Uiso 1 1 calc R U . . .
 
loop_
 _atom_site_aniso_label
 _atom_site_aniso_U_11
 _atom_site_aniso_U_22
 _atom_site_aniso_U_33
 _atom_site_aniso_U_23
 _atom_site_aniso_U_13
 _atom_site_aniso_U_12
Cu1 0.0529(3) 0.0281(2) 0.0302(3) -0.0035(2) 0.0116(2) -0.0150(2)
O1 0.077(2) 0.0292(14) 0.0397(16) -0.0061(12) 0.0207(14) -0.0228(15)
N1 0.0434(19) 0.0261(16) 0.0259(17) -0.0014(13) 0.0098(14) -0.0067(14)
C1 0.036(2) 0.040(2) 0.031(2) 0.0050(17) 0.0095(17) 0.0010(18)
S1 0.0591(7) 0.0341(5) 0.0354(6) 0.0032(4) 0.0169(5) -0.0127(5)
O2 0.125(3) 0.0558(19) 0.0350(17) -0.0111(15) 0.0281(17) -0.058(2)
N2 0.049(2) 0.0224(15) 0.0294(18) -0.0022(13) 0.0145(15) -0.0127(15)
Cu2 0.0554(5) 0.0229(3) 0.0332(4) -0.0044(3) 0.0161(3) -0.0163(3)
C2 0.050(3) 0.053(3) 0.039(2) 0.010(2) 0.014(2) -0.007(2)
N4 0.045(2) 0.0322(18) 0.064(3) -0.0107(18) 0.0080(18) -0.0134(17)
C4 0.075(3) 0.053(3) 0.034(2) -0.006(2) 0.010(2) -0.012(3)
C3 0.067(3) 0.061(3) 0.028(2) 0.002(2) 0.011(2) 0.003(3)
N3 0.0460(19) 0.0239(15) 0.0276(17) -0.0017(13) 0.0121(14) -0.0119(14)
O3 0.0553(18) 0.0353(15) 0.0386(16) -0.0055(12) 0.0129(13) -0.0173(14)
C5 0.061(3) 0.040(2) 0.036(2) -0.0048(19) 0.012(2) -0.011(2)
C6 0.039(2) 0.033(2) 0.032(2) 0.0031(16) 0.0085(18) 0.0022(18)
C7 0.034(2) 0.0249(19) 0.035(2) 0.0044(16) 0.0096(17) 0.0000(17)
C8 0.041(2) 0.0207(18) 0.037(2) -0.0037(16) 0.0135(18) -0.0059(17)
C9 0.040(2) 0.0301(19) 0.035(2) 0.0016(18) 0.0141(17) -0.0087(18)
C10 0.059(3) 0.033(2) 0.033(2) -0.0067(17) 0.014(2) -0.007(2)
C11 0.071(3) 0.037(2) 0.031(2) -0.0013(18) 0.021(2) -0.005(2)
C12 0.064(3) 0.056(3) 0.046(3) 0.012(2) 0.024(2) -0.016(2)
C13 0.082(3) 0.054(3) 0.041(3) -0.003(2) 0.017(2) -0.041(3)
C14 0.058(3) 0.044(2) 0.029(2) -0.0014(19) 0.0125(19) -0.020(2)
C15 0.042(2) 0.033(2) 0.052(3) -0.008(2) 0.013(2) -0.010(2)
C16 0.064(3) 0.074(3) 0.076(4) -0.036(3) 0.012(3) -0.020(3)
C17 0.061(3) 0.040(3) 0.123(5) 0.011(3) 0.010(3) -0.018(3)
 
_geom_special_details
;
 All esds (except the esd in the dihedral angle between two l.s. planes)
 are estimated using the full covariance matrix.  The cell esds are taken
 into account individually in the estimation of esds in distances, angles
 and torsion angles; correlations between esds in cell parameters are only
 used when they are defined by crystal symmetry.  An approximate (isotropic)
 treatment of cell esds is used for estimating esds involving l.s. planes.
;
 
loop_
 _geom_bond_atom_site_label_1
 _geom_bond_atom_site_label_2
 _geom_bond_distance
 _geom_bond_site_symmetry_2
 _geom_bond_publ_flag
Cu1 O2 1.865(3) . ?
Cu1 N3 1.910(3) . ?
Cu1 N1 1.963(3) . ?
Cu1 O3 1.986(2) . ?
O1 C8 1.297(4) . ?
O1 Cu2 1.927(2) . ?
N1 C7 1.337(4) . ?
N1 C6 1.395(4) . ?
C1 C2 1.393(5) . ?
C1 C6 1.398(5) . ?
C1 S1 1.743(4) . ?
S1 C7 1.746(3) . ?
O2 C14 1.332(4) . ?
N2 C7 1.323(4) . ?
N2 N3 1.413(4) . ?
N2 Cu2 1.943(3) . ?
C2 C3 1.369(5) . ?
C2 H2 0.9300 . ?
N4 C15 1.296(4) . ?
N4 C16 1.440(5) . ?
N4 C17 1.457(5) . ?
C4 C3 1.375(5) . ?
C4 C5 1.377(5) . ?
C4 H4 0.9300 . ?
C3 H3 0.9300 . ?
N3 C8 1.326(4) . ?
O3 C15 1.240(4) . ?
C5 C6 1.387(5) . ?
C5 H5 0.9300 . ?
C8 C9 1.450(5) . ?
C9 C10 1.403(5) . ?
C9 C14 1.404(5) . ?
C10 C11 1.359(5) . ?
C10 H10 0.9300 . ?
C11 C12 1.372(5) . ?
C11 H11 0.9300 . ?
C12 C13 1.359(5) . ?
C12 H12 0.9300 . ?
C13 C14 1.395(5) . ?
C13 H13 0.9300 . ?
C15 H15 0.9300 . ?
C16 H16A 0.9600 . ?
C16 H16B 0.9600 . ?
C16 H16C 0.9600 . ?
C17 H17A 0.9600 . ?
C17 H17B 0.9600 . ?
C17 H17C 0.9600 . ?
 
loop_
 _geom_angle_atom_site_label_1
 _geom_angle_atom_site_label_2
 _geom_angle_atom_site_label_3
 _geom_angle
 _geom_angle_site_symmetry_1
 _geom_angle_site_symmetry_3
 _geom_angle_publ_flag
O2 Cu1 N3 92.39(12) . . ?
O2 Cu1 N1 173.35(12) . . ?
N3 Cu1 N1 81.36(12) . . ?
O2 Cu1 O3 89.65(11) . . ?
N3 Cu1 O3 167.89(12) . . ?
N1 Cu1 O3 96.93(11) . . ?
C8 O1 Cu2 113.0(2) . . ?
C7 N1 C6 111.2(3) . . ?
C7 N1 Cu1 110.3(2) . . ?
C6 N1 Cu1 138.5(2) . . ?
C2 C1 C6 121.1(4) . . ?
C2 C1 S1 128.1(3) . . ?
C6 C1 S1 110.8(3) . . ?
C1 S1 C7 89.07(17) . . ?
C14 O2 Cu1 127.3(2) . . ?
C7 N2 N3 109.4(3) . . ?
C7 N2 Cu2 139.0(2) . . ?
N3 N2 Cu2 111.45(19) . . ?
O1 Cu2 O1 180.00(11) . 7_546 ?
O1 Cu2 N2 98.00(11) . 7_546 ?
O1 Cu2 N2 81.99(11) 7_546 7_546 ?
O1 Cu2 N2 81.99(11) . . ?
O1 Cu2 N2 98.01(11) 7_546 . ?
N2 Cu2 N2 180.0 7_546 . ?
C3 C2 C1 118.7(4) . . ?
C3 C2 H2 120.7 . . ?
C1 C2 H2 120.7 . . ?
C15 N4 C16 121.0(4) . . ?
C15 N4 C17 121.4(4) . . ?
C16 N4 C17 117.6(4) . . ?
C3 C4 C5 121.8(4) . . ?
C3 C4 H4 119.1 . . ?
C5 C4 H4 119.1 . . ?
C2 C3 C4 120.4(4) . . ?
C2 C3 H3 119.8 . . ?
C4 C3 H3 119.8 . . ?
C8 N3 N2 113.2(3) . . ?
C8 N3 Cu1 129.8(2) . . ?
N2 N3 Cu1 116.1(2) . . ?
C15 O3 Cu1 122.7(3) . . ?
C4 C5 C6 118.9(4) . . ?
C4 C5 H5 120.6 . . ?
C6 C5 H5 120.6 . . ?
C5 C6 N1 126.9(3) . . ?
C5 C6 C1 119.2(3) . . ?
N1 C6 C1 114.0(3) . . ?
N2 C7 N1 122.8(3) . . ?
N2 C7 S1 122.2(3) . . ?
N1 C7 S1 114.9(3) . . ?
O1 C8 N3 120.1(3) . . ?
O1 C8 C9 120.2(3) . . ?
N3 C8 C9 119.7(3) . . ?
C10 C9 C14 118.2(3) . . ?
C10 C9 C8 118.3(3) . . ?
C14 C9 C8 123.5(3) . . ?
C11 C10 C9 122.2(3) . . ?
C11 C10 H10 118.9 . . ?
C9 C10 H10 118.9 . . ?
C10 C11 C12 119.2(4) . . ?
C10 C11 H11 120.4 . . ?
C12 C11 H11 120.4 . . ?
C13 C12 C11 120.3(4) . . ?
C13 C12 H12 119.8 . . ?
C11 C12 H12 119.8 . . ?
C12 C13 C14 122.1(4) . . ?
C12 C13 H13 119.0 . . ?
C14 C13 H13 119.0 . . ?
O2 C14 C13 117.4(3) . . ?
O2 C14 C9 124.7(3) . . ?
C13 C14 C9 117.9(3) . . ?
O3 C15 N4 124.6(4) . . ?
O3 C15 H15 117.7 . . ?
N4 C15 H15 117.7 . . ?
N4 C16 H16A 109.5 . . ?
N4 C16 H16B 109.5 . . ?
H16A C16 H16B 109.5 . . ?
N4 C16 H16C 109.5 . . ?
H16A C16 H16C 109.5 . . ?
H16B C16 H16C 109.5 . . ?
N4 C17 H17A 109.5 . . ?
N4 C17 H17B 109.5 . . ?
H17A C17 H17B 109.5 . . ?
N4 C17 H17C 109.5 . . ?
H17A C17 H17C 109.5 . . ?
H17B C17 H17C 109.5 . . ?
 
loop_
 _geom_torsion_atom_site_label_1
 _geom_torsion_atom_site_label_2
 _geom_torsion_atom_site_label_3
 _geom_torsion_atom_site_label_4
 _geom_torsion
 _geom_torsion_site_symmetry_1
 _geom_torsion_site_symmetry_2
 _geom_torsion_site_symmetry_3
 _geom_torsion_site_symmetry_4
 _geom_torsion_publ_flag
C2 C1 S1 C7 179.7(4) . . . . ?
C6 C1 S1 C7 0.1(3) . . . . ?
N3 Cu1 O2 C14 -9.1(4) . . . . ?
O3 Cu1 O2 C14 159.0(4) . . . . ?
C6 C1 C2 C3 -0.1(6) . . . . ?
S1 C1 C2 C3 -179.7(3) . . . . ?
C1 C2 C3 C4 0.3(6) . . . . ?
C5 C4 C3 C2 -0.2(7) . . . . ?
C7 N2 N3 C8 -173.3(3) . . . . ?
Cu2 N2 N3 C8 2.2(4) . . . . ?
C7 N2 N3 Cu1 -3.3(4) . . . . ?
Cu2 N2 N3 Cu1 172.24(13) . . . . ?
C3 C4 C5 C6 -0.2(7) . . . . ?
C4 C5 C6 N1 179.5(4) . . . . ?
C4 C5 C6 C1 0.5(6) . . . . ?
C7 N1 C6 C5 -179.5(4) . . . . ?
Cu1 N1 C6 C5 1.2(6) . . . . ?
C7 N1 C6 C1 -0.4(4) . . . . ?
Cu1 N1 C6 C1 -179.7(3) . . . . ?
C2 C1 C6 C5 -0.3(6) . . . . ?
S1 C1 C6 C5 179.4(3) . . . . ?
C2 C1 C6 N1 -179.5(3) . . . . ?
S1 C1 C6 N1 0.2(4) . . . . ?
N3 N2 C7 N1 1.7(5) . . . . ?
Cu2 N2 C7 N1 -171.9(3) . . . . ?
N3 N2 C7 S1 -177.6(2) . . . . ?
Cu2 N2 C7 S1 8.8(5) . . . . ?
C6 N1 C7 N2 -178.9(3) . . . . ?
Cu1 N1 C7 N2 0.6(4) . . . . ?
C6 N1 C7 S1 0.4(4) . . . . ?
Cu1 N1 C7 S1 179.93(16) . . . . ?
C1 S1 C7 N2 179.1(3) . . . . ?
C1 S1 C7 N1 -0.3(3) . . . . ?
Cu2 O1 C8 N3 -5.6(4) . . . . ?
Cu2 O1 C8 C9 172.2(3) . . . . ?
N2 N3 C8 O1 2.2(5) . . . . ?
Cu1 N3 C8 O1 -166.1(3) . . . . ?
N2 N3 C8 C9 -175.6(3) . . . . ?
Cu1 N3 C8 C9 16.1(5) . . . . ?
O1 C8 C9 C10 -8.0(5) . . . . ?
N3 C8 C9 C10 169.8(3) . . . . ?
O1 C8 C9 C14 171.5(4) . . . . ?
N3 C8 C9 C14 -10.7(6) . . . . ?
C14 C9 C10 C11 3.1(6) . . . . ?
C8 C9 C10 C11 -177.4(4) . . . . ?
C9 C10 C11 C12 -0.5(6) . . . . ?
C10 C11 C12 C13 -1.0(7) . . . . ?
C11 C12 C13 C14 -0.3(7) . . . . ?
Cu1 O2 C14 C13 -166.0(3) . . . . ?
Cu1 O2 C14 C9 15.4(6) . . . . ?
C12 C13 C14 O2 -175.8(4) . . . . ?
C12 C13 C14 C9 2.9(7) . . . . ?
C10 C9 C14 O2 174.4(4) . . . . ?
C8 C9 C14 O2 -5.1(7) . . . . ?
C10 C9 C14 C13 -4.1(6) . . . . ?
C8 C9 C14 C13 176.3(4) . . . . ?
Cu1 O3 C15 N4 176.6(3) . . . . ?
C16 N4 C15 O3 2.0(6) . . . . ?
C17 N4 C15 O3 179.2(4) . . . . ?
 
loop_
 _geom_hbond_atom_site_label_D 
 _geom_hbond_atom_site_label_H 
 _geom_hbond_atom_site_label_A 
 _geom_hbond_distance_DH 
 _geom_hbond_distance_HA 
 _geom_hbond_distance_DA 
 _geom_hbond_angle_DHA 
 _geom_hbond_site_symmetry_A 
 _geom_hbond_publ_flag
C15 H15 O2  0.93 2.19 2.773(5) 119.7 . yes
 
_refine_diff_density_max    0.403
_refine_diff_density_min   -0.383
_refine_diff_density_rms    0.096

_shelx_res_file
;
TITL BTSF25_2_0m_a.res in C2/c
    BTSF25_2_0m_a.res
    created by SHELXL-2019/2 at 01:02:43 on 24-Nov-2024
REM Old TITL BTSF25_2_0m in C2/c
REM SHELXT solution in C2/c
REM R1 0.186,  Rweak 0.022,  Alpha 0.050,  Orientation as input
REM Formula found by SHELXT:  C36 Cu3 N8 O4 S2
CELL  0.71073  20.6504   6.3965  27.5990   90.000  105.137   90.000
ZERR    4.000   0.0025   0.0007   0.0034    0.000    0.004    0.000
LATT  7
SYMM -X, Y, 1/2-Z
SFAC C H CU N O S
UNIT 136 120 12 32 24 8
ACTA
TEMP 22.290
SIZE 0.05 0.065 0.124
L.S. 60
HTAB
CONF
EQIV $1 -x+1/2, -y-1/2, -z+1
HTAB C15 O2
BOND $H
LIST 4
FMAP 2
PLAN 20
WGHT    0.046600
FVAR       0.17213
CU1   3    0.360088    0.351351    0.566311    11.00000    0.05290    0.02815 =
         0.03018   -0.00350    0.01156   -0.01502
O1    5    0.273415   -0.057993    0.453476    11.00000    0.07660    0.02916 =
         0.03969   -0.00605    0.02074   -0.02281
N1    4    0.334396    0.178911    0.617137    11.00000    0.04344    0.02610 =
         0.02590   -0.00141    0.00976   -0.00671
C1    1    0.311074    0.011767    0.686186    11.00000    0.03578    0.03965 =
         0.03123    0.00496    0.00952    0.00104
S1    6    0.279428   -0.165459    0.637832    11.00000    0.05911    0.03407 =
         0.03536    0.00319    0.01686   -0.01272
O2    5    0.377450    0.496718    0.512501    11.00000    0.12473    0.05575 =
         0.03503   -0.01107    0.02814   -0.05790
N2    4    0.295749   -0.042544    0.548347    11.00000    0.04852    0.02242 =
         0.02939   -0.00224    0.01449   -0.01269
CU2   3    0.250000   -0.250000    0.500000    10.50000    0.05537    0.02290 =
         0.03321   -0.00444    0.01610   -0.01625
C2    1    0.310854   -0.004256    0.736490    11.00000    0.04962    0.05267 =
         0.03937    0.00955    0.01359   -0.00660
AFIX  43
H2    2    0.292419   -0.120596    0.748093    11.00000   -1.20000
AFIX   0
N4    4    0.472541    0.858791    0.628350    11.00000    0.04514    0.03215 =
         0.06396   -0.01075    0.00798   -0.01336
C4    1    0.365210    0.326843    0.751052    11.00000    0.07495    0.05261 =
         0.03446   -0.00641    0.00972   -0.01202
AFIX  43
H4    2    0.383509    0.433386    0.773364    11.00000   -1.20000
AFIX   0
C3    1    0.338321    0.154719    0.768494    11.00000    0.06709    0.06138 =
         0.02804    0.00177    0.01105    0.00292
AFIX  43
H3    2    0.338802    0.146280    0.802226    11.00000   -1.20000
AFIX   0
N3    4    0.323589    0.118004    0.524961    11.00000    0.04601    0.02393 =
         0.02764   -0.00174    0.01210   -0.01187
O3    5    0.415320    0.556845    0.613382    11.00000    0.05531    0.03534 =
         0.03858   -0.00548    0.01293   -0.01729
C5    1    0.365782    0.345752    0.701482    11.00000    0.06107    0.04003 =
         0.03557   -0.00476    0.01223   -0.01145
AFIX  43
H5    2    0.384071    0.463556    0.690375    11.00000   -1.20000
AFIX   0
C6    1    0.338623    0.186164    0.668382    11.00000    0.03931    0.03305 =
         0.03159    0.00310    0.00852    0.00220
C7    1    0.304764    0.002773    0.596427    11.00000    0.03428    0.02495 =
         0.03511    0.00442    0.00961   -0.00003
C8    1    0.310470    0.095824    0.475561    11.00000    0.04135    0.02072 =
         0.03658   -0.00369    0.01349   -0.00590
C9    1    0.339702    0.239909    0.446643    11.00000    0.03966    0.03013 =
         0.03491    0.00163    0.01407   -0.00871
C10   1    0.334000    0.193123    0.396039    11.00000    0.05886    0.03342 =
         0.03320   -0.00672    0.01443   -0.00659
AFIX  43
H10   2    0.310169    0.074736    0.382089    11.00000   -1.20000
AFIX   0
C11   1    0.362156    0.315113    0.366735    11.00000    0.07082    0.03670 =
         0.03144   -0.00133    0.02110   -0.00483
AFIX  43
H11   2    0.357872    0.279921    0.333350    11.00000   -1.20000
AFIX   0
C12   1    0.396973    0.490790    0.386978    11.00000    0.06423    0.05594 =
         0.04586    0.01154    0.02420   -0.01648
AFIX  43
H12   2    0.417004    0.574075    0.367364    11.00000   -1.20000
AFIX   0
C13   1    0.402331    0.543700    0.435568    11.00000    0.08202    0.05380 =
         0.04121   -0.00341    0.01693   -0.04119
AFIX  43
H13   2    0.426307    0.663095    0.448612    11.00000   -1.20000
AFIX   0
C14   1    0.372988    0.424496    0.466492    11.00000    0.05826    0.04353 =
         0.02895   -0.00136    0.01255   -0.01985
C15   1    0.438943    0.716129    0.598917    11.00000    0.04240    0.03262 =
         0.05240   -0.00778    0.01294   -0.01010
AFIX  43
H15   2    0.432068    0.734536    0.564518    11.00000   -1.20000
AFIX   0
C16   1    0.487083    0.838198    0.682082    11.00000    0.06443    0.07385 =
         0.07611   -0.03626    0.01200   -0.02012
AFIX 137
H16A  2    0.482367    0.694533    0.690630    11.00000   -1.50000
H16B  2    0.456389    0.922699    0.694386    11.00000   -1.50000
H16C  2    0.532184    0.883635    0.697048    11.00000   -1.50000
AFIX   0
C17   1    0.499509    1.040683    0.608485    11.00000    0.06125    0.04012 =
         0.12316    0.01123    0.01024   -0.01778
AFIX 137
H17A  2    0.483970    1.041025    0.572525    11.00000   -1.50000
H17B  2    0.547632    1.035079    0.618285    11.00000   -1.50000
H17C  2    0.484691    1.165763    0.621558    11.00000   -1.50000
AFIX   0
HKLF 4


REM  BTSF25_2_0m_a.res in C2/c
REM wR2 = 0.1199, GooF = S = 0.999, Restrained GooF = 0.999 for all data
REM R1 = 0.0594 for 2511 Fo > 4sig(Fo) and 0.1815 for all 5377 data
REM 243 parameters refined using 0 restraints

END

WGHT      0.0473      0.0000

REM Instructions for potential hydrogen bonds
HTAB C5 O3
HTAB C15 O2

REM Highest difference peak  0.403,  deepest hole -0.383,  1-sigma level  0.096
Q1    1   0.2916 -0.1367  0.5371  11.00000  0.05    0.40
Q2    1   0.3741  0.5261  0.5875  11.00000  0.05    0.40
Q3    1   0.4409  0.8240  0.5356  11.00000  0.05    0.38
Q4    1   0.3206 -0.1172  0.6739  11.00000  0.05    0.37
Q5    1   0.3163  0.1135  0.5095  11.00000  0.05    0.37
Q6    1   0.2788 -0.0986  0.5301  11.00000  0.05    0.36
Q7    1   0.3674  0.5426  0.5005  11.00000  0.05    0.36
Q8    1   0.4743  1.0403  0.6833  11.00000  0.05    0.36
Q9    1   0.3414  0.0790  0.6762  11.00000  0.05    0.35
Q10   1   0.3301  0.2037  0.6412  11.00000  0.05    0.34
Q11   1   0.4419  0.5134  0.4196  11.00000  0.05    0.34
Q12   1   0.3608  0.5009  0.5367  11.00000  0.05    0.34
Q13   1   0.4015  0.3505  0.5426  11.00000  0.05    0.33
Q14   1   0.4530  0.7875  0.7007  11.00000  0.05    0.33
Q15   1   0.3582  0.4214  0.6108  11.00000  0.05    0.33
Q16   1   0.5201  0.7722  0.6768  11.00000  0.05    0.33
Q17   1   0.3767  0.1592  0.3986  11.00000  0.05    0.33
Q18   1   0.4694  0.9513  0.6249  11.00000  0.05    0.32
Q19   1   0.2895  0.4336  0.3356  11.00000  0.05    0.32
Q20   1   0.2598 -0.3484  0.4637  11.00000  0.05    0.31
;
_shelx_res_checksum    2834

_shelx_hkl_file
;
   4   0   0 1888.11   46.30
   4   0   0 1770.02   46.70
  -4   0   0 1879.01   46.60
  -4   0   0 1788.02   46.00
  -6   0   0 1631.64   42.80
  -6   0   0 1622.04   43.30
   6   0   0 1616.54   43.80
   6   0   0 1689.23   43.10
  -8   0   0  714.43   22.60
   8   0   0  737.03   23.10
   8   0   0  764.32   24.50
  -8   0   0  760.82   23.70
 -10   0   0  335.37   15.00
 -10   0   0  333.87   15.60
  10   0   0  359.06   15.50
  10   0   0  327.87   16.30
 -12   0   0    9.70    8.20
 -12   0   0   11.50    7.60
  12   0   0   13.00    6.60
  12   0   0    2.20    7.40
  14   0   0  152.38   16.10
  14   0   0  145.49   15.30
 -14   0   0  164.68   14.20
 -14   0   0  129.79   15.00
  16   0   0   17.50    9.30
  16   0   0    5.30   11.20
 -16   0   0    8.00   11.80
 -16   0   0   14.90    9.50
  16   0   0   15.80   10.90
  18   0   0   95.19   16.40
  18   0   0   94.59   17.00
  18   0   0   96.39   13.80
 -18   0   0  148.39   16.50
 -18   0   0  152.68   19.60
 -20   0   0  -17.30   13.20
 -20   0   0   61.39   16.60
  20   0   0   16.10   17.00
  20   0   0   -3.00   16.70
  20   0   0    9.80   11.40
  22   0   0   20.10   14.20
  22   0   0   29.20   22.30
  22   0   0    6.10   21.40
 -22   0   0    3.20   17.00
 -24   0   0   -8.70   21.30
  24   0   0    3.80   17.70
  24   0   0  -11.20   29.10
  26   0   0    2.30   21.30
  26   0   0  -26.80   30.30
  28   0   0  -14.60   25.80
  28   0   0   19.20   41.40
  -1  -1   0   98.29    6.10
  -1  -1   0   98.69    4.80
   1  -1   0  100.09    3.50
   1  -1   0  100.39    3.80
  -1   1   0  105.09    3.50
   1   1   0   97.39    4.80
   1   1   0  105.69    5.90
   3  -1   0    3.00    2.00
  -3  -1   0    2.20    2.10
  -3  -1   0    1.70    3.20
   3  -1   0   -0.50    1.20
   3   1   0    2.40    2.30
  -3   1   0    1.20    1.30
   3   1   0   -0.40    4.00
  -5  -1   0 9723.33  236.58
  -5  -1   0 9703.83  235.58
   5  -1   0 9536.35  233.68
   5   1   0 9999.00  235.88
   5   1   0 9513.95  236.78
   7  -1   0 1027.80   28.20
  -7  -1   0 1090.39   32.10
   7  -1   0 1021.60   29.30
   7   1   0 1068.69   31.20
   7   1   0 1028.40   32.60
  -7   1   0 1054.29   28.90
   9  -1   0   27.50    5.50
   9  -1   0   35.40    6.70
  -9  -1   0   34.70    6.90
   9  -1   0   30.70    2.70
  -9  -1   0   39.00    3.90
   9   1   0   33.50    8.20
  -9   1   0   31.40    5.70
  -9   1   0   30.90    4.90
   9   1   0   37.40    7.50
 -11  -1   0  359.06   11.20
 -11  -1   0  338.97   18.20
  11  -1   0  386.76   15.30
 -11  -1   0  329.87   17.00
  11  -1   0  341.17   16.30
  11   1   0  365.46   17.80
 -11   1   0  351.26   14.40
 -11   1   0  339.77   15.40
  13  -1   0   39.00    8.10
  13  -1   0   27.70    8.90
 -13  -1   0   42.50    9.90
 -13  -1   0   40.80    9.70
  13   1   0   41.40   11.10
 -13   1   0   47.70    8.00
 -13   1   0   44.20    8.20
  13   1   0    9.70    8.40
  15  -1   0   39.60   11.10
 -15  -1   0   47.50   12.00
  15  -1   0   55.79   10.80
 -15  -1   0   61.29   11.70
  15   1   0   49.50   14.30
 -15   1   0   66.09   11.50
  15   1   0   47.90   13.10
  15   1   0   38.80    9.50
 -15   1   0   47.40    9.80
  17  -1   0   36.10   11.90
 -17  -1   0   35.30   17.60
  17  -1   0   33.90   10.00
 -17  -1   0   41.40   12.30
  17  -1   0   27.90   13.60
  17   1   0   46.50   15.80
  17   1   0   44.60   10.80
 -17   1   0   52.69   12.00
 -17   1   0   47.20   12.00
  17   1   0   47.80   15.90
  19  -1   0    9.50   15.40
  19  -1   0    1.20   10.30
 -19  -1   0    7.20   15.10
 -19  -1   0    5.40   14.30
  19  -1   0  -14.70   13.40
  19   1   0   20.70   16.70
 -19   1   0   14.80   14.80
  19   1   0   10.50   10.40
  19   1   0   26.90   20.60
 -19   1   0   -3.80   13.10
  21  -1   0   10.70   17.30
  21  -1   0   15.50   17.40
 -21  -1   0   22.90   17.90
  21  -1   0    5.00   12.60
 -21   1   0   49.10   16.70
  21   1   0    5.60   12.00
 -21   1   0    9.60   15.60
  21   1   0   11.90   21.90
  21   1   0   31.30   24.30
  23  -1   0   10.60   15.70
 -23  -1   0    6.40   20.50
  23  -1   0   22.50   22.00
 -23   1   0  -20.00   15.70
  23   1   0  -17.00   16.80
  23   1   0   -7.80   28.30
  23   1   0   -8.70   24.20
  25  -1   0  -40.20   33.50
 -25  -1   0   32.40   26.60
  25  -1   0    7.50   18.30
  25   1   0   -2.80   19.80
  25   1   0   16.50   34.50
  27  -1   0    3.90   23.20
  27  -1   0   71.09   38.40
  27   1   0    4.20   23.80
  27   1   0  -48.70   42.60
   0  -2   0   65.39    5.30
   0  -2   0   55.99    5.20
   0   2   0   58.69    4.70
  -2  -2   0  170.28   10.20
  -2  -2   0  193.88   11.00
   2  -2   0  201.68    7.20
  -2   2   0  196.68    6.60
   2   2   0  216.88    9.50
   2   2   0  203.68    9.00
  -4  -2   0   10.70    4.00
  -4  -2   0   12.30    5.20
   4   2   0   16.80    5.20
   4   2   0   20.00    6.70
   6  -2   0   22.40    2.80
  -6  -2   0   22.60    6.90
   6  -2   0   18.20    4.00
  -6  -2   0   15.20    4.70
   6   2   0   27.30    8.60
   6   2   0    8.30    4.80
   8  -2   0  392.06   14.30
   8  -2   0  409.26   12.60
  -8  -2   0  382.26   19.10
   8   2   0  381.86   18.00
   8   2   0  400.26   20.70
  -8   2   0  397.76   12.00
 -10  -2   0 1568.94   48.40
  10  -2   0 1526.25   42.90
  10  -2   0 1584.64   41.10
 -10  -2   0 1598.94   46.70
 -10   2   0 1529.45   42.50
 -10   2   0 1525.85   40.30
  10   2   0 1520.55   49.99
 -12  -2   0   86.09   11.70
  12  -2   0   96.89   11.50
 -12  -2   0  121.49   14.30
  12  -2   0  105.59    7.70
  12  -2   0  111.39   10.00
 -12  -2   0   99.29    8.80
  12   2   0   92.79   12.00
 -12   2   0  108.99   11.10
  12   2   0  130.49   17.20
  12   2   0  127.79   15.60
 -14  -2   0   -3.70    9.50
 -14  -2   0   -4.80    8.70
  14  -2   0    2.20    6.90
  14  -2   0   -3.70    8.10
  14  -2   0    0.60    5.90
 -14  -2   0    1.00    5.00
  14   2   0    3.80    8.00
  14   2   0  -16.70   11.10
  14   2   0    3.00   10.10
 -14   2   0   -9.80    5.40
 -14   2   0   -2.50    7.20
 -16  -2   0    7.70   11.30
  16  -2   0   49.90   12.70
 -16  -2   0  -23.80   15.90
  16  -2   0    7.70    7.30
  16  -2   0    1.20    8.60
  16   2   0    6.30    9.20
 -16   2   0    1.60    7.60
  16   2   0    5.90   15.00
 -16   2   0    2.30    9.40
  16   2   0    3.20   13.40
 -18  -2   0  -13.50   13.20
  18  -2   0    5.00   13.10
  18  -2   0   -9.20   10.90
  18  -2   0   13.00    9.50
  18   2   0   -0.60   18.60
  18   2   0   19.60   20.60
 -18   2   0   -7.80    9.20
  18   2   0   -1.60   11.60
 -18   2   0   -6.20   12.00
  20  -2   0   -9.60   10.60
 -20  -2   0    1.20   16.80
  20  -2   0    4.60   13.90
  20  -2   0  -10.60   15.10
 -20   2   0    0.30   15.20
  20   2   0  -19.30   19.10
 -20   2   0    9.20   11.90
  20   2   0   -7.50   25.70
  20   2   0   -9.60   12.80
 -22  -2   0   27.60   21.60
  22  -2   0   -3.50   18.80
  22  -2   0   18.00   14.20
  22   2   0   41.40   16.00
  22   2   0    1.90   26.90
 -22   2   0   34.10   18.00
 -22   2   0   11.00   14.20
 -24  -2   0  -20.90   24.80
  24  -2   0   12.20   24.30
  24  -2   0    4.10   17.10
  24   2   0   14.20   19.50
  24   2   0   36.80   35.00
  26  -2   0    7.50   37.20
  26  -2   0   60.49   21.80
 -26  -2   0   16.20   52.29
  26   2   0   20.50   43.30
  26   2   0  -26.30   23.30
   1  -3   0    8.40    4.20
  -1  -3   0   10.10    6.50
  -1  -3   0    6.50    4.30
   1  -3   0   11.10    4.10
  -1  -3   0    9.40    4.70
   1   3   0   13.60    5.20
  -1   3   0   13.60    4.10
  -3  -3   0  211.58   15.10
   3  -3   0  226.08    9.00
  -3  -3   0  203.58   11.70
   3  -3   0  206.68    8.70
  -3   3   0  216.18    8.00
   3   3   0  228.98   11.40
  -5  -3   0   34.30    8.60
   5  -3   0   54.49    4.60
  -5  -3   0   40.80    6.90
   5   3   0   38.00    7.00
   5   3   0   66.19   11.70
   5   3   0   59.39    7.70
   7  -3   0  293.27   14.00
  -7  -3   0  315.97   19.30
  -7  -3   0  302.47   16.30
   7   3   0  326.67   17.20
   7   3   0  329.37   15.80
   7   3   0  305.47   20.40
  -9  -3   0    4.70    9.10
  -9  -3   0   -1.50    6.90
   9  -3   0   10.60    5.70
   9   3   0    3.30    5.70
   9   3   0    0.40   11.00
   9   3   0   -1.00    7.70
  11  -3   0  273.97   10.70
 -11  -3   0  241.58   21.80
 -11  -3   0  278.27   18.70
  11  -3   0  263.17   14.10
  11   3   0  284.17   17.30
  11   3   0  273.07   19.90
  11   3   0  235.78   22.80
 -13  -3   0   23.20    7.80
 -13  -3   0   32.80   12.10
  13  -3   0    9.40    4.80
  13  -3   0    4.00    5.50
  13  -3   0    8.90    4.90
  13  -3   0   11.50    7.70
  13  -3   0    8.50    6.50
 -13  -3   0   14.00   14.50
  13   3   0    4.40   12.20
  13   3   0    2.30    9.00
  13   3   0   -3.20   11.20
 -15  -3   0  498.55   20.50
  15  -3   0  465.85   17.40
  15  -3   0  462.75   18.70
 -15  -3   0  474.65   27.60
  15  -3   0  490.45   17.50
  15  -3   0  461.15   18.10
  15  -3   0  485.05   23.70
  15   3   0  492.65   33.30
 -15   3   0  486.35   17.20
  15   3   0  501.65   25.90
  15   3   0  519.15   35.10
 -15   3   0  449.06   16.70
  17  -3   0   11.10   11.80
 -17  -3   0   31.90   15.30
 -17  -3   0    4.70    8.20
  17  -3   0   20.80    8.30
  17  -3   0   13.20    9.60
  17   3   0   23.10   23.60
 -17   3   0   12.10    8.60
  17   3   0   32.20   14.10
  17   3   0   21.60   18.80
 -17   3   0   13.90    7.80
  19  -3   0   48.70   10.70
  19  -3   0   64.49   16.60
 -19  -3   0   58.69   21.00
  19   3   0   43.30   27.20
 -19   3   0   23.30   11.90
  19   3   0   66.79   19.70
 -19   3   0   52.89   10.60
 -21  -3   0  147.49   28.60
  21  -3   0  125.89   22.30
  21  -3   0  137.89   15.60
  21   3   0  137.99   22.80
  21   3   0  102.89   33.40
 -21   3   0   74.69   13.60
 -21   3   0  237.08   28.10
  23  -3   0   26.20   23.00
 -23  -3   0  -19.90   35.50
  23  -3   0   -0.50   14.70
  23   3   0   24.90   43.20
  23   3   0    8.30   20.50
 -25  -3   0  -12.30   34.80
  25  -3   0  -51.89   27.30
  25   3   0   34.60   54.69
  25   3   0   -0.50   25.20
   0  -4   0   20.20    5.80
   0  -4   0   18.60    6.30
   0  -4   0   17.60   11.50
   0   4   0   28.40    6.10
   2  -4   0   35.70    6.30
   2  -4   0   35.80    5.80
  -2  -4   0   44.60   11.30
  -2  -4   0   40.20    7.40
   2  -4   0   42.40    9.70
  -2  -4   0   29.50    7.50
  -2   4   0   41.20    5.90
   2   4   0   28.80    6.50
  -4  -4   0  425.76   19.30
  -4  -4   0  425.96   23.70
   4  -4   0  419.96   14.50
  -4  -4   0  418.96   19.60
   4  -4   0  434.36   14.70
   4   4   0  412.06   18.10
  -4   4   0  408.86   13.40
   6  -4   0  514.85   15.30
  -6  -4   0  510.25   26.40
  -6  -4   0  499.45   22.60
   6   4   0  505.85   21.60
  -8  -4   0   27.70   12.20
   8  -4   0   26.20    7.20
  -8  -4   0   20.80    9.60
   8   4   0   10.40    7.20
 -10  -4   0   63.09   13.80
 -10  -4   0   65.29   19.70
  10  -4   0   64.29    8.80
  10   4   0   49.60   13.10
  10   4   0   40.80    8.90
  10   4   0   57.49   14.40
 -12  -4   0   91.99   12.40
 -12  -4   0  135.69   23.70
  12  -4   0  108.59   12.90
 -12  -4   0  120.59   17.40
  12   4   0   89.89   20.80
  12   4   0  122.29   16.10
  12   4   0   96.19   18.20
 -14  -4   0  212.98   22.60
 -14  -4   0  187.68   19.70
  14  -4   0  184.08   16.60
  14  -4   0  213.38   17.80
  14   4   0  172.58   19.70
  14   4   0  145.29   24.10
 -16  -4   0   96.89   14.30
  16  -4   0  113.89   15.20
  16  -4   0  123.59   13.00
 -16  -4   0  121.29   20.20
  16   4   0  100.29   17.30
  16   4   0  162.58   34.00
  18  -4   0   -5.90   13.50
 -18  -4   0   -8.90   12.50
 -18  -4   0  -10.70   17.90
  18   4   0   -2.00   14.30
  18   4   0  -12.60   26.30
  20  -4   0   -9.80   18.40
 -20  -4   0    0.60   25.20
  20   4   0   69.19   35.40
  20   4   0   13.70   19.70
 -22  -4   0   48.90   32.20
  22  -4   0   74.09   23.90
  22   4   0   17.20   20.20
  22   4   0   87.69   50.59
 -24  -4   0   15.00   39.30
  24   4   0    7.10   29.20
  24   4   0   73.99   60.99
   1  -5   0    0.10    7.20
  -1  -5   0   20.90   14.00
  -1  -5   0    1.60    7.40
   1  -5   0   -9.70   11.30
   1  -5   0    8.30    6.70
  -1  -5   0    3.50    8.10
  -1   5   0   -1.50    6.20
   1   5   0    8.80    6.80
  -3  -5   0   30.90   10.20
  -3  -5   0   27.30    9.20
  -3  -5   0   15.10   13.70
   3  -5   0   37.70    7.80
   3  -5   0   35.30    7.50
   3  -5   0   60.69   13.60
   3   5   0   35.20    8.80
  -3   5   0   25.70    8.60
   5  -5   0   95.99    9.40
   5  -5   0   93.99    9.90
  -5  -5   0   85.59   12.60
  -5  -5   0  120.79   20.30
  -5  -5   0  103.79   16.50
  -5   5   0   93.19    7.70
   5   5   0  103.39   12.50
  -7  -5   0   12.50   12.60
  -7  -5   0   21.30   16.80
  -7  -5   0   20.60   10.00
   7   5   0   12.10    8.50
  -9  -5   0   29.40   15.60
  -9  -5   0   47.60   22.50
   9  -5   0   27.70    8.70
  -9  -5   0    6.40   10.60
   9   5   0   19.00   11.00
  11  -5   0   24.80    9.30
 -11  -5   0   30.40   14.80
 -11  -5   0   26.20   19.20
 -11  -5   0   31.30   13.30
  11   5   0    1.80   10.10
  13  -5   0    9.60   13.30
 -13  -5   0   39.00   15.30
  13  -5   0   10.30   10.00
 -13  -5   0   -7.30   15.40
 -13  -5   0   22.60   23.30
  13   5   0    3.00   11.00
  15  -5   0   -3.40   11.30
 -15  -5   0   13.90   32.10
 -15  -5   0   -4.90   13.70
  15  -5   0    1.00   13.70
  15   5   0   -3.10   11.80
 -17  -5   0   44.20   22.80
  17  -5   0   64.99   15.50
 -17  -5   0  -15.20   17.00
  17  -5   0   42.60   16.10
  17   5   0   33.00   20.70
  19  -5   0   41.20   19.00
 -19  -5   0   51.99   29.00
  19   5   0   25.20   23.60
 -21  -5   0   -9.20   32.60
  21   5   0   -1.80   18.90
 -23  -5   0   19.40   43.00
  23   5   0   -8.60   23.10
   0  -6   0  232.18   17.50
   0  -6   0  194.18   24.40
   0  -6   0  242.08   19.30
   0   6   0  254.07   16.20
   2  -6   0  -17.70   16.00
  -2  -6   0    3.70   19.80
   2  -6   0    1.00    8.20
  -2  -6   0   -1.90    9.40
   2  -6   0   -6.70    8.70
  -2  -6   0    6.50   11.90
   2   6   0    0.50    9.20
  -2   6   0    9.70    7.90
   4  -6   0  180.68   13.70
  -4  -6   0  175.88   19.20
   4  -6   0  212.98   23.00
  -4  -6   0  223.78   27.30
   4  -6   0  186.48   15.10
   4   6   0  183.88   19.00
  -6  -6   0  177.18   21.10
   6  -6   0  153.78   12.50
   6  -6   0  169.08   21.70
  -6  -6   0  148.79   25.40
   6  -6   0  173.28   11.90
  -6  -6   0  206.98   22.50
   6   6   0  170.08   17.70
  -8  -6   0   29.70   17.50
   8  -6   0   -0.20   16.00
  -8  -6   0    3.40   12.40
   8   6   0    7.20   11.50
  10  -6   0  -11.60    9.90
 -10  -6   0   -4.10   23.50
  10   6   0  -18.80   13.00
 -12  -6   0  125.79   23.10
 -12  -6   0  142.69   35.20
  12  -6   0  120.09   15.20
  14  -6   0  129.39   16.10
 -14  -6   0  115.99   27.30
  14   6   0   60.09   18.30
 -16  -6   0    6.10   26.00
  16  -6   0   39.00   15.00
  16   6   0  -16.40   19.60
 -18  -6   0   57.19   30.40
  18   6   0    5.40   20.20
 -20  -6   0   28.20   39.50
  20   6   0   32.20   30.50
   1  -7   0  -11.70   24.70
   1  -7   0    4.80   12.90
  -1  -7   0    2.50   11.80
  -1  -7   0  -19.50   13.80
   1  -7   0   19.90   11.40
  -1  -7   0   26.60   25.50
   1   7   0    8.90   11.80
  -1   7   0   -1.20   10.80
   3  -7   0   41.40   24.40
   3  -7   0   69.69   13.70
  -3  -7   0   45.30   16.50
   3  -7   0   55.09   11.90
   3   7   0   72.69   15.80
  -3   7   0   63.79   11.50
  -5  -7   0   40.40   20.40
   5  -7   0   33.20    9.90
   5  -7   0   11.60   23.50
   5  -7   0   29.30   10.70
  -5  -7   0   13.50   15.20
   5   7   0   34.80   14.80
  -7  -7   0  157.28   21.80
   7  -7   0  277.37   34.00
  -7  -7   0  197.38   26.70
   7   7   0  176.38   22.80
  -9  -7   0   19.20   19.20
  -9  -7   0   36.50   24.50
   9  -7   0   11.60   14.80
   9   7   0   14.40   28.70
 -11  -7   0   -2.30   20.80
  11  -7   0   40.60   15.70
  11   7   0   17.50   19.30
 -13  -7   0   10.80   24.30
  13   7   0   25.60   21.50
 -15  -7   0   29.70   31.90
  15   7   0   -9.50   29.00
 -17  -7   0   61.39   36.80
  17   7   0   20.70   27.30
   0  -8   0   -0.50   15.40
   0   8   0   25.30   16.10
  -2  -8   0   52.69   18.80
   2  -8   0   15.20   14.50
   2   8   0    7.60   16.80
  -2   8   0   25.60   15.60
   4  -8   0   -4.40   12.70
  -4  -8   0   -4.00   18.80
   4   8   0   11.00   18.40
  -6  -8   0   -1.50   21.10
   6   8   0    1.90   35.20
   8  -8   0    0.90   26.10
  -8  -8   0  -12.60   24.90
   8   8   0  -25.40   23.90
 -10  -8   0   26.00   27.80
  10   8   0   25.00   26.80
 -12  -8   0   21.20   33.70
  12   8   0    0.60   26.80
  -1  -9   0   19.10   22.00
   1  -9   0  -22.30   19.40
  -3  -9   0    2.40   24.60
   3  -9   0   20.50   17.80
  28   0  -1  -61.49   23.80
  28   0  -1   -9.50   41.00
  26   0  -1   20.50   32.30
  26   0  -1   -5.70   21.30
 -24   0   1   15.30   21.00
  24   0  -1  -15.50   16.80
  24   0  -1   -6.20   28.60
  22   0  -1  -13.00   19.00
 -22   0   1    2.60   16.80
  22   0  -1   -3.90   20.80
  22   0  -1   15.30   14.50
 -20   0   1   15.30   14.00
  20   0  -1  -10.80   15.70
  20   0  -1   45.90   17.60
  20   0  -1  -10.80   11.50
 -18   0   1   -4.70   10.50
 -18   0   1    1.90   13.30
  18   0  -1   -5.30   12.50
  18   0  -1    0.00   13.30
 -16   0   1  -15.10    8.10
 -16   0   1   -9.90    9.20
  16   0  -1   -7.00   10.10
  16   0  -1    1.50   11.00
  14   0  -1    1.00    9.70
 -14   0   1    5.40    8.50
  14   0  -1    3.50    7.60
 -14   0   1   16.90    7.80
 -12   0   1  -16.40    5.90
  12   0  -1   -3.50    5.80
  12   0  -1    1.50    7.80
 -12   0   1    1.30    6.10
  10   0  -1   -1.30    4.70
 -10   0   1    3.30    5.30
  10   0  -1   -3.60    6.10
 -10   0   1   -4.90    4.70
   8   0  -1   -0.50    3.80
  -8   0   1    1.50    4.30
   8   0  -1    3.50    5.10
  -8   0   1   -1.40    4.10
   6   0  -1    2.50    3.80
   6   0  -1   -1.60    1.10
  -6   0   1    0.90    2.90
   6   0  -1    1.10    3.30
  -6   0   1   -0.70    3.30
  -4   0   1    2.30    2.10
   4   0  -1    1.40    2.40
  -4   0   1    0.50    2.90
   4   0  -1    3.40    2.40
   2   0   1    1.60    1.20
  -2   0  -1    1.00    1.70
   2   0   1    0.20    1.60
   2   0   1   -0.20    1.20
  -2   0  -1    0.10    1.30
   4   0   1    3.80    2.70
  -4   0  -1    1.00    2.80
  -4   0  -1   -1.10    2.00
   4   0   1    0.80    2.80
  -6   0  -1   -2.60    3.30
   6   0   1    5.60    4.80
  -6   0  -1   -1.10    3.10
   6   0   1   -4.10    3.40
   8   0   1   -0.50    3.90
   8   0   1    9.20    5.20
  -8   0  -1   -1.20    4.30
  -8   0  -1    2.80    4.00
 -10   0  -1    6.30    5.60
  10   0   1   -1.40    5.00
 -10   0  -1    0.00    5.30
  10   0   1   -0.90    5.70
  12   0   1   11.70    6.70
 -12   0  -1   -1.20    7.80
 -12   0  -1   -6.10    6.50
  12   0   1    2.40    8.10
 -14   0  -1   -7.90    7.80
  14   0   1   -2.90    6.10
 -14   0  -1    7.30    7.60
  14   0   1   -2.70    8.50
  14   0   1    2.30    8.50
 -16   0  -1   -4.00    9.80
 -16   0  -1    2.50    9.30
  16   0   1    2.40    8.50
  16   0   1   20.30   11.40
  16   0   1    4.30   11.40
 -18   0  -1    8.70   11.20
  18   0   1    6.70    9.50
  18   0   1    1.10   13.10
 -18   0  -1   -9.30   14.20
  18   0   1   10.90   13.40
  20   0   1    2.10   18.50
 -20   0  -1   48.40   16.80
  20   0   1   10.30   16.90
  20   0   1   -7.10   10.70
 -20   0  -1   13.90   14.30
 -22   0  -1  -24.60   16.90
  22   0   1   -8.20   21.70
  22   0   1   11.70   14.20
  22   0   1   11.80   23.20
  24   0   1   21.70   17.70
 -24   0  -1    9.50   21.80
  24   0   1  -16.40   29.10
  26   0   1   -8.10   32.00
  26   0   1    5.60   21.40
  28   0   1   12.20   28.40
  28   0   1  -18.00   42.40
  27  -1  -1   15.60   22.90
  27  -1  -1   15.70   35.70
  27   1  -1    2.40   40.90
  27   1  -1   18.60   25.30
 -25  -1   1  -19.60   24.70
  25  -1  -1   15.60   19.20
  25  -1  -1   -6.00   29.90
  25   1  -1    8.30   19.40
  25   1  -1   21.10   33.90
  23  -1  -1   16.70   15.90
  23  -1  -1   37.40   21.90
 -23  -1   1   36.60   21.70
  23   1  -1   13.00   24.90
 -23   1   1   -0.40   16.50
  21  -1  -1    1.70   16.30
 -21  -1   1   15.90   16.60
  21  -1  -1    0.50   12.40
  21  -1  -1    3.30   17.20
 -21   1   1   35.90   17.30
 -21   1   1    4.80   14.70
  21   1  -1   16.80   13.00
  21   1  -1    7.00   21.40
  21   1  -1   20.70   21.30
  19  -1  -1    3.10   13.10
  19  -1  -1   12.60   10.40
 -19  -1   1   -2.60   13.20
  19  -1  -1   -7.30   13.20
 -19  -1   1    9.40   16.60
  19   1  -1   11.40   18.00
 -19   1   1   39.70   14.00
 -19   1   1    3.40   13.60
  19   1  -1   31.30   12.40
  19   1  -1   14.60   16.80
 -17  -1   1   14.80   14.00
  17  -1  -1   -0.80   11.30
 -17  -1   1   -3.40   10.30
  17  -1  -1   -2.40   10.20
  17   1  -1   -5.30   13.40
  17   1  -1    6.00   12.20
 -17   1   1  -10.70    9.50
 -17   1   1    0.60   10.00
  15  -1  -1  101.29   11.90
 -15  -1   1   96.59   14.10
 -15  -1   1  108.09   14.00
  15  -1  -1   91.39   12.90
  15   1  -1   77.79   13.80
 -15   1   1   89.29   10.70
 -15   1   1   85.39   11.60
  15   1  -1   83.59   12.90
  13  -1  -1  117.89   12.70
  13  -1  -1  101.29   11.50
 -13  -1   1  119.29   12.60
 -13  -1   1  122.09   14.90
  13   1  -1   82.69   11.80
 -13   1   1  116.59   10.50
 -13   1   1  117.09   12.10
  13   1  -1   78.59   13.30
 -11  -1   1   26.70    7.90
 -11  -1   1   22.90    7.30
  11  -1  -1   27.20    7.40
  11  -1  -1   34.20    6.50
 -11   1   1   29.00    6.60
  11   1  -1   35.60    8.90
  11   1  -1   26.70    9.30
 -11   1   1   34.20    5.90
  -9  -1   1    5.50    5.60
   9  -1  -1    6.80    4.80
  -9  -1   1    2.10    2.80
   9  -1  -1    4.60    3.90
   9   1  -1    5.80    7.10
   9   1  -1    5.40    5.60
  -9   1   1    5.80    4.50
  -9   1   1    6.90    3.80
  -7  -1   1 2772.52   67.09
   7  -1  -1 2702.93   67.59
   7  -1  -1 2684.33   68.89
   7   1  -1 2776.12   70.79
  -7   1   1 2683.93   68.59
   7   1  -1 2655.63   71.89
  -5  -1   1 9390.66  228.98
   5  -1  -1 9200.18  227.38
  -5  -1   1 9546.15  229.88
   5   1  -1 9310.97  230.18
   5   1  -1 9664.93  229.18
   3  -1  -1   41.20    3.80
   3  -1  -1   39.20    2.70
  -3  -1   1   42.30    4.70
  -3  -1   1   41.60    4.90
   3   1  -1   49.40    4.80
   3   1  -1   40.40    5.20
  -1  -1   1  225.48    7.70
  -1  -1   1  234.48    8.60
   1  -1  -1  219.08    6.50
   1  -1  -1  227.88    6.80
   1   1  -1  224.28    8.40
  -1   1   1  223.28    6.70
  -1   1   1  227.78    6.50
   1  -1   1  200.38    6.20
  -1  -1  -1  206.68    8.70
  -1  -1  -1  197.08    7.10
  -1  -1  -1  188.28    7.00
   1   1   1  194.18    6.90
   1   1   1  198.78    7.10
   3  -1   1 4011.20   95.79
  -3  -1  -1 3916.21   99.09
   3  -1   1 3973.60   95.79
  -3  -1  -1 3839.92   97.79
   3   1   1 4060.69   97.99
   3   1   1 3966.20   99.39
   3   1   1 3971.60   97.59
   5  -1   1 4149.08  101.29
   5  -1   1 4106.89  100.89
  -5  -1  -1 4142.69  103.49
  -5  -1  -1 4325.27  104.69
   5   1   1 4183.88  103.59
  -5   1  -1 4147.98  101.09
   5   1   1 3933.61  105.09
  -7  -1  -1    4.50    5.30
  -7  -1  -1    4.60    5.50
   7  -1   1    7.00    3.50
   7  -1   1   11.10    4.50
   7  -1   1    9.40    2.20
   7   1   1    5.60    4.60
  -7   1  -1   13.60    3.40
  -7   1  -1    7.90    3.70
   7   1   1   14.00    6.70
   9  -1   1  325.57   16.70
  -9  -1  -1  376.76   16.20
   9  -1   1  377.76   14.10
   9   1   1  365.66   18.70
  -9   1  -1  375.86   14.30
  -9   1  -1  361.06   13.60
  11  -1   1   -3.90    6.40
  11  -1   1   -3.70    5.10
 -11  -1  -1    5.10    7.90
 -11  -1  -1   -0.80    2.70
 -11  -1  -1    0.70    5.60
 -11   1  -1    2.30    5.50
  11   1   1   11.80    8.50
  11   1   1   10.10    6.10
  11   1   1   -0.40    6.10
 -11   1  -1    0.20    5.10
  13  -1   1  152.38   11.20
 -13  -1  -1  133.99   16.00
  13  -1   1  147.49   12.80
 -13  -1  -1  131.59   14.00
  13  -1   1  149.88   14.50
  13   1   1  155.98   18.20
  13   1   1  136.09   12.90
 -13   1  -1  140.89   12.10
  13   1   1  167.88   16.20
 -13   1  -1  155.08   12.90
  15  -1   1   17.60    7.70
 -15  -1  -1   -3.30    8.50
  15  -1   1   -0.60    9.80
 -15  -1  -1    9.50   11.30
  15  -1   1    2.30    8.70
  15   1   1    1.10    7.40
  15   1   1    4.90   12.60
 -15   1  -1   19.50    9.10
 -15   1  -1   11.00    8.10
  15   1   1    7.00    9.70
  17  -1   1    0.50   10.90
 -17  -1  -1   15.60   11.50
  17  -1   1   -3.20    8.20
 -17  -1  -1   14.90   15.80
  17  -1   1   13.50   12.30
  17   1   1   15.30   13.20
 -17   1  -1   11.80   10.70
  17   1   1   10.90    9.00
  17   1   1    6.60   14.70
 -17   1  -1   10.60   10.90
  19  -1   1  -16.60   13.90
  19  -1   1  -11.30    9.70
 -19  -1  -1   -2.60   15.10
  19  -1   1   13.30   14.00
  19   1   1   -2.00   16.50
  19   1   1    4.40   10.40
 -19   1  -1    9.10   13.60
 -19   1  -1   13.90   12.70
  19   1   1    0.90   18.00
  21  -1   1   73.59   20.30
  21  -1   1   38.00   13.90
 -21  -1  -1   41.50   19.00
  21  -1   1   37.00   19.80
  21   1   1   29.20   21.60
 -21   1  -1   47.60   15.90
  21   1   1   30.70   13.90
 -21   1  -1   62.69   17.60
  21   1   1   36.80   22.50
 -23  -1  -1   19.40   20.90
  23  -1   1    3.10   14.90
  23  -1   1   24.90   22.90
  23   1   1  105.89   32.70
  23   1   1   -4.30   25.40
 -23   1  -1   18.80   16.90
  23   1   1   10.10   16.40
  25  -1   1    4.10   18.70
 -25  -1  -1   24.80   27.10
  25   1   1   25.90   36.40
  25   1   1  -24.90   18.70
  27  -1   1    6.10   36.70
  27  -1   1   18.70   24.70
  27   1   1  -39.20   23.80
  27   1   1  -24.80   42.00
 -26  -2   1   51.99   34.50
  26  -2  -1   17.10   20.70
  26  -2  -1   -2.60   30.70
  26   2  -1   10.30   22.80
  26   2  -1   -1.60   42.60
  24  -2  -1   -2.00   16.10
 -24  -2   1   -9.00   26.20
  24  -2  -1  -20.60   23.00
  24   2  -1   28.60   20.70
  24   2  -1   14.70   33.40
 -22  -2   1   13.10   21.20
  22  -2  -1   11.60   19.50
  22  -2  -1    5.80   14.10
 -22   2   1   14.50   13.90
  22   2  -1   11.20   29.10
 -22   2   1   24.70   17.60
  22   2  -1   19.00   16.00
  20  -2  -1   17.60   12.10
 -20  -2   1   69.89   20.00
  20  -2  -1   43.90   17.70
  20   2  -1   19.10   23.10
  20   2  -1   31.50   12.70
 -20   2   1   25.80   13.00
  20   2  -1   16.10   21.70
 -20   2   1   32.90   12.20
 -20   2   1  -10.10   15.40
 -18  -2   1   47.90   15.80
  18  -2  -1   23.80   10.00
  18  -2  -1   43.80   12.70
  18  -2  -1   40.20   14.40
  18   2  -1   71.19   20.10
 -18   2   1   46.00   13.70
  18   2  -1   35.90   19.20
 -18   2   1   33.50    9.80
 -18   2   1   30.50   12.60
  18   2  -1   84.39   15.40
 -16  -2   1  159.98   21.10
 -16  -2   1  144.79   16.50
  16  -2  -1  129.29   14.70
  16  -2  -1  141.19   15.50
  16   2  -1  141.79   16.90
 -16   2   1  136.89   14.40
  16   2  -1  127.19   18.30
  16   2  -1  183.88   23.50
 -16   2   1  142.49   15.90
 -14  -2   1   16.40   10.80
 -14  -2   1   35.10   12.20
  14  -2  -1   14.70    6.90
 -14  -2   1   21.80    5.50
  14  -2  -1   12.20    8.70
  14  -2  -1   15.30    4.40
  14   2  -1   49.10   14.50
  14   2  -1   27.30   13.00
 -14   2   1   18.20    8.20
  12  -2  -1 1141.49   31.50
 -12  -2   1 1122.09   38.90
  12  -2  -1 1071.89   33.90
 -12  -2   1 1090.09   37.30
 -12  -2   1 1116.29   31.10
 -12   2   1 1113.59   33.90
  12   2  -1 1097.49   37.80
  12   2  -1 1095.09   41.60
 -12   2   1 1025.50   32.50
 -10  -2   1  985.00   32.60
  10  -2  -1  949.31   29.40
 -10  -2   1  967.10   34.10
 -10  -2   1 1002.50   28.40
  10  -2  -1  990.80   27.00
 -10   2   1  989.80   29.30
  10   2  -1  941.91   35.90
 -10   2   1  949.60   26.20
   8  -2  -1  362.96   11.70
  -8  -2   1  357.56   18.30
   8  -2  -1  376.76   11.40
  -8  -2   1  373.16   17.00
   8   2  -1  364.76   20.00
   6  -2  -1  219.88    9.80
  -6  -2   1  202.88   13.60
   6  -2  -1  220.98    7.30
  -6  -2   1  231.78   12.00
   6   2  -1  211.88   14.40
   6   2  -1  207.08   12.00
   4  -2  -1   21.40    2.40
  -4  -2   1   11.60    5.50
  -4  -2   1   26.50    5.60
   4   2  -1   36.30    7.50
  -4   2   1   21.30    2.50
   4   2  -1   23.30    5.70
  -2  -2   1  263.17   12.60
   2  -2  -1  269.07    8.70
  -2  -2   1  270.87   11.00
   2  -2  -1  277.07    8.80
   2  -2  -1  278.17    8.70
  -2  -2   1  235.48   12.10
  -2   2   1  271.77    8.80
   2   2  -1  277.47   13.10
   0  -2  -1  558.94   16.40
   0  -2   1  550.54   16.30
   0  -2   1  518.25   16.30
   0  -2   1  562.24   18.30
   0   2   1  543.75   16.20
   0   2   1  547.45   16.30
   0   2  -1  543.15   15.70
  -2  -2  -1  559.54   19.90
  -2  -2  -1  529.75   17.50
   2  -2   1  526.35   15.20
  -2   2  -1  559.64   14.30
   2   2   1  523.85   16.90
   2   2   1  531.05   17.20
  -4  -2  -1   73.39    7.60
   4  -2   1   71.69    4.50
  -4  -2  -1   69.59    8.40
  -4   2  -1   73.89    4.30
   4   2   1   93.99    7.30
   4   2   1   89.29    7.70
   4   2   1   65.89    9.00
  -6  -2  -1  249.58   14.90
   6  -2   1  254.67    8.70
   6  -2   1  254.57    9.60
   6   2   1  248.58   13.00
  -6   2  -1  246.78    8.40
   6   2   1  249.68   15.60
   8  -2   1   90.99    7.60
   8  -2   1   74.79    5.00
  -8  -2  -1  103.39   10.90
   8  -2   1   78.49    6.40
  -8  -2  -1   72.59    9.60
   8   2   1   93.09    9.20
  -8   2  -1   82.49    6.10
   8   2   1  106.19   14.20
  10  -2   1 1105.39   30.50
  10  -2   1 1092.69   33.20
 -10  -2  -1 1222.48   39.50
  10  -2   1 1152.28   30.90
  10  -2   1 1147.29   31.80
  10   2   1 1168.78   37.40
 -10   2  -1 1124.39   32.60
  10   2   1 1180.88   40.80
  10   2   1 1077.79   35.60
 -12  -2  -1   26.70    5.80
  12  -2   1   33.80    8.00
  12  -2   1   36.90    4.60
 -12  -2  -1   40.60   10.90
 -12  -2  -1   47.80   11.00
  12  -2   1   26.10    6.70
  12  -2   1   35.70    6.90
  12   2   1   50.29   13.00
  12   2   1   30.90    8.60
  12   2   1   26.60    8.40
 -12   2  -1   51.69    8.20
  14  -2   1  118.09   12.60
 -14  -2  -1  130.29   17.70
 -14  -2  -1  128.79    9.60
  14  -2   1  123.79   13.80
  14  -2   1  120.69   10.70
 -14  -2  -1  106.79   13.20
 -14   2  -1  132.69   11.10
 -14   2  -1  106.49   12.60
  14   2   1   83.89   10.70
  14   2   1   97.99   13.40
  14   2   1  182.58   21.80
  16  -2   1  196.08   14.20
 -16  -2  -1  237.98   27.00
  16  -2   1  168.98   16.70
 -16  -2  -1  203.98   21.40
  16  -2   1  186.28   19.10
  16   2   1  242.08   26.20
  16   2   1  213.58   22.70
  16   2   1  176.68   17.70
 -16   2  -1  189.78   17.00
 -16   2  -1  186.88   14.70
 -18  -2  -1   18.00   14.20
  18  -2   1    6.60   12.90
  18  -2   1    5.80    9.20
  18  -2   1    0.70   11.70
  18   2   1   -7.90   18.00
 -18   2  -1   -5.20    9.10
 -18   2  -1   -6.00   11.70
  18   2   1   -7.10   11.90
  18   2   1  -13.80   20.10
  20  -2   1   13.20   15.10
 -20  -2  -1    1.00   19.00
  20  -2   1    6.00   11.00
  20  -2   1    7.60   16.20
  20   2   1   29.70   26.40
 -20   2  -1   -5.90   15.50
  20   2   1    1.70   12.50
  20   2   1  -19.80   20.60
 -20   2  -1   10.10   11.90
  22  -2   1  -43.90   15.60
  22  -2   1   -7.50   13.70
 -22  -2  -1   11.60   22.10
  22  -2   1  -22.00   18.80
  22   2   1   15.40   26.90
  22   2   1   17.60   17.40
 -22   2  -1   77.59   19.30
 -22   2  -1  -10.00   14.80
  24  -2   1   63.29   27.60
  24  -2   1   16.50   18.00
 -24  -2  -1   -7.30   25.70
  24   2   1   38.10   39.60
  24   2   1   38.10   18.90
  26  -2   1   51.79   20.30
  26   2   1    2.50   26.40
  26   2   1  -32.70   46.90
 -27  -3   1  -25.50   43.20
  27   3  -1   28.40   31.80
  27   3  -1   32.40   59.49
 -25  -3   1  -14.10   35.30
  25  -3  -1   -1.10   28.60
  25   3  -1   74.79   51.29
  25   3  -1    5.20   21.90
  23  -3  -1    9.70   15.50
  23  -3  -1   -1.20   22.20
  23   3  -1   23.80   36.20
  23   3  -1    9.60   21.80
  21  -3  -1   43.50   13.00
  21  -3  -1   20.30   12.10
  21  -3  -1   43.20   20.10
 -21  -3   1   35.70   24.80
 -21   3   1   21.50   12.40
  21   3  -1   24.80   16.70
  21   3  -1   41.10   34.80
 -21   3   1   29.10   12.80
  19  -3  -1   22.30   10.00
 -19  -3   1   14.30   18.60
  19  -3  -1   14.10   14.40
  19  -3  -1   -2.40   11.00
  19   3  -1   15.90   15.50
  19   3  -1   41.10   26.10
 -19   3   1   25.40   10.20
 -19   3   1    7.70    8.80
  17  -3  -1   88.59   14.80
 -17  -3   1  114.19   19.50
  17  -3  -1  112.09   11.00
  17  -3  -1  105.39   10.50
  17  -3  -1  105.09   11.10
  17   3  -1  189.18   29.60
 -17   3   1   99.69    9.60
  17   3  -1   86.19   14.10
  17   3  -1   68.29   20.60
 -17   3   1   83.19    9.00
  15  -3  -1   34.20    7.70
 -15  -3   1   24.80   13.40
  15  -3  -1   38.20   11.00
  15  -3  -1   30.50    7.10
 -15  -3   1   30.80    8.40
  15   3  -1   21.30   15.20
  15   3  -1   55.99   19.20
  15   3  -1   36.50   12.10
  13  -3  -1   33.60    5.80
 -13  -3   1   40.40   12.00
 -13  -3   1   13.20   11.90
 -13  -3   1   33.90    8.00
  13  -3  -1   39.70    8.90
  13   3  -1   25.10   12.30
  13   3  -1   28.10    9.00
  13   3  -1   29.50   16.20
 -11  -3   1  158.98   15.90
 -11  -3   1  168.68   12.40
 -11  -3   1  155.08   18.90
  11  -3  -1  149.99    7.60
  11  -3  -1  158.08   12.10
  11   3  -1  153.08   17.60
  11   3  -1  170.78   17.70
  -9  -3   1  138.09   16.50
   9  -3  -1  138.89   10.40
  -9  -3   1  122.49   13.40
   9   3  -1  140.99   15.00
   9   3  -1  157.38   17.90
  -7  -3   1    2.70    6.20
   7  -3  -1    5.20    5.40
  -7  -3   1   -3.20    7.50
   7   3  -1   -1.10    9.10
   7   3  -1   -2.40    6.60
  -5  -3   1   16.10    6.20
  -5  -3   1   10.80    8.00
   5  -3  -1   14.70    2.80
  -5  -3   1    6.90    4.80
   5   3  -1    7.40    5.10
   5   3  -1    8.70    7.90
  -3  -3   1  151.88   10.30
  -3  -3   1  166.68   11.10
   3  -3  -1  168.38    7.60
   3  -3  -1  172.38    7.70
  -3  -3   1  162.28   13.20
  -3   3   1  159.58    7.40
   3   3  -1  170.28   10.00
   1  -3  -1  299.77   11.60
  -1  -3   1  294.57   15.20
  -1  -3   1  292.87   12.70
  -1  -3   1  299.47   12.80
   1  -3  -1  298.47   11.70
  -1   3   1  299.27   11.50
  -1  -3  -1   90.49   10.80
   1  -3   1   82.39    7.20
   1  -3   1   90.79   10.40
   1  -3   1   94.79    7.20
  -1  -3  -1   74.49    7.90
  -1   3  -1   89.39    6.50
   1   3   1   85.29    7.80
   3  -3   1    8.80    3.80
  -3  -3  -1    2.80    4.70
  -3  -3  -1   12.60    8.50
  -3   3  -1    9.40    2.90
   3   3   1    6.50    4.50
   3   3   1   10.00    5.70
  -5  -3  -1   -2.40    4.80
  -5  -3  -1    2.40    8.30
   5  -3   1    0.80    3.10
   5   3   1    3.20    4.40
   5   3   1   -0.40    6.40
  -7  -3  -1  161.08   12.70
  -7  -3  -1  160.08   15.80
   7  -3   1  154.68    7.00
   7  -3   1  153.68    9.40
   7   3   1  181.78   13.90
   7   3   1  169.68   16.60
   7   3   1  161.28   12.00
  -9  -3  -1  235.68   16.10
   9  -3   1  207.78    8.80
  -9  -3  -1  194.28   18.40
   9   3   1  219.68   16.90
   9   3   1  220.48   14.40
   9   3   1  210.98   20.40
 -11  -3  -1   42.60   10.10
  11  -3   1   65.19    7.90
  11  -3   1   53.29    8.10
 -11  -3  -1   42.50   12.40
  11  -3   1   59.89    6.20
  11   3   1   69.79   13.90
  11   3   1   35.50   10.20
  11   3   1   36.10   13.10
  13  -3   1   -3.90    7.30
  13  -3   1    1.60    4.40
  13  -3   1    0.80    6.10
 -13  -3  -1    4.50    9.70
  13  -3   1   -2.40    5.50
 -13  -3  -1   -7.90   13.00
  13  -3   1   -7.20    4.10
 -13  -3  -1    5.70    7.00
  13   3   1    6.30    9.30
  13   3   1  -10.80   10.90
  13   3   1   -9.20   15.30
 -13   3  -1    0.10    4.70
  15  -3   1   85.89    8.30
 -15  -3  -1   42.50   15.50
  15  -3   1   88.49   12.90
  15  -3   1  102.89   10.40
  15  -3   1   84.69    8.30
 -15  -3  -1  109.29   17.50
 -15  -3  -1  105.89   10.80
 -15   3  -1   91.89    8.90
  15   3   1  118.39   16.60
  15   3   1   73.59   18.60
  15   3   1  103.39   20.50
  17  -3   1   56.59   11.00
 -17  -3  -1   62.29    9.90
  17  -3   1   80.49   10.00
  17  -3   1   74.49   14.40
 -17  -3  -1   61.49   18.00
 -17   3  -1   84.89   11.40
  17   3   1   61.29   20.10
  17   3   1   71.29   25.90
  17   3   1   37.30   11.50
 -17   3  -1   67.19    9.80
 -19  -3  -1   46.90   19.20
  19  -3   1   34.50   15.80
  19  -3   1   34.00   10.50
  19  -3   1   44.80   13.10
 -19   3  -1   34.00   11.00
 -19   3  -1   81.79   13.60
 -21  -3  -1    2.70   24.70
  21  -3   1   10.60   12.20
  21  -3   1   13.50   19.80
  21   3   1  -26.10   35.00
  21   3   1    1.40   17.70
  23  -3   1    9.70   14.10
 -23  -3  -1    1.30   27.80
  23  -3   1   -4.70   22.70
  23   3   1   34.40   38.00
  23   3   1   30.00   19.00
  25  -3   1   99.39   30.30
 -25  -3  -1  -20.40   35.90
  25   3   1  -27.40   45.80
  25   3   1   -2.60   23.90
 -24  -4   1   27.90   37.30
  24  -4  -1   58.39   27.20
  24   4  -1   44.80   59.09
  24   4  -1  -17.40   20.90
 -22  -4   1   10.00   31.70
  22  -4  -1  -13.50   22.20
  22   4  -1   13.50   45.60
  22   4  -1   -3.20   19.80
  20  -4  -1   39.50   19.80
 -20  -4   1    3.80   25.20
  20   4  -1   34.20   38.20
  20   4  -1   25.50   17.00
 -18  -4   1  -21.50   17.60
  18  -4  -1   12.90    9.80
 -18  -4   1  -15.30   12.80
  18  -4  -1    8.40   13.80
  18   4  -1  -22.70   29.30
  18   4  -1    6.20   14.50
 -16  -4   1   50.39   12.80
 -16  -4   1   68.69   19.00
  16  -4  -1   56.59   13.00
  16  -4  -1   70.59   11.70
  16   4  -1   65.89   23.30
  16   4  -1   17.60   10.80
 -14  -4   1    4.30   16.70
 -14  -4   1   11.70   12.80
 -14  -4   1   13.30   11.00
  14  -4  -1   23.50   10.20
  14   4  -1   -0.50    8.40
  14   4  -1   -0.30   20.60
 -12  -4   1   41.90   13.10
 -12  -4   1   44.80   17.80
 -12  -4   1   32.50   10.70
 -12  -4   1   28.00   16.20
  12  -4  -1   45.30    9.10
  12   4  -1   12.60   14.40
  12   4  -1   58.69   13.20
 -10  -4   1  130.59   16.90
  10  -4  -1   99.29   10.30
 -10  -4   1  136.89   16.50
 -10  -4   1   97.19   11.50
 -10  -4   1  129.09   21.00
  10   4  -1   87.19   15.70
  10   4  -1   82.99   11.00
   8  -4  -1  114.29   10.90
  -8  -4   1   80.39   11.20
  -8  -4   1  103.39   17.30
  -8  -4   1   79.19   12.30
   8   4  -1  107.69   16.50
   8   4  -1  115.39   13.10
  -6  -4   1  172.38   18.80
  -6  -4   1  167.38   14.60
   6   4  -1  151.98   13.30
  -4  -4   1   38.70   10.80
  -4  -4   1   31.10    7.30
  -4  -4   1   25.40    8.10
   4  -4  -1   48.90    5.70
   4  -4  -1   34.60    5.10
  -4   4   1   26.40    5.10
   4   4  -1   33.40    7.50
  -2  -4   1   63.99    8.30
  -2  -4   1   93.49   13.40
  -2  -4   1   64.49    9.00
   2  -4  -1   75.89    7.80
   2  -4  -1   66.69    7.90
   2   4  -1   76.19    8.80
   0  -4  -1  154.48   11.00
   0  -4   1  162.98   11.50
   0  -4  -1  203.48   17.90
   0  -4  -1  186.48   11.60
   0  -4   1  170.58   11.20
   0  -4   1  149.79   16.30
   0   4   1  174.18   10.50
   0   4  -1  179.38   10.60
   2  -4   1  106.99    9.10
  -2  -4  -1  107.79   11.00
  -2  -4  -1  131.39   14.90
   2  -4   1  100.29   12.20
  -2  -4  -1   95.29   11.20
   2  -4   1  118.09    9.50
  -2   4  -1  102.29    8.10
   2   4   1  110.99   10.10
   4  -4   1    4.40    4.40
   4  -4   1    2.50    4.70
  -4  -4  -1   11.50    6.70
  -4  -4  -1    3.50   11.50
  -4   4  -1    6.80    3.50
   4   4   1    3.00    5.90
  -6  -4  -1   46.90   12.80
   6  -4   1   54.39    6.40
   6  -4   1   61.09    6.60
  -6  -4  -1   53.69    9.90
   6   4   1   49.20    9.30
   6   4   1   46.40    9.90
   8  -4   1   67.59    8.70
  -8  -4  -1   45.50   14.20
  -8  -4  -1   53.09   10.30
   8   4   1   55.99   11.30
   8   4   1   35.40   11.10
 -10  -4  -1   23.70   15.40
 -10  -4  -1   11.50    9.80
  10  -4   1   16.30    7.40
  10   4   1   17.70    9.10
  10   4   1   19.30   12.20
 -12  -4  -1   12.40   14.60
 -12  -4  -1   11.80   11.80
  12  -4   1    8.00    7.70
  12  -4   1   17.10    9.40
  12   4   1    8.70    8.60
  12   4   1    9.20   14.00
  12   4   1   30.90   17.70
 -14  -4  -1   78.19   17.40
  14  -4   1  104.89   12.20
  14  -4   1  115.69   12.40
 -14  -4  -1   95.69   13.90
  14   4   1   56.39   12.00
  14   4   1  117.49   23.10
 -16  -4  -1   65.79   18.70
 -16  -4  -1   71.29   14.20
  16  -4   1   58.09   12.80
  16  -4   1   46.20   10.40
  16   4   1   96.79   18.90
  16   4   1   54.69   23.30
 -18  -4  -1   45.90   21.70
  18  -4   1   12.90   14.70
 -18  -4  -1    0.60   13.20
  18   4   1   16.80   26.30
  18   4   1    1.80   14.70
  20  -4   1   -3.80   17.70
 -20  -4  -1  -26.50   24.10
  20   4   1  -19.20   17.60
  20   4   1   35.60   33.30
 -22  -4  -1   41.60   33.90
  22  -4   1    8.60   22.40
  22   4   1   19.90   24.80
  22   4   1  -34.80   46.30
 -24  -4  -1    7.50   38.40
  24   4   1  -11.80   22.50
 -23  -5   1   26.10   44.10
  23   5  -1   30.30   29.10
 -21  -5   1  -32.20   32.50
  21   5  -1  -18.00   23.50
 -19  -5   1  139.29   28.60
  19  -5  -1   74.49   19.20
  19   5  -1   68.79   18.70
 -17  -5   1   12.70   17.50
 -17  -5   1   50.99   22.10
  17  -5  -1   45.20   16.20
  17  -5  -1   53.79   16.20
  17   5  -1   26.40   17.30
 -15  -5   1   10.80   14.00
  15  -5  -1   -6.60   14.20
  15  -5  -1   14.50   11.90
 -13  -5   1   18.70   23.50
 -13  -5   1   -1.60   13.80
 -13  -5   1   45.60   15.30
  13  -5  -1    5.80    9.90
  13   5  -1   -3.10   10.90
 -11  -5   1  179.58   21.90
 -11  -5   1  139.79   21.60
 -11  -5   1  150.88   17.70
  11  -5  -1  136.29   15.80
  11   5  -1  121.19   15.40
  -9  -5   1   54.39   14.10
   9  -5  -1   30.40   10.00
  -9  -5   1   61.69   20.10
  -9  -5   1   29.20   13.40
  -9  -5   1   43.00   15.20
   9   5  -1   28.90   12.00
  -7  -5   1    0.20   11.30
  -7  -5   1  -10.40   14.20
  -7  -5   1    7.00    9.20
   7   5  -1    0.10    7.90
  -5  -5   1  162.78   20.20
   5  -5  -1  234.88   11.30
  -5  -5   1  205.58   17.40
   5  -5  -1  213.18   11.50
  -5  -5   1  224.08   23.70
   5   5  -1  208.98   16.20
  -5   5   1  218.98   10.80
  -3  -5   1  121.59   16.80
  -3  -5   1  111.99   13.10
   3  -5  -1  114.79   11.40
  -3  -5   1  115.39   13.20
   3  -5  -1  127.59   11.00
   3  -5  -1  168.18   20.50
  -3   5   1  125.49   10.40
   3   5  -1  133.69   13.10
   1  -5  -1  772.22   34.00
  -1  -5   1  798.02   28.30
   1  -5  -1  801.22   27.10
  -1  -5   1  777.62   28.50
   1  -5  -1  805.82   26.80
  -1  -5   1  795.52   33.70
  -1   5   1  773.12   25.80
   1   5  -1  836.92   27.00
   1  -5   1  337.67   16.80
  -1  -5  -1  365.86   25.40
   1  -5   1  344.37   22.50
  -1  -5  -1  319.47   17.40
   1  -5   1  327.67   17.00
  -1  -5  -1  345.67   18.50
   1   5   1  335.47   16.70
  -1   5  -1  329.07   15.00
   3  -5   1  138.39   11.70
   3  -5   1  117.29   15.40
  -3  -5  -1  168.58   20.80
   3  -5   1  107.39   11.10
  -3  -5  -1  130.69   15.40
  -3  -5  -1  126.49   14.50
   3   5   1  156.78   14.00
  -3   5  -1  150.08   10.20
  -5  -5  -1   19.50   13.30
   5  -5   1    8.30    5.50
  -5  -5  -1   10.40    8.90
  -5  -5  -1  -12.90   15.30
   5  -5   1   12.00    6.30
   5   5   1    1.60    8.70
  -7  -5  -1  401.36   31.00
  -7  -5  -1  349.47   24.20
  -7  -5  -1  378.56   23.00
   7   5   1  352.96   21.20
  -9  -5  -1  483.45   34.40
  -9  -5  -1  460.85   26.60
   9  -5   1  474.15   20.10
  -9  -5  -1  491.05   30.70
   9   5   1  442.46   25.10
 -11  -5  -1   67.99   18.80
  11  -5   1   72.19   10.80
 -11  -5  -1   88.09   15.50
  11  -5   1   82.89   14.50
  11   5   1  111.59   18.00
  13  -5   1   15.40   14.10
 -13  -5  -1   40.10   15.00
 -13  -5  -1   17.90   23.90
 -13  -5  -1   16.50   14.50
  13  -5   1    0.20    9.40
  13   5   1   22.30   13.40
 -15  -5  -1   38.80   20.60
  15  -5   1   36.00   12.40
 -15  -5  -1    4.50   14.60
  15  -5   1    7.60   13.90
  15   5   1   12.50   13.50
 -17  -5  -1   82.89   20.80
 -17  -5  -1  136.39   26.80
  17  -5   1  155.68   16.80
  17  -5   1  123.69   17.00
  17   5   1   74.99   17.60
  19  -5   1   73.59   17.90
 -19  -5  -1   24.60   29.40
  19   5   1   14.40   17.10
 -21  -5  -1   -7.00   34.70
  21   5   1   24.40   26.20
 -23  -5  -1   16.10   46.40
  23   5   1   35.70   27.70
 -20  -6   1   39.60   37.30
  20   6  -1   -1.40   31.60
 -18  -6   1   45.50   31.70
  18   6  -1    1.50   25.00
 -16  -6   1   17.50   24.20
  16  -6  -1   14.80   16.00
  16   6  -1  -18.10   19.70
  14  -6  -1   52.79   15.00
 -14  -6   1   11.00   22.60
  14   6  -1   49.90   21.60
 -12  -6   1   30.80   19.10
  12  -6  -1   48.30   12.90
 -12  -6   1   51.99   24.00
  12   6  -1   52.19   20.30
 -10  -6   1   -0.10   20.60
  10  -6  -1   17.00   11.70
  10   6  -1    9.60   13.60
  -8  -6   1   93.89   16.60
  -8  -6   1  103.99   20.60
   8   6  -1   72.19   14.30
  -6  -6   1   37.00   21.80
  -6  -6   1   15.70   12.00
   6  -6  -1   12.00    6.40
  -6  -6   1   38.60   16.60
   6  -6  -1   31.60   18.20
   6  -6  -1    4.40    7.20
   6   6  -1   -6.80   10.30
   4  -6  -1   -1.90    7.10
  -4  -6   1   -8.40   18.40
   4  -6  -1    4.20   17.20
   4  -6  -1    8.20    8.40
  -4  -6   1    0.10   10.60
   4   6  -1   16.20   10.70
  -4   6   1    1.00    7.60
   2  -6  -1  101.99   11.80
   2  -6  -1   74.79   11.70
  -2  -6   1  107.69   15.30
  -2  -6   1  121.79   14.90
   2  -6  -1   90.69   20.40
  -2  -6   1   76.99   20.10
   2   6  -1   97.49   12.40
  -2   6   1   91.99   10.70
   0  -6   1   92.79   12.70
   0  -6   1   80.29   13.50
   0  -6  -1   79.99   13.20
   0  -6  -1   51.29   20.10
   0  -6   1   72.19   19.40
   0  -6  -1   73.19   11.60
   0   6   1   76.19   11.20
   0   6  -1   62.69   10.60
  -2  -6  -1   52.79   11.80
   2  -6   1   65.39   11.60
   2  -6   1   57.99   18.30
  -2  -6  -1   51.49   13.20
  -2  -6  -1   30.60   20.20
   2  -6   1   72.99   11.10
  -2   6  -1   59.99    9.20
   2   6   1   44.20   11.70
  -4  -6  -1    8.20   20.60
  -4  -6  -1   23.00   16.90
   4  -6   1    3.60    8.90
   4  -6   1  -11.20   15.10
  -4  -6  -1    3.70   11.00
   4  -6   1    9.80    7.90
  -4   6  -1   13.30    7.30
   4   6   1   11.90   10.40
   6  -6   1   49.90    8.20
  -6  -6  -1   77.89   17.20
   6  -6   1   55.69   17.20
   6  -6   1   38.40    8.10
  -6  -6  -1   56.39   14.90
   6   6   1   65.19   14.80
   8  -6   1   27.20   10.50
   8  -6   1   11.80   15.40
  -8  -6  -1   22.00   13.90
  -8  -6  -1   18.20   18.00
   8   6   1   26.80   12.60
 -10  -6  -1   47.80   19.90
 -10  -6  -1   44.60   23.20
  10  -6   1   46.70   11.20
  10   6   1   38.40   17.50
  12  -6   1   70.99   12.80
 -12  -6  -1   53.39   18.60
  12   6   1   50.99   20.20
 -14  -6  -1   15.40   23.90
  14  -6   1    8.30   12.70
  14   6   1   -1.00   17.90
 -16  -6  -1   -1.30   26.70
  16   6   1    4.40   17.50
 -18  -6  -1  -25.40   32.30
  18   6   1  -12.60   21.70
 -20  -6  -1   28.30   38.10
  20   6   1   13.80   25.00
 -17  -7   1   13.30   37.00
  17   7  -1   44.00   29.40
 -15  -7   1  -19.90   28.40
  15   7  -1   -9.30   26.10
  13  -7  -1   59.19   25.70
 -13  -7   1   -8.50   23.60
  13   7  -1   -1.00   23.40
 -11  -7   1    0.80   20.90
  11  -7  -1   -1.40   15.60
  11   7  -1  -10.00   17.90
  -9  -7   1   58.89   20.40
   9  -7  -1   35.00   16.50
  -9  -7   1   49.10   23.50
   9   7  -1   30.90   18.40
  -7  -7   1   14.50   20.40
   7  -7  -1    6.00   25.10
  -7  -7   1   40.10   18.20
   7   7  -1   -8.40   14.80
  -5  -7   1   -2.70   18.60
   5  -7  -1   33.90   24.70
  -5  -7   1   -5.80   14.70
   5  -7  -1    2.50    8.80
   5  -7  -1    2.90    9.90
   5   7  -1  -11.20   12.90
  -5   7   1    8.10   14.70
   3  -7  -1   32.10   26.00
   3  -7  -1   -7.60   11.90
  -3  -7   1   13.90   15.00
   3  -7  -1   -1.60    9.90
   3   7  -1    5.20   13.30
  -3   7   1    5.20   10.20
  -1  -7   1  -18.30   14.30
  -1  -7   1   28.40   24.90
   1  -7  -1   -0.80   11.10
   1  -7  -1    1.20   25.40
  -1  -7   1   -3.10   12.00
   1  -7  -1    3.00   12.60
   1   7  -1   27.40   12.40
  -1   7   1    5.40   11.10
   1  -7   1    4.00   11.00
  -1  -7  -1  -19.80   13.80
   1  -7   1   -7.00   22.20
  -1  -7  -1    2.80   12.10
   1  -7   1    2.80   12.70
   1   7   1    7.20   11.60
  -1   7  -1   -9.70    9.90
  -3  -7  -1   -9.50   14.10
   3  -7   1    7.40   10.40
   3  -7   1   -2.20   11.90
   3  -7   1   -7.70   21.80
   3   7   1    0.50   13.20
  -3   7  -1    4.60    9.50
  -5  -7  -1    3.90   17.90
   5  -7   1   11.50   11.00
  -5  -7  -1    3.70   14.40
   5  -7   1   -1.10    9.30
   5  -7   1   13.70   21.60
   5   7   1    7.20   15.20
   7  -7   1  160.88   23.00
  -7  -7  -1  144.99   21.90
  -7  -7  -1  150.88   24.60
   7   7   1  102.29   19.20
   9  -7   1  106.69   17.30
  -9  -7  -1   85.09   25.80
  -9  -7  -1   94.69   23.70
   9   7   1   80.89   25.30
 -11  -7  -1   14.10   21.60
  11  -7   1   42.80   13.60
  11   7   1   16.30   22.90
 -13  -7  -1    8.30   24.80
  13   7   1    0.40   20.10
 -15  -7  -1    9.50   29.30
  15   7   1   54.99   30.00
 -17  -7  -1   41.80   40.00
  17   7   1  -22.30   26.20
 -12  -8   1   65.99   34.50
  12   8  -1    4.40   26.40
 -10  -8   1   53.39   28.40
  10   8  -1   27.90   26.30
  -8  -8   1    0.50   24.60
   8  -8  -1   26.90   19.10
   8   8  -1   -4.10   23.70
  -6  -8   1    8.20   20.80
   6   8  -1   17.90   21.00
   4  -8  -1   25.00   12.40
  -4  -8   1   21.40   19.20
   4   8  -1   55.89   19.30
   2  -8  -1   50.49   15.30
  -2  -8   1   56.39   18.50
  -2   8   1   35.70   15.80
   2   8  -1   43.50   17.60
   0  -8   1    9.50   16.50
   0  -8  -1   23.50   15.70
   0   8   1   38.60   17.50
   0   8  -1   43.00   15.80
  -2  -8  -1  102.69   20.20
   2  -8   1  102.69   16.70
   2   8   1   90.69   19.60
   4  -8   1    1.00   12.80
  -4  -8  -1   -3.00   18.60
   4   8   1  -10.90   17.80
  -6  -8  -1   43.10   22.60
   6   8   1   -4.80   25.50
  -8  -8  -1    4.10   24.90
   8   8   1  -19.70   24.40
 -10  -8  -1   36.20   28.30
  10   8   1   26.00   29.40
 -12  -8  -1  -15.70   31.10
  12   8   1    7.90   32.80
   3  -9  -1   25.40   18.60
  -3  -9   1   -1.80   24.10
  -1  -9   1   -8.70   22.00
   1  -9  -1  -25.30   18.60
   1  -9   1  -18.40   19.90
  -1  -9  -1   21.00   22.40
  -3  -9  -1   37.90   25.70
   3  -9   1   28.50   18.70
  28   0  -2   12.50   27.40
  28   0  -2   35.50   41.30
  26   0  -2  -22.60   20.20
  26   0  -2   11.40   34.00
  24   0  -2  -10.40   28.20
 -24   0   2   12.60   20.60
  24   0  -2   -2.00   16.60
  22   0  -2   -5.00   13.50
 -22   0   2   -9.50   16.00
  22   0  -2    3.00   21.60
  20   0  -2   42.20   13.30
 -20   0   2   43.90   15.10
  20   0  -2  112.29   21.70
  20   0  -2   81.39   18.70
 -20   0   2   87.29   16.20
 -18   0   2   96.79   16.70
 -18   0   2   92.59   14.70
  18   0  -2  115.49   19.80
 -18   0   2   55.59   15.00
 -16   0   2   35.90   11.00
  16   0  -2   51.69   14.60
  16   0  -2   29.00   11.10
 -16   0   2   49.70   11.70
 -14   0   2   29.30    8.40
  14   0  -2   -1.90    8.10
 -14   0   2   -0.50    7.50
  14   0  -2    0.00    8.50
 -12   0   2  271.57   14.80
 -12   0   2  241.08   14.50
  12   0  -2  232.08   15.60
  12   0  -2  254.27   14.60
  10   0  -2  910.91   28.10
 -10   0   2  900.11   28.70
 -10   0   2  866.71   27.70
  10   0  -2  937.41   29.60
  -8   0   2  168.88    9.20
   8   0  -2  169.18    5.60
   8   0  -2  162.18   10.60
  -8   0   2  176.28   10.10
   8   0  -2  174.48    9.50
  -6   0   2 1813.62   47.90
   6   0  -2 1878.21   47.40
   6   0  -2 1834.72   48.30
  -6   0   2 1811.82   47.30
   4   0  -2  175.18    7.50
  -4   0   2  191.18    7.10
  -4   0   2  180.18    6.90
  -4   0   2  182.28    7.50
   2   0   2  148.49    5.30
   2   0   2  144.09    5.60
   2   0   2  150.38    6.00
  -2   0  -2  149.59    5.30
  -2   0  -2  143.89    5.90
  -4   0  -2  679.73   19.30
  -4   0  -2  670.53   19.70
   4   0   2  698.93   20.10
   4   0   2  692.93   19.50
   4   0   2  675.63   19.00
  -6   0  -2   18.60    4.70
   6   0   2   17.00    4.20
   6   0   2   16.20    4.20
  -6   0  -2   11.80    3.70
   6   0   2    9.80    4.40
  -8   0  -2  962.20   28.40
  -8   0  -2  899.81   27.60
   8   0   2  921.61   27.10
   8   0   2  949.60   27.90
   8   0   2  900.91   28.90
  10   0   2   11.20    5.30
  10   0   2   11.20    6.60
  10   0   2   15.40    6.00
 -10   0  -2   11.30    5.80
 -10   0  -2   24.20    7.30
  12   0   2   72.69    9.00
 -12   0  -2   72.59    9.40
 -12   0  -2   73.39    9.70
  12   0   2   72.59   11.90
  12   0   2   56.29    8.80
  14   0   2    8.10    9.20
 -14   0  -2   -3.30    8.30
 -14   0  -2    2.90    7.80
  14   0   2   -7.80    8.60
  14   0   2   -6.60    6.20
 -16   0  -2  387.06   23.40
  16   0   2  387.46   26.20
  16   0   2  357.56   19.70
  16   0   2  276.37   31.90
 -16   0  -2  375.26   20.90
  18   0   2   74.09   19.30
 -18   0  -2   61.29   15.00
  18   0   2   32.20   14.60
 -18   0  -2   38.20   16.00
  18   0   2   66.29   12.30
 -20   0  -2   14.10   15.10
 -20   0  -2   47.40   16.50
  20   0   2   -7.60   18.00
  20   0   2   -8.10   17.50
  20   0   2    3.20   11.70
  22   0   2   11.10   22.90
 -22   0  -2   22.60   18.50
  22   0   2    9.00   14.90
  22   0   2   18.10   23.40
 -24   0  -2   18.60   22.40
  24   0   2   15.70   21.50
  24   0   2   17.10   32.50
  26   0   2   -9.40   22.10
  26   0   2   19.80   34.80
  28   0   2   43.00   29.70
  28   0   2  -37.50   43.50
 -27  -1   2   93.29   49.50
  27  -1  -2    4.40   34.30
  27  -1  -2  -21.20   23.40
  27   1  -2   22.60   26.60
  27   1  -2  -60.29   36.20
  25  -1  -2   -2.60   25.60
 -25  -1   2  -14.90   24.30
  25  -1  -2    6.60   18.90
  25   1  -2  -22.10   29.80
  25   1  -2   33.40   22.00
  23  -1  -2    7.70   20.70
  23  -1  -2   10.70   15.10
 -23  -1   2  -11.30   20.40
  23   1  -2   -3.80   25.80
 -23   1   2   -9.50   16.40
  21  -1  -2   12.00   17.20
 -21  -1   2   33.60   18.70
  21  -1  -2   -4.50   12.50
  21   1  -2   30.20   13.40
 -21   1   2   44.50   16.40
  21   1  -2  -15.00   18.80
 -21   1   2    0.90   15.30
 -19  -1   2   -2.10   13.60
  19  -1  -2    4.60   13.60
  19  -1  -2    5.00   13.10
 -19  -1   2   13.00   17.10
 -19   1   2   13.70   13.70
  19   1  -2   -4.20   16.40
 -19   1   2   13.70   12.30
 -19   1   2  -11.80   13.80
  19   1  -2    5.10   17.00
 -17  -1   2   72.59   14.10
 -17  -1   2   21.40   14.00
  17  -1  -2   47.40   13.00
  17  -1  -2   42.50   12.00
  17   1  -2   41.40   14.30
 -17   1   2   67.59   12.70
 -17   1   2   54.79   11.30
 -17   1   2   51.69   12.40
  17   1  -2   46.10   13.60
 -15  -1   2   -0.10   10.30
  15  -1  -2   15.90    9.80
 -15  -1   2   -0.80    8.60
  15  -1  -2    9.90    8.30
 -15   1   2   -3.10    7.70
 -15   1   2   -1.60    7.00
  15   1  -2   -0.60   10.30
  15   1  -2    6.10    9.70
 -13  -1   2   87.69   12.00
 -13  -1   2   95.19   12.10
  13  -1  -2   79.79    9.50
  13  -1  -2   84.19   11.10
 -13   1   2   75.09    9.40
  13   1  -2   49.00   10.70
 -13   1   2   79.79   10.00
 -11  -1   2  100.39   11.00
  11  -1  -2   88.39    9.00
 -11  -1   2  103.69   12.00
  11  -1  -2   96.09   10.50
  11   1  -2  117.69   12.50
 -11   1   2   99.89   10.20
 -11   1   2  104.49    8.60
  11   1  -2   92.49   12.30
   9  -1  -2  191.28    9.30
  -9  -1   2  171.68   11.90
   9  -1  -2  174.68   10.40
   9   1  -2  169.48   13.20
  -9   1   2  174.28   10.40
   9   1  -2  160.08   11.60
  -9   1   2  166.28    8.40
  -7  -1   2  918.71   28.30
  -7  -1   2  958.40   29.00
   7  -1  -2  936.31   25.30
   7  -1  -2  947.11   27.10
  -7  -1   2  949.51   25.10
   7   1  -2  927.51   29.90
  -7   1   2  939.01   26.90
   7   1  -2  956.90   28.40
  -5  -1   2  139.39    8.10
  -5  -1   2  143.49    6.40
   5  -1  -2  143.59    7.30
  -5  -1   2  154.68    9.00
  -5   1   2  147.99    5.30
   5   1  -2  151.38    9.60
  -5   1   2  147.69    7.30
  -5   1   2  148.59    5.30
  -3  -1   2  669.33   19.20
  -3  -1   2  652.13   19.20
  -3  -1   2  666.63   19.60
   3  -1  -2  672.43   17.40
  -3  -1   2  649.43   18.20
  -3   1   2  685.83   17.50
   3   1  -2  636.44   19.70
  -1  -1   2 1327.77   33.60
  -1  -1   2 1328.97   33.60
   1  -1  -2 1320.67   32.40
  -1  -1   2 1309.67   33.50
   1  -1  -2 1281.17   32.80
   1   1  -2 1290.57   33.60
  -1   1   2 1271.07   32.40
   1   1  -2 1331.37   33.60
  -1   1   2 1304.57   32.80
   1  -1   2   45.20    3.00
   1  -1   2   47.60    3.70
  -1  -1  -2   48.50    4.10
  -1  -1  -2   52.69    4.00
   1  -1   2   50.29    3.80
   1   1   2   47.60    3.90
   1   1   2   49.00    4.20
   3  -1   2    4.80    2.10
  -3  -1  -2    1.30    2.20
  -3  -1  -2    3.30    2.50
   3  -1   2    3.50    1.70
   3  -1   2    6.90    2.40
  -3  -1  -2    4.40    4.00
   3  -1   2    4.00    1.40
   3   1   2    0.20    2.50
   3   1   2    6.20    4.60
  -3   1  -2    4.70    1.60
  -3   1  -2    1.50    1.70
   3   1   2    6.00    2.90
  -5  -1  -2  919.91   27.30
   5  -1   2  949.21   24.30
   5  -1   2  956.90   25.30
   5  -1   2  927.11   25.10
  -5  -1  -2  936.91   28.70
   5  -1   2  951.50   24.40
  -5   1  -2  928.01   24.70
  -5   1  -2  946.01   25.10
   5   1   2  964.90   27.60
   7  -1   2   51.19    5.80
  -7  -1  -2   54.59    8.20
   7  -1   2   45.10    5.00
   7  -1   2   44.00    5.20
  -7  -1  -2   41.00    6.40
  -7   1  -2   40.90    4.90
  -7   1  -2   50.09    5.30
   7   1   2   46.70    7.60
   7   1   2   29.70    5.30
   7   1   2   59.29    7.20
   9  -1   2  161.08    9.60
  -9  -1  -2  115.59   13.50
   9  -1   2  119.29    8.10
  -9  -1  -2  133.89   10.80
  -9   1  -2  122.39    8.70
   9   1   2  153.78   13.80
   9   1   2  132.69   10.10
   9   1   2  138.49   11.00
  -9   1  -2  135.79    9.10
  11  -1   2  409.16   18.50
  11  -1   2  428.16   15.80
  11  -1   2  422.26   17.20
 -11  -1  -2  404.96   20.30
 -11  -1  -2  390.46   18.60
  11   1   2  403.96   17.90
 -11   1  -2  419.76   16.70
 -11   1  -2  396.66   16.40
  11   1   2  408.46   19.90
  11   1   2  404.06   22.20
  13  -1   2   23.50    8.70
 -13  -1  -2   25.00    8.20
  13  -1   2   47.10    8.90
  13  -1   2   30.80    6.80
 -13  -1  -2   31.40   12.30
 -13   1  -2   22.40    7.70
  13   1   2   37.40   10.40
 -13   1  -2   28.10    7.90
  13   1   2   23.10    8.50
  13   1   2   40.20   12.70
  15  -1   2   30.40    9.70
  15  -1   2   43.20   11.90
  15  -1   2   26.30    7.90
 -15  -1  -2   42.60   11.80
 -15  -1  -2   47.90   14.00
  15   1   2   29.30   11.30
 -15   1  -2   24.40    8.90
  15   1   2   33.10   10.40
  15   1   2   25.10   13.30
 -15   1  -2   39.70   10.10
 -17  -1  -2    3.10   12.70
  17  -1   2    2.60   11.80
  17  -1   2   -2.80   11.60
  17  -1   2   -2.90    8.40
 -17  -1  -2    1.80   14.80
  17   1   2    5.60    9.00
 -17   1  -2    5.50   10.20
  17   1   2    2.30   14.10
  17   1   2    8.70   15.10
  19  -1   2   33.30   15.60
  19  -1   2   31.80   15.50
  19  -1   2   16.60   10.80
 -19  -1  -2   34.40   16.50
 -19   1  -2   30.20   14.80
  19   1   2   12.20   18.00
  19   1   2   17.60   17.50
 -19   1  -2   35.20   13.60
  21  -1   2    9.90   21.90
  21  -1   2    7.30   19.20
 -21  -1  -2   14.10   18.20
  21  -1   2    3.60   12.50
  21   1   2   -7.60   22.90
  21   1   2   24.10   23.10
 -21   1  -2   29.30   16.30
  21   1   2   16.80   13.50
 -21   1  -2   -0.10   14.50
  23  -1   2  -22.20   22.10
 -23  -1  -2  -39.30   20.00
  23  -1   2  -19.60   14.80
  23   1   2  119.09   30.70
  23   1   2   -6.00   16.00
  23   1   2   15.80   29.30
 -23   1  -2    1.50   17.90
 -25  -1  -2  -25.80   27.00
  25  -1   2   -6.00   19.10
  25   1   2   -9.20   33.70
  25   1   2   -6.30   19.20
  27  -1   2   16.90   25.90
  27  -1   2   -9.20   38.00
  27   1   2  -10.10   25.60
  27   1   2  -31.70   43.20
  28  -2  -2    4.70   39.50
  28   2  -2  -16.80   31.70
  28   2  -2   75.69   59.09
 -26  -2   2    7.30   31.30
  26  -2  -2   11.60   19.90
  26  -2  -2   13.30   29.80
  26   2  -2    6.00   22.00
  26   2  -2  -13.70   38.50
  24  -2  -2  -21.00   22.50
  24  -2  -2   15.10   17.40
 -24  -2   2   17.40   25.90
  24   2  -2    1.80   20.00
  24   2  -2   53.19   36.30
  22  -2  -2   10.10   14.40
 -22  -2   2   40.00   21.60
  22  -2  -2   -8.00   18.30
  22   2  -2  -15.90   15.10
 -22   2   2   37.60   14.50
  22   2  -2  -32.40   26.90
 -20  -2   2   15.80   16.60
  20  -2  -2   -6.00   10.90
  20  -2  -2   22.30   16.00
  20   2  -2    3.90   13.60
  20   2  -2   16.30   21.50
 -20   2   2   19.70   11.40
 -20   2   2   52.29   13.60
 -20   2   2   -5.40   15.40
 -18  -2   2   58.89   16.40
  18  -2  -2   54.69   14.60
 -18   2   2   50.89   13.70
 -18   2   2   18.20   10.90
  18   2  -2   30.50   17.60
 -18   2   2   41.10    9.50
  18   2  -2   19.40   18.40
  18   2  -2   43.10   13.20
 -16  -2   2  122.09   17.70
 -16  -2   2  118.39   17.60
  16  -2  -2  101.49   14.00
  16  -2  -2   94.39   11.10
  16   2  -2  108.29   18.50
 -16   2   2  124.19   11.80
 -16   2   2   95.19   13.40
  16   2  -2   73.09   18.30
  14  -2  -2  114.99   14.10
 -14  -2   2  148.29   16.10
  14  -2  -2  138.39   11.70
 -14  -2   2   98.59   15.00
  14   2  -2  129.09   15.40
  14   2  -2  104.69   16.70
 -14   2   2  121.89   13.60
 -14   2   2  123.49   10.70
 -12  -2   2  385.36   20.40
 -12  -2   2  392.86   14.90
  12  -2  -2  383.16   17.80
  12  -2  -2  373.76   14.80
 -12  -2   2  438.06   22.30
  12   2  -2  425.96   21.90
 -12   2   2  392.36   13.90
  12   2  -2  389.76   24.00
 -12   2   2  391.66   14.20
  10  -2  -2  777.22   25.40
 -10  -2   2  809.22   28.50
 -10  -2   2  802.92   23.90
  10  -2  -2  814.82   22.40
 -10   2   2  781.12   21.60
 -10   2   2  764.92   21.50
  10   2  -2  830.02   29.20
  10   2  -2  767.52   31.00
  -8  -2   2   10.80    4.50
  -8  -2   2   16.60    5.60
  -8  -2   2   25.40    7.00
   8  -2  -2   17.50    3.70
   8  -2  -2   16.20    5.00
   8   2  -2   10.00    7.70
  -6  -2   2   31.20    6.90
  -6  -2   2   22.80    4.40
   6  -2  -2   16.20    4.50
   6  -2  -2   26.70    3.40
  -6  -2   2   21.80    6.30
   6   2  -2   15.20    7.60
   4  -2  -2   39.90    3.80
  -4  -2   2   37.90    6.10
  -4  -2   2   47.50    7.30
  -4  -2   2   31.10    5.00
  -4   2   2   40.90    4.00
   4   2  -2   40.40    7.80
   2  -2  -2  438.06   12.60
   2  -2  -2  438.86   12.90
  -2  -2   2  415.36   14.90
  -2  -2   2  427.96   14.60
  -2  -2   2  424.96   15.70
   2   2  -2  444.16   16.80
  -2   2   2  440.56   13.00
   0  -2  -2    8.30    3.40
   0  -2   2    9.30    4.30
   0  -2   2    7.60    3.10
   0  -2  -2   12.80    3.50
   0   2   2    6.70    3.30
   0   2  -2    9.30    3.30
   0   2   2    6.30    2.90
   2  -2   2   54.59    4.90
  -2  -2  -2   44.60    6.80
  -2  -2  -2   61.09    6.50
   2   2   2   60.79    6.50
   2   2   2   56.79    6.10
  -2   2  -2   56.19    3.20
  -4  -2  -2  557.24   19.30
   4  -2   2  562.14   16.10
   4  -2   2  591.94   15.90
  -4  -2  -2  576.84   21.90
   4   2   2  532.15   18.70
   4   2   2  584.74   19.60
  -6  -2  -2  107.09    9.40
   6  -2   2  108.19    6.10
   6  -2   2  103.19    6.30
   6  -2   2  113.09    7.10
   6   2   2  101.79   12.40
   8  -2   2    2.70    3.70
   8  -2   2    3.40    2.60
   8  -2   2    2.60    4.10
  -8  -2  -2   -0.60    8.50
   8  -2   2    5.00    4.00
  -8  -2  -2    4.70    5.20
   8   2   2   -1.90    5.40
   8   2   2    1.80    7.20
   8   2   2    4.00    6.60
 -10  -2  -2   19.60    7.70
  10  -2   2   11.40    5.10
  10  -2   2    9.90    4.10
 -10  -2  -2   21.50    8.70
  10  -2   2   21.90    4.40
  10   2   2   11.50    5.60
 -10   2  -2   19.30    5.90
  10   2   2   30.70   10.00
  10   2   2   22.00    8.40
  12  -2   2   13.50    6.30
  12  -2   2    8.20    6.40
  12  -2   2   14.80    6.80
 -12  -2  -2   11.50   10.30
 -12  -2  -2    6.10    7.50
  12   2   2    4.80   11.00
 -12   2  -2   12.60    6.30
 -12   2  -2    5.80    5.50
  12   2   2    2.10    5.90
  12   2   2    6.30   10.30
  14  -2   2   42.30    8.80
 -14  -2  -2   30.20    6.10
 -14  -2  -2   26.20   11.80
 -14  -2  -2   31.00   12.30
  14  -2   2   28.50    9.80
  14  -2   2   26.40    7.00
  14   2   2   11.10    7.90
  14   2   2   42.20   14.20
 -14   2  -2   44.40    9.10
  14   2   2   12.80   10.90
 -14   2  -2   32.30    7.70
 -16  -2  -2   24.80    5.90
  16  -2   2   32.30    8.50
 -16  -2  -2   18.10   15.00
  16  -2   2   22.20   10.20
  16  -2   2   30.90   11.60
 -16  -2  -2   23.00   13.70
 -16   2  -2   21.20   10.20
  16   2   2   22.90   18.70
 -16   2  -2   23.60    9.30
  16   2   2   47.60   15.20
  16   2   2    2.30    9.50
  18  -2   2   26.90   12.70
  18  -2   2   12.20   13.60
 -18  -2  -2   38.50   16.30
  18  -2   2   16.00    9.50
  18   2   2   13.60   12.70
 -18   2  -2   18.20   12.60
  18   2   2   20.00   18.30
  18   2   2   22.20   22.60
 -18   2  -2   13.40   10.70
 -20  -2  -2   28.80   18.30
  20  -2   2   32.00   12.50
  20  -2   2   46.60   16.30
  20  -2   2   37.30   17.10
 -20   2  -2   53.39   17.00
 -20   2  -2   -2.00   13.00
  20   2   2    7.50   12.90
  20   2   2   59.39   24.50
  20   2   2   43.30   25.20
 -22  -2  -2   15.80   23.40
  22  -2   2   13.20   14.30
  22  -2   2   27.00   21.40
  22   2   2  -15.10   26.40
 -22   2  -2   38.00   18.60
 -22   2  -2   -3.00   15.90
  22   2   2  -21.60   14.80
  24  -2   2   16.20   18.00
  24  -2   2   21.30   26.80
 -24  -2  -2    4.40   27.10
  24   2   2  -10.20   18.70
  24   2   2   -8.60   36.60
 -26  -2  -2  -52.99   35.80
  26  -2   2  -26.90   21.50
  26   2   2   24.80   28.40
  26   2   2  -26.40   42.90
 -27  -3   2  -52.59   43.80
  27  -3  -2    8.30   31.40
  27   3  -2   18.40   28.60
  27   3  -2   -3.20   59.39
 -25  -3   2  -25.80   31.40
  25  -3  -2   17.90   28.50
  25   3  -2   -5.80   23.80
  25   3  -2    1.40   45.10
  23  -3  -2  -17.00   21.80
 -23  -3   2    3.50   28.00
  23  -3  -2   21.80   14.70
  23   3  -2  -27.00   32.80
  23   3  -2   15.20   20.10
  21  -3  -2   -0.70   12.70
 -21  -3   2   -6.00   22.20
  21  -3  -2   35.40   13.40
  21  -3  -2   -6.00   17.90
 -21   3   2   -2.60   11.60
 -21   3   2    5.80   10.90
  21   3  -2   -6.30   15.10
  21   3  -2  -23.20   26.60
 -19  -3   2   96.79   20.10
  19  -3  -2   96.69   12.60
  19  -3  -2   90.79   12.90
  19  -3  -2  105.49   17.70
 -19   3   2   97.79   11.10
  19   3  -2   63.89   15.50
  19   3  -2  137.49   31.50
 -19   3   2   90.09   10.20
 -17  -3   2  211.68   22.70
  17  -3  -2  161.68   19.70
  17  -3  -2  159.98   13.20
  17  -3  -2  132.09   14.40
  17  -3  -2  170.38   14.60
  17   3  -2  163.58   18.90
  17   3  -2  160.68   25.60
 -15  -3   2   51.39   17.30
  15  -3  -2   35.30   10.80
 -15  -3   2   29.90    8.30
  15  -3  -2   42.10    7.80
 -15  -3   2   44.50   14.20
  15   3  -2   26.90   11.40
  15   3  -2   48.60   18.90
 -13  -3   2  378.96   22.80
  13  -3  -2  349.17   18.20
 -13  -3   2  346.97   24.00
  13  -3  -2  353.36   13.60
 -13  -3   2  344.87   16.70
  13   3  -2  353.76   28.00
  11  -3  -2  132.29   11.90
  11  -3  -2  153.18    8.30
 -11  -3   2  163.08   17.40
 -11  -3   2  139.29   15.70
 -11  -3   2  141.09   17.40
 -11  -3   2  148.59   12.20
  11   3  -2  195.38   20.80
   9  -3  -2   -6.30    3.20
  -9  -3   2    0.90    8.60
   9  -3  -2   -2.20    5.20
  -9  -3   2    4.80    7.50
  -9  -3   2   -1.40    5.70
  -9  -3   2   15.80    8.60
   9   3  -2   -0.40   10.40
   7  -3  -2   68.09    4.90
   7  -3  -2   76.19    8.10
  -7  -3   2   77.19   12.30
  -7  -3   2   79.79   10.40
   7   3  -2   72.59   12.30
  -5  -3   2  802.92   28.80
  -5  -3   2  825.62   27.20
   5  -3  -2  823.52   22.00
   5   3  -2  821.72   30.40
  -5   3   2  815.92   22.10
   3  -3  -2  298.67   10.40
   3  -3  -2  298.77   10.60
  -3  -3   2  292.57   15.30
   3  -3  -2  302.97   10.50
  -3  -3   2  283.37   13.60
  -3  -3   2  280.97   13.60
  -3   3   2  289.77   10.80
   1  -3  -2    3.30    3.70
  -1  -3   2    1.10    6.10
   1  -3  -2    5.60    3.70
  -1  -3   2    8.40    4.60
  -1  -3   2    0.70    4.60
  -1   3   2    3.40    4.20
   1   3  -2    0.90    4.00
  -1  -3  -2  103.19   12.90
  -1  -3  -2  100.09    8.30
   1  -3   2   96.29    7.70
   1  -3   2  104.69   10.20
   1   3   2   98.39    8.60
   1   3   2  101.29    8.30
  -1   3  -2  105.59    6.60
  -3  -3  -2  162.28   16.90
   3  -3   2  156.88    8.20
  -3  -3  -2  157.38   10.60
  -3   3  -2  151.58    5.90
   3   3   2  150.08    9.70
   3   3   2  162.18   11.10
  -5  -3  -2  344.27   20.10
   5  -3   2  339.17   11.80
  -5  -3  -2  331.87   15.90
   5   3   2  351.76   16.50
   5   3   2  337.87   15.50
  -5   3  -2  361.56   11.60
   7  -3   2   16.40    4.10
   7  -3   2    8.60    4.30
  -7  -3  -2   19.40   11.60
  -7  -3  -2   12.10    7.20
  -7   3  -2    9.10    3.30
   7   3   2   10.30    6.80
   7   3   2    8.70    6.20
   9  -3   2   42.00    6.50
   9  -3   2   32.40    5.10
  -9  -3  -2   40.90   13.70
   9  -3   2   52.49    7.10
  -9  -3  -2   49.10    9.80
   9   3   2   18.70    8.10
   9   3   2   51.09   10.20
   9   3   2   30.90   13.50
  -9   3  -2   39.40    4.60
  11  -3   2  204.58   12.20
 -11  -3  -2  188.08   21.50
  11  -3   2  184.48   10.30
  11  -3   2  195.78   12.50
 -11  -3  -2  169.38   16.60
 -11   3  -2  178.68    9.30
  11   3   2  205.08   22.60
  11   3   2  213.28   19.20
  13  -3   2    2.10    7.70
 -13  -3  -2   17.70   17.50
  13  -3   2    5.90    4.20
  13  -3   2    2.10    5.70
 -13  -3  -2   13.20   11.40
  13  -3   2    3.10    6.20
  13   3   2   46.80   10.40
  13   3   2   -8.30   12.80
  13   3   2    3.50   14.80
 -13   3  -2    0.20    5.40
 -15  -3  -2    8.40    8.30
  15  -3   2   25.20   10.70
  15  -3   2   10.00    6.50
 -15  -3  -2    4.00   13.30
  15  -3   2    9.40    8.30
  15   3   2   42.90   17.20
 -15   3  -2    2.70    7.10
  15   3   2   10.40   10.60
  15   3   2   13.30   16.80
 -17  -3  -2   35.80   17.10
 -17  -3  -2   17.70    8.80
  17  -3   2   30.10   10.70
  17  -3   2   35.80   13.00
  17  -3   2   48.00    9.20
 -17   3  -2   15.40    9.10
  17   3   2   47.90   24.40
  17   3   2    9.40   14.10
  17   3   2   26.10   22.40
 -19  -3  -2   85.69   22.60
  19  -3   2   65.89   17.00
  19  -3   2   62.69   13.80
  19  -3   2   82.19   11.50
 -19   3  -2   49.40   12.30
 -19   3  -2   65.49   14.40
  19   3   2   38.70   16.70
  21  -3   2   -4.80   18.50
 -21  -3  -2  -11.10   24.80
  21  -3   2    7.30   12.40
  21  -3   2  -17.20   13.00
  21   3   2    9.20   18.40
  21   3   2   34.20   31.70
 -23  -3  -2    6.70   29.20
  23  -3   2   25.20   13.60
  23  -3   2   11.00   24.20
  23   3   2   -7.00   18.40
  23   3   2  -81.19   39.90
 -25  -3  -2   -1.30   38.60
  25  -3   2   -5.20   31.70
  25   3   2   -7.90   46.40
  25   3   2   -6.90   23.40
 -24  -4   2   69.59   40.30
  24  -4  -2  134.99   28.80
  24   4  -2  -24.20   57.09
  24   4  -2   22.50   28.30
 -22  -4   2    8.70   32.10
  22  -4  -2   -2.50   21.80
  22   4  -2  109.09   44.60
  22   4  -2   11.20   21.40
 -20  -4   2  -16.60   26.00
  20  -4  -2    9.40   17.20
  20   4  -2   19.40   14.50
  20   4  -2   33.70   38.30
  18  -4  -2    1.10   10.60
  18  -4  -2   11.80   13.90
 -18  -4   2  -20.30   18.00
  18   4  -2    3.80   13.40
  18   4  -2   21.20   28.30
  16  -4  -2   15.70   11.70
 -16  -4   2   15.00   12.00
 -16  -4   2   44.30   16.30
  16  -4  -2   17.40   10.70
  16   4  -2   -3.70   22.30
  16   4  -2   21.30   11.60
 -14  -4   2    0.10   12.50
 -14  -4   2  -27.60   18.90
 -14  -4   2    8.70   10.40
  14  -4  -2   -0.50    8.90
  14   4  -2  -11.00   11.60
  14   4  -2  -18.00   15.20
 -12  -4   2    5.50   14.20
  12  -4  -2    9.70    8.20
 -12  -4   2   -0.60    9.30
 -12  -4   2   -6.30   16.80
 -12  -4   2    8.70   10.50
  12   4  -2    7.90   16.80
  12   4  -2    6.30    9.50
 -10  -4   2   49.50   11.20
 -10  -4   2   50.89   17.60
  10  -4  -2   54.79    9.20
 -10  -4   2   42.50   12.30
 -10  -4   2   72.39   11.30
  10   4  -2   22.80   13.50
  10   4  -2   50.49   11.20
  -8  -4   2  389.16   22.20
  -8  -4   2  388.76   21.50
  -8  -4   2  392.36   25.00
   8  -4  -2  458.95   18.40
  -8  -4   2  400.76   20.10
   8   4  -2  416.36   26.90
   8   4  -2  410.36   20.20
  -6  -4   2  854.91   33.30
  -6  -4   2  861.71   30.70
   6   4  -2  851.31   29.60
  -6   4   2  859.41   23.40
  -4  -4   2  203.68   14.50
  -4  -4   2  206.28   16.90
   4  -4  -2  204.38    9.50
  -4  -4   2  209.98   14.00
   4  -4  -2  198.98    9.50
   4   4  -2  196.08   12.80
  -4   4   2  204.38   10.10
   2  -4  -2   86.49    8.30
  -2  -4   2  110.29   10.80
   2  -4  -2   88.59    8.80
  -2  -4   2   85.89    9.70
  -2  -4   2   99.49   13.00
   2   4  -2   98.59    9.60
  -2   4   2   93.49    8.80
   0  -4   2   27.10    6.60
   0  -4  -2   43.10   11.40
   0  -4  -2   49.70    7.30
   0  -4   2   33.60    7.00
   0  -4   2   53.99   10.20
   0  -4  -2   35.10    7.10
   0   4   2   36.50    7.00
   0   4  -2   39.70    6.50
  -2  -4  -2  438.66   18.30
  -2  -4  -2  421.06   23.30
   2  -4   2  448.56   16.60
   2  -4   2  457.35   20.30
   2  -4   2  426.06   16.40
   2   4   2  413.66   17.60
  -2   4  -2  444.56   14.80
   4  -4   2  421.16   15.50
  -4  -4  -2  421.76   19.40
   4  -4   2  422.16   15.50
  -4  -4  -2  461.35   25.20
   4   4   2  447.06   19.90
   4   4   2  453.55   19.40
  -6  -4  -2   56.59   13.80
  -6  -4  -2   80.09   11.30
   6  -4   2   72.79    6.50
   6   4   2   87.59   12.10
   6   4   2   85.69   12.90
  -8  -4  -2   -1.70   12.20
   8  -4   2   -1.50    4.00
  -8  -4  -2   -7.30    7.20
   8  -4   2   -9.10    6.90
   8   4   2   -9.40   10.70
   8   4   2    4.70    6.70
  10  -4   2  214.48   16.20
 -10  -4  -2  261.17   26.60
 -10  -4  -2  242.08   19.50
  10   4   2  215.08   17.50
  10   4   2  277.87   22.90
  12  -4   2  244.48   17.30
 -12  -4  -2  231.38   21.10
  12  -4   2  244.38   15.10
  12   4   2  243.68   26.80
  12   4   2  227.98   19.40
 -14  -4  -2  182.48   19.80
  14  -4   2  166.28   16.20
  14  -4   2  150.78   16.40
 -14  -4  -2  189.48   23.60
  14   4   2  167.68   19.80
 -16  -4  -2  -31.90   15.80
 -16  -4  -2    9.60   12.60
  16  -4   2   -0.40   11.40
  16   4   2   -4.70   12.30
  18  -4   2   -7.80   14.40
 -18  -4  -2   16.10   13.60
 -18  -4  -2   31.10   22.10
  18   4   2    9.70   15.30
 -20  -4  -2  -18.60   25.00
  20  -4   2   17.10   18.70
  20   4   2  -17.10   15.00
  22  -4   2   27.60   20.90
 -22  -4  -2   50.39   34.80
  22   4   2   40.60   19.80
 -24  -4  -2   52.29   42.00
  24   4   2   15.20   30.90
 -23  -5   2   25.40   42.80
  23   5  -2   47.20   32.10
 -21  -5   2  -29.30   32.10
  21  -5  -2   58.39   21.30
  21   5  -2   40.80   49.10
  21   5  -2  -15.90   22.10
  19  -5  -2   32.70   19.30
 -19  -5   2   68.59   27.70
  19   5  -2   34.20   36.60
  19   5  -2  141.89   28.90
  17  -5  -2    6.10   15.70
 -17  -5   2    6.70   19.90
  17  -5  -2   32.20   15.30
  17   5  -2    7.90   13.30
  17   5  -2    4.50   31.90
  15  -5  -2   20.60   11.90
 -15  -5   2  -13.80   13.30
  15  -5  -2   10.00   14.00
 -15  -5   2    8.60   21.90
  13  -5  -2   16.50   10.50
 -13  -5   2   16.10   22.30
 -13  -5   2   44.90   15.70
 -13  -5   2   -2.10   16.20
  13   5  -2    0.90   10.40
 -11  -5   2   -4.70   11.90
 -11  -5   2    8.50   13.40
 -11  -5   2   -1.60   17.60
  11  -5  -2   19.00    9.40
  11   5  -2   13.30   12.90
  -9  -5   2   50.49   18.30
   9  -5  -2   12.80    9.40
  -9  -5   2   23.70   12.40
  -9  -5   2   -7.70   10.40
  -9  -5   2   13.50   13.80
   9   5  -2   12.20    9.40
  -7  -5   2    7.60    9.40
  -7  -5   2  -13.40   11.50
  -7  -5   2    0.00   14.80
  -7  -5   2    0.50   11.00
   7   5  -2   10.70    8.70
   5  -5  -2   -7.80    5.30
  -5  -5   2    0.00    8.40
  -5  -5   2    9.90   11.50
  -5  -5   2   25.40   13.60
   5  -5  -2    4.70    5.00
  -5   5   2    4.80    6.10
   5   5  -2   19.70    9.50
   3  -5  -2   97.69   10.80
  -3  -5   2   86.29   12.20
  -3  -5   2  102.19   12.50
  -3  -5   2  139.99   17.50
   3  -5  -2  121.29   10.60
   3   5  -2   93.79   10.90
  -3   5   2  111.69    9.90
   1  -5  -2  173.38   12.80
  -1  -5   2  151.08   13.80
   1  -5  -2  194.48   22.40
  -1  -5   2  155.58   14.80
   1  -5  -2  152.28   13.10
  -1  -5   2  159.28   18.90
  -1   5   2  157.38   12.30
   1   5  -2  179.08   12.80
   1  -5   2   39.80    8.80
   1  -5   2   47.00   12.80
  -1  -5  -2   37.50   14.00
  -1  -5  -2   44.10    9.40
   1  -5   2   45.50    8.20
  -1  -5  -2   35.70    9.60
   1   5   2   47.40    8.90
  -1   5  -2   45.00    7.70
   3  -5   2   -5.20   11.30
  -3  -5  -2   17.50   14.50
  -3  -5  -2   -2.60    9.00
  -3  -5  -2   -1.60    7.60
   3  -5   2   -2.10    6.50
   3  -5   2   -3.40    6.10
   3   5   2    0.60    7.10
  -3   5  -2    1.20    5.50
  -5  -5  -2   80.19   21.10
   5  -5   2   78.19    8.60
  -5  -5  -2   77.09   14.20
   5  -5   2   66.19   13.60
   5  -5   2   77.59    8.50
   5   5   2   63.29   12.10
  -7  -5  -2   60.29   21.10
   7  -5   2   42.50   13.30
   7  -5   2   53.29    6.80
   7  -5   2   39.60    6.50
  -7  -5  -2   57.79   12.80
   7   5   2   67.49   13.20
   9  -5   2   28.30    8.40
  -9  -5  -2   36.80   13.70
   9  -5   2   43.40   12.40
  -9  -5  -2   34.00   19.10
   9   5   2   40.60   13.70
  11  -5   2    0.30   13.00
  11  -5   2    5.50    8.50
 -11  -5  -2   10.50   11.90
  11   5   2   -3.60   10.00
  13  -5   2   -2.20    9.40
  13  -5   2    8.20   13.30
 -13  -5  -2   18.60   16.50
  13   5   2  -14.70   12.50
  15  -5   2    2.10   13.60
  15  -5   2    1.40   11.60
 -15  -5  -2  -22.90   13.80
 -15  -5  -2   31.30   21.20
  15   5   2   15.20   15.20
 -17  -5  -2    7.40   22.80
 -17  -5  -2   23.10   18.30
  17  -5   2    8.40   14.30
  17   5   2   78.59   19.80
 -19  -5  -2  -16.30   27.50
  19   5   2   -3.60   23.40
 -21  -5  -2    3.30   34.30
  21   5   2  -13.50   22.40
 -23  -5  -2    4.80   44.80
  23   5   2   31.60   35.10
 -20  -6   2   -7.00   35.50
  20   6  -2    1.70   31.50
 -18  -6   2   60.79   30.00
  18  -6  -2   -7.10   18.60
  18   6  -2   -6.00   24.70
 -16  -6   2   21.00   24.00
  16  -6  -2   15.50   16.40
  16   6  -2   25.80   18.30
  14  -6  -2   86.29   16.60
 -14  -6   2   57.79   23.80
  14   6  -2   49.90   17.10
  12  -6  -2    8.30   12.10
 -12  -6   2   20.50   22.50
 -12  -6   2   -1.00   16.20
  12   6  -2  -12.80   13.30
 -10  -6   2   33.20   19.40
  10  -6  -2   43.70   13.30
  10   6  -2   33.20   13.90
  -8  -6   2    1.60   12.70
  -8  -6   2   13.40   16.60
   8   6  -2   -0.90   11.00
  -6  -6   2   15.80   12.00
  -6  -6   2   10.60   20.70
  -6  -6   2   23.10   14.60
   6   6  -2   21.50   12.40
  -6   6   2    6.90    6.90
  -4  -6   2   10.30   15.60
   4  -6  -2   -2.30   17.80
   4  -6  -2    2.30    7.80
  -4  -6   2  -12.10   19.00
   4  -6  -2    2.50    7.20
  -4  -6   2   -0.60   10.30
   4   6  -2    1.80   10.10
  -4   6   2   -9.30    7.30
  -2  -6   2   10.50   11.70
   2  -6  -2   -0.50    8.30
   2  -6  -2   -6.20    8.60
  -2  -6   2  -19.80   15.70
  -2  -6   2    3.00    9.70
   2  -6  -2   -4.10   17.50
   2   6  -2    0.20    9.20
  -2   6   2    6.60    8.00
   0  -6   2   95.29   12.90
   0  -6  -2  113.39   12.90
   0  -6  -2   81.59   12.80
   0  -6   2   86.19   18.80
   0  -6   2  104.19   14.20
   0  -6  -2   82.59   21.30
   0   6   2   85.59   12.10
   0   6  -2   81.59   11.20
   2  -6   2  449.66   21.40
  -2  -6  -2  466.15   37.30
  -2  -6  -2  429.86   23.00
   2  -6   2  437.66   29.50
  -2  -6  -2  434.96   25.00
   2  -6   2  437.86   21.70
   2   6   2  457.05   23.00
  -2   6  -2  427.36   18.30
   4  -6   2  461.65   20.40
   4  -6   2  477.25   21.20
  -4  -6  -2  457.15   37.30
  -4  -6  -2  465.25   24.90
  -4  -6  -2  396.46   30.80
   4  -6   2  462.55   29.00
   4   6   2  469.55   25.00
  -4   6  -2  448.26   16.30
   6  -6   2   31.60    8.50
   6  -6   2   38.70   16.00
  -6  -6  -2   52.09   17.70
  -6  -6  -2   29.80   12.50
   6  -6   2   28.90    8.00
   6   6   2   36.50   13.80
   8  -6   2   29.20   10.60
   8  -6   2   10.80   17.10
  -8  -6  -2   20.30   18.90
  -8  -6  -2   -8.80   12.10
   8   6   2    8.50   12.30
  10  -6   2   88.49   17.60
 -10  -6  -2   97.49   19.20
  10  -6   2  102.09   12.40
 -10  -6  -2   69.39   24.50
  10   6   2   99.09   20.10
 -12  -6  -2  141.99   23.30
  12  -6   2  130.99   13.90
  12   6   2  104.89   18.50
 -14  -6  -2   41.90   24.30
  14  -6   2   42.60   13.30
  14   6   2   32.60   20.00
 -16  -6  -2   15.40   26.70
  16   6   2   -1.30   24.00
 -18  -6  -2   23.70   33.40
  18   6   2   24.20   28.30
 -20  -6  -2  -23.50   39.60
  20   6   2   -3.40   24.60
 -17  -7   2   39.60   36.70
  17   7  -2    8.80   27.60
 -15  -7   2   -8.60   28.40
  15   7  -2    7.30   23.40
  13  -7  -2   57.19   17.70
 -13  -7   2   -3.30   25.30
  13   7  -2   42.00   26.30
 -11  -7   2  -13.60   20.30
  11  -7  -2    7.70   16.90
  11   7  -2    4.60   21.40
  -9  -7   2   92.69   23.50
   9  -7  -2   67.39   30.40
  -9  -7   2  107.29   25.90
   9  -7  -2   88.09   18.10
   9   7  -2   43.10   19.20
  -7  -7   2   73.69   22.80
   7  -7  -2   40.40   27.40
  -7  -7   2   85.89   19.30
   7   7  -2   20.20   16.80
   5  -7  -2  110.19   11.20
   5  -7  -2  128.59   29.10
   5  -7  -2  121.49   12.80
  -5  -7   2  113.89   21.90
  -5  -7   2  109.39   19.50
  -5   7   2  116.79   11.80
   5   7  -2  108.19   17.40
   3  -7  -2  112.59   14.40
  -3  -7   2  135.69   21.30
   3  -7  -2   99.09   13.10
   3  -7  -2   72.49   29.00
  -3  -7   2  103.49   29.60
   3   7  -2  115.99   16.70
  -3   7   2  143.39   14.10
   1  -7  -2   76.39   28.80
  -1  -7   2   28.70   24.50
  -1  -7   2    2.60   14.50
  -1  -7   2   11.60   12.60
   1  -7  -2   25.80   12.10
   1  -7  -2   22.70   14.20
  -1   7   2   -0.30   11.00
   1   7  -2   10.70   11.90
   1  -7   2   -2.80   11.20
   1  -7   2   16.50   22.00
  -1  -7  -2   15.90   12.40
   1  -7   2   18.00   13.60
  -1  -7  -2  -14.10   15.00
   1   7   2   30.50   12.80
  -1   7  -2   14.10   10.40
   3  -7   2   11.90   10.90
   3  -7   2  -12.10   19.60
   3  -7   2    5.40   13.10
  -3  -7  -2   -2.30   21.60
   3   7   2   18.20   13.30
  -3   7  -2    3.90    9.30
  -5  -7  -2   77.19   20.40
  -5  -7  -2   80.99   18.50
   5  -7   2   85.89   12.60
   5  -7   2   70.59   11.60
   5  -7   2   87.49   22.00
   5   7   2   97.69   19.30
   7  -7   2   25.00   17.50
  -7  -7  -2   11.90   17.80
  -7  -7  -2   76.39   22.30
   7   7   2    9.80   18.10
   9  -7   2   13.40   13.20
  -9  -7  -2   -4.80   27.10
  -9  -7  -2   21.50   19.20
   9   7   2   56.09   22.40
 -11  -7  -2    8.60   22.10
  11  -7   2   22.20   12.40
  11   7   2    2.90   18.20
 -13  -7  -2  -12.60   26.50
  13   7   2   -4.50   24.70
 -15  -7  -2  -24.50   31.50
  15   7   2   28.30   26.30
 -17  -7  -2   43.40   36.80
  17   7   2   24.90   27.20
 -14  -8   2    0.40   33.90
  14   8  -2  -33.00   30.40
 -12  -8   2   20.80   32.00
  12   8  -2   -1.90   28.40
 -10  -8   2   93.59   30.00
  10   8  -2   33.70   25.70
  -8  -8   2    0.80   23.90
   8   8  -2    8.30   22.20
  -6  -8   2   -1.30   20.70
   6   8  -2  -21.90   19.60
  -4  -8   2   21.30   19.40
   4  -8  -2    0.90   12.10
   4   8  -2   24.70   18.60
   2  -8  -2   30.50   14.50
  -2  -8   2   58.49   18.50
  -2   8   2   31.40   16.60
   2   8  -2   26.40   16.70
   0  -8   2   28.00   16.40
   0  -8  -2   10.90   15.70
   0   8  -2   51.59   15.90
   0   8   2   39.70   17.80
   2  -8   2   30.40   15.40
  -2  -8  -2   24.50   17.80
   2   8   2  -16.10   16.90
   4  -8   2   -5.40   12.80
  -4  -8  -2   -5.60   18.70
   4   8   2    0.50   18.00
  -6  -8  -2   20.80   21.30
   6   8   2    8.00   20.50
  -8  -8  -2   30.70   25.00
   8   8   2   21.40   25.20
 -10  -8  -2    8.40   28.10
  10   8   2    3.60   29.80
 -12  -8  -2   19.90   33.60
  12   8   2    7.50   33.50
  -5  -9   2   -8.70   27.40
  -3  -9   2  -17.20   23.90
   3  -9  -2   12.70   17.70
  -1  -9   2   -0.20   22.10
   1  -9  -2  -34.20   19.60
   1  -9   2   -8.80   20.10
  -1  -9  -2   -8.40   22.20
   3  -9   2    1.50   18.90
  -3  -9  -2   -7.50   24.30
  28   0  -3  -51.99   37.80
  28   0  -3   22.30   28.90
  26   0  -3   -6.00   21.20
  26   0  -3    7.10   33.10
 -26   0   3   39.00   30.80
 -24   0   3   19.60   20.60
  24   0  -3  -26.60   15.70
  24   0  -3    5.90   24.90
  22   0  -3    2.60   18.20
  22   0  -3    5.80   13.40
 -22   0   3   -4.60   16.00
  20   0  -3   -6.40   14.90
 -20   0   3   11.70   13.30
 -20   0   3   10.20   13.10
 -18   0   3    0.40   14.10
 -18   0   3   -3.10   11.80
 -18   0   3    0.00   10.70
  18   0  -3    5.50   14.90
 -16   0   3   -3.70    8.50
 -16   0   3  -15.60   10.60
 -16   0   3    1.00    9.90
  16   0  -3   -6.30    9.90
  16   0  -3    6.80   10.20
 -14   0   3    5.60    9.20
 -14   0   3    5.10    8.60
 -14   0   3   10.80    8.10
  14   0  -3    1.70    7.20
  14   0  -3   -2.30    7.80
 -12   0   3    6.70    6.40
  12   0  -3  -11.80    6.40
  12   0  -3    2.20    6.30
 -12   0   3    0.00    6.20
 -10   0   3   -3.90    5.20
  10   0  -3    5.40    2.30
  10   0  -3    2.00    5.60
 -10   0   3   -2.10    5.30
  10   0  -3   -3.10    5.20
 -10   0   3   -3.60    4.60
   8   0  -3    7.80    5.10
   8   0  -3   -1.50    3.70
  -8   0   3    4.80    3.90
  -8   0   3   -0.50    3.50
  -8   0   3   -6.10    4.40
   6   0  -3   -0.20    3.90
  -6   0   3   -0.70    3.60
  -6   0   3   -2.80    2.60
  -6   0   3   -1.30    2.80
   4   0  -3   -0.60    1.90
  -4   0   3    0.50    2.20
  -4   0   3   -0.40    2.60
   4   0  -3   -3.50    2.50
  -2   0   3    0.70    1.40
   2   0  -3   -0.70    1.30
  -2   0   3   -0.40    1.90
   2   0  -3   -0.10    1.40
   0   0  -3    0.20    1.50
   0   0   3    0.80    1.40
   0   0   3    0.20    1.40
   0   0  -3    1.20    1.90
   2   0   3   -0.30    1.80
  -2   0  -3    0.80    1.80
  -2   0  -3    0.20    2.60
  -2   0  -3    2.30    2.10
   2   0   3   -0.10    2.00
   4   0   3    1.20    3.60
  -4   0  -3   -0.20    2.90
  -4   0  -3    1.40    3.30
  -4   0  -3    3.00    2.40
   4   0   3    0.90    2.40
   4   0   3   -2.80    2.90
   6   0   3   -3.30    5.00
  -6   0  -3    1.30    4.10
   6   0   3   -0.60    3.30
  -6   0  -3   -0.70    3.60
   6   0   3    1.90    3.00
  -8   0  -3    9.80    4.80
   8   0   3    4.20    6.60
  -8   0  -3    1.40    4.90
   8   0   3    2.30    4.40
   8   0   3   -1.80    3.60
  10   0   3    4.00    4.60
  10   0   3   -0.60    7.40
 -10   0  -3   -1.20    5.80
 -10   0  -3   -2.70    5.60
  10   0   3   -5.20    5.30
  12   0   3    2.80    9.10
 -12   0  -3    2.90    7.00
 -12   0  -3    9.80    6.90
  12   0   3    2.10    6.90
  12   0   3    3.60    5.50
  14   0   3    0.60   10.50
 -14   0  -3   -5.50    8.60
  14   0   3    3.60    6.80
 -14   0  -3   -7.90    7.10
  14   0   3    4.70    8.10
  16   0   3    8.60    8.60
 -16   0  -3   13.30   10.20
  16   0   3    1.70   11.10
 -16   0  -3    1.50   10.80
  16   0   3   10.90   13.60
 -18   0  -3    1.70   13.90
  18   0   3    9.90   15.40
  18   0   3    1.90   10.20
  18   0   3   -5.10   15.10
 -18   0  -3   -2.10   12.60
  20   0   3  -19.10   17.20
 -20   0  -3  -23.10   13.90
  20   0   3   -6.40   17.60
 -20   0  -3   52.69   17.80
  20   0   3   -8.90   11.70
  22   0   3    6.10   13.90
 -22   0  -3  -17.30   18.90
  22   0   3   -2.00   22.00
  22   0   3   -6.40   23.30
 -24   0  -3    1.00   23.20
  24   0   3  -15.40   30.90
  26   0   3   37.90   24.10
  26   0   3   67.19   38.50
 -27  -1   3   73.29   36.30
  27  -1  -3  -30.40   31.80
  27  -1  -3    5.90   23.70
  27   1  -3   32.30   40.40
  27   1  -3   11.40   26.80
  25  -1  -3   42.70   20.10
 -25  -1   3    5.30   25.20
  25  -1  -3   12.40   26.90
  25   1  -3   24.80   30.40
  25   1  -3  -11.00   19.00
 -23  -1   3    4.50   20.00
  23  -1  -3   38.90   22.80
  23  -1  -3   33.50   16.30
 -23   1   3   29.20   18.30
  23   1  -3   91.39   26.00
  21  -1  -3   -2.10   17.00
 -21  -1   3   -0.10   15.70
 -21   1   3  -15.10   13.20
  21   1  -3    2.10   17.60
 -21   1   3   -5.80   17.10
 -19  -1   3   -4.60   13.90
 -19  -1   3    6.80   17.10
  19  -1  -3   -1.00   13.40
 -19   1   3   22.00   14.00
  19   1  -3    6.40   14.10
 -19   1   3   20.20   12.20
 -19   1   3   -3.20   13.80
 -17  -1   3   72.39   12.80
  17  -1  -3   62.59   13.40
 -17  -1   3   68.39   16.70
 -17  -1   3   64.89   15.50
  17   1  -3   84.69   16.60
 -17   1   3   88.09   13.20
 -17   1   3   78.39   11.80
  17   1  -3   62.49   14.60
 -17   1   3   84.59   15.00
  15  -1  -3  322.87   20.30
 -15  -1   3  355.06   21.40
  15  -1  -3  346.27   18.30
 -15  -1   3  335.87   19.90
 -15  -1   3  335.47   22.00
 -15   1   3  337.17   17.90
 -15   1   3  357.26   19.90
  15   1  -3  338.87   23.20
 -15   1   3  339.17   17.10
  15   1  -3  375.56   21.60
  13  -1  -3  104.99   11.10
 -13  -1   3  109.39   12.20
 -13  -1   3   86.99   11.40
  13  -1  -3  111.09   12.10
 -13   1   3  103.29   11.10
  13   1  -3  135.09   15.70
  13   1  -3  128.19   15.80
 -13   1   3  105.19   10.90
 -13   1   3  107.59   10.20
 -11  -1   3  124.89   11.70
  11  -1  -3  116.59    9.50
  11  -1  -3  128.29   11.30
 -11  -1   3  136.69   12.80
 -11   1   3  130.69    9.00
  11   1  -3  139.09   12.80
  11   1  -3  130.49   13.60
 -11   1   3  137.59    9.40
   9  -1  -3   67.49    8.30
  -9  -1   3   55.89    7.00
  -9   1   3   89.69    8.70
  -9   1   3   58.09    6.40
   9   1  -3   98.99   11.70
   9   1  -3   70.99    8.70
   7  -1  -3 1303.77   40.70
  -7  -1   3 1545.85   40.60
  -7  -1   3 1454.45   40.70
  -7  -1   3 1520.85   41.30
  -7   1   3 1492.55   37.30
   7   1  -3 1390.36   41.60
  -7   1   3 1479.15   39.40
  -5  -1   3  109.19    7.40
  -5  -1   3   89.79    7.10
  -5  -1   3  103.49    7.70
   5  -1  -3  111.19    5.60
   5  -1  -3  107.19    6.80
  -5  -1   3  108.69    5.70
  -5   1   3   99.09    5.10
  -5   1   3  111.09    6.70
  -5   1   3  108.89    4.50
   5   1  -3  105.19    5.70
   3  -1  -3  236.38    6.70
  -3  -1   3  239.18    8.30
   3  -1  -3  226.08    7.80
  -3  -1   3  232.88    9.30
  -3   1   3  240.08    6.60
   3   1  -3  228.58    8.40
   3   1  -3  222.28    9.50
   3   1  -3  227.68    9.20
  -3   1   3  232.38    7.80
   1  -1  -3  127.99    5.00
  -1  -1   3  135.79    5.70
   1  -1  -3  123.99    5.50
  -1  -1   3  128.89    5.60
  -1  -1   3  126.29    5.90
  -1   1   3  120.49    5.50
   1   1  -3  127.09    5.80
   1   1  -3  128.69    6.10
  -1   1   3  121.59    4.90
   1   1  -3  133.59    5.80
  -1  -1  -3    3.20    2.30
   1  -1   3    3.90    2.40
   1  -1   3    6.90    2.30
  -1  -1  -3    4.20    2.30
  -1   1  -3    9.60    1.90
   1   1   3    8.50    2.80
  -1   1  -3    4.40    2.10
  -1   1  -3    9.70    2.50
   1   1   3   12.00    2.80
   3  -1   3  203.38    7.80
   3  -1   3  202.08    6.40
  -3  -1  -3  207.38   10.90
   3  -1   3  205.38    7.30
  -3  -1  -3  204.08    9.20
  -3  -1  -3  214.78    8.80
  -3   1  -3  216.38    7.80
   3   1   3  199.28    9.00
   3   1   3  196.88    8.80
  -3   1  -3  205.18    7.40
  -3   1  -3  211.48    6.40
   5  -1   3    5.40    2.40
  -5  -1  -3    2.00    3.40
   5  -1   3    6.10    3.10
  -5  -1  -3    8.20    6.00
   5  -1   3    2.80    3.10
  -5   1  -3    9.50    3.20
   5   1   3   -0.70    6.40
   5   1   3    4.90    3.60
  -5   1  -3    5.10    2.70
   5   1   3    3.00    3.00
   7  -1   3    9.50    3.40
  -7  -1  -3    3.20    4.00
   7  -1   3   14.90    4.80
   7  -1   3   15.90    4.50
  -7  -1  -3   16.90    7.10
   7   1   3   15.70    5.80
   7   1   3    9.50    6.30
  -7   1  -3   14.40    3.90
   7   1   3    8.60    5.10
  -7   1  -3    4.50    3.80
  -9  -1  -3  151.88   13.10
   9  -1   3  166.18   10.30
   9  -1   3  147.79    8.70
  -9   1  -3  158.18    9.50
   9   1   3  157.58   14.10
  -9   1  -3  159.08    9.80
   9   1   3  140.39   10.50
  11  -1   3  485.05   17.60
 -11  -1  -3  471.35   22.30
 -11  -1  -3  486.15   20.70
  11  -1   3  500.25   20.50
  11  -1   3  505.55   19.50
  11   1   3  473.65   24.00
 -11   1  -3  478.95   18.50
  11   1   3  468.35   19.80
 -11   1  -3  510.55   18.60
 -13  -1  -3  138.79    6.70
  13  -1   3  121.79   10.90
 -13  -1  -3  166.28   15.10
 -13  -1  -3  151.68   17.10
  13  -1   3  154.88   14.00
  13  -1   3  122.09   14.00
  13   1   3  168.58   19.10
 -13   1  -3  142.29   13.00
  13   1   3  148.19   13.30
  13   1   3  128.89   15.50
 -13   1  -3  129.89   12.40
  15  -1   3    7.20    9.00
  15  -1   3   12.30    7.60
 -15  -1  -3   24.70   10.70
 -15  -1  -3    1.40   11.00
  15  -1   3    9.80   10.20
  15   1   3    0.70   10.30
 -15   1  -3   11.40    9.30
  15   1   3  -11.80   13.20
  15   1   3   15.60    9.10
 -15   1  -3   12.70    9.20
  17  -1   3   -6.50    8.50
  17  -1   3    2.50   13.10
 -17  -1  -3   45.10   16.90
  17  -1   3   13.60   11.90
 -17  -1  -3   -5.50   12.20
  17   1   3    6.90   13.70
  17   1   3  -11.70    9.80
 -17   1  -3    8.50   10.60
  17   1   3   -4.70   16.20
 -17   1  -3    4.40   11.10
 -19  -1  -3   72.19   16.60
  19  -1   3   46.70   17.10
  19  -1   3   55.09   18.60
  19  -1   3   40.00   12.10
 -19   1  -3   61.39   14.80
  19   1   3   84.09   20.30
  19   1   3   51.89   13.00
 -19   1  -3   49.80   15.50
  19   1   3   64.79   19.90
  21  -1   3   59.99   21.20
  21  -1   3   71.19   15.50
 -21  -1  -3   66.99   20.00
  21  -1   3  107.79   22.30
  21   1   3   67.79   17.00
  21   1   3  119.99   26.30
 -21   1  -3  101.69   19.30
  21   1   3   88.39   26.80
 -21   1  -3   65.09   17.50
  23  -1   3   14.30   23.80
 -23  -1  -3   -6.20   22.40
  23  -1   3   24.30   16.50
  23   1   3   44.00   30.50
  23   1   3   -9.90   15.90
  23   1   3  -11.40   26.40
 -23   1  -3    6.60   19.00
 -25  -1  -3  -55.69   28.10
  25  -1   3   23.80   21.50
  25   1   3   -5.10   34.60
  25   1   3  -30.50   21.20
  27  -1   3  -27.70   23.50
  27  -1   3   15.70   41.00
  27   1   3   46.90   30.30
  27   1   3   61.79   47.30
  28  -2  -3   28.20   39.50
  28   2  -3   47.10   30.50
  28   2  -3   25.20   52.09
  26  -2  -3    5.80   21.90
  26  -2  -3   32.60   30.10
 -26  -2   3   27.40   33.80
  26   2  -3   -2.30   21.30
  26   2  -3  -25.00   44.10
  24  -2  -3   15.80   23.60
 -24  -2   3   13.90   26.70
  24  -2  -3   21.50   17.60
  24   2  -3   14.60   20.90
  24   2  -3    0.90   30.90
  22  -2  -3   18.60   14.50
 -22  -2   3   33.50   22.60
  22  -2  -3   12.60   18.80
  22   2  -3   34.50   15.30
  22   2  -3   -6.50   24.80
 -22   2   3   11.30   14.00
 -20  -2   3   11.90   17.80
  20  -2  -3   -5.30   15.30
  20   2  -3   15.00   22.60
 -20   2   3   16.90   16.60
  20   2  -3    2.60   12.30
 -20   2   3   55.29   13.50
 -20   2   3    9.80   10.90
 -18  -2   3  122.39   18.90
  18  -2  -3  107.69   17.00
  18   2  -3  125.99   22.40
 -18   2   3   91.99   15.50
 -18   2   3   94.69   12.60
 -16  -2   3    9.50   15.60
 -16  -2   3   33.20   13.70
 -16  -2   3   11.40   11.90
  16  -2  -3    6.70   10.30
 -16   2   3   -1.40    9.60
  16   2  -3   21.90   12.10
 -16   2   3   -2.90    7.80
 -14  -2   3   63.29   12.50
  14  -2  -3   74.89   10.90
 -14  -2   3   98.89   15.40
 -14  -2   3   36.60   11.90
 -14   2   3   56.69    7.50
  14   2  -3   42.30   14.10
 -14   2   3   63.49   10.40
 -14   2   3   59.09    8.40
 -12  -2   3  159.78   14.70
 -12  -2   3  145.49   15.50
 -12  -2   3  160.48   10.00
  12  -2  -3  155.08   12.60
 -12  -2   3  184.98   16.50
  12   2  -3  176.38   15.80
  12   2  -3  172.68   18.10
 -12   2   3  162.18    8.70
 -12   2   3  163.68   12.60
 -10  -2   3  344.57   19.00
 -10  -2   3  360.26   18.00
 -10  -2   3  348.37   17.60
 -10  -2   3  362.36   14.00
  10  -2  -3  361.06   15.60
  10  -2  -3  359.16   13.30
 -10   2   3  348.67   11.30
  10   2  -3  374.56   20.30
 -10   2   3  363.06   11.20
   8  -2  -3  170.88   10.30
  -8  -2   3  141.79   12.80
   8  -2  -3  181.98    8.00
  -8  -2   3  161.58    9.30
  -8  -2   3  143.79   11.30
   8   2  -3  158.58   13.20
  -6  -2   3   13.30    4.50
  -6  -2   3   21.30    6.90
  -6  -2   3   14.60    6.10
  -6  -2   3   18.20    6.30
   6  -2  -3   18.00    3.40
   6   2  -3    5.80    5.00
   4  -2  -3   73.39    4.90
  -4  -2   3   86.69    7.60
  -4  -2   3   82.19    8.70
  -4  -2   3   79.59    6.70
  -4  -2   3   69.49    7.50
  -4   2   3   80.09    5.40
   4   2  -3   89.89    9.20
  -2  -2   3  160.88    8.40
   2  -2  -3  170.58    7.20
   2  -2  -3  162.18    6.60
  -2  -2   3  155.58    8.30
  -2  -2   3  173.28    9.40
  -2   2   3  160.98    7.30
   2   2  -3  151.68    9.80
  -2   2   3  165.08    6.60
   2   2  -3  167.78    8.80
   0  -2   3  480.45   15.10
   0  -2  -3  473.95   15.00
   0  -2  -3  454.75   15.00
   0  -2   3  465.95   15.60
   0  -2   3  469.95   15.10
   0   2   3  479.15   15.20
   0   2   3  468.95   14.80
   0   2  -3  490.35   15.20
   2  -2   3  219.48    8.60
  -2  -2  -3  225.98   10.20
   2  -2   3  215.38    9.50
   2  -2   3  211.68    8.70
  -2  -2  -3  213.18   12.90
  -2  -2  -3  217.98    9.80
   2   2   3  212.88    9.90
  -2   2  -3  216.88    8.50
  -4  -2  -3  345.07   14.60
   4  -2   3  386.96   10.70
   4  -2   3  349.27   13.00
  -4  -2  -3  362.56   17.30
   4  -2   3  382.26   12.30
   4   2   3  388.46   14.60
   4   2   3  363.56   14.80
  -6  -2  -3  870.31   35.30
   6  -2   3 1000.20   25.60
   6  -2   3 1009.90   26.70
   6  -2   3  977.10   27.00
   6   2   3  940.21   32.60
   6   2   3  980.90   29.90
   8  -2   3   23.60    3.40
   8  -2   3   22.40    5.00
   8  -2   3   16.70    4.90
   8  -2   3   25.10    4.50
  -8  -2  -3   35.00   10.90
  -8  -2  -3   25.00    6.20
   8   2   3   30.70   10.40
   8   2   3   15.40    5.60
   8   2   3   16.20    6.10
  10  -2   3   31.60    6.50
  10  -2   3   34.20    6.40
 -10  -2  -3   58.69   13.40
 -10  -2  -3   33.20    8.40
  10  -2   3   36.80    5.10
  10   2   3   25.30   10.10
  10   2   3   13.90    5.90
  10   2   3   38.90    9.90
 -10   2  -3   28.30    6.00
 -10   2  -3   36.30    5.80
  12  -2   3   19.90    8.10
 -12  -2  -3    3.90    7.90
  12  -2   3   15.00    7.20
 -12  -2  -3   12.40   10.50
 -12   2  -3   26.90    6.90
  12   2   3   11.90   12.50
  12   2   3   22.80   11.00
  12   2   3    8.90    6.90
 -12   2  -3   11.90    6.10
  14  -2   3  157.78   11.50
 -14  -2  -3  136.39   10.60
 -14  -2  -3  149.99   21.20
  14  -2   3  133.89   15.20
  14  -2   3  119.89   14.00
 -14  -2  -3  140.79   16.30
  14   2   3  112.79   17.00
  14   2   3  151.68   18.10
  14   2   3  152.18   15.70
 -14   2  -3  148.79   13.30
 -16  -2  -3   48.90    6.60
  16  -2   3   53.39   11.60
 -16  -2  -3   35.70   14.10
  16  -2   3   34.30   12.10
 -16  -2  -3   29.80   15.50
  16  -2   3   36.30    8.60
 -16   2  -3   39.70   10.30
 -16   2  -3   29.40   10.70
  16   2   3   26.10   14.30
  16   2   3   43.10   12.80
  16   2   3   29.60   17.30
 -18  -2  -3   42.50   17.50
  18  -2   3   13.60    9.90
  18  -2   3   23.00   13.70
  18  -2   3   19.40   13.30
 -18   2  -3   11.30   10.80
  18   2   3   -5.90   21.60
  18   2   3    0.20   10.80
  18   2   3    6.10   18.10
 -18   2  -3   24.70   12.40
 -20  -2  -3  -28.80   17.90
  20  -2   3    7.70   11.70
  20  -2   3   -1.80   16.90
  20  -2   3   -2.40   15.00
  20   2   3    8.40   24.70
  20   2   3    4.60   14.80
 -20   2  -3   -4.20   13.90
  20   2   3   25.90   27.30
 -20   2  -3    5.40   15.60
  22  -2   3    4.10   21.20
 -22  -2  -3   15.50   23.50
  22  -2   3   15.80   14.40
  22   2   3  -40.10   26.60
 -22   2  -3   10.10   18.70
  22   2   3    3.50   15.50
 -22   2  -3   66.89   18.60
 -24  -2  -3  -30.70   28.50
  24  -2   3   25.00   27.60
  24  -2   3   11.10   18.60
  24   2   3  -41.70   34.20
  24   2   3    0.00   19.40
 -26  -2  -3  -14.60   35.70
  26  -2   3   41.30   38.30
  26   2   3    1.50   29.00
  26   2   3   41.40   47.80
 -27  -3   3  -48.60   41.10
  27  -3  -3   52.99   35.70
  27   3  -3  -24.00   57.29
  27   3  -3   17.30   28.70
  25  -3  -3   41.30   29.30
 -25  -3   3  -26.80   34.10
  25   3  -3   11.10   42.50
  25   3  -3  -25.30   21.50
  23  -3  -3   -9.20   21.30
  23  -3  -3    7.30   16.80
 -23  -3   3   -7.60   25.60
  23   3  -3   -8.00   15.70
  23   3  -3  -43.20   37.30
  21  -3  -3    3.10   13.40
  21  -3  -3   -0.10   12.90
  21  -3  -3   31.00   18.20
 -21  -3   3    5.20   22.40
 -21   3   3    6.20   10.80
  21   3  -3    9.90   16.60
 -21   3   3  -10.10   10.00
  21   3  -3   22.10   31.40
 -19  -3   3   -2.00   16.90
  19  -3  -3    3.20   10.80
  19  -3  -3   -5.40   13.60
  19  -3  -3   -1.30   10.10
  19   3  -3   -8.50   11.00
  19   3  -3  -10.30   21.80
 -17  -3   3   51.09   16.10
  17  -3  -3   32.90    8.50
  17  -3  -3   42.90    9.70
  17  -3  -3   33.90   13.00
  17   3  -3   29.20   19.30
  15  -3  -3   90.59   12.60
  15  -3  -3   73.79    8.90
 -15  -3   3   43.70   16.90
 -15  -3   3   60.59    9.50
 -15  -3   3   70.99   14.10
  15   3  -3   70.39   19.20
 -13  -3   3  332.27   24.30
 -13  -3   3  319.47   16.40
  13  -3  -3  345.97   18.10
 -13  -3   3  342.67   22.00
  13  -3  -3  333.27   13.70
  13   3  -3  328.97   27.70
 -11  -3   3  283.27   19.30
  11  -3  -3  276.87   11.40
  11  -3  -3  280.97   15.40
 -11  -3   3  290.17   15.00
 -11  -3   3  268.77   20.30
 -11  -3   3  324.37   20.90
  11   3  -3  251.17   23.00
  -9  -3   3   55.89    9.90
  -9  -3   3   63.39    8.00
   9  -3  -3   61.59    8.20
  -9  -3   3   81.09   11.70
   9  -3  -3   62.59    6.30
  -9  -3   3   85.59   13.00
   9   3  -3   64.49   12.80
  -7  -3   3    4.40    5.60
   7  -3  -3   -0.30    4.90
   7  -3  -3   -1.60    3.10
  -7  -3   3   -2.40    7.50
  -7  -3   3    9.00    5.60
   7   3  -3   -6.60    8.10
  -5  -3   3   59.99    7.90
  -5  -3   3   65.69   12.10
  -5  -3   3   43.60    7.30
   5  -3  -3   63.29    5.50
  -5  -3   3   65.49    7.80
  -5   3   3   62.39    6.10
   5   3  -3   59.79   10.00
   3  -3  -3  151.48    7.40
  -3  -3   3  145.39   10.40
   3  -3  -3  157.68    7.80
  -3  -3   3  123.59   12.00
  -3  -3   3  143.49   10.20
   3   3  -3  148.59   13.00
  -3   3   3  144.49    8.20
   1  -3  -3  840.82   24.80
   1  -3  -3  816.62   24.40
  -1  -3   3  842.02   26.90
  -1  -3   3  882.21   26.20
  -1  -3   3  847.22   25.80
  -1   3   3  849.12   24.60
   1  -3   3  178.18    9.80
  -1  -3  -3  186.08   10.30
   1  -3   3  188.18   11.20
  -1  -3  -3  192.78   10.30
   1   3   3  147.69   11.00
   1   3   3  174.88   10.20
  -1   3  -3  183.58    9.70
  -1   3  -3  186.58    8.10
   3  -3   3   10.90    4.30
  -3  -3  -3   12.60    8.60
   3  -3   3   10.50    5.50
  -3  -3  -3    7.90    5.10
   3   3   3    4.90    4.70
   3   3   3    3.00    4.50
  -3   3  -3    6.70    2.30
   5  -3   3    9.70    4.20
  -5  -3  -3   20.60    7.00
  -5  -3  -3   -2.90    8.10
   5   3   3    7.50    5.90
  -5   3  -3   12.60    4.10
   5   3   3    6.00    5.10
   7  -3   3  254.17   10.10
  -7  -3  -3  269.47   19.40
   7  -3   3  253.17   10.60
   7  -3   3  235.28   14.60
   7   3   3  254.67   15.90
  -7   3  -3  257.57   10.20
   9  -3   3  217.08   12.50
   9  -3   3  221.88   10.60
   9  -3   3  229.68   10.90
  -9  -3  -3  223.78   20.30
  -9  -3  -3  242.88   16.30
  -9   3  -3  213.78    9.80
   9   3   3  207.78   14.90
   9   3   3  199.68   16.70
 -11  -3  -3   14.20   12.30
  11  -3   3   14.10    7.40
  11  -3   3   18.10    6.00
 -11  -3  -3    6.00    8.20
  11  -3   3   23.00    6.60
  11   3   3    4.40   14.10
 -11   3  -3   14.60    5.50
  11   3   3   19.90   11.80
  11   3   3    5.90    8.00
  13  -3   3    4.70    6.50
 -13  -3  -3    2.50   10.10
  13  -3   3    8.70    8.40
 -13  -3  -3   15.80   16.30
 -13   3  -3    0.20    5.90
  13   3   3    4.70    7.10
  13   3   3   32.90   14.90
  13   3   3   12.00   11.10
  15  -3   3   44.40    7.00
  15  -3   3   35.70    9.30
  15  -3   3   31.70   11.30
 -15  -3  -3   52.79    9.80
 -15  -3  -3   36.80   15.00
  15   3   3   22.50   18.90
  15   3   3   22.80   17.30
  15   3   3   39.30   10.90
 -15   3  -3   31.20    8.70
 -17  -3  -3    3.20   15.20
  17  -3   3    6.50   13.00
  17  -3   3   30.80   11.50
 -17  -3  -3    8.60    9.00
  17  -3   3   25.10    8.80
  17   3   3   12.20   10.70
 -17   3  -3   24.00   10.10
  17   3   3   18.20   22.40
  19  -3   3   -6.90   15.50
  19  -3   3   45.80   14.00
  19  -3   3   22.00   10.30
 -19  -3  -3   59.89   22.80
  19   3   3    9.20   16.30
  19   3   3   16.60   28.40
 -19   3  -3   30.70   12.40
  21  -3   3   13.50   12.50
 -21  -3  -3   19.00   26.40
  21  -3   3   11.70   19.90
  21   3   3   -6.30   31.20
  21   3   3  -10.20   19.10
 -23  -3  -3   -3.30   30.80
  23  -3   3   21.10   25.70
  23   3   3   -4.50   36.20
  23   3   3  -24.70   18.10
 -25  -3  -3   -0.10   38.10
  25   3   3  -10.60   25.80
 -26  -4   3   -1.00   47.90
  26   4  -3  111.59   74.29
  26   4  -3  -27.20   33.90
 -24  -4   3  -27.90   34.40
  24  -4  -3   17.20   27.20
  24   4  -3   23.40   53.69
  24   4  -3   31.70   24.80
  22  -4  -3   30.70   22.10
 -22  -4   3   -8.30   28.80
  22   4  -3    0.40   17.10
  22   4  -3   16.70   43.60
  20  -4  -3    1.70   17.00
 -20  -4   3  -13.10   31.40
  20   4  -3  -34.10   33.70
  20   4  -3  -23.60   15.50
  18  -4  -3   12.90   14.10
  18  -4  -3   15.70   11.50
 -18  -4   3  -32.70   18.50
  18   4  -3    9.50   12.40
  18   4  -3    8.30   24.10
 -16  -4   3   -9.40   11.30
 -16  -4   3    9.80   16.90
  16  -4  -3    8.80   11.70
  16   4  -3   21.70   12.70
  16   4  -3   27.70   22.90
 -14  -4   3   15.50   16.80
 -14  -4   3   37.60   11.10
  14  -4  -3   32.10   10.80
 -14  -4   3   17.00   13.30
  14   4  -3   -5.80   19.90
  14   4  -3   27.20   10.00
 -12  -4   3    5.60   10.70
 -12  -4   3   -1.10    8.90
 -12  -4   3   21.20   17.90
  12  -4  -3    8.60    8.60
 -12  -4   3   18.20   13.80
  12   4  -3   -3.80    8.10
  12   4  -3  -14.00   14.60
  10  -4  -3  223.48   15.40
 -10  -4   3  243.68   21.00
 -10  -4   3  201.08   18.80
 -10  -4   3  261.97   23.10
 -10  -4   3  242.98   17.50
  10   4  -3  231.68   25.10
  -8  -4   3  582.24   23.90
   8  -4  -3  572.74   16.50
   8  -4  -3  580.74   22.00
  -8  -4   3  573.74   28.60
  -8  -4   3  549.95   25.00
  -8  -4   3  533.25   25.80
   8   4  -3  579.44   31.20
  -6  -4   3   81.39   14.50
  -6  -4   3   65.69   10.10
   6  -4  -3   71.49    7.00
  -6  -4   3   83.29   11.70
   6   4  -3   72.19   14.50
  -6   4   3   87.09    7.50
  -4  -4   3  -10.70    8.90
  -4  -4   3    3.70    6.20
   4  -4  -3    7.80    4.10
   4  -4  -3    8.30    4.40
  -4  -4   3   11.30    7.50
   4  -4  -3    2.00    4.40
   4   4  -3   13.00    6.60
  -4   4   3   -2.80    5.00
   2  -4  -3   43.00    6.70
  -2  -4   3   35.00    7.80
  -2  -4   3   38.20   10.80
  -2  -4   3   39.70    7.50
   2  -4  -3   45.60    6.20
  -2   4   3   43.00    6.80
   2   4  -3   41.00    7.10
   0  -4  -3  259.17   13.40
   0  -4   3  256.77   16.70
   0  -4   3  257.17   13.70
   0  -4   3  280.07   14.30
   0  -4  -3  283.97   19.80
   0   4  -3  281.27   12.50
   0   4   3  283.97   13.60
   2  -4   3   -0.20    7.50
  -2  -4  -3    8.50    6.10
   2  -4   3   -0.70    5.00
   2  -4   3   -5.00    5.30
  -2  -4  -3   -0.30   10.30
  -2   4  -3    0.90    4.20
   2   4   3   11.80    7.10
   2   4   3    6.50    5.60
   4  -4   3   21.10    8.50
   4  -4   3   40.50    6.20
  -4  -4  -3   32.00   12.20
  -4  -4  -3   18.20    7.30
   4   4   3   26.80    8.20
   4   4   3   20.60    8.70
   6  -4   3   91.49    8.40
  -6  -4  -3  121.99   13.10
   6  -4   3   98.29   10.40
  -6  -4  -3  102.09   15.30
   6   4   3  103.49   11.80
   6   4   3  149.49   15.60
   8  -4   3    2.90    8.30
   8  -4   3   16.30    5.10
  -8  -4  -3   18.70   16.00
  -8  -4  -3    2.10    8.50
   8  -4   3   19.10    5.80
   8   4   3   19.90   10.70
   8   4   3   18.30    9.40
 -10  -4  -3   39.90   17.20
  10  -4   3   58.49   10.20
  10  -4   3   74.89    8.40
 -10  -4  -3   61.49   13.50
  10  -4   3   54.79    7.80
  10   4   3   59.99   12.40
  10   4   3   68.39   16.20
 -12  -4  -3   13.70   11.40
  12  -4   3   12.10    6.00
  12  -4   3   14.40    9.30
  12   4   3   41.40   16.90
  12   4   3    4.20   10.80
  14  -4   3   88.19   11.70
  14  -4   3   74.19   11.10
  14  -4   3   65.29    8.90
 -14  -4  -3   75.99   16.30
  14   4   3   64.49   13.10
  16  -4   3  -16.00    8.20
 -16  -4  -3  -13.60   15.50
  16  -4   3   -2.60   11.30
 -16  -4  -3   -1.10   12.70
  16   4   3    4.50   11.30
 -18  -4  -3   41.50   34.90
  18  -4   3   -2.50   10.60
 -18  -4  -3  -14.60   13.40
  18  -4   3    3.30   14.60
  18   4   3   11.60   15.50
  20  -4   3   17.50   18.60
 -20  -4  -3  -15.60   25.70
  20   4   3    3.10   15.40
 -22  -4  -3   70.19   34.80
  22   4   3   -6.30   22.70
 -24  -4  -3   21.20   41.10
  24   4   3  -13.40   24.40
 -23  -5   3    5.00   41.20
  23   5  -3   -9.50   27.40
  23   5  -3   95.29   65.79
  21  -5  -3    3.50   21.90
 -21  -5   3   -4.20   31.50
  21   5  -3   -7.80   18.70
  21   5  -3  -70.69   42.20
 -19  -5   3   65.79   27.70
  19  -5  -3   12.10   18.60
  19   5  -3   17.20   16.10
  19   5  -3   72.09   37.60
 -17  -5   3    5.50   19.80
  17  -5  -3    5.00   14.80
  17  -5  -3    8.80   15.90
  17   5  -3  -15.00   18.10
  17   5  -3   15.30   29.80
 -15  -5   3   49.90   22.40
  15  -5  -3   75.79   15.30
  15   5  -3   76.59   21.10
 -13  -5   3   -9.90   13.20
  13  -5  -3    5.80   10.50
 -13  -5   3   20.60   18.90
 -13  -5   3   27.90   14.90
  13   5  -3   -2.20   19.00
  13   5  -3   15.10   11.40
 -11  -5   3   24.30   14.70
 -11  -5   3   47.80   14.90
  11  -5  -3   53.99   11.60
 -11  -5   3   30.70   15.90
  11   5  -3   27.70   11.00
  -9  -5   3    8.80   14.50
  -9  -5   3   19.90   13.90
   9  -5  -3    7.00    9.00
  -9  -5   3   28.30   19.20
  -9  -5   3   -2.30   10.00
   9   5  -3    7.00    9.70
  -7  -5   3   26.50   12.80
  -7  -5   3   24.30   14.70
  -7  -5   3   46.40   12.20
  -7  -5   3   23.50   12.90
   7   5  -3   16.00    9.20
  -7   5   3   17.80    5.70
  -5  -5   3   13.00   13.40
   5  -5  -3   12.10    5.70
   5  -5  -3   11.20    5.40
  -5  -5   3   11.60    8.10
  -5  -5   3   17.40   11.80
  -5  -5   3   15.70   10.80
  -5   5   3   16.50    7.80
   5   5  -3   13.50    8.10
  -3  -5   3  919.81   34.50
   3  -5  -3  945.81   28.20
  -3  -5   3  904.31   32.50
  -3  -5   3  873.11   32.10
  -3  -5   3  924.51   36.10
   3  -5  -3  908.41   28.20
  -3   5   3  923.71   28.40
   3   5  -3  876.01   30.50
   1  -5  -3  748.63   26.10
   1  -5  -3  762.32   25.80
  -1  -5   3  723.23   30.50
   1  -5  -3  753.62   34.60
  -1  -5   3  747.53   27.70
  -1  -5   3  721.23   27.20
  -1   5   3  759.42   25.70
   1   5  -3  754.52   25.30
   1  -5   3  103.19   11.90
  -1  -5  -3  101.49   11.50
  -1  -5  -3   73.09   16.20
  -1  -5  -3  120.59   12.80
   1  -5   3   92.09   10.90
   1  -5   3  106.99   14.70
  -1   5  -3   83.39   10.00
   1   5   3   85.99   10.70
   3  -5   3   -8.00    9.80
   3  -5   3   19.90    7.80
  -3  -5  -3   -4.30    7.40
   3  -5   3   11.70    6.90
  -3  -5  -3    2.60   14.50
   3  -5   3    7.40   10.50
  -3   5  -3   -0.20    5.20
   3   5   3    7.70    7.70
   5  -5   3  357.76   22.00
   5  -5   3  373.06   20.50
  -5  -5  -3  355.56   30.20
   5  -5   3  354.76   15.70
   5  -5   3  383.36   16.00
  -5  -5  -3  398.66   21.30
   5   5   3  333.67   20.50
   7  -5   3  339.47   16.10
   7  -5   3  264.97   19.40
   7  -5   3  280.17   21.40
   7  -5   3  303.27   13.80
   7  -5   3  316.77   13.90
  -7  -5  -3  304.17   21.30
  -7  -5  -3  301.77   31.80
   7   5   3  309.07   24.70
   7   5   3  321.97   20.70
   9  -5   3  264.37   22.20
  -9  -5  -3  268.07   21.30
   9   5   3  247.68   21.40
 -11  -5  -3   22.80   13.80
  11  -5   3   40.10   13.30
  11   5   3    6.70   10.40
 -13  -5  -3   17.60   16.30
  13  -5   3   10.50   13.30
  13   5   3   12.80   15.00
 -15  -5  -3   25.80   20.10
  15  -5   3   32.20   15.00
 -15  -5  -3    9.00   14.40
  15   5   3   74.19   20.90
  17  -5   3   91.99   15.60
 -17  -5  -3   69.49   26.00
  17   5   3   50.59   22.30
 -19  -5  -3    3.40   26.40
  19   5   3   -1.80   17.30
 -21  -5  -3    0.30   36.80
  21   5   3   16.80   22.70
 -23  -5  -3  -13.40   43.50
  23   5   3  -10.70   29.00
 -20  -6   3   -6.10   36.40
  20   6  -3  -11.60   26.90
  18  -6  -3   48.90   19.50
 -18  -6   3   72.59   31.50
  18   6  -3   22.60   21.20
 -16  -6   3    5.80   24.50
  16  -6  -3   -4.70   15.50
  16   6  -3    5.70   22.60
 -14  -6   3   31.00   23.30
  14  -6  -3   35.20   15.80
  14   6  -3   41.90   20.60
 -12  -6   3   33.20   17.40
  12  -6  -3    1.90   12.60
 -12  -6   3   32.40   23.10
  12   6  -3   -8.40   13.90
 -10  -6   3   31.70   21.70
  10  -6  -3   12.70   12.20
  10   6  -3   16.80   13.20
  -8  -6   3   30.30   14.10
  -8  -6   3   22.40   16.90
   8   6  -3   38.10   13.70
  -6  -6   3   13.50   14.90
  -6  -6   3   27.70   20.70
  -6  -6   3    4.10   11.30
   6   6  -3   21.90   11.20
   4  -6  -3   12.60    8.10
  -4  -6   3    1.40   10.30
  -4  -6   3    5.20   12.80
   4  -6  -3    6.80    7.30
   4  -6  -3   17.00   19.40
  -4  -6   3   10.70   19.80
  -4   6   3    8.20    8.00
   4   6  -3   10.50   10.00
   2  -6  -3   -4.90    7.50
  -2  -6   3   -5.40    9.30
  -2  -6   3   -2.60   11.60
  -2  -6   3   18.10   16.40
   2  -6  -3    8.50    9.80
   2  -6  -3   -7.30   19.20
  -2   6   3    0.20    8.20
   2   6  -3   -9.90    8.60
   0  -6  -3  121.89   14.20
   0  -6   3  125.69   19.00
   0  -6   3  124.39   15.00
   0  -6   3  115.49   13.50
   0  -6  -3  105.19   22.80
   0  -6  -3  124.49   13.50
   0   6  -3  115.59   13.60
   0   6   3  120.49   13.40
  -2  -6  -3   21.60   12.30
   2  -6   3    4.50   13.80
   2  -6   3   14.40   10.70
  -2  -6  -3   42.60   24.40
   2  -6   3    2.00    8.40
  -2  -6  -3   22.50   10.40
   2   6   3   14.70   10.50
  -2   6  -3   11.30    7.80
   4  -6   3   40.10    9.30
  -4  -6  -3   27.50   15.50
   4  -6   3   12.20   14.40
  -4  -6  -3   14.60   11.40
  -4  -6  -3   35.30   22.90
   4  -6   3   20.80    9.90
   4   6   3   25.00   12.10
   6  -6   3   66.59    9.00
  -6  -6  -3   41.90   14.00
   6  -6   3   45.70    9.30
  -6  -6  -3   66.19   18.90
   6  -6   3   42.60   17.50
   6   6   3   46.50   14.10
   8  -6   3   25.40    9.80
  -8  -6  -3   26.60   20.00
  -8  -6  -3   32.20   14.60
   8  -6   3   18.70   13.30
   8   6   3   30.70   12.90
 -10  -6  -3  125.49   27.90
 -10  -6  -3   76.99   17.90
  10  -6   3  140.69   15.70
  10  -6   3  125.99   15.30
  10   6   3   69.19   17.40
 -12  -6  -3   17.30   20.20
  12   6   3    8.30   19.10
 -14  -6  -3   33.40   23.40
  14   6   3    9.00   17.30
 -16  -6  -3   -0.10   26.00
  16   6   3    2.10   18.60
 -18  -6  -3    5.60   31.50
  18   6   3   -7.90   22.60
 -20  -6  -3   -5.50   39.30
  20   6   3   13.30   28.40
 -17  -7   3    0.60   33.50
  17   7  -3    0.10   26.90
 -15  -7   3  -22.40   30.50
  15   7  -3   -4.90   21.60
  13  -7  -3   -4.00   18.10
 -13  -7   3    4.40   26.90
  13   7  -3  -17.30   18.80
 -11  -7   3   14.80   21.50
  11  -7  -3   13.40   17.00
  11   7  -3   -4.20   17.10
  -9  -7   3   24.00   19.60
   9  -7  -3   34.20   16.50
   9  -7  -3   59.69   27.40
   9   7  -3   16.20   17.30
  -7  -7   3   81.49   18.90
  -7  -7   3   48.60   22.80
   7  -7  -3   62.69   28.70
   7   7  -3   29.80   16.50
  -5  -7   3   37.60   16.70
   5  -7  -3   63.59   11.40
  -5  -7   3   67.39   20.50
   5  -7  -3   45.40   28.30
   5  -7  -3   58.29   10.20
   5   7  -3   50.59   15.50
  -5   7   3   45.90   10.80
   3  -7  -3   12.80    9.90
   3  -7  -3    9.00   26.90
  -3  -7   3   12.70   22.70
  -3  -7   3   36.20   24.90
   3  -7  -3   24.90   12.30
   3   7  -3   15.90   12.50
  -3   7   3   23.90   11.50
  -1  -7   3   10.90   12.70
  -1  -7   3   43.20   23.50
  -1  -7   3   27.40   15.80
   1  -7  -3    9.90   11.60
   1  -7  -3    2.40   12.60
   1   7  -3   11.20   11.90
  -1   7   3   31.20   12.80
   1  -7   3   -6.70   11.30
  -1  -7  -3  -25.90   14.00
   1  -7   3   -6.80   20.70
   1  -7   3    1.80   13.20
  -1  -7  -3  -12.90   11.50
  -1   7  -3    4.10   10.00
   1   7   3  -14.60   11.90
   3  -7   3   57.79   12.80
   3  -7   3   51.59   21.00
   3  -7   3   37.70   14.00
   3   7   3   40.60   14.60
  -5  -7  -3  131.79   20.40
   5  -7   3  163.68   22.40
  -5  -7  -3  136.29   23.20
   5  -7   3  143.29   16.60
   5  -7   3  140.19   14.40
   5   7   3  136.99   19.80
  -7  -7  -3  205.38   25.90
  -7  -7  -3  118.59   21.00
   7  -7   3  165.48   16.40
   7   7   3  140.99   22.00
  -9  -7  -3   11.80   20.60
   9  -7   3   21.70   12.10
   9   7   3   21.40   18.10
 -11  -7  -3   10.10   22.60
  11   7   3   -6.40   19.00
 -13  -7  -3   -6.00   28.20
  13   7   3  -13.40   24.50
 -15  -7  -3  -32.70   32.30
  15   7   3   -6.10   23.10
 -17  -7  -3   34.50   40.80
  17   7   3   46.20   28.10
 -14  -8   3   35.20   37.60
  14   8  -3   -3.60   30.20
 -12  -8   3    7.30   33.40
  12   8  -3   49.60   31.80
  10  -8  -3   -6.80   19.30
 -10  -8   3   46.30   28.80
  10   8  -3   28.70   25.60
  -8  -8   3   17.20   24.40
   8   8  -3   -7.00   19.80
  -6  -8   3  -19.30   20.80
   6   8  -3    2.20   19.10
   4  -8  -3   22.00   12.60
  -4  -8   3   26.50   19.50
   4   8  -3   57.19   19.90
  -2  -8   3   -7.30   16.60
   2  -8  -3  -15.20   13.70
   2   8  -3   11.90   16.50
  -2   8   3   18.70   16.90
   0  -8  -3   32.70   17.30
   0  -8   3   24.60   16.30
   0   8   3   34.80   17.50
   0   8  -3   53.29   16.20
  -2  -8  -3   13.60   17.50
   2  -8   3   28.80   14.90
   2   8   3   12.90   18.70
  -4  -8  -3    3.90   19.20
   4   8   3  -21.10   18.50
   6  -8   3   -0.60   11.60
  -6  -8  -3   10.60   21.80
   6   8   3  -33.30   19.20
  -8  -8  -3   16.80   25.20
   8   8   3  -10.20   24.50
 -10  -8  -3   11.10   28.50
  10   8   3  -28.70   29.80
 -12  -8  -3   24.10   35.10
  12   8   3  -45.20   31.80
   3  -9  -3   18.60   17.50
  -3  -9   3    6.00   25.40
   1  -9  -3  -18.40   20.10
  -1  -9   3   -9.20   22.40
  -1  -9  -3   13.50   22.60
   1  -9   3   13.20   21.70
  -3  -9  -3   37.60   26.20
   3  -9   3   51.09   20.10
  28   0  -4  -20.80   26.50
  28   0  -4  -11.30   37.60
  26   0  -4   21.90   20.50
  26   0  -4  -20.00   31.50
 -26   0   4   32.90   26.50
  24   0  -4   -6.30   15.30
  24   0  -4  -22.60   22.50
 -24   0   4    8.00   19.70
 -22   0   4   13.50   16.30
  22   0  -4   17.80   20.40
 -20   0   4  169.08   18.70
 -20   0   4  117.39   18.70
  20   0  -4  129.59   20.70
  18   0  -4   54.29   17.10
 -18   0   4   56.09   12.80
 -18   0   4   58.89   15.00
 -18   0   4   32.10   13.70
 -16   0   4   -1.80    9.60
 -16   0   4   -4.00    8.50
  16   0  -4   -3.40   11.20
 -16   0   4    2.00    9.80
 -14   0   4   47.10    9.80
 -14   0   4   13.10    7.90
  14   0  -4   11.80    8.50
  12   0  -4  393.56   19.10
 -12   0   4  414.66   17.60
 -12   0   4  395.06   18.60
 -12   0   4  418.86   17.60
  12   0  -4  400.56   12.10
 -10   0   4  280.87   13.50
  10   0  -4  285.97   14.60
  -8   0   4   14.70    4.40
   8   0  -4    9.20    5.00
  -8   0   4   21.00    5.80
  -8   0   4   13.30    4.30
  -6   0   4  291.47   11.50
  -6   0   4  294.77   10.70
   6   0  -4  281.17   11.70
   6   0  -4  288.07   10.80
  -6   0   4  291.47   11.00
   4   0  -4   29.70    3.80
   4   0  -4   19.30    3.20
  -4   0   4   33.00    4.00
  -4   0   4   27.40    3.40
  -2   0   4 2370.86   60.99
  -2   0   4 2593.24   61.09
   2   0  -4 2492.05   61.19
   2   0  -4 2495.65   60.99
  -2   0   4 2464.85   61.09
   2   0  -4 2415.66   60.99
   0   0  -4  244.58    7.90
   0   0  -4  241.18    8.10
   0   0   4  244.28    8.20
   0   0   4  239.18    7.90
  -2   0  -4  685.83   19.30
   2   0   4  704.83   19.00
  -2   0  -4  697.93   19.00
   2   0   4  675.03   19.30
   4   0   4    7.00    4.20
  -4   0  -4   16.10    3.50
  -4   0  -4   11.20    3.10
   4   0   4   14.70    3.80
   4   0   4   10.30    3.40
  -4   0  -4   10.50    4.40
  -6   0  -4  870.51   25.90
  -6   0  -4  838.52   25.30
   6   0   4  839.72   24.80
   6   0   4  872.61   25.60
   6   0   4  863.31   26.50
   8   0   4  878.61   27.70
   8   0   4  903.91   29.10
   8   0   4  877.91   26.70
  -8   0  -4  903.11   27.80
  -8   0  -4  900.21   27.70
  10   0   4   38.70    7.50
  10   0   4   45.70    9.30
 -10   0  -4   54.79    8.70
 -10   0  -4   47.90    8.70
  10   0   4   49.30    6.80
 -12   0  -4  129.39   13.50
  12   0   4  158.08   16.10
  12   0   4  138.99   14.10
 -12   0  -4  154.98   13.00
  12   0   4  139.39   11.40
 -14   0  -4  557.54   24.60
  14   0   4  557.74   26.00
 -14   0  -4  522.75   23.60
  14   0   4  522.05   27.20
  14   0   4  542.15   22.50
  16   0   4  720.43   32.60
  16   0   4  758.32   35.20
 -16   0  -4  749.42   31.10
  16   0   4  730.03   28.80
 -16   0  -4  771.72   32.00
  18   0   4  116.69   14.90
  18   0   4   86.69   18.60
 -18   0  -4   99.89   16.70
  18   0   4   80.09   17.60
 -18   0  -4   81.59   17.10
 -20   0  -4    9.90   16.60
 -20   0  -4   -1.20   15.90
  20   0   4   28.00   19.30
  20   0   4   -0.70   11.70
  20   0   4  -12.20   19.70
  22   0   4   -0.30   14.40
  22   0   4   67.19   27.10
 -22   0  -4   10.60   19.30
  22   0   4   12.60   22.80
  24   0   4    4.90   29.50
  24   0   4    1.90   19.60
 -24   0  -4  -15.20   23.10
  26   0   4    1.00   24.50
  26   0   4   28.60   38.00
  27  -1  -4   14.10   24.20
  27  -1  -4   11.00   32.50
 -27  -1   4   93.99   34.90
  27   1  -4  -48.20   36.00
  27   1  -4   39.50   26.90
  25  -1  -4   10.10   19.50
 -25  -1   4  -13.40   24.00
  25  -1  -4   -2.60   25.40
  25   1  -4    2.70   19.00
  25   1  -4  -18.70   31.60
  23  -1  -4    3.60   20.60
  23  -1  -4   34.30   16.20
 -23  -1   4  -22.30   19.20
 -23   1   4   35.50   18.00
  23   1  -4    3.00   21.40
  21  -1  -4   -4.10   15.50
 -21  -1   4   -2.50   15.30
  21   1  -4  -18.10   16.60
 -19  -1   4   15.50   17.60
 -19  -1   4    6.70   13.50
  19  -1  -4   19.90   14.50
  19   1  -4   18.10   17.40
 -19   1   4    2.50   12.90
 -19   1   4   14.20   13.70
 -19   1   4   25.50   12.20
 -17  -1   4    5.20   10.70
  17  -1  -4    2.90   10.60
 -17  -1   4   19.30   13.40
 -17  -1   4    0.80   14.40
 -17   1   4   -3.60   10.40
 -17   1   4    2.40   10.00
 -17   1   4    7.50    9.70
  17   1  -4   20.00   14.10
  15  -1  -4   27.00   10.30
 -15  -1   4   48.70   12.60
 -15  -1   4   23.70   10.40
 -15  -1   4   44.20   11.00
 -15   1   4   33.50    8.20
 -15   1   4   30.10    8.60
  15   1  -4   23.90   12.30
 -15   1   4   36.20   10.40
  13  -1  -4   68.09    9.80
 -13  -1   4   72.49   11.00
 -13  -1   4   64.89    9.60
 -13  -1   4   58.09   10.30
 -13   1   4  100.89   11.70
 -13   1   4   85.19   10.00
 -13   1   4   83.09    9.40
  13   1  -4   54.59   11.20
  11  -1  -4   40.00    7.90
 -11  -1   4   31.70    8.10
 -11  -1   4   27.60    7.40
 -11  -1   4   35.10    8.20
 -11   1   4   37.50    7.80
  11   1  -4   28.60    7.60
 -11   1   4   34.00    5.90
 -11   1   4   41.50    6.90
   9  -1  -4   35.00    6.70
  -9  -1   4   28.50    6.20
  -9   1   4   36.70    5.00
  -9   1   4   55.19    7.60
   9   1  -4   31.60    7.20
  -7  -1   4  220.88   11.60
   7  -1  -4  194.88   11.50
  -7  -1   4  219.28   10.90
  -7   1   4  211.78   10.40
  -7   1   4  205.48    8.00
   7   1  -4  203.58    8.70
   7   1  -4  212.08   11.80
   5  -1  -4  299.27    9.20
  -5  -1   4  283.27   11.60
   5  -1  -4  295.57   10.10
   5  -1  -4  300.27   11.40
   5   1  -4  288.07   12.50
   5   1  -4  302.37   10.40
  -5   1   4  312.77    9.10
   5   1  -4  290.17   11.90
   3  -1  -4  220.08    6.90
   3  -1  -4  209.08    7.80
  -3  -1   4  206.58    8.80
  -3  -1   4  203.08    8.80
  -3   1   4  208.78    6.70
   3   1  -4  212.18    8.90
   3   1  -4  203.88    8.10
  -3   1   4  213.08    7.80
   3   1  -4  209.08    8.90
  -1  -1   4  181.58    6.60
   1  -1  -4  185.18    7.10
  -1  -1   4  164.38    7.50
   1  -1  -4  182.08    6.70
   1   1  -4  171.38    7.50
   1   1  -4  170.08    6.80
   1   1  -4  170.18    7.20
  -1   1   4  189.98    6.70
  -1   1   4  178.08    7.20
  -1  -1  -4  638.94   18.20
  -1  -1  -4  630.44   18.10
   1  -1   4  612.94   16.60
   1  -1   4  627.04   17.80
  -1   1  -4  624.24   17.60
  -1   1  -4  630.34   17.80
  -1   1  -4  625.74   16.60
   1   1   4  622.74   18.10
   3  -1   4   34.00    3.30
  -3  -1  -4   30.70    4.20
   3  -1   4   34.10    4.10
  -3  -1  -4   28.90    4.00
  -3  -1  -4   29.00    5.50
   3   1   4   27.10    3.80
  -3   1  -4   40.90    3.80
  -3   1  -4   32.20    3.30
  -3   1  -4   36.90    4.30
   3   1   4   37.00    4.90
  -5  -1  -4    0.20    5.00
  -5  -1  -4    1.40    3.20
   5  -1   4    2.60    2.50
   5  -1   4    2.40    3.20
  -5  -1  -4   -1.90    4.10
   5  -1   4    1.70    3.40
   5   1   4   -0.70    4.00
  -5   1  -4   -1.60    3.10
   5   1   4    4.20    3.50
   5   1   4    0.90    6.00
  -5   1  -4   -0.40    2.60
  -5   1  -4    0.30    2.50
  -7  -1  -4  262.47   14.40
   7  -1   4  264.27   11.40
   7  -1   4  255.27   10.00
  -7  -1  -4  230.08   12.70
   7  -1   4  267.77   11.40
   7   1   4  230.18   15.20
  -7   1  -4  249.48   11.10
  -7   1  -4  265.57   10.30
   7   1   4  243.48   13.20
  -9  -1  -4  542.45   21.30
   9  -1   4  525.25   21.60
   9  -1   4  571.44   19.90
  -9  -1  -4  548.35   23.10
   9   1   4  561.64   22.10
  -9   1  -4  579.44   19.60
   9   1   4  565.34   24.30
  -9   1  -4  587.94   18.90
   9   1   4  560.64   20.70
 -11  -1  -4  282.87   18.20
  11  -1   4  309.47   13.50
 -11  -1  -4  266.97   15.90
  11  -1   4  288.47   15.20
  11  -1   4  291.67   15.80
  11   1   4  289.57   18.00
  11   1   4  278.37   15.20
 -11   1  -4  309.27   15.10
  11   1   4  281.67   20.10
 -11   1  -4  285.67   14.20
  13  -1   4   29.90    7.10
  13  -1   4   15.80    8.30
  13  -1   4   29.50   10.00
 -13  -1  -4   32.20   11.80
 -13  -1  -4   35.10   10.30
 -13   1  -4   26.00    8.70
  13   1   4   20.30   11.80
  13   1   4   20.30    7.40
  13   1   4   21.20    9.40
 -13   1  -4   23.80    7.80
  15  -1   4   28.50   10.60
  15  -1   4   34.50    8.90
  15  -1   4   22.80   11.80
 -15  -1  -4   34.60   10.90
 -15  -1  -4   31.50   12.40
  15   1   4   21.50   12.20
 -15   1  -4   20.80    9.20
  15   1   4   30.90    9.40
  15   1   4   22.70   14.70
  17  -1   4   31.70   10.40
  17  -1   4   26.70   14.60
 -17  -1  -4   36.70   13.90
  17  -1   4   36.80   12.90
 -17  -1  -4   21.20   18.40
  17   1   4   24.50   14.90
 -17   1  -4   20.90   12.20
 -17   1  -4   17.80   11.60
  17   1   4   16.10   16.20
  17   1   4    7.70    9.70
  19  -1   4    1.30   10.60
  19  -1   4   30.80   17.60
 -19  -1  -4   -1.90   14.90
 -19   1  -4   16.00   14.50
  19   1   4  -17.70   18.10
  19   1   4  -16.70   17.50
  19   1   4   10.50   11.50
 -19   1  -4    2.20   12.70
 -21  -1  -4   41.70   20.90
  21  -1   4   -7.10   20.00
  21  -1   4    9.30   13.70
  21  -1   4   -9.00   18.40
  21   1   4   54.99   24.60
 -21   1  -4   60.19   18.70
 -21   1  -4   42.90   17.10
  21   1   4   11.70   15.10
  21   1   4   14.80   26.60
 -23  -1  -4   25.30   23.50
  23  -1   4   -4.00   16.30
  23  -1   4    2.70   25.00
  23   1   4   82.99   31.50
  23   1   4   40.90   19.60
 -23   1  -4   -0.90   19.50
 -25  -1  -4    0.20   28.80
  25  -1   4    6.40   19.90
  25   1   4  -11.80   21.10
  25   1   4   -6.60   35.20
  27  -1   4   36.60   42.20
  27  -1   4   -9.20   24.40
  27   1   4   53.19   48.40
  27   1   4   26.70   30.70
  28  -2  -4  -42.70   37.20
  28   2  -4   32.10   49.30
  28   2  -4    1.00   27.20
 -26  -2   4   14.50   32.10
  26  -2  -4    3.70   21.90
  26  -2  -4  -10.90   28.50
  26   2  -4   67.99   41.50
  26   2  -4   14.20   22.20
  24  -2  -4  -18.70   22.30
 -24  -2   4  -26.40   25.00
  24  -2  -4   -3.80   16.80
  24   2  -4  -15.00   20.10
  24   2  -4  -29.10   32.60
  22  -2  -4   18.20   18.70
 -22  -2   4   42.60   22.20
  22   2  -4   -8.70   14.00
 -22   2   4   -4.50   12.80
  22   2  -4  -18.40   29.60
  20  -2  -4  166.98   20.70
 -20  -2   4  146.59   21.10
 -20   2   4  199.58   22.20
 -20   2   4  174.48   22.00
  20   2  -4  239.28   32.70
  18  -2  -4  148.39   17.50
 -18  -2   4  172.38   20.90
 -18   2   4  133.09   16.30
  18   2  -4  136.39   21.20
 -18   2   4  150.08   18.30
 -16  -2   4   23.70   11.80
 -16  -2   4   53.89   15.40
  16  -2  -4   28.60   11.60
 -16  -2   4   29.10   16.10
 -16   2   4   17.60   10.70
 -16   2   4   22.40    7.90
  16   2  -4   21.60   16.50
 -14  -2   4   46.70   12.30
 -14  -2   4   13.30   10.70
 -14  -2   4   20.00   11.00
  14  -2  -4    9.10    8.50
 -14   2   4   12.90    5.90
 -14   2   4   12.00    8.40
  14   2  -4   14.10   11.20
 -14   2   4   22.90    5.90
 -12  -2   4  372.96   19.90
 -12  -2   4  347.17   20.50
  12  -2  -4  352.46   17.10
 -12  -2   4  384.16   20.30
 -12   2   4  360.26   17.20
  12   2  -4  364.76   22.30
 -12   2   4  361.66   12.70
 -10  -2   4   85.09   11.40
  10  -2  -4   72.19    7.60
 -10  -2   4   73.19    9.60
 -10  -2   4   87.09   11.60
  10  -2  -4   95.49    9.70
 -10  -2   4   70.99    7.90
 -10   2   4   64.99    5.20
  10   2  -4   41.90    8.50
 -10   2   4   75.49    5.20
   8  -2  -4  232.98   12.00
  -8  -2   4  255.57   11.40
   8  -2  -4  266.67   10.10
  -8  -2   4  237.18   13.70
  -8  -2   4  233.58   14.50
   8   2  -4  246.38   16.10
  -6  -2   4  210.78   11.90
  -6  -2   4  223.88   12.10
   6  -2  -4  227.28    9.10
  -6  -2   4  237.18   10.50
   6  -2  -4  218.58   11.10
   6   2  -4  228.48   13.50
   4  -2  -4  127.19    4.70
  -4  -2   4  110.99    7.80
  -4  -2   4  127.59    8.70
   4  -2  -4  103.59    6.10
  -4  -2   4  111.59    9.10
  -4   2   4  113.09    6.50
   4   2  -4   92.69   10.60
  -2  -2   4   32.00    5.40
  -2  -2   4   16.90    4.20
  -2  -2   4   26.20    4.50
   2  -2  -4   19.90    3.60
   2  -2  -4   26.10    3.60
  -2   2   4   19.20    3.80
   2   2  -4   23.20    5.80
   2   2  -4   32.50    5.40
  -2   2   4   27.80    3.50
   0  -2   4   17.00    3.80
   0  -2   4    9.80    3.60
   0  -2  -4   15.90    3.80
   0  -2   4   21.20    4.30
   0  -2  -4    8.20    4.10
   0   2   4   15.30    3.80
   0   2  -4   17.70    4.30
   0   2  -4   22.80    4.60
   0   2   4   25.30    4.30
  -2  -2  -4  113.39    7.90
  -2  -2  -4  123.59    8.40
   2  -2   4  127.49    7.60
   2  -2   4  129.69    7.10
   2  -2   4  127.39    5.70
  -2   2  -4  124.39    7.10
   2   2   4  126.39    8.30
   2   2   4  134.59    8.30
  -2   2  -4  129.19    5.10
  -4  -2  -4  521.35   18.90
  -4  -2  -4  545.75   18.80
  -4  -2  -4  537.95   22.20
   4  -2   4  563.14   17.20
   4  -2   4  547.45   16.70
   4   2   4  523.55   18.80
   4   2   4  541.55   19.30
  -4   2  -4  537.25   16.50
   6  -2   4  795.22   20.30
   6  -2   4  778.32   22.20
   6  -2   4  762.22   22.00
  -6  -2  -4  732.23   28.30
   6   2   4  680.53   28.00
   6   2   4  735.43   24.70
  -8  -2  -4   98.19   11.10
   8  -2   4  104.79    7.90
   8  -2   4  104.69    7.20
   8  -2   4  104.49    8.50
   8  -2   4   96.99    5.80
  -8  -2  -4   87.69   11.40
   8   2   4  110.29   10.10
   8   2   4  123.39   11.90
  -8   2  -4   96.09    8.00
  -8   2  -4  101.69    6.90
   8   2   4  120.29   14.50
 -10  -2  -4   -2.80    6.10
 -10  -2  -4    1.50    9.60
  10  -2   4   -2.50    5.30
  10  -2   4   11.80    6.10
  10  -2   4   -0.40    4.00
 -10   2  -4   -1.80    4.50
  10   2   4    0.90    9.10
  10   2   4   -9.10    5.50
  10   2   4    1.10    6.80
 -10   2  -4   -5.90    4.70
  12  -2   4   98.99   11.50
 -12  -2  -4   96.29   12.30
 -12  -2  -4  130.59   18.10
  12  -2   4  117.59   13.10
  12   2   4   94.99   14.70
 -12   2  -4  117.79   10.50
  12   2   4  137.79   16.10
 -12   2  -4   87.99   10.60
  12   2   4   94.19   11.80
 -14  -2  -4  140.79   19.80
  14  -2   4  139.09   11.50
 -14  -2  -4  151.78   16.50
  14  -2   4  126.59   14.50
  14  -2   4  131.19   15.30
  14   2   4  139.59   15.40
  14   2   4  128.29   18.10
 -14   2  -4  127.19   13.20
 -14   2  -4  134.79   15.50
  14   2   4  181.08   19.90
  16  -2   4   42.50    9.20
  16  -2   4   30.10   11.30
 -16  -2  -4   54.89   18.50
  16  -2   4   36.70   11.90
 -16  -2  -4   32.90    6.70
 -16  -2  -4   29.10   13.90
  16   2   4   19.00   16.00
  16   2   4   12.10   15.10
  16   2   4   20.70   10.70
 -16   2  -4   48.80   10.60
 -16   2  -4   35.90   11.10
  18  -2   4   10.70    9.40
  18  -2   4  -12.10   12.30
  18  -2   4   24.30   14.60
 -18  -2  -4    1.50   14.70
 -18   2  -4   10.70   11.90
  18   2   4   10.90   18.60
  18   2   4   16.60   11.50
 -18   2  -4   -0.40   11.60
  18   2   4   45.30   22.00
  20  -2   4  -24.70   15.60
 -20  -2  -4   17.40   20.70
  20  -2   4  -13.00   17.10
  20  -2   4   -1.70   11.90
  20   2   4   -0.70   23.10
  20   2   4    5.50   15.10
 -20   2  -4   11.00   15.10
 -20   2  -4   -7.60   15.60
  22  -2   4  -25.30   21.30
 -22  -2  -4   11.80   24.70
  22  -2   4  -14.90   14.60
  22   2   4   27.60   30.90
  22   2   4   15.60   19.00
 -22   2  -4   60.99   19.10
  24  -2   4   13.70   28.10
  24  -2   4  -17.00   17.90
 -24  -2  -4  -34.20   30.30
  24   2   4   30.20   36.40
  24   2   4   25.10   20.80
 -26  -2  -4  -16.20   38.00
  26  -2   4   25.70   32.20
  26   2   4   -6.70   28.40
  27  -3  -4    6.70   35.60
 -27  -3   4  -28.30   42.10
  27   3  -4   28.30   57.09
  27   3  -4  -32.20   28.20
  25  -3  -4    4.80   28.20
 -25  -3   4  -45.80   30.60
  25  -3  -4  -17.30   17.40
  25   3  -4  -25.50   41.40
  25   3  -4  -24.90   19.00
  23  -3  -4   26.90   22.80
  23  -3  -4   11.40   17.00
 -23  -3   4    5.70   25.50
  23   3  -4    9.80   17.50
  23   3  -4  -61.99   35.80
  21  -3  -4    2.40   16.60
 -21  -3   4   21.50   22.70
  21  -3  -4   37.90   14.20
  21  -3  -4   26.10   13.60
  21   3  -4   26.00   17.30
  21   3  -4  -27.90   28.60
  19  -3  -4   28.50    8.10
  19  -3  -4   29.10   15.10
  19  -3  -4   34.10   11.40
 -19  -3   4   12.80   18.30
  19   3  -4   29.90   27.20
 -17  -3   4   32.20   16.60
  17  -3  -4   23.80   12.20
  17   3  -4    7.10   20.30
 -15  -3   4  416.86   26.10
  15  -3  -4  415.56   22.30
  15  -3  -4  431.46   17.80
 -15  -3   4  405.26   29.00
  15   3  -4  435.86   33.60
  13  -3  -4  393.76   19.70
 -13  -3   4  410.06   25.20
  13  -3  -4  397.96   15.70
 -13  -3   4  412.66   23.90
 -13  -3   4  408.76   18.00
 -13  -3   4  390.66   26.10
  13   3  -4  399.36   29.60
 -11  -3   4    2.10    8.80
 -11  -3   4    2.10    8.60
  11  -3  -4   12.90    5.20
 -11  -3   4    8.00    6.30
  11  -3  -4    2.30    6.60
 -11  -3   4   37.90   12.40
  11   3  -4    9.60   12.40
  -9  -3   4   64.69   10.20
   9  -3  -4   85.99    7.50
   9  -3  -4   86.29   10.40
  -9  -3   4   92.19    9.10
  -9  -3   4   89.79   11.10
  -9  -3   4   74.39   10.70
   9   3  -4   98.99   14.40
  -7  -3   4  125.69   10.70
  -7  -3   4  132.49   13.90
  -7  -3   4  125.69   11.90
   7  -3  -4  129.89    7.60
   7   3  -4  138.19   15.70
  -5  -3   4  778.32   25.20
   5  -3  -4  766.92   21.80
  -5  -3   4  725.73   25.70
  -5  -3   4  767.52   26.00
   5   3  -4  736.73   28.20
  -5   3   4  756.82   22.00
  -3  -3   4  290.07   14.70
   3  -3  -4  280.77   10.30
  -3  -3   4  265.17   13.60
  -3  -3   4  268.37   13.20
  -3  -3   4  258.87   13.40
   3  -3  -4  278.77   11.10
  -3   3   4  278.77   11.40
   3   3  -4  254.27   15.70
   1  -3  -4  272.27   11.80
   1  -3  -4  310.67   12.40
  -1  -3   4  314.27   13.50
  -1  -3   4  328.97   14.00
  -1  -3   4  306.77   14.10
  -1   3   4  279.77   12.50
  -1   3   4  296.07   11.90
   1   3  -4  295.37   13.40
  -1  -3  -4  787.92   24.60
  -1  -3  -4  767.72   24.50
   1  -3   4  808.72   24.00
   1  -3   4  762.62   25.00
   1  -3   4  789.52   23.90
   1   3   4  745.83   27.40
   1   3   4  787.32   24.70
  -1   3  -4  815.42   24.00
   3  -3   4   56.99    6.90
  -3  -3  -4   48.00    7.40
  -3  -3  -4   46.70   10.70
   3  -3   4   41.90    6.30
   3  -3   4   53.09    6.10
   3   3   4   29.90    6.30
   3   3   4   37.30    7.20
  -3   3  -4   49.10    5.90
  -5  -3  -4   37.30   10.20
   5  -3   4   40.80    7.50
   5  -3   4   47.30    5.70
  -5  -3  -4   41.00    7.00
   5  -3   4   41.20    5.10
   5   3   4   49.30    7.60
   5   3   4   65.59    9.20
   7  -3   4  204.98   10.10
  -7  -3  -4  190.48   14.10
  -7  -3  -4  184.98   18.70
   7  -3   4  185.98    8.10
  -7   3  -4  176.48   11.00
   7   3   4  179.68   13.10
   7   3   4  176.08   14.60
   9  -3   4  449.06   15.30
  -9  -3  -4  440.06   21.50
   9  -3   4  451.05   16.20
  -9  -3  -4  448.36   26.00
   9  -3   4  446.16   17.60
   9   3   4  436.06   20.60
  -9   3  -4  447.26   15.60
   9   3   4  465.05   22.80
  11  -3   4   12.90    6.50
  11  -3   4   17.60    6.30
  11  -3   4   12.20    6.90
 -11  -3  -4   35.80   16.30
 -11  -3  -4   10.60    8.80
  11   3   4    6.50    9.20
 -11   3  -4   18.50    6.10
  11   3   4    5.20    7.10
 -13  -3  -4   35.10   13.10
 -13  -3  -4   44.90   18.40
  13  -3   4   32.40    9.50
  13  -3   4   34.00    8.10
  13   3   4   27.00    9.00
  13   3   4   39.70   18.40
  13   3   4   12.30   11.70
 -13   3  -4   41.60    8.80
  15  -3   4   -3.60    6.10
  15  -3   4    7.10    8.90
 -15  -3  -4   -5.80   12.70
  15  -3   4   -6.30    9.50
  15   3   4   -7.70    8.90
  15   3   4    7.30   18.80
  15   3   4    5.50   19.40
  17  -3   4    3.60   10.50
 -17  -3  -4    9.70    8.90
 -17  -3  -4    4.50   17.10
  17  -3   4    4.00   12.10
  17  -3   4    9.00    8.30
  17   3   4   35.00   22.50
  17   3   4   20.60   14.50
  19  -3   4   17.60   10.20
 -19  -3  -4   12.90    9.30
  19  -3   4   11.10   13.50
 -19  -3  -4   30.80   20.20
  19  -3   4    8.10   15.90
  19   3   4   -7.00   25.10
  19   3   4   41.30   14.80
  21  -3   4   19.40   12.80
 -21  -3  -4   27.90   29.50
  21  -3   4   19.60   21.10
  21   3   4    6.80   19.70
  23  -3   4   54.19   25.40
 -23  -3  -4   73.19   34.30
  23   3   4    4.50   20.50
 -25  -3  -4  -20.40   40.80
  25   3   4   -1.70   28.80
 -26  -4   4   74.69   44.60
  26   4  -4   -2.30   62.69
  26   4  -4   42.70   33.70
 -24  -4   4  -31.90   35.20
  24  -4  -4  -12.50   26.80
  24   4  -4    1.10   21.40
  24   4  -4   71.39   52.49
 -22  -4   4   -7.60   29.70
  22  -4  -4  -15.50   20.30
  22   4  -4   -5.50   44.30
  22   4  -4   28.80   21.90
  20  -4  -4   31.10   17.70
  20  -4  -4  -13.50   14.10
  20  -4  -4   17.50   11.80
  20   4  -4   33.20   19.80
  20   4  -4   34.40   34.30
  18  -4  -4   27.10   14.60
 -18  -4   4   20.60   20.60
  18  -4  -4   42.30    9.50
  18   4  -4   64.49   26.80
  18   4  -4   22.00   12.50
 -16  -4   4   14.20   12.00
 -16  -4   4   25.60   15.90
  16  -4  -4   32.20    7.80
  16  -4  -4   14.00   12.20
  16   4  -4    1.20   19.90
  16   4  -4   19.90   14.00
  14  -4  -4    2.90    5.40
  14  -4  -4   -2.10    9.40
 -14  -4   4   12.50   18.90
 -14  -4   4   -9.20   12.80
 -14  -4   4    1.40   10.10
  14   4  -4   69.09   20.10
 -12  -4   4   39.40   13.50
 -12  -4   4   17.30   16.70
  12  -4  -4   39.70    5.60
  12  -4  -4   32.60    9.70
 -12  -4   4   71.09   11.10
 -12  -4   4   45.80   15.30
  12   4  -4   19.40   15.10
 -10  -4   4  153.08   18.30
  10  -4  -4  142.09   14.00
 -10  -4   4  158.88   16.90
  10  -4  -4  139.09    8.30
 -10  -4   4  157.48   21.00
 -10  -4   4  146.39   14.10
  10   4  -4  175.78   22.60
   8  -4  -4  942.71   26.30
  -8  -4   4  952.00   36.90
  -8  -4   4  962.80   35.00
  -8  -4   4  899.81   34.00
  -8  -4   4  984.90   33.00
   8   4  -4  970.90   39.90
  -6  -4   4  689.13   27.00
  -6  -4   4  703.93   26.70
  -6  -4   4  691.43   29.80
  -6  -4   4  706.13   29.50
   6  -4  -4  708.03   21.10
  -6   4   4  710.63   21.50
   6   4  -4  675.43   31.10
  -4  -4   4   37.50    8.50
  -4  -4   4   56.39   10.40
  -4  -4   4   48.30   11.30
   4  -4  -4   29.20    6.00
  -4  -4   4   44.30    9.20
   4  -4  -4   42.30    5.50
   4  -4  -4   39.20    5.20
  -4   4   4   36.30    6.60
   2  -4  -4   21.50    5.50
  -2  -4   4   19.60    7.20
  -2  -4   4   24.10    7.40
   2  -4  -4   19.80    5.90
  -2  -4   4   24.30    7.30
  -2   4   4   22.30    6.00
   0  -4   4  173.58   11.60
   0  -4   4  143.39   13.00
   0  -4  -4  172.58   11.30
   0  -4   4  169.98   13.40
   0  -4   4  161.18   12.00
   0   4   4  175.38   11.30
   0   4  -4  148.09    9.80
   0   4   4  147.59   11.40
  -2  -4  -4  860.51   35.60
   2  -4   4  851.91   28.10
  -2  -4  -4  840.52   28.40
   2  -4   4  871.81   29.50
   2  -4   4  874.11   27.00
  -2   4  -4  872.61   24.30
   2   4   4  875.81   28.80
   2   4   4  877.31   29.00
   4  -4   4  522.25   19.40
  -4  -4  -4  521.75   27.70
   4  -4   4  511.15   18.40
   4  -4   4  529.65   21.60
  -4  -4  -4  511.85   21.80
   4   4   4  512.65   21.50
   4   4   4  540.25   22.60
   6  -4   4    3.00    6.60
  -6  -4  -4   -6.60   14.60
   6  -4   4   10.10    5.30
   6  -4   4   -0.30    7.30
  -6  -4  -4    7.40    8.30
   6  -4   4   12.00    5.50
   6   4   4   -0.80    6.60
   6   4   4    8.00    9.20
  -6   4  -4   12.70    5.20
  -8  -4  -4   -1.50    8.70
   8  -4   4    4.40    4.90
  -8  -4  -4  -11.10   13.20
   8  -4   4   -1.20    7.50
   8  -4   4    2.10    5.20
  -8   4  -4    0.50    4.90
   8   4   4   -1.40    7.90
   8   4   4   10.00    9.50
 -10  -4  -4   63.79   18.50
 -10  -4  -4   83.69   12.80
  10  -4   4   68.09   10.60
  10  -4   4   81.59    9.40
  10  -4   4   88.39    9.50
  10   4   4   63.79   14.00
  10   4   4   78.49   13.10
  12  -4   4   71.39   10.70
  12  -4   4   92.09    9.20
  12  -4   4   94.79    9.60
 -12  -4  -4   85.49   14.80
  12   4   4  101.09   19.10
  12   4   4   84.19   13.80
 -14  -4  -4   26.20   16.40
  14  -4   4   22.10    8.20
  14   4   4   18.30   12.10
  16  -4   4    7.80    9.20
 -16  -4  -4   20.80   19.20
  16  -4   4    7.40   11.60
 -16  -4  -4    9.40   13.80
 -18  -4  -4    6.90   14.10
 -18  -4  -4   39.30   27.10
  18  -4   4   -3.10   10.90
  18  -4   4  -10.70   13.90
  18   4   4  -11.80   16.00
 -20  -4  -4    6.60   25.90
  20  -4   4   35.10   18.50
  20   4   4    6.10   19.20
 -22  -4  -4   41.30   36.50
  22   4   4  -45.90   21.10
 -24  -4  -4    8.10   43.40
  24   4   4    1.10   31.40
 -23  -5   4   -7.20   40.60
  23   5  -4   -9.00   22.30
  23   5  -4   66.19   56.09
 -21  -5   4  -54.49   29.90
  21  -5  -4  -12.00   21.70
  21   5  -4   60.69   52.99
  21   5  -4   32.50   25.00
 -19  -5   4   39.90   24.90
  19  -5  -4   11.30   17.70
  19   5  -4  -19.60   20.80
  19   5  -4   -0.20   39.80
 -17  -5   4   -8.10   19.90
  17  -5  -4   -2.80   14.20
  17   5  -4   12.00   29.70
  17   5  -4   -1.10   15.20
 -15  -5   4   24.30   12.80
 -15  -5   4    5.10   17.90
  15  -5  -4   13.40   12.50
  15   5  -4    6.00   34.10
  15   5  -4  -15.50   15.50
 -13  -5   4    8.20   18.20
 -13  -5   4   -3.50   15.10
  13  -5  -4   -0.80   10.30
 -13  -5   4   37.70   14.50
  13   5  -4    8.20   19.90
  13   5  -4   15.40   12.40
 -11  -5   4   10.60   14.00
  11  -5  -4   -0.50   10.10
 -11  -5   4    5.30   16.00
 -11  -5   4  -11.10   12.90
  11   5  -4  -13.40    9.70
  11   5  -4   36.20   21.90
  -9  -5   4    4.20   14.50
  -9  -5   4  -10.30   12.50
   9  -5  -4    2.20    9.10
  -9  -5   4   22.00   17.80
  -9  -5   4  -13.80    9.60
   9   5  -4   -0.50   10.30
  -7  -5   4    8.30   10.50
  -7  -5   4   16.40   12.50
  -7  -5   4    0.70    7.90
  -7  -5   4    6.50   14.10
   7   5  -4    1.50    8.70
  -7   5   4   -1.70    6.00
   5  -5  -4  108.89    9.60
   5  -5  -4  115.89    9.20
  -5  -5   4   99.29   16.40
  -5  -5   4  129.49   15.60
  -5  -5   4  154.88   17.00
  -5  -5   4  174.78   16.00
  -5   5   4  127.69   11.10
   5   5  -4  149.29   14.40
   3  -5  -4  165.88   11.70
  -3  -5   4  201.18   19.80
  -3  -5   4  144.99   14.80
  -3  -5   4  162.18   16.60
   3  -5  -4  145.79   11.90
  -3  -5   4  160.18   16.30
  -3   5   4  158.88   12.10
   3   5  -4  132.99   13.30
  -1  -5   4    4.80    8.40
   1  -5  -4    9.60    7.10
  -1  -5   4    9.20   10.60
   1  -5  -4   -3.70   13.60
   1  -5  -4   -1.20    7.30
  -1  -5   4    4.60   10.00
  -1  -5   4   -2.10    7.40
   1   5  -4    7.30    6.50
  -1   5   4    7.50    6.90
  -1  -5  -4   45.80   16.20
   1  -5   4   28.50    9.80
   1  -5   4   34.10    8.50
  -1  -5  -4   37.70    8.80
   1  -5   4   40.40   12.50
   1  -5   4   29.20    8.60
   1   5   4   25.60    8.30
  -1   5  -4   40.90    7.40
   3  -5   4   71.49   10.10
   3  -5   4   77.19    9.90
   3  -5   4   74.09   12.20
  -3  -5  -4   87.89   18.90
   3  -5   4   88.89   14.10
  -3  -5  -4   47.20   10.00
   3   5   4   69.49   10.80
  -3   5  -4   71.79    6.70
   5  -5   4   48.20    8.10
  -5  -5  -4   57.39   22.20
   5  -5   4   49.90    8.30
   5  -5   4   53.79   11.00
  -5  -5  -4   53.29   10.70
   5  -5   4   26.40   10.90
   5   5   4   35.60    9.50
   5   5   4   44.00   13.60
  -7  -5  -4    2.60    9.80
   7  -5   4   -3.70   10.80
  -7  -5  -4   24.40   18.70
   7  -5   4    2.00    6.30
   7  -5   4   10.90    7.20
   7  -5   4    5.30    8.80
   7   5   4  -11.00    8.60
   7   5   4    0.80   15.80
   9  -5   4   17.60    6.90
   9  -5   4   10.00    6.30
   9  -5   4   20.80   12.70
   9  -5   4   16.40    9.50
  -9  -5  -4   14.70   11.40
   9   5   4   21.10   12.00
  11  -5   4   10.00   13.00
 -11  -5  -4   15.90   14.50
  11   5   4   -9.30   11.70
  13  -5   4    2.20   13.20
 -13  -5  -4    1.30   17.10
  13   5   4  -17.90   14.10
 -15  -5  -4    7.00   19.10
  15   5   4   16.20   18.20
 -17  -5  -4   24.00   24.60
  17   5   4    2.40   16.70
 -19  -5  -4   39.30   30.50
  19   5   4   15.10   23.50
 -21  -5  -4  -36.00   33.50
  21   5   4  -14.40   28.60
 -22  -6   4  -71.19   43.30
  22   6  -4    5.60   26.80
 -20  -6   4   38.30   34.90
  20   6  -4    7.20   25.50
  18  -6  -4  -18.30   18.50
 -18  -6   4   10.20   29.00
  18   6  -4   13.30   20.10
  16  -6  -4   10.10   16.70
 -16  -6   4   27.50   26.00
  16   6  -4   -3.60   17.40
 -14  -6   4   30.50   23.90
  14  -6  -4   30.00   15.90
  14   6  -4   44.80   16.70
  12  -6  -4   -1.60   13.40
 -12  -6   4   43.80   22.50
 -12  -6   4   21.60   18.70
  12   6  -4   19.00   17.50
  10  -6  -4   10.90   13.20
 -10  -6   4    2.40   19.30
  10   6  -4    1.50   12.00
  -8  -6   4   76.79   15.70
  -8  -6   4  126.09   22.50
   8   6  -4  127.99   18.20
  -6  -6   4  227.88   22.00
  -6  -6   4  181.28   20.60
  -6  -6   4  174.18   24.60
   6   6  -4  182.88   20.10
  -6   6   4  147.89   13.80
  -4  -6   4   27.50   13.80
   4  -6  -4   20.90   20.10
   4  -6  -4   41.00    8.30
  -4  -6   4   36.80   12.00
   4  -6  -4   38.70    9.30
  -4  -6   4   49.10   18.80
   4   6  -4   48.30   11.60
  -4   6   4   57.59   10.00
   2  -6  -4    8.20   19.50
  -2  -6   4   18.60   12.60
   2  -6  -4   30.00   10.10
  -2  -6   4    4.70    9.60
  -2  -6   4    9.90   16.50
   2  -6  -4    2.10    8.70
   2   6  -4   23.10    9.60
  -2   6   4    8.10    9.00
   0  -6  -4  280.17   20.00
   0  -6   4  280.77   19.20
   0  -6   4  236.38   20.20
   0  -6  -4  310.37   31.10
   0  -6  -4  265.17   18.40
   0  -6   4  276.37   25.10
   0   6   4  303.67   19.30
   0   6  -4  253.97   15.80
  -2  -6  -4  482.15   26.70
   2  -6   4  462.25   23.10
   2  -6   4  450.85   22.20
  -2  -6  -4  478.35   24.50
  -2  -6  -4  458.05   39.30
   2  -6   4  461.85   27.20
   2   6   4  481.15   24.30
  -2   6  -4  484.15   18.80
   4  -6   4  151.58   16.00
   4  -6   4  165.88   15.20
  -4  -6  -4  161.18   19.20
   4  -6   4  191.08   20.90
  -4  -6  -4  155.68   19.40
   4   6   4  176.68   19.60
   6  -6   4   16.40    8.40
  -6  -6  -4   23.10   16.70
   6  -6   4   32.70   12.60
  -6  -6  -4   21.60   13.20
   6  -6   4   38.60    9.20
   6   6   4   64.39   14.90
   8  -6   4  -12.20    7.40
  -8  -6  -4   16.30   14.20
   8  -6   4    1.70    7.10
   8  -6   4   21.30    9.10
   8  -6   4  -16.70   11.00
  -8  -6  -4    5.90   19.10
   8   6   4   -2.60   11.60
 -10  -6  -4   91.19   27.50
 -10  -6  -4   98.49   21.00
  10   6   4   68.29   15.90
 -12  -6  -4   37.50   18.90
  12   6   4   44.10   17.00
 -14  -6  -4   -1.60   22.80
  14   6   4   19.20   22.20
 -16  -6  -4   34.20   26.90
  16   6   4   10.10   25.00
 -18  -6  -4  -17.50   34.70
  18   6   4   -5.20   20.70
 -20  -6  -4  -27.40   41.20
  20   6   4   -8.30   33.40
 -17  -7   4   59.89   38.60
  17   7  -4   22.90   26.20
  15  -7  -4   -8.00   17.60
 -15  -7   4  -40.30   27.10
  15   7  -4   15.60   23.30
  13  -7  -4  -15.60   18.20
 -13  -7   4   20.30   25.00
  13   7  -4   -5.80   20.20
  11  -7  -4    0.40   17.90
 -11  -7   4   20.50   21.30
  11   7  -4   16.60   18.70
  -9  -7   4   21.70   19.50
   9  -7  -4   41.50   17.40
  -9  -7   4   82.19   26.40
   9   7  -4   63.99   18.90
  -7  -7   4   43.10   18.50
   7  -7  -4   11.80   29.80
  -7  -7   4   38.80   21.30
   7   7  -4   -6.80   14.90
  -5  -7   4   76.69   20.90
  -5  -7   4   48.30   17.50
   5  -7  -4  121.59   31.20
   5  -7  -4   77.59   11.70
   5  -7  -4   73.89   10.30
   5   7  -4   84.29   16.90
  -5   7   4   92.29   12.30
   3  -7  -4   24.00   27.40
  -3  -7   4   43.80   25.00
  -3  -7   4   26.00   17.50
   3  -7  -4   11.90   11.70
   3  -7  -4    5.20    9.60
   3   7  -4   16.90   12.70
  -3   7   4   -6.60   11.70
  -1  -7   4   18.30   15.30
   1  -7  -4   -9.80   13.50
   1  -7  -4   -8.60   10.60
  -1  -7   4   -6.50   12.50
  -1  -7   4   10.50   21.70
  -1   7   4    9.10   12.40
   1   7  -4    5.30   11.80
  -1  -7  -4   53.09   14.40
   1  -7   4   53.59   21.00
  -1  -7  -4   19.50   15.30
   1  -7   4   60.59   16.10
   1  -7   4   29.50   12.90
   1   7   4   56.59   14.80
  -1   7  -4   42.60   11.10
   3  -7   4   24.20   12.10
   3  -7   4   21.60   13.50
   3  -7   4   16.90   18.40
  -3   7  -4   25.20    8.90
   3   7   4    4.40   13.60
  -5  -7  -4   83.89   20.20
  -5  -7  -4   40.30   16.90
   5  -7   4   76.39   12.00
   5  -7   4  123.89   18.10
   5  -7   4   33.70   11.80
   5   7   4   48.00   16.80
   7  -7   4   12.30   12.60
  -7  -7  -4   32.90   22.20
   7  -7   4   35.30   10.70
   7  -7   4    2.60    9.20
  -7  -7  -4    3.40   17.70
   7   7   4   12.10   18.80
  -9  -7  -4   96.89   23.60
   9   7   4  128.29   24.80
 -11  -7  -4   -1.70   23.40
  11   7   4  -17.20   23.10
 -13  -7  -4   52.79   30.10
  13   7   4   -1.40   21.50
 -15  -7  -4  -56.59   29.10
  15   7   4   -2.30   24.30
 -17  -7  -4  -27.90   36.70
  17   7   4   -0.80   27.90
 -14  -8   4  -37.70   35.20
  14   8  -4   31.50   35.90
 -12  -8   4   47.80   32.00
  12   8  -4   42.80   31.70
 -10  -8   4   88.99   29.20
  10  -8  -4   74.29   23.80
  10   8  -4   14.10   24.20
  -8  -8   4   19.30   24.40
   8   8  -4   -8.90   21.20
  -6  -8   4   -6.70   21.10
   6   8  -4    6.40   18.50
   4  -8  -4   28.80   12.80
  -4  -8   4   11.00   19.60
   4   8  -4   -3.70   18.20
  -2  -8   4   80.79   19.90
   2  -8  -4   62.39   15.90
   2   8  -4   86.79   18.70
  -2   8   4   73.89   18.70
   0  -8   4   49.00   18.00
   0  -8  -4   23.70   16.80
   0   8   4   66.39   19.30
   0   8  -4   59.39   16.10
   2  -8   4   -0.40   15.40
  -2  -8  -4   -3.60   17.50
   2   8   4   30.80   19.50
   4  -8   4   -0.90   23.90
  -4  -8  -4    2.80   19.70
   4   8   4   11.50   19.50
   6  -8   4   15.60   12.80
  -6  -8  -4   21.80   23.20
   6   8   4    7.40   21.40
  -8  -8  -4    8.90   25.40
   8   8   4   62.29   26.20
 -10  -8  -4    0.90   28.80
  10   8   4    2.20   30.20
 -12  -8  -4    3.70   32.90
  12   8   4   41.10   33.60
  -3  -9   4  -14.60   24.80
   3  -9  -4   27.20   17.60
  -1  -9   4   32.60   24.80
   1  -9  -4  -32.60   19.30
  -1  -9  -4   24.10   22.70
   1  -9   4   -4.20   20.40
  -3  -9  -4   -0.40   24.90
   3  -9   4    1.10   19.80
  28   0  -5   12.90   40.30
  28   0  -5  -22.90   26.00
  26   0  -5    7.80   29.00
  26   0  -5   16.40   22.10
 -26   0   5   30.90   26.20
 -24   0   5   -2.80   20.10
  24   0  -5   20.80   23.70
 -22   0   5   12.30   16.40
  22   0  -5   23.40   20.90
  20   0  -5   -6.00   15.20
 -20   0   5  -16.40   16.20
 -20   0   5   -1.20   12.50
 -18   0   5   -4.20   10.10
 -18   0   5  -11.70   12.70
 -18   0   5  -12.60   14.30
  18   0  -5  -17.50   10.90
 -16   0   5   -0.60    8.90
 -16   0   5    0.30    9.10
 -16   0   5   -4.10    9.30
  16   0  -5  -11.80   10.80
  14   0  -5   13.40    3.70
  14   0  -5   -4.90    8.70
 -14   0   5    8.00    9.00
 -14   0   5   20.80    8.10
 -12   0   5    0.40    5.60
 -12   0   5    2.60    5.70
  12   0  -5   -2.30    3.00
 -12   0   5    3.60    6.40
  12   0  -5    2.80    6.50
  10   0  -5    2.00    4.70
 -10   0   5   -2.40    4.70
 -10   0   5   -4.60    5.40
  -8   0   5   -1.60    3.50
   8   0  -5   10.70    4.40
  -8   0   5   -2.30    4.60
  -8   0   5   -1.30    4.20
   6   0  -5   -1.00    2.90
  -6   0   5   -1.20    2.90
  -6   0   5    0.30    3.30
  -4   0   5   -1.40    3.20
  -4   0   5   -3.70    2.20
   4   0  -5    1.00    2.60
   4   0  -5   -1.20    2.50
  -2   0   5    1.20    2.50
  -2   0   5    1.00    2.20
   2   0  -5    0.60    2.40
   2   0  -5    0.60    2.20
   2   0  -5    3.90    2.90
   0   0   5    8.30    2.60
   0   0  -5    8.90    2.60
   0   0  -5    7.40    2.30
   0   0   5    8.30    2.70
   2   0   5   -0.10    2.30
   2   0   5    2.90    3.10
  -2   0  -5   -1.10    2.40
  -2   0  -5    1.00    2.20
  -4   0  -5   -1.00    3.90
  -4   0  -5   -2.10    3.20
  -4   0  -5   -1.10    2.80
   4   0   5    2.40    3.20
   4   0   5    1.40    3.00
  -6   0  -5   -0.20    3.90
   6   0   5    3.80    4.00
   6   0   5   -2.00    5.10
  -6   0  -5    2.60    3.50
  -6   0  -5   -2.80    4.60
  -8   0  -5    0.60    5.60
   8   0   5    6.40    6.60
  -8   0  -5    0.80    5.70
   8   0   5    2.80    4.50
   8   0   5    4.90    5.20
 -10   0  -5   14.30    7.10
 -10   0  -5    7.60    6.30
  10   0   5    3.00    6.00
  10   0   5   -1.60    4.90
  10   0   5   23.40    8.30
  12   0   5   -3.20    8.30
 -12   0  -5    1.60    7.20
  12   0   5   -4.20    7.80
  12   0   5    1.00    5.80
 -12   0  -5   -5.50    7.00
  14   0   5   -5.60   10.50
  14   0   5    0.00   11.00
  14   0   5    7.40    7.20
 -14   0  -5   -6.20    8.90
 -14   0  -5    5.50    9.50
  16   0   5   -0.60   13.10
 -16   0  -5   15.80   12.50
  16   0   5   -1.70    9.00
 -16   0  -5    0.50   11.80
  16   0   5    1.50   11.10
 -18   0  -5  -17.10   15.90
  18   0   5  -12.80   13.90
  18   0   5   -5.10   15.40
  18   0   5    2.80   10.00
 -18   0  -5    7.50   13.10
 -20   0  -5   -4.90   15.10
 -20   0  -5  -23.40   15.40
  20   0   5   -4.60   11.80
  20   0   5   23.30   21.20
  20   0   5  -10.60   19.90
  22   0   5  -22.10   22.50
 -22   0  -5   -4.90   19.10
  22   0   5   50.39   24.10
  22   0   5    5.40   15.00
  24   0   5    9.40   20.00
  24   0   5  -31.60   29.00
 -24   0  -5  -18.70   24.40
  26   0   5   36.90   39.60
  26   0   5  -26.10   23.50
  29  -1  -5   41.90   31.20
  29  -1  -5    3.20   40.50
  29   1  -5  -33.70   29.30
  29   1  -5  -45.80   48.40
 -27  -1   5   21.90   32.40
  27  -1  -5   -6.60   31.80
  27  -1  -5   14.80   23.80
  27   1  -5   40.70   26.30
  27   1  -5   51.69   43.90
 -25  -1   5   84.89   27.00
  25  -1  -5   56.89   20.70
  25  -1  -5   69.19   26.70
  25   1  -5   94.49   33.60
  25   1  -5   46.80   19.70
 -23  -1   5   22.60   20.60
  23  -1  -5    0.40   21.60
 -23   1   5   75.79   18.50
  23   1  -5  -16.80   23.30
 -21  -1   5  -10.90   15.50
  21  -1  -5   11.50   17.20
  21   1  -5    9.50   17.60
 -21   1   5   10.40   16.10
 -19  -1   5    4.00   12.40
  19  -1  -5    7.20   13.40
 -19   1   5   20.10   14.10
 -19   1   5   10.10   11.90
 -19   1   5   -7.00   12.20
  19   1  -5   29.40   18.20
  17  -1  -5  178.08   20.00
 -17  -1   5  183.78   21.30
 -17  -1   5  206.18   23.10
 -17  -1   5  160.48   18.90
 -17   1   5  155.88   16.80
 -17   1   5  153.88   15.80
 -17   1   5  158.48   18.00
  17   1  -5  187.38   22.80
 -15  -1   5  107.99   13.10
 -15  -1   5   97.19   12.20
 -15  -1   5  103.19   13.60
  15  -1  -5  113.89   14.60
 -15   1   5   94.09   11.80
 -15   1   5  122.29   11.70
  15   1  -5   88.99   13.90
 -15   1   5  106.79   11.90
 -13  -1   5   -2.80    8.10
  13  -1  -5    0.60    6.80
 -13  -1   5    1.70    6.80
 -13  -1   5    9.90    7.80
  13   1  -5   -2.70    9.70
 -13   1   5   10.50    6.30
 -13   1   5    5.90    5.80
 -13   1   5    4.40    6.80
  11  -1  -5   65.79    8.10
 -11  -1   5   64.09    8.70
 -11  -1   5   52.39    8.60
 -11  -1   5   68.59    9.30
 -11   1   5   72.19    8.80
 -11   1   5   81.89    8.00
 -11   1   5   68.49    7.90
  -9  -1   5  124.99   10.70
  -9  -1   5  104.09   11.70
   9  -1  -5  115.19    9.60
  -9  -1   5  113.79   11.30
   9   1  -5  126.89   11.20
  -9   1   5  141.29    9.80
   9   1  -5  129.59    7.60
  -9   1   5  125.79    7.50
  -7  -1   5  536.75   18.40
   7  -1  -5  531.55   17.90
   7  -1  -5  459.85   16.60
  -7  -1   5  478.15   20.40
   7   1  -5  546.35   19.50
  -7   1   5  551.94   18.00
   7   1  -5  544.35   16.30
  -7   1   5  529.55   15.40
   5  -1  -5   77.79    5.70
   5  -1  -5   72.79    6.70
   5  -1  -5   85.49    5.00
  -5  -1   5   83.39    7.20
  -5   1   5   72.29    4.60
   5   1  -5   79.19    7.00
   5   1  -5   83.79    5.80
   5   1  -5   77.99    7.70
   3  -1  -5   31.70    4.10
  -3  -1   5   34.20    4.40
   3  -1  -5   29.40    3.30
  -3  -1   5   23.00    3.70
   3   1  -5   45.30    5.20
   3   1  -5   27.80    3.60
  -3   1   5   33.50    3.40
  -3   1   5   29.70    3.90
   1  -1  -5   51.09    4.50
  -1  -1   5   34.60    4.00
  -1  -1   5   42.40    3.80
   1  -1  -5   42.70    4.40
   1   1  -5   45.80    4.00
   1   1  -5   43.90    4.30
  -1   1   5   52.69    4.90
   1   1  -5   41.10    5.00
  -1   1   5   46.00    4.40
  -1  -1  -5 2509.25   61.59
   1  -1   5 2408.56   59.89
  -1  -1  -5 2388.16   61.39
   1  -1   5 2472.55   61.09
  -1   1  -5 2474.85   59.89
  -1   1  -5 2397.36   61.09
   1   1   5 2434.86   61.59
  -1   1  -5 2441.76   58.79
   1   1   5 2388.16   61.29
  -1   1  -5 2370.06   60.59
  -3  -1  -5 1250.87   36.60
   3  -1   5 1325.57   34.00
   3  -1   5 1343.77   35.40
  -3  -1  -5 1331.07   36.20
  -3   1  -5 1357.86   34.00
   3   1   5 1335.97   36.40
  -3   1  -5 1376.36   35.60
  -3   1  -5 1353.36   34.60
   5  -1   5   89.09    5.70
  -5  -1  -5  101.09    8.00
   5  -1   5  118.39    6.90
  -5  -1  -5   91.49    9.90
   5  -1   5   90.09    7.10
  -5  -1  -5   91.99    8.10
  -5   1  -5   88.89    7.10
   5   1   5   94.29    7.70
   5   1   5  101.09    8.40
  -5   1  -5   97.89    5.60
  -5   1  -5   92.09    5.80
  -5   1  -5   89.09    5.70
   7  -1   5    4.80    5.00
   7  -1   5    5.60    3.70
  -7  -1  -5   11.40    6.40
   7  -1   5    4.00    4.50
  -7  -1  -5    5.40    4.40
  -7   1  -5    5.10    4.00
   7   1   5    2.30    5.90
  -7   1  -5    6.40    5.00
   7   1   5    0.90    4.20
   7   1   5   -0.30    4.80
  -7   1  -5    7.00    3.00
  -9  -1  -5 1274.77   40.00
   9  -1   5 1421.36   38.90
  -9  -1  -5 1394.56   42.00
   9  -1   5 1347.27   36.90
   9  -1   5 1327.27   40.90
   9   1   5 1276.67   42.80
  -9   1  -5 1403.86   37.30
   9   1   5 1318.67   39.40
   9   1   5 1312.47   43.40
  -9   1  -5 1324.87   38.10
 -11  -1  -5 1200.28   40.20
 -11  -1  -5 1158.28   38.30
  11  -1   5 1186.08   36.70
  11  -1   5 1196.38   34.70
  11  -1   5 1226.48   37.90
  11   1   5 1209.28   37.70
  11   1   5 1172.18   39.10
  11   1   5 1218.28   42.40
 -11   1  -5 1200.68   36.50
 -11   1  -5 1260.47   35.50
  13  -1   5  137.49   16.20
 -13  -1  -5  140.09   17.10
 -13  -1  -5  154.08   15.80
  13  -1   5  121.39   14.80
  13  -1   5  159.88   12.10
  13   1   5  131.59   16.60
  13   1   5  153.18   17.70
 -13   1  -5  171.88   13.40
 -13   1  -5  130.79   15.50
  13   1   5  140.29   13.80
 -15  -1  -5    4.90   10.50
  15  -1   5   11.80    8.20
  15  -1   5   -2.50   11.40
 -15  -1  -5    1.30   11.90
  15  -1   5   16.90   10.50
  15   1   5   17.20    9.00
 -15   1  -5   21.00   10.30
 -15   1  -5   15.50    9.50
  15   1   5   38.80   14.60
  15   1   5    4.70   13.20
  17  -1   5   -1.40   12.00
 -17  -1  -5    0.80   15.50
  17  -1   5  -10.20   13.20
  17  -1   5   -0.80    9.10
 -17  -1  -5   -2.70   13.40
 -17   1  -5    7.40   11.30
 -17   1  -5   -7.70   11.10
  17   1   5    2.40   15.90
  17   1   5    2.70   10.00
  17   1   5  -10.60   14.50
 -19  -1  -5  108.89   21.10
  19  -1   5  121.69   20.70
  19  -1   5  113.19   14.90
  19  -1   5   83.39   18.20
  19   1   5   69.79   21.80
 -19   1  -5  102.39   17.60
  19   1   5   73.49   15.90
  19   1   5   88.09   23.70
 -19   1  -5   81.89   16.80
  21  -1   5   41.80   14.50
  21  -1   5   20.40   20.90
  21  -1   5   43.60   21.30
 -21  -1  -5   23.00   21.30
 -21   1  -5   29.20   18.80
  21   1   5   15.50   17.10
  21   1   5   30.60   26.70
  21   1   5   37.60   26.50
 -21   1  -5   47.30   17.70
  23  -1   5   18.20   26.20
 -23  -1  -5   -0.70   23.70
  23  -1   5   12.90   16.60
 -23   1  -5   21.20   20.90
  23   1   5   18.10   18.60
  23   1   5   23.30   29.60
 -25  -1  -5   -2.10   29.30
  25  -1   5   10.20   21.40
  25   1   5   14.70   23.30
  25   1   5   27.30   38.90
  27  -1   5  102.59   26.30
  27  -1   5   99.59   42.90
  27   1   5   12.90   27.70
  28  -2  -5   -7.80   29.60
  28  -2  -5    4.80   37.10
 -28  -2   5   48.00   51.19
  28   2  -5  -23.20   30.70
  28   2  -5  -46.40   49.00
  26  -2  -5   -3.30   21.60
 -26  -2   5    6.20   31.20
  26  -2  -5    4.40   28.60
  26   2  -5   25.50   39.70
  26   2  -5   29.00   25.70
  24  -2  -5  -19.50   16.60
 -24  -2   5   -0.60   24.90
  24  -2  -5   -3.80   22.90
  24   2  -5   24.70   35.90
  24   2  -5    9.80   18.40
  22  -2  -5   22.70   18.90
 -22  -2   5    8.30   19.40
  22   2  -5  -11.60   24.30
 -22   2   5  -22.80   11.60
  20  -2  -5  212.08   26.10
 -20  -2   5  212.68   25.30
  20   2  -5  171.98   26.10
 -20   2   5  200.18   23.10
 -20   2   5  204.28   21.80
 -18  -2   5  169.78   20.30
  18  -2  -5  169.38   21.10
 -18   2   5  179.08   19.20
 -18   2   5  163.08   16.60
  18   2  -5   96.99   18.90
 -16  -2   5    1.00   11.20
 -16  -2   5   34.00   15.00
  16  -2  -5    7.40    9.50
 -16  -2   5    8.80   13.30
  16   2  -5   16.20   13.50
 -16   2   5   -2.30   10.40
 -16   2   5   -8.70    6.40
 -14  -2   5  155.98   19.10
 -14  -2   5  155.88   17.50
 -14  -2   5  177.08   18.00
  14  -2  -5  166.28   15.20
 -14   2   5  161.88   10.40
 -14   2   5  144.89   10.00
  14   2  -5  166.48   18.30
 -14   2   5  161.28   14.80
  12  -2  -5   32.50    6.90
  12  -2  -5   16.00    7.40
 -12  -2   5   11.30    8.50
 -12  -2   5   22.70    9.80
 -12  -2   5   21.20    7.50
  12   2  -5   15.10   10.90
 -12   2   5   40.90    6.10
 -10  -2   5  536.55   22.70
  10  -2  -5  550.44   18.30
 -10  -2   5  581.84   22.80
 -10  -2   5  549.85   23.40
  10  -2  -5  562.74   21.00
  10   2  -5  574.64   25.00
 -10   2   5  564.64   15.70
 -10   2   5  577.34   15.80
  -8  -2   5   38.30    8.70
   8  -2  -5   41.20    6.50
  -8  -2   5   43.60    8.30
  -8  -2   5   36.70    5.50
   8  -2  -5   45.30    5.60
  -8  -2   5   31.10    6.90
   8   2  -5   42.90    9.90
  -6  -2   5  237.98   12.50
  -6  -2   5  209.78   12.20
  -6  -2   5  241.98   12.90
   6  -2  -5  224.88    9.40
   6  -2  -5  215.48   11.40
  -6  -2   5  229.18   10.60
   6   2  -5  211.38   13.20
  -6   2   5  217.38    9.60
   4  -2  -5 1021.90   27.60
   4  -2  -5 1002.00   25.80
  -4  -2   5 1036.80   28.80
  -4  -2   5 1023.20   29.80
  -4  -2   5 1032.20   29.80
  -4   2   5 1030.80   25.60
   4   2  -5  993.70   30.00
   4   2  -5  851.01   32.10
  -4   2   5 1022.10   27.70
   2  -2  -5    2.50    3.20
   2  -2  -5   -0.20    2.60
  -2  -2   5    0.20    3.30
  -2  -2   5   -0.40    3.60
  -2  -2   5    1.30    4.30
   2   2  -5   -1.10    4.20
   2   2  -5    7.90    4.50
  -2   2   5   -2.00    3.30
  -2   2   5    5.60    2.80
   0  -2   5  289.77   10.00
   0  -2   5  285.27   11.50
   0  -2   5  303.17   11.60
   0  -2  -5  292.47   11.10
   0  -2  -5  287.67   11.50
   0   2  -5  287.77   11.50
   0   2   5  290.87   11.20
   0   2  -5  282.87   10.90
  -2  -2  -5   32.20    5.00
   2  -2   5   39.10    5.20
  -2  -2  -5   27.90    4.60
   2  -2   5   36.90    4.70
  -2   2  -5   36.10    4.90
   2   2   5   29.60    5.10
   2   2   5   30.00    4.90
  -2   2  -5   33.10    3.90
  -4  -2  -5 2816.42   75.59
  -4  -2  -5 2959.50   79.39
   4  -2   5 2913.21   73.29
  -4  -2  -5 2898.11   75.49
   4  -2   5 2910.01   73.29
   4   2   5 2897.81   75.59
  -4   2  -5 2864.51   73.19
  -4   2  -5 2982.30   70.49
   4   2   5 2905.31   75.69
  -6  -2  -5  283.07   17.90
   6  -2   5  267.37    8.80
  -6  -2  -5  281.07   14.50
   6  -2   5  277.27   11.90
   6  -2   5  296.87   11.30
   6   2   5  278.57   13.90
  -6   2  -5  280.87   11.70
   6   2   5  256.07   14.40
  -8  -2  -5  172.78   16.30
   8  -2   5  213.88    8.10
   8  -2   5  180.58   10.90
   8  -2   5  223.98    9.80
  -8  -2  -5  183.58   13.30
   8   2   5  183.18   12.60
  -8   2  -5  181.18    8.40
   8   2   5  209.18   14.70
  -8   2  -5  183.48   10.70
  10  -2   5   19.20    4.90
  10  -2   5   10.80    6.10
 -10  -2  -5    9.50   11.30
 -10  -2  -5   18.70    8.90
  10  -2   5   16.80    6.60
  10   2   5   11.90    8.00
  10   2   5   14.10   11.50
 -10   2  -5   19.50    5.40
 -10   2  -5   18.30    6.10
  10   2   5   13.70    6.20
  12  -2   5   74.39    7.90
  12  -2   5   77.79   10.20
 -12  -2  -5   50.19   10.50
 -12  -2  -5   44.90   12.90
  12  -2   5   76.09   10.10
 -12   2  -5   74.29    9.30
 -12   2  -5   64.09    8.00
  12   2   5   77.49   17.60
  12   2   5   34.70    9.60
  12   2   5   34.80    9.30
  14  -2   5   43.10   10.60
 -14  -2  -5   31.00   11.50
  14  -2   5   36.90    7.80
 -14  -2  -5   43.80   16.90
  14  -2   5   38.80   11.30
  14   2   5   34.00   14.70
  14   2   5   44.80   11.80
 -14   2  -5   41.30    8.60
  14   2   5   18.80   12.80
 -14   2  -5   30.10    9.30
  16  -2   5   48.40   14.00
  16  -2   5   52.99   12.70
 -16  -2  -5   70.99   18.20
 -16  -2  -5   56.39   15.40
  16  -2   5   55.39    9.70
 -16  -2  -5   55.39    7.60
 -16   2  -5   37.70   10.00
  16   2   5   54.09   20.00
  16   2   5   47.40   19.10
 -16   2  -5   54.89   12.50
  16   2   5   40.20   11.30
  18  -2   5   79.59   15.80
  18  -2   5   79.39   12.20
  18  -2   5  119.69   18.90
 -18  -2  -5   87.89   20.20
  18   2   5   54.89   13.60
  18   2   5   49.40   20.50
  18   2   5  119.69   28.10
 -18   2  -5   95.19   14.20
 -18   2  -5   96.89   15.60
  20  -2   5  -10.50   17.40
  20  -2   5    1.20   11.90
  20  -2   5   16.70   17.40
 -20  -2  -5   15.70   19.50
 -20   2  -5  -23.20   14.90
 -20   2  -5   18.80   16.10
  20   2   5   13.90   26.10
 -22  -2  -5    8.70   25.20
  22  -2   5   21.60   15.80
  22  -2   5  -11.60   22.80
  22   2   5   72.19   20.10
  22   2   5   54.29   30.80
  24  -2   5   34.20   31.10
 -24  -2  -5   44.40   48.90
  24  -2   5   -7.90   18.60
  24   2   5   -3.30   22.20
 -26  -2  -5    0.10   41.00
  26   2   5    8.50   28.50
 -27  -3   5    4.30   44.50
  27  -3  -5  -16.50   34.70
  27   3  -5  -44.40   23.70
  27   3  -5  -56.89   52.99
  25  -3  -5   35.10   18.00
 -25  -3   5  -42.00   32.50
  25   3  -5    1.60   23.10
  25   3  -5   46.30   42.20
  23  -3  -5    5.10   21.60
  23  -3  -5   11.20   17.00
 -23  -3   5   45.90   27.60
  23   3  -5   24.20   21.30
  23   3  -5    8.90   36.40
 -21  -3   5    9.50   21.70
  21  -3  -5  -14.20   16.70
  21  -3  -5    8.40   14.00
  21   3  -5   25.50   18.60
  21   3  -5   16.80   26.40
 -19  -3   5   -6.30   16.40
  19  -3  -5    7.10   11.40
  19  -3  -5    4.70   14.00
  19   3  -5   14.30   23.60
  17  -3  -5   -4.60   11.10
  17  -3  -5   10.20    9.30
 -17  -3   5   -0.10   14.70
  17   3  -5   45.90   20.30
 -15  -3   5  209.78   25.10
 -15  -3   5  265.07   22.60
  15  -3  -5  290.47   19.70
  15  -3  -5  286.67   15.40
  15   3  -5  261.47   25.90
 -13  -3   5  586.54   27.90
  13  -3  -5  578.74   19.90
 -13  -3   5  570.54   29.90
 -13  -3   5  576.04   28.50
  13  -3  -5  586.44   24.40
 -13  -3   5  550.74   21.80
  13   3  -5  578.54   33.20
 -11  -3   5  100.49   10.00
  11  -3  -5   83.29    8.80
 -11  -3   5   80.09   12.10
 -11  -3   5  121.09   14.80
  11  -3  -5   73.29    9.90
 -11  -3   5  100.99   13.80
  11   3  -5  108.49   16.20
  -9  -3   5   -4.40    9.00
   9  -3  -5    1.50    4.80
  -9  -3   5    4.80    5.70
   9  -3  -5   -0.20    6.20
  -9  -3   5    6.20    6.90
  -9  -3   5   -2.50    7.50
   9   3  -5    2.30   10.30
  -7  -3   5   40.50    7.40
   7  -3  -5   56.29    6.60
  -7  -3   5   28.70    7.90
  -7  -3   5   34.80    9.00
  -7  -3   5   50.59    7.00
  -7   3   5   61.89    6.40
   7   3  -5   35.70   10.70
  -5  -3   5  101.99   10.90
   5  -3  -5   87.19    7.30
  -5  -3   5  108.19    9.90
  -5  -3   5   86.69   10.70
   5   3  -5  102.09   12.00
  -5   3   5   89.89    8.00
  -3  -3   5  342.27   16.10
   3  -3  -5  352.96   12.40
  -3  -3   5  347.47   15.40
   3  -3  -5  363.46   13.50
  -3  -3   5  340.67   15.30
  -3   3   5  368.06   12.20
   3   3  -5  364.56   17.50
  -1  -3   5  901.11   27.80
   1  -3  -5  897.21   26.40
  -1  -3   5  915.41   27.80
   1  -3  -5  934.71   27.10
  -1  -3   5  922.11   28.40
  -1   3   5  881.71   27.30
   1   3  -5  938.61   28.20
  -1   3   5  895.71   26.50
   1  -3   5  106.49    8.70
   1  -3   5  112.99    8.20
  -1  -3  -5   98.79    8.90
  -1  -3  -5  117.19    9.50
   1  -3   5  107.99    9.70
   1   3   5  100.59    8.70
   1   3   5   95.09    8.90
  -1   3  -5  120.69    9.00
  -3  -3  -5   35.20   10.20
   3  -3   5   -7.30    4.30
   3  -3   5    3.60    3.70
  -3  -3  -5    5.40    5.00
  -3  -3  -5    7.40    5.30
   3  -3   5    0.80    4.70
   3   3   5    3.50    5.10
  -3   3  -5    5.20    4.40
  -3   3  -5    4.60    2.60
   3   3   5   -2.00    4.50
  -5  -3  -5  137.09   16.10
   5  -3   5   97.19    9.70
  -5  -3  -5  159.88   12.00
   5  -3   5  112.39    8.90
   5   3   5  134.99   11.70
   5   3   5  115.29   10.60
  -7  -3  -5  241.08   19.90
   7  -3   5  201.78   11.00
   7  -3   5  198.58   13.50
  -7  -3  -5  201.78   14.70
   7   3   5  199.48   14.00
   7   3   5  221.28   15.70
  -9  -3  -5   46.40    9.10
   9  -3   5   63.19    7.80
  -9  -3  -5   86.89   17.30
   9   3   5   46.00   10.20
   9   3   5   46.90    9.30
 -11  -3  -5    0.60   10.00
  11  -3   5    4.80    6.40
  11  -3   5    1.60    6.80
 -11  -3  -5   -7.90   15.50
  11   3   5    6.20   12.30
  11   3   5    1.60    8.60
 -13  -3  -5    8.20   12.50
  13  -3   5    5.70    8.20
 -13  -3  -5   -9.10   19.10
  13   3   5   16.00    8.80
  13   3   5   16.70   12.10
  15  -3   5    5.60   10.40
 -15  -3  -5  -17.50   12.60
  15  -3   5   -6.20    8.90
  15  -3   5    5.00    6.30
  15   3   5   12.20   14.40
  15   3   5    9.80   11.30
  17  -3   5   22.00   13.30
 -17  -3  -5   19.40    9.80
  17  -3   5   25.30    9.30
 -17  -3  -5   36.40   17.00
  17  -3   5   27.20   12.30
  17   3   5   29.00   12.60
 -19  -3  -5   30.90   10.20
  19  -3   5    6.20   14.00
  19  -3   5   -4.00   15.70
  19  -3   5  -12.50   10.20
 -19  -3  -5   21.60   20.60
 -19   3  -5   15.70   16.00
  19   3   5    1.00   13.40
  21  -3   5   12.10   21.40
  21  -3   5   -0.60   12.90
  21   3   5   51.19   22.60
 -23  -3  -5   24.30   31.40
  23  -3   5   34.90   23.90
  23   3   5  -20.40   22.20
 -25  -3  -5   17.60   42.00
  25   3   5  -25.40   24.90
 -26  -4   5   12.40   44.40
  26  -4  -5  -12.10   29.10
  26   4  -5   30.80   62.29
  26   4  -5    0.20   25.40
 -24  -4   5  -18.90   36.80
  24  -4  -5   31.10   27.80
  24   4  -5   -3.10   48.40
  24   4  -5   -4.20   27.30
 -22  -4   5   29.20   29.80
  22  -4  -5   19.30   21.40
  22  -4  -5   -7.10   14.50
  22   4  -5  -11.10   16.60
  22   4  -5   37.90   46.60
  20  -4  -5   -5.60   16.60
  20  -4  -5   -6.80   11.20
  20  -4  -5    1.40   11.50
  20  -4  -5   -7.40   11.60
  20   4  -5   -8.20   13.60
  20   4  -5   22.60   33.70
  18  -4  -5   27.00   14.80
  18  -4  -5   27.30   10.20
 -18  -4   5    3.70   19.70
  18   4  -5   30.40   29.00
  18   4  -5   14.60   13.70
  16  -4  -5    9.80   11.70
  16  -4  -5    0.20    7.90
 -16  -4   5   -0.80   15.90
 -14  -4   5   -2.20   16.60
  14  -4  -5    0.50    6.10
  14  -4  -5    7.00   10.40
 -14  -4   5   -8.20   12.10
 -14  -4   5   -1.00   10.10
  14   4  -5   -0.40   20.00
 -12  -4   5    4.80    9.20
  12  -4  -5    6.20    9.40
 -12  -4   5   -6.10   11.40
  12  -4  -5    3.80    5.50
 -12  -4   5   10.80   14.30
 -12  -4   5   10.00   13.60
  12   4  -5    0.90   16.80
  10  -4  -5  690.43   20.70
 -10  -4   5  662.73   31.80
  10  -4  -5  712.43   26.90
 -10  -4   5  673.83   30.20
 -10  -4   5  670.83   29.50
 -10  -4   5  674.13   26.80
  10   4  -5  684.13   35.40
  -8  -4   5  466.55   25.50
  -8  -4   5  453.85   22.70
   8  -4  -5  461.15   15.70
  -8  -4   5  449.95   21.60
  -8  -4   5  463.35   23.40
   8   4  -5  424.96   27.30
  -6  -4   5  191.68   15.30
  -6  -4   5  190.38   15.40
  -6  -4   5  189.68   14.70
   6  -4  -5  164.88   10.20
  -6  -4   5  174.48   16.70
   6   4  -5  158.68   18.50
  -4  -4   5  462.35   20.70
  -4  -4   5  509.15   21.40
   4  -4  -5  504.95   17.50
  -4  -4   5  473.05   22.20
   4  -4  -5  485.05   16.10
  -4  -4   5  486.65   21.20
  -4   4   5  470.35   17.60
  -2  -4   5   33.30    8.90
   2  -4  -5   39.80    7.00
  -2  -4   5   19.10    7.60
  -2  -4   5   29.40    7.90
   2  -4  -5   27.70    5.90
  -2  -4   5   28.90    7.70
  -2   4   5   42.10    6.90
   0  -4   5   29.50    7.70
   0  -4  -5   51.89    8.00
   0  -4   5   38.40    8.30
   0  -4   5   45.60    8.00
   0  -4  -5   62.39    8.70
   0   4   5   34.30    7.40
   0   4   5   44.20    7.60
   2  -4   5   15.60    7.80
   2  -4   5   28.70    7.30
  -2  -4  -5   30.10   12.30
  -2  -4  -5   28.50    7.40
   2  -4   5   39.80    7.70
  -2   4  -5   30.80    7.10
   2   4   5   27.10    7.50
   2   4   5   30.60    7.40
  -2   4  -5   29.00    5.00
  -4  -4  -5  240.38   15.30
   4  -4   5  248.18   12.80
   4  -4   5  253.97   15.80
   4  -4   5  248.88   12.50
  -4  -4  -5  238.88   22.60
   4   4   5  234.38   15.40
   4   4   5  248.38   15.60
   6  -4   5   19.40    8.10
   6  -4   5   23.60    6.50
  -6  -4  -5   12.30    7.60
  -6  -4  -5   41.10   14.80
   6   4   5   12.80    7.60
   6   4   5    9.70    7.90
  -6   4  -5   11.80    7.00
  -8  -4  -5    9.80   15.00
  -8  -4  -5    7.90    9.60
   8  -4   5    8.10    6.10
   8  -4   5   11.60    8.00
  -8   4  -5   12.60    5.90
   8   4   5    4.80    8.10
   8   4   5   -0.10    8.90
  10  -4   5   21.60    8.70
 -10  -4  -5  -27.80   15.20
  10  -4   5   20.00    7.20
 -10  -4  -5   21.10   11.90
  10   4   5   10.50    8.50
 -10   4  -5   23.40    6.30
  10   4   5   29.40   15.00
  12  -4   5   21.80    9.50
 -12  -4  -5   67.99   13.80
  12  -4   5   30.20    8.30
 -12   4  -5   43.10    7.40
  12   4   5   16.20   10.10
 -14  -4  -5   16.80   15.10
  14  -4   5   32.20    9.50
  14   4   5   -0.40   12.70
 -14   4  -5   25.00    7.50
  16  -4   5   53.19   11.50
 -16  -4  -5   49.50   18.70
 -16   4  -5   29.60    8.70
  16   4   5   20.60   14.50
  18  -4   5  -14.60   14.30
  18  -4   5   23.70   11.90
 -18  -4  -5    9.50   14.40
 -18  -4  -5   34.70   23.60
  18   4   5    7.50   18.20
 -20  -4  -5   25.90   27.90
  20  -4   5    8.00   16.10
  20   4   5   -9.40   21.90
 -22  -4  -5   -7.40   35.10
  22   4   5  -10.70   20.60
 -24  -4  -5   45.00   44.50
  24   4   5  -14.50   25.40
  23  -5  -5   -6.30   22.40
 -23  -5   5   26.60   42.20
  23   5  -5   95.39   68.39
  23   5  -5  -23.40   21.30
  21  -5  -5   11.00   21.60
  21   5  -5  135.59   51.69
  21   5  -5   65.29   27.60
 -19  -5   5   18.30   25.10
  19  -5  -5   17.10   17.80
  19   5  -5    9.80   15.70
  19   5  -5   53.59   42.70
 -17  -5   5    2.90   20.90
  17  -5  -5   22.40   15.40
  17   5  -5   15.20   29.90
  17   5  -5   19.00   15.70
 -15  -5   5    5.10   17.10
 -15  -5   5  -10.10   20.00
  15  -5  -5  -11.80   12.40
  15   5  -5  -21.20   12.80
  15   5  -5  -18.80   27.70
 -13  -5   5  131.99   17.20
  13  -5  -5  140.09   16.40
 -13  -5   5  112.89   18.50
 -13  -5   5  152.98   26.90
  13   5  -5  102.19   24.30
  13   5  -5  115.69   17.70
 -11  -5   5  234.58   23.50
 -11  -5   5  221.28   23.00
 -11  -5   5  238.58   27.40
 -11  -5   5  229.08   27.40
  11  -5  -5  223.58   20.10
  11   5  -5  267.87   32.10
  11   5  -5  232.28   21.30
  -9  -5   5   45.00   17.80
  -9  -5   5   12.60   11.70
  -9  -5   5   16.50   13.10
  -9  -5   5   18.50   13.20
   9   5  -5   -1.50    9.10
   9   5  -5   43.70   19.40
  -7  -5   5   46.50   13.60
  -7  -5   5   51.49   11.60
  -7  -5   5   24.00   14.30
  -7  -5   5   32.30   12.80
   7   5  -5   44.70   11.50
  -7   5   5   47.90    8.10
   5  -5  -5  438.96   16.20
   5  -5  -5  439.66   15.80
  -5  -5   5  439.66   25.60
  -5  -5   5  461.05   27.20
  -5  -5   5  429.36   23.90
  -5  -5   5  497.65   23.60
   5   5  -5  449.26   21.20
  -5   5   5  427.96   17.80
  -3  -5   5 1154.58   39.90
  -3  -5   5 1282.17   43.00
   3  -5  -5 1268.37   36.30
  -3  -5   5 1208.28   42.30
  -3  -5   5 1233.48   40.60
   3  -5  -5 1250.97   36.00
  -3   5   5 1249.28   37.10
   3   5  -5 1292.97   38.50
   1  -5  -5  274.77   15.40
  -1  -5   5  266.17   16.70
  -1  -5   5  264.57   20.40
  -1  -5   5  264.37   17.70
  -1  -5   5  254.67   19.70
  -1   5   5  259.27   15.60
   1   5  -5  281.17   14.60
   1  -5   5  120.89   13.60
   1  -5   5  134.29   15.80
  -1  -5  -5   96.09   18.20
  -1  -5  -5  126.99   13.40
   1  -5   5  108.49   12.80
   1  -5   5  151.08   16.50
   1   5   5  119.39   13.50
  -1   5  -5  115.49   10.40
  -3  -5  -5  -14.60    7.40
  -3  -5  -5    5.40   17.70
   3  -5   5   -8.90    8.10
   3  -5   5   -3.40    6.90
   3  -5   5    6.70    8.20
   3  -5   5   -7.20   10.10
   3   5   5   -3.50   10.60
  -3   5  -5    0.10    4.70
   3   5   5    4.70    9.10
   5  -5   5  102.79   10.20
   5  -5   5  117.89   11.40
  -5  -5  -5  137.99   25.20
   5  -5   5   86.99   13.60
  -5  -5  -5  109.49   13.60
   5   5   5  113.19   17.40
   5   5   5  103.79   13.10
  -7  -5  -5  365.66   33.70
  -7  -5  -5  243.18   20.20
   7  -5   5  251.97   14.40
   7  -5   5  263.27   21.70
   7   5   5  268.57   20.20
   9  -5   5    6.00    7.10
   9  -5   5   19.60   12.20
  -9  -5  -5   54.29   13.60
   9   5   5    8.10   12.10
  11  -5   5  106.29   12.10
 -11  -5  -5  145.69   20.60
  11  -5   5   77.69   14.90
  11   5   5  132.39   19.80
  13  -5   5   -0.10   13.80
  13   5   5    8.50   18.10
 -15  -5  -5  147.79   24.60
  15   5   5  102.19   19.70
 -17  -5  -5   -5.20   25.10
  17   5   5    1.10   16.40
 -19  -5  -5    9.70   30.50
  19   5   5   36.10   20.00
 -21  -5  -5  -20.30   37.90
  21   5   5  -11.20   22.20
 -22  -6   5  -98.99   42.30
  22   6  -5   -9.80   26.50
 -20  -6   5    5.30   35.50
  20   6  -5    9.60   24.60
  18  -6  -5   10.00   19.20
 -18  -6   5   45.60   30.80
  18   6  -5  -14.00   20.90
 -16  -6   5   -6.00   22.20
  16  -6  -5   16.60   18.20
  16   6  -5    8.90   18.20
 -14  -6   5   26.40   22.10
  14  -6  -5   66.49   17.60
  14   6  -5   55.99   21.50
 -12  -6   5   17.80   24.10
  12  -6  -5   17.80   14.30
 -12  -6   5   25.80   19.10
  12   6  -5    6.10   13.80
  10  -6  -5   10.70   12.90
 -10  -6   5   31.10   21.20
  10   6  -5    1.30   12.50
  -8  -6   5   -8.10   18.30
  -8  -6   5   23.90   24.00
  -8  -6   5    2.40   13.30
   8   6  -5   18.30   13.40
  -6  -6   5   -4.20   15.20
  -6  -6   5   20.00   12.60
  -6  -6   5    2.00   18.50
   6   6  -5   13.70   11.30
  -6   6   5   -2.30    8.10
  -4  -6   5  -13.60   16.80
   4  -6  -5   22.00    8.00
  -4  -6   5    8.90   10.50
   4  -6  -5   13.40    8.70
  -4  -6   5   22.40   15.00
  -4   6   5   20.60    9.50
   4   6  -5   13.50   10.40
   2  -6  -5   84.79   11.70
  -2  -6   5   90.89   15.50
  -2  -6   5   83.69   13.40
  -2  -6   5   53.49   17.10
   2  -6  -5   87.69   24.20
   2  -6  -5   94.59   11.90
  -2   6   5   71.59   11.90
   2   6  -5   97.39   12.20
   0  -6   5    8.40   12.00
   0  -6  -5   32.80   24.00
   0  -6  -5  -13.70    8.50
   0  -6   5   13.20    9.60
   0  -6   5   -8.60   13.20
   0  -6  -5   10.10   11.30
   0   6   5  -13.90    9.20
   0   6  -5    4.70    7.80
   2  -6   5   29.60   11.80
   2  -6   5   30.10   13.90
  -2  -6  -5   21.90   11.30
  -2  -6  -5    9.90   13.30
   2  -6   5   37.00   10.60
  -2  -6  -5   49.20   21.70
   2   6   5    9.70   10.60
  -2   6  -5   35.70    8.40
  -4  -6  -5    9.80   12.00
   4  -6   5   22.60   10.70
  -4  -6  -5   27.70   15.20
   4  -6   5   20.20    9.10
   4   6   5    5.80   11.10
   6  -6   5   -6.70   10.60
  -6  -6  -5   14.20   12.50
   6  -6   5    3.40    8.40
   6  -6   5   -6.90    8.70
   6   6   5  -12.30   12.80
   8  -6   5   51.69    9.50
  -8  -6  -5   44.10   18.70
   8  -6   5   62.49    9.50
   8   6   5   30.00   13.90
 -10  -6  -5   75.19   19.00
  10   6   5   79.39   18.20
 -12  -6  -5  -13.20   18.60
  12   6   5    1.90   14.70
 -14  -6  -5   16.20   22.90
  14   6   5   23.20   17.30
 -16  -6  -5   62.59   30.30
  16   6   5   -2.40   20.10
 -18  -6  -5  -36.90   31.80
  18   6   5   22.00   28.20
 -20  -6  -5    3.50   41.90
  20   6   5   32.20   34.40
 -17  -7   5   68.79   35.70
  17   7  -5    8.80   25.80
  15  -7  -5    8.80   19.50
 -15  -7   5  -39.20   30.30
  15   7  -5    0.20   22.40
  13  -7  -5    2.80   18.90
 -13  -7   5  -22.00   23.70
  13   7  -5   25.50   21.60
  11  -7  -5   53.99   18.80
 -11  -7   5   65.79   23.20
  11   7  -5   40.70   22.80
  -9  -7   5  143.29   29.90
  -9  -7   5   52.89   21.10
   9   7  -5   71.59   19.40
  -7  -7   5  126.49   24.60
  -7  -7   5   78.39   18.70
   7  -7  -5   98.89   31.20
  -7   7   5   52.89   10.60
   7   7  -5   34.50   16.60
   5  -7  -5   47.60    9.80
   5  -7  -5   50.29   10.90
  -5  -7   5   66.39   21.50
   5  -7  -5   26.50   29.10
  -5  -7   5   46.70   17.40
  -5   7   5   42.20   12.00
   5   7  -5   68.59   16.00
  -3  -7   5   65.49   25.90
   3  -7  -5   64.99   12.20
  -3  -7   5  105.49   20.40
   3  -7  -5   70.19   13.90
   3   7  -5   84.39   15.30
  -3   7   5   81.09   14.20
   1  -7  -5   19.50   11.90
  -1  -7   5   44.40   18.10
  -1  -7   5   25.90   13.60
   1  -7  -5   12.70   13.80
  -1  -7   5   18.20   21.40
  -1   7   5   43.70   13.90
   1   7  -5   33.80   12.60
   1  -7   5   25.20   12.40
  -1  -7  -5    7.10   15.30
   1  -7   5   19.40   19.00
  -1  -7  -5    9.40   12.80
   1  -7   5   13.10   15.00
  -1   7  -5    9.40    9.80
   1   7   5    3.60   13.30
   3  -7   5    5.80   11.80
   3  -7   5   17.70   13.50
  -3  -7  -5   51.69   17.80
  -3  -7  -5   14.00   14.50
   3  -7   5   33.60   17.80
   3   7   5   10.60   14.60
   5  -7   5  107.49   13.90
  -5  -7  -5  138.89   22.70
   5  -7   5  119.49   13.80
  -5  -7  -5  110.49   19.50
   5  -7   5  106.89   16.60
   5   7   5   96.09   19.60
   7  -7   5   68.79   11.20
   7  -7   5    4.20   11.40
   7  -7   5   25.00   10.60
  -7  -7  -5   10.50   35.20
  -7  -7  -5   38.60   20.40
   7   7   5   27.80   20.10
  -9  -7  -5   -5.50   18.90
   9   7   5   23.90   21.20
 -11  -7  -5  -32.10   23.60
  11   7   5    6.30   22.90
 -13  -7  -5   33.30   29.90
  13   7   5   -1.30   26.10
 -15  -7  -5  -31.90   32.60
  15   7   5   23.60   30.00
 -14  -8   5   -7.80   34.20
  14   8  -5   49.40   36.30
 -12  -8   5   36.20   33.20
  12   8  -5   -9.50   28.70
 -10  -8   5   61.89   28.50
  10  -8  -5  -28.50   23.40
  10   8  -5   31.00   24.60
  -8  -8   5   -3.40   23.70
   8   8  -5  -15.20   21.00
  -6  -8   5  -11.50   21.20
   6   8  -5   31.20   19.90
   4  -8  -5   42.30   13.20
  -4  -8   5   63.09   21.50
   4   8  -5   51.39   19.40
  -4   8   5  111.19   22.00
  -2  -8   5   -5.30   17.10
   2  -8  -5   -2.70   13.90
  -2   8   5   20.60   17.20
   2   8  -5   18.40   16.90
   0  -8  -5  -31.70   14.30
   0  -8   5   -6.60   16.10
   0   8   5    7.30   18.20
   0   8  -5   60.49   18.40
  -2  -8  -5    4.60   17.70
   2  -8   5   12.70   15.80
   2   8   5  -22.10   18.40
   4  -8   5   51.69   15.70
  -4  -8  -5   63.79   21.60
  -6  -8  -5    9.20   21.80
   6  -8   5   25.40   13.30
   6   8   5    4.10   22.60
  -8  -8  -5   44.50   26.80
   8   8   5   16.70   24.90
 -10  -8  -5   15.90   30.00
  10   8   5  -16.40   28.80
 -12  -8  -5   20.10   34.10
  12   8   5   36.70   33.50
  -3  -9   5   13.50   26.00
   3  -9  -5   -6.40   17.40
  -1  -9   5   -5.60   23.40
   1  -9  -5   -7.40   20.60
  -1  -9  -5   41.10   23.80
   1  -9   5   57.99   22.70
  28   0  -6    4.30   37.60
  28   0  -6   33.30   28.90
  26   0  -6   10.80   29.50
  26   0  -6   15.70   21.40
 -26   0   6   18.90   25.20
 -24   0   6   -1.20   19.30
  24   0  -6   13.90   25.70
 -22   0   6  114.39   19.90
  22   0  -6  120.69   25.90
  20   0  -6   -3.40   16.50
 -20   0   6    9.00   12.70
 -18   0   6    3.40   11.10
 -18   0   6   11.70   12.80
  18   0  -6    3.40   12.70
 -18   0   6    4.20   13.10
 -16   0   6   17.30   10.30
  16   0  -6   30.60   12.40
 -16   0   6   30.10   10.60
 -16   0   6   34.10   10.10
  14   0  -6   24.90   10.30
  14   0  -6   17.90    4.30
 -14   0   6   13.30    8.00
 -14   0   6   15.20    8.00
 -12   0   6   87.19    9.30
 -12   0   6   91.79   11.10
  12   0  -6   71.29   10.00
 -12   0   6   77.49    9.20
 -10   0   6   -6.00    5.10
 -10   0   6    4.90    5.00
  10   0  -6   -7.30    5.20
 -10   0   6   -3.70    4.50
  -8   0   6  138.69    9.60
   8   0  -6  140.89    9.70
   8   0  -6  158.98    9.10
  -8   0   6  153.78    9.20
  -8   0   6  153.58    9.20
  -6   0   6  276.07   11.30
  -6   0   6  266.07   10.50
   6   0  -6  227.38   12.30
  -4   0   6 3452.45   85.59
   4   0  -6 3530.15   85.29
  -4   0   6 3437.86   84.99
   4   0  -6 3320.37   85.59
   4   0  -6 3415.76   85.19
  -2   0   6  859.81   23.30
   2   0  -6  850.31   23.30
   2   0  -6  843.02   23.20
  -2   0   6  834.32   23.20
   2   0  -6  827.32   23.20
   0   0   6  388.56   12.90
   0   0   6  420.86   12.90
   0   0  -6  397.66   13.10
   0   0  -6  396.56   12.70
   2   0   6   44.70    5.00
   2   0   6   49.10    5.60
  -2   0  -6   57.49    5.80
  -2   0  -6   40.10    4.70
  -4   0  -6 1316.77   35.80
   4   0   6 1282.87   35.40
   4   0   6 1285.37   34.60
  -4   0  -6 1251.87   35.20
  -4   0  -6 1273.27   34.60
  -6   0  -6 2547.65   67.49
  -6   0  -6 2698.33   66.99
   6   0   6 2558.14   67.59
   6   0   6 2616.84   66.79
  -6   0  -6 2549.44   67.49
  -8   0  -6  546.15   21.00
   8   0   6  582.64   21.00
   8   0   6  560.84   22.50
   8   0   6  566.14   19.40
  -8   0  -6  539.95   20.30
 -10   0  -6   12.00    7.20
  10   0   6   12.10    8.90
  10   0   6   22.80    7.30
  10   0   6   13.30    5.80
 -10   0  -6   15.10    7.00
 -12   0  -6   74.49   11.00
  12   0   6   82.39   10.20
  12   0   6   72.59   12.40
  12   0   6  106.79   13.40
 -12   0  -6   72.69   11.10
  14   0   6  809.82   29.50
  14   0   6  807.02   34.90
 -14   0  -6  812.72   31.50
  14   0   6  803.22   32.50
 -14   0  -6  825.02   30.60
 -16   0  -6  140.79   17.60
  16   0   6  145.09   20.10
  16   0   6  104.19   16.00
 -16   0  -6  147.19   17.30
  16   0   6  104.49   13.20
  18   0   6   10.20   11.00
  18   0   6   26.40   17.10
 -18   0  -6   17.40   13.10
  18   0   6    2.00   17.00
 -18   0  -6    1.90   16.10
 -20   0  -6   -2.60   15.90
  20   0   6   46.30   22.70
  20   0   6   45.70   15.20
 -20   0  -6   28.50   17.00
  20   0   6   57.39   22.50
  22   0   6   33.40   26.10
  22   0   6   -8.10   15.50
 -22   0  -6  -14.40   20.00
  22   0   6    5.90   27.90
 -24   0  -6    5.70   26.30
  24   0   6   38.30   21.10
  24   0   6  -15.20   30.40
  26   0   6    1.10   25.00
  29  -1  -6  -79.59   41.70
  29  -1  -6  -33.70   29.50
  29   1  -6  -10.70   32.40
  29   1  -6    0.30   48.90
  27  -1  -6    0.40   23.10
 -27  -1   6   -2.50   31.20
  27  -1  -6   11.40   32.50
  27   1  -6    7.40   36.80
  27   1  -6  -11.40   25.00
 -25  -1   6   39.10   25.40
  25  -1  -6   57.99   26.50
  25   1  -6   13.80   31.50
  23  -1  -6   13.10   20.30
 -23  -1   6    9.70   19.20
  23   1  -6   33.60   25.90
 -23   1   6   44.10   18.90
 -21  -1   6  -15.40   15.30
  21  -1  -6    3.90   15.30
 -21   1   6   34.90   14.90
  21   1  -6    2.80   18.50
 -19  -1   6   14.50   13.30
  19  -1  -6    4.10   12.80
 -19   1   6   -6.40   12.30
 -19   1   6   11.90   15.00
 -19   1   6   24.30   12.00
  19   1  -6   24.40   17.90
  17  -1  -6   74.09   14.10
 -17  -1   6   80.09   14.80
 -17  -1   6   91.69   18.70
 -17  -1   6   86.79   13.90
  17   1  -6   55.59   14.40
 -17   1   6   44.80   10.50
 -17   1   6   63.99   11.70
 -17   1   6   45.40   12.80
 -15  -1   6   62.09   11.10
 -15  -1   6   66.59   12.80
 -15  -1   6   66.99   13.20
  15  -1  -6   50.79   11.60
 -15   1   6   49.50    9.10
 -15   1   6   46.10    8.80
  15   1  -6   38.80   11.80
 -15   1   6   52.79   11.20
 -13  -1   6   -4.70    6.20
  13  -1  -6   14.00    7.80
 -13  -1   6    1.80    8.50
 -13  -1   6   12.40    8.80
 -13   1   6   -2.10    5.60
 -13   1   6    0.50    6.80
 -13   1   6   10.70    6.00
  13   1  -6    4.70    8.40
 -11  -1   6   25.00    7.70
 -11  -1   6   37.90    8.10
  11  -1  -6   24.00    6.60
 -11  -1   6   38.10    8.60
 -11   1   6   38.50    5.80
  11   1  -6   30.10    9.20
 -11   1   6   37.90    5.90
 -11   1   6   55.59    9.40
   9  -1  -6  426.46   17.20
  -9  -1   6  422.76   17.50
  -9  -1   6  452.65   18.20
  -9   1   6  434.76   14.60
   9   1  -6  440.66   18.90
  -9   1   6  424.26   17.20
   9   1  -6  421.86   15.00
  -9   1   6  452.45   14.70
   7  -1  -6    7.80    4.20
   7  -1  -6    1.90    3.50
  -7  -1   6   -0.30    4.30
   7  -1  -6    5.80    3.80
  -7  -1   6    1.10    4.30
   7   1  -6    3.80    3.10
  -7   1   6    3.30    4.30
   7   1  -6    7.00    4.80
   7   1  -6    5.50    4.90
  -7   1   6    7.30    3.20
   5  -1  -6  340.57   11.10
  -5  -1   6  356.36   13.30
  -5  -1   6  334.97   13.00
   5  -1  -6  330.47   11.90
  -5   1   6  337.27   10.90
   5   1  -6  350.26   11.90
   3  -1  -6  167.28    7.70
  -3  -1   6  166.48    7.90
  -3  -1   6  159.88    8.30
   3  -1  -6  169.38    7.10
   3   1  -6  164.48    8.10
  -3   1   6  168.88    7.00
   3   1  -6  147.19    8.40
  -3   1   6  161.48    7.90
  -1  -1   6  905.31   23.40
  -1  -1   6  867.41   24.90
   1  -1  -6  905.91   24.40
   1  -1  -6  880.41   24.60
  -1   1   6  894.01   24.90
   1   1  -6  884.51   25.10
   1   1  -6  881.01   23.40
   1   1  -6  871.51   24.00
  -1   1   6  869.21   24.20
  -1  -1  -6   31.30    4.20
   1  -1   6   37.00    4.30
   1  -1   6   48.50    5.70
  -1  -1  -6   35.10    4.50
   1   1   6   39.30    4.70
   1   1   6   35.40    4.60
  -1   1  -6   37.40    4.30
  -1   1  -6   40.10    4.60
  -1   1  -6   36.30    3.10
   3  -1   6   17.10    4.10
  -3  -1  -6    6.10    3.30
  -3  -1  -6   11.10    4.50
   3  -1   6   11.70    3.20
  -3   1  -6   15.80    3.00
  -3   1  -6   10.60    3.10
   3   1   6   16.80    4.40
  -3   1  -6   13.50    4.30
   3   1   6    8.30    3.40
   5  -1   6    4.90    4.40
  -5  -1  -6    5.30    5.20
   5  -1   6    0.60    2.90
  -5  -1  -6   -0.10    6.70
  -5  -1  -6    6.50    4.80
  -5   1  -6    3.10    2.90
   5   1   6    2.20    4.20
  -5   1  -6   -0.50    3.20
  -5   1  -6    5.00    4.50
  -5   1  -6    1.60    3.10
   5   1   6    1.70    3.60
   7  -1   6  137.79    8.00
  -7  -1  -6  102.69   11.10
   7  -1   6  133.59    9.90
  -7  -1  -6  116.39   12.80
  -7  -1  -6  119.09   10.40
   7  -1   6  143.99    9.80
  -7   1  -6  143.89    8.20
  -7   1  -6  134.19    7.20
  -7   1  -6  125.89    8.00
  -7   1  -6  129.79    9.60
   7   1   6  142.09   11.00
   7   1   6  142.69    9.90
   9  -1   6  553.54   18.20
  -9  -1  -6  503.15   22.80
   9  -1   6  516.05   20.00
   9  -1   6  492.15   21.70
  -9  -1  -6  533.65   21.30
   9   1   6  516.95   23.90
  -9   1  -6  525.55   19.80
   9   1   6  503.55   21.80
  -9   1  -6  524.75   18.00
  -9   1  -6  539.85   15.70
   9   1   6  497.75   20.20
 -11  -1  -6   27.40    8.50
  11  -1   6   16.30    8.40
  11  -1   6   17.70    6.10
 -11  -1  -6   31.00   10.50
  11  -1   6   10.40    8.40
  11   1   6   31.20   13.00
  11   1   6   14.10    9.60
  11   1   6   18.60    6.90
 -11   1  -6   25.20    7.80
 -11   1  -6   18.30    6.90
  13  -1   6  138.29   16.30
  13  -1   6  121.79   14.70
  13  -1   6  120.09   11.50
 -13  -1  -6  128.39   15.80
 -13  -1  -6  152.48   17.80
 -13   1  -6  123.59   14.80
  13   1   6  159.08   18.50
  13   1   6  161.88   20.10
 -13   1  -6  100.29   12.40
  13   1   6   92.49   11.50
 -15  -1  -6   15.80   12.50
  15  -1   6   26.10    8.40
  15  -1   6   12.50   12.10
  15  -1   6   13.00   10.40
 -15  -1  -6   18.60   12.20
 -15   1  -6   -0.40    9.20
  15   1   6   16.00   12.90
  15   1   6   11.90   14.00
  15   1   6   19.40    9.80
 -15   1  -6   36.00   11.40
  17  -1   6   -5.30    9.40
 -17  -1  -6   -8.80   15.10
  17  -1   6   16.90   14.80
 -17  -1  -6   12.10   14.70
  17  -1   6   17.60   24.90
 -17   1  -6   16.80   12.00
  17   1   6   14.90   16.70
 -17   1  -6   -2.60   11.30
  17   1   6    6.70   10.20
  17   1   6    7.00   18.30
  19  -1   6   14.40   17.80
  19  -1   6    1.30   11.20
  19  -1   6   -3.10   15.60
 -19  -1  -6   14.20   16.50
  19   1   6  -13.90   18.60
 -19   1  -6   23.20   15.70
  19   1   6   -2.00   23.90
 -19   1  -6   -0.90   13.50
  19   1   6   13.30   14.00
 -21  -1  -6  -21.10   19.90
  21  -1   6   46.80   22.70
  21  -1   6   70.89   21.70
  21  -1   6   13.80   14.30
  21   1   6   57.89   28.10
  21   1   6   18.30   27.00
 -21   1  -6    1.50   17.90
 -21   1  -6   -1.50   16.70
  21   1   6   -1.70   15.20
  23  -1   6  -15.00   16.70
  23  -1   6   -8.30   26.40
 -23  -1  -6   14.70   24.90
  23   1   6   17.50   29.60
 -23   1  -6  -24.00   20.90
  23   1   6   -2.50   18.70
 -25  -1  -6   26.10   33.40
  25  -1   6  -18.90   24.80
  25   1   6   10.90   23.50
  28  -2  -6    7.40   36.90
  28  -2  -6   40.40   25.50
  28   2  -6   -3.20   49.99
  28   2  -6   -6.40   26.60
 -26  -2   6   -2.20   32.30
  26  -2  -6   -5.10   28.50
  26  -2  -6  -11.10   20.80
  26   2  -6   34.10   39.70
  26   2  -6    2.00   20.70
  24  -2  -6   27.20   22.60
 -24  -2   6   23.50   24.70
  24   2  -6    2.70   30.00
  22  -2  -6   -2.00   18.80
 -22  -2   6   13.00   19.10
 -22   2   6   -7.70   12.50
  22   2  -6   23.30   27.50
  20  -2  -6  166.48   22.40
 -20  -2   6  185.58   22.30
 -20   2   6  146.79   21.60
 -20   2   6  148.39   16.00
  20   2  -6  132.19   24.90
 -18  -2   6   47.60   15.40
  18  -2  -6   68.69   15.10
  18   2  -6   36.80   15.70
 -18   2   6   42.10   10.50
 -18   2   6   36.10   13.60
 -16  -2   6   32.70   13.40
 -16  -2   6   17.00   13.70
  16  -2  -6   -6.60    8.90
 -16  -2   6    5.90   10.60
 -16   2   6   11.70   10.00
  16   2  -6    9.70   14.10
 -16   2   6    9.30    7.20
 -14  -2   6   55.69   13.20
  14  -2  -6   59.79    9.00
  14  -2  -6   67.79   11.40
 -14  -2   6   57.99   11.90
 -14  -2   6   57.29   12.20
 -14   2   6   45.90   10.00
  14   2  -6   53.89   13.40
 -14   2   6   63.79    7.00
 -14   2   6   53.49    6.90
  12  -2  -6  308.87   16.50
  12  -2  -6  311.67   14.50
 -12  -2   6  287.47   18.40
 -12  -2   6  325.87   18.90
  12   2  -6  262.87   20.00
 -12   2   6  316.97   11.50
  10  -2  -6    3.30    5.30
 -10  -2   6    1.00    6.50
  10  -2  -6   13.20    5.10
 -10  -2   6   -0.70    7.00
 -10  -2   6   -0.70    6.60
  10   2  -6    5.50    7.80
 -10   2   6    3.40    3.10
 -10   2   6    2.30    2.90
  -8  -2   6   31.20    8.10
   8  -2  -6   37.90    7.20
  -8  -2   6   24.70    6.90
  -8  -2   6   36.50    8.10
   8  -2  -6   38.30    5.80
   8   2  -6   41.20    9.60
  -6  -2   6   21.10    5.90
  -6  -2   6   35.80    7.00
   6  -2  -6   24.70    3.20
   6  -2  -6   24.60    4.90
  -6  -2   6   23.00    4.60
   6   2  -6   18.20    6.30
   6   2  -6   16.60    4.90
  -6   2   6   18.60    4.60
  -4  -2   6  577.04   18.30
  -4  -2   6  554.84   19.40
   4  -2  -6  555.34   17.40
   4  -2  -6  552.84   15.90
  -4  -2   6  558.44   18.80
  -4   2   6  561.24   17.70
  -4   2   6  567.24   15.60
   4   2  -6  480.75   21.60
   4   2  -6  572.54   18.70
  -2  -2   6  222.58   10.80
   2  -2  -6  217.68    9.80
  -2  -2   6  222.68   10.20
   2  -2  -6  212.08    9.00
  -2  -2   6  228.98    9.70
  -2   2   6  215.48    8.80
   2   2  -6  215.88   10.60
   2   2  -6  218.68   11.10
  -2   2   6  209.98   10.30
   0  -2   6  167.78    9.30
   0  -2  -6  178.58    9.10
   0  -2  -6  190.08    9.30
   0  -2   6  178.78    7.40
   0  -2   6  175.58    9.30
   0   2   6  185.28    9.20
   0   2   6  179.08    9.60
   0   2  -6  189.88    9.80
   0   2  -6  184.08    8.70
   0   2  -6  183.28    9.50
  -2  -2  -6  331.47   13.60
  -2  -2  -6  343.87   13.90
   2  -2   6  345.67   13.00
   2  -2   6  346.87   12.80
   2   2   6  359.56   14.10
  -2   2  -6  325.67   12.80
  -2   2  -6  341.97   10.70
  -2   2  -6  332.27   13.20
   2   2   6  326.07   13.50
  -4  -2  -6 1726.33   48.50
   4  -2   6 1823.12   46.80
  -4   2  -6 1765.02   46.60
  -4   2  -6 1733.53   43.80
   4   2   6 1749.53   48.60
  -6  -2  -6  847.02   27.50
   6  -2   6  822.92   25.00
  -6  -2  -6  788.52   27.50
   6  -2   6  832.82   22.00
  -6  -2  -6  820.62   30.50
   6   2   6  839.52   27.40
   6   2   6  826.12   27.80
  -6   2  -6  824.72   24.90
  -6   2  -6  821.22   22.00
   8  -2   6   42.40    6.90
   8  -2   6   37.70    5.70
  -8  -2  -6   35.20   11.00
   8  -2   6   34.50    4.70
  -8  -2  -6   26.60    6.80
  -8   2  -6   23.60    6.00
   8   2   6   49.30    8.40
   8   2   6   43.30    8.20
  -8   2  -6   36.90    4.40
  10  -2   6   41.70    7.70
  10  -2   6   36.70    7.90
 -10  -2  -6   34.50    8.40
  10  -2   6   36.10    6.00
 -10  -2  -6   41.30   11.70
  10   2   6   22.70    8.40
 -10   2  -6   49.60    6.10
  10   2   6   46.20    9.40
 -10   2  -6   34.20    7.40
 -12  -2  -6   35.60   13.50
  12  -2   6   62.89   10.30
  12  -2   6   48.00    7.20
  12  -2   6   31.90    9.10
 -12  -2  -6   44.50   10.50
  12   2   6   37.00    8.60
 -12   2  -6   51.79    9.20
 -12   2  -6   57.09    7.70
  12   2   6   23.20    9.70
  14  -2   6   61.99    8.50
 -14  -2  -6   70.29   20.80
  14  -2   6   73.69   11.70
  14  -2   6   68.29   11.80
 -14  -2  -6   62.69   14.40
 -14   2  -6   63.39    9.30
  14   2   6   67.69   16.70
  14   2   6   75.99   17.00
 -14   2  -6   38.40   10.10
  16  -2   6    8.40   11.40
  16  -2   6   13.10    8.40
 -16  -2  -6   20.70   15.20
  16  -2   6   28.40   12.40
 -16  -2  -6   20.10   17.60
  16   2   6    8.20   10.10
  16   2   6   26.30   19.70
 -16   2  -6    4.70    9.40
  16   2   6   12.50   16.20
 -16   2  -6   26.80   12.10
  18  -2   6   19.50   14.20
  18  -2   6   19.40   15.30
 -18  -2  -6   -3.90   15.90
  18  -2   6   12.80   10.50
 -18   2  -6   11.70   14.30
  18   2   6    4.50   20.40
  18   2   6   13.40   19.40
 -18   2  -6   -7.40   11.60
  18   2   6  -16.00   11.40
  20  -2   6   -5.40   12.30
  20  -2   6  -18.20   18.30
  20  -2   6   31.80   17.20
 -20  -2  -6   -9.10   19.90
 -20   2  -6  -10.00   15.20
  20   2   6    4.30   14.40
  22  -2   6   10.90   24.20
  22  -2   6  -18.20   15.00
 -22  -2  -6   21.20   26.90
  22   2   6  -21.50   16.70
 -24  -2  -6   13.20   34.60
  24  -2   6   14.40   30.80
  24  -2   6   -3.50   18.70
  24   2   6    0.20   24.60
 -26  -2  -6   -8.10   41.80
  26   2   6  -10.50   27.00
 -27  -3   6   13.90   39.40
  27  -3  -6    3.90   35.50
  27   3  -6   -2.10   52.99
  27   3  -6  -45.90   27.90
  25  -3  -6   36.60   19.80
  25  -3  -6  -10.70   31.20
 -25  -3   6  -29.40   30.90
  25   3  -6  -20.30   19.80
  25   3  -6   41.00   41.80
  23  -3  -6   26.60   21.80
 -23  -3   6   40.30   27.20
  23   3  -6   -6.50   17.60
  23   3  -6   43.10   38.20
  21  -3  -6   10.10   17.00
  21  -3  -6   -4.60   14.70
 -21  -3   6   14.70   22.00
  21   3  -6    2.00   26.40
  19  -3  -6   10.80   11.40
  19  -3  -6    2.60   13.90
 -19  -3   6   16.00   16.90
  19   3  -6   33.40   23.40
  17  -3  -6    9.60    9.50
  17  -3  -6   -6.00   11.10
 -17  -3   6   -7.90   13.40
 -17   3   6   -0.40    0.40
  17   3  -6    1.90   18.80
  15  -3  -6  561.74   26.50
  15  -3  -6  600.44   22.10
 -15  -3   6  532.35   31.60
 -15  -3   6  599.74   30.10
  15   3  -6  616.94   36.80
 -13  -3   6  151.98   17.60
  13  -3  -6  146.29   12.00
  13  -3  -6  130.39   14.90
 -13  -3   6  102.69   16.70
 -13  -3   6  149.69   18.00
  13   3  -6  119.19   16.90
 -11  -3   6  234.78   18.20
 -11  -3   6  220.88   13.80
  11  -3  -6  205.28   11.60
  11  -3  -6  204.18   15.00
 -11  -3   6  221.18   17.60
 -11  -3   6  224.68   18.90
  11   3  -6  185.68   19.70
  -9  -3   6  307.67   18.20
  -9  -3   6  314.07   17.90
  -9  -3   6  330.87   15.50
   9  -3  -6  319.47   13.30
   9  -3  -6  318.97   16.30
  -9  -3   6  309.77   19.10
   9   3  -6  318.27   21.60
  -7  -3   6  374.16   16.50
   7  -3  -6  384.36   13.90
  -7  -3   6  367.86   18.70
  -7  -3   6  403.46   18.30
  -7  -3   6  368.16   18.20
  -7   3   6  316.57   19.50
   7   3  -6  406.46   21.40
  -5  -3   6   82.39    8.70
  -5  -3   6   56.99    7.80
  -5  -3   6   65.29    9.80
  -5  -3   6   54.19    8.00
   5  -3  -6   68.89    7.20
   5  -3  -6   80.09    5.50
   5   3  -6   80.39   11.80
  -5   3   6   68.29    8.80
   3  -3  -6  352.26   13.80
  -3  -3   6  355.16   15.40
  -3  -3   6  354.36   15.70
  -3  -3   6  351.96   16.10
   3  -3  -6  357.76   12.70
   3   3  -6  375.96   17.60
  -3   3   6  351.96   14.20
  -3   3   6  355.66   12.40
   1  -3  -6 2747.43   68.79
  -1  -3   6 2641.94   69.49
  -1  -3   6 2688.03   69.29
  -1  -3   6 2676.73   68.09
   1  -3  -6 2626.54   67.79
   1   3  -6 2717.13   69.79
  -1   3   6 2629.94   68.69
   1   3  -6 2710.03   69.49
  -1   3   6 2330.67   68.99
   1  -3   6   93.49    8.90
   1  -3   6   88.99    7.30
   1  -3   6   89.79    9.10
  -1  -3  -6   85.59    8.80
   1   3   6   94.09    8.90
  -1   3  -6   73.49    8.80
   1   3   6   82.99    8.90
  -3  -3  -6  432.96   18.10
   3  -3   6  447.06   16.40
  -3  -3  -6  440.16   23.40
   3  -3   6  440.96   17.30
  -3  -3  -6  443.46   18.20
  -3   3  -6  446.26   16.40
  -3   3  -6  437.06   12.80
   3   3   6  479.35   18.90
   3   3   6  440.86   18.20
  -5  -3  -6  240.58   19.30
   5  -3   6  218.88   11.70
   5  -3   6  218.68   12.20
  -5  -3  -6  203.88   14.00
  -5  -3  -6  216.68   14.00
  -5   3  -6  225.98   11.40
   5   3   6  231.98   14.30
   5   3   6  232.08   13.60
  -7  -3  -6  129.39   12.90
   7  -3   6  108.39   10.30
   7  -3   6  110.99   10.00
  -7  -3  -6  113.89   15.00
  -7   3  -6  123.59    9.30
   7   3   6  113.99   12.90
   7   3   6  124.09   12.30
   9  -3   6   33.60    7.30
  -9  -3  -6   41.00   14.70
  -9  -3  -6   30.80    9.90
   9   3   6   23.00    7.90
   9   3   6   47.40   12.40
  11  -3   6  180.58   13.60
 -11  -3  -6  225.08   24.90
 -11  -3  -6  178.38   18.00
  11   3   6  164.08   20.00
  11   3   6  166.48   16.20
  13  -3   6  136.39   14.50
  13  -3   6  119.99   14.40
 -13  -3  -6  176.08   18.90
  13  -3   6  127.19    8.60
 -13  -3  -6  119.79   20.70
  13   3   6   89.49   12.10
 -13   3  -6   82.39   10.40
  13   3   6  120.99   19.10
  15  -3   6   -2.60   10.60
 -15  -3  -6    1.70   13.50
  15  -3   6   -5.40   10.00
  15  -3   6    5.80    6.90
  15   3   6    8.90   11.70
  15   3   6   15.10   18.50
 -15   3  -6   19.40    9.50
  17  -3   6   17.70   13.50
  17  -3   6   33.10   13.60
 -17  -3  -6   67.89   19.90
 -17  -3  -6   22.80   10.60
  17  -3   6   45.90    9.70
 -17   3  -6   76.29   13.90
  17   3   6   17.30   15.70
 -19  -3  -6   14.40    9.60
  19  -3   6   29.10   14.80
 -19  -3  -6   24.30   21.00
  19  -3   6   -4.50   10.20
  19  -3   6    3.00   16.80
 -19   3  -6   -9.20   13.90
  19   3   6  -10.70   15.00
 -21  -3  -6   28.40   28.40
  21  -3   6   29.20   22.70
  21  -3   6   52.29   13.30
  21   3   6   19.00   20.90
 -23  -3  -6  -24.80   33.50
  23   3   6   -5.40   24.80
 -25  -3  -6  -26.40   42.80
  25   3   6    3.30   26.20
 -26  -4   6   -3.20   44.10
  26  -4  -6   87.39   33.40
  26   4  -6    3.80   24.90
  26   4  -6    5.00   71.39
  24  -4  -6   -9.80   26.30
 -24  -4   6  -51.39   33.60
  24   4  -6    5.10   24.00
  24   4  -6  -40.70   54.39
 -22  -4   6   35.30   28.60
  22  -4  -6   27.40   13.60
  22  -4  -6   -3.10   21.00
  22   4  -6    2.30   20.40
  22   4  -6   40.60   41.60
  20  -4  -6   25.20   17.40
 -20  -4   6    6.70   37.20
  20   4  -6  -21.30   34.00
  20   4  -6  -12.20   17.10
  18  -4  -6   79.99   12.30
 -18  -4   6   68.09   21.60
  18  -4  -6   66.69   16.20
  18   4  -6   42.50   31.40
  16  -4  -6   90.49   10.90
 -16  -4   6   59.79   18.40
  16  -4  -6   84.19   15.40
  16   4  -6  112.09   28.10
 -14  -4   6  -10.80   10.10
  14  -4  -6    8.90    7.10
 -14  -4   6   -1.50   15.60
  14  -4  -6   -4.70   10.20
 -14  -4   6   -8.00   12.10
  14   4  -6  -10.40   17.60
  12  -4  -6   53.89    7.80
 -12  -4   6   42.00   14.90
 -12  -4   6   43.10   11.00
  12  -4  -6   42.40   10.90
 -12  -4   6   49.70   17.60
 -12  -4   6   55.19   13.90
  12   4  -6   44.00   16.50
  10  -4  -6  579.04   18.90
 -10  -4   6  506.45   28.90
 -10  -4   6  556.34   27.90
 -10  -4   6  546.55   24.60
  10  -4  -6  597.74   24.90
 -10  -4   6  605.54   27.60
  10   4  -6  593.54   32.70
   8  -4  -6 1108.99   32.00
  -8  -4   6 1205.08   39.50
  -8  -4   6 1164.88   37.40
  -8  -4   6 1132.69   39.00
  -8  -4   6 1141.69   40.30
   8   4  -6 1185.38   43.80
  -8   4   6 1059.19   32.90
  -6  -4   6  261.87   19.10
   6  -4  -6  255.27   12.40
  -6  -4   6  291.57   18.20
  -6  -4   6  276.17   17.10
  -6  -4   6  286.37   17.40
   6   4  -6  246.18   20.90
  -6   4   6  285.17   13.50
   4  -4  -6   90.19    9.30
  -4  -4   6   64.89    9.90
  -4  -4   6   68.49   10.70
   4  -4  -6   77.29    7.60
  -4  -4   6   86.49   10.40
  -4  -4   6  102.19   12.10
   4   4  -6   71.59   12.70
  -4   4   6   86.09    9.30
  -2  -4   6   12.70    7.30
   2  -4  -6   20.10    5.60
  -2  -4   6   24.60    8.60
  -2  -4   6   32.60    8.20
  -2   4   6   21.80    5.90
  -2   4   6   26.50    6.80
   0  -4  -6  184.88   12.20
   0  -4   6  173.38   14.00
   0  -4   6  179.08   12.70
   0  -4   6  174.58   13.00
   0  -4  -6  183.48   12.60
   0   4   6  215.08   12.60
   0   4  -6  201.98   13.70
   0   4   6  172.88   12.30
   2  -4   6  252.27   14.40
  -2  -4  -6  266.87   15.30
   2  -4   6  276.47   13.30
   2  -4   6  255.77   16.20
  -2  -4  -6  248.78   22.90
  -2  -4  -6  292.07   15.90
   2   4   6  280.47   15.70
  -2   4  -6  265.77   14.30
   2   4   6  276.57   15.60
  -2   4  -6  289.87   11.00
  -4  -4  -6   49.70   15.50
   4  -4   6   29.00    8.40
   4  -4   6   27.00    7.30
   4  -4   6   28.30    5.90
  -4  -4  -6   24.40    7.90
   4   4   6    9.70    7.30
   4   4   6   23.20    8.00
  -4   4  -6   29.90    6.90
   6  -4   6   87.89    9.00
  -6  -4  -6   83.19   17.10
  -6  -4  -6  106.99   13.50
   6  -4   6  101.69   11.30
   6   4   6   74.59   12.40
   6   4   6   98.39   12.80
   8  -4   6   84.19   10.60
  -8  -4  -6   74.59   12.20
  -8  -4  -6   79.49   19.20
   8  -4   6   87.49    9.20
   8   4   6  109.29   15.90
  -8   4  -6   75.29    8.40
   8   4   6   75.79   12.50
  10  -4   6  175.68   15.50
  10  -4   6  173.88   13.30
 -10  -4  -6  177.88   19.10
  10   4   6  162.28   17.60
  10   4   6  216.68   23.20
 -10   4  -6  183.98   12.70
 -12  -4  -6   94.09   15.40
  12  -4   6   95.19   10.90
  12   4   6   92.99   15.80
 -12   4  -6  111.09   11.90
  14  -4   6    0.80    9.10
 -14  -4  -6   -5.60   14.30
  14   4   6   14.00   11.00
 -14   4  -6    7.10    7.80
  16  -4   6   11.00   10.90
 -16  -4  -6   32.10   19.60
  16   4   6   -2.00   14.20
 -16   4  -6   10.30    9.30
 -18  -4  -6   46.50   16.30
 -18  -4  -6   40.90   24.70
  18  -4   6   43.90   12.10
  18   4   6   20.80   19.90
 -20  -4  -6   63.59   30.40
  20   4   6   -5.60   20.20
 -22  -4  -6   19.90   36.70
  22   4   6   36.20   27.00
 -24  -4  -6  115.99   49.90
  24   4   6   33.10   33.10
  23  -5  -6   60.39   26.10
 -23  -5   6   19.70   38.90
  23   5  -6    2.50   21.30
  23   5  -6   58.29   56.89
  21  -5  -6   20.00   22.80
 -21  -5   6   24.30   31.30
  21   5  -6   24.20   20.60
  21   5  -6  -19.30   46.40
  19  -5  -6   -2.80   17.10
 -19  -5   6   52.59   28.00
  19   5  -6   12.10   19.10
  19   5  -6  -13.10   34.70
 -17  -5   6    6.20   20.90
  17  -5  -6   -4.20   15.20
  17   5  -6   13.00   17.70
  17   5  -6  -35.50   34.20
  15  -5  -6  -10.40   12.70
 -15  -5   6   21.20   17.00
  15   5  -6   -4.90   24.60
  15   5  -6   12.90   13.80
 -13  -5   6  -12.00   15.50
 -13  -5   6    3.20   17.30
 -13  -5   6   32.40   14.00
  13  -5  -6  -10.80   11.20
  13   5  -6   -5.80   19.90
 -11  -5   6   -2.70   15.70
 -11  -5   6    9.50   12.80
 -11  -5   6   18.00   12.00
 -11  -5   6   -2.70   15.40
  11  -5  -6   -4.60    6.20
  11  -5  -6    9.30   11.10
  11   5  -6   12.50   19.50
  -9  -5   6   23.60   13.20
  -9  -5   6    6.40   11.50
   9  -5  -6   13.60    6.80
  -9  -5   6    7.50   13.50
  -9  -5   6    8.30   14.60
   9   5  -6    6.40   16.60
   7  -5  -6   66.39    8.90
  -7  -5   6   65.49   12.40
  -7  -5   6   73.29   17.30
  -7  -5   6   69.69   15.90
  -7  -5   6   42.60   13.80
  -7   5   6   58.69    8.80
   5  -5  -6   69.89    8.70
  -5  -5   6   45.10   12.00
  -5  -5   6   79.19   14.60
   5  -5  -6   81.39    8.00
   5  -5  -6   67.29   10.20
  -5  -5   6   81.49   13.70
  -5  -5   6   61.59   11.20
  -5   5   6   77.69    9.50
  -3  -5   6   72.19   12.80
   3  -5  -6   68.99    9.80
  -3  -5   6   82.29   14.30
  -3  -5   6   48.30   10.60
  -3  -5   6   77.49   13.60
   3  -5  -6   63.29    8.40
   3   5  -6   51.49    9.30
  -3   5   6   74.89    9.80
  -1  -5   6   28.20    9.30
   1  -5  -6   14.80    7.10
  -1  -5   6    6.40   10.50
  -1  -5   6   11.40    9.10
  -1  -5   6   14.60   10.10
  -1   5   6   14.90    7.90
   1   5  -6    5.10    6.60
  -1  -5  -6   36.40    8.90
  -1  -5  -6   23.10   15.60
   1  -5   6   36.00    8.90
   1  -5   6   27.30    9.50
   1  -5   6   27.20   11.60
   1  -5   6   20.40    9.70
   1   5   6   18.90    8.70
  -1   5  -6   37.00    7.10
   1   5   6   27.60   10.40
   3  -5   6   12.10   11.20
   3  -5   6   29.20    9.20
  -3  -5  -6   -2.50   17.30
   3  -5   6   25.40    8.80
  -3  -5  -6   21.20    9.10
  -3   5  -6   20.50    5.20
   3   5   6   16.40   12.20
   3   5   6   17.20    9.00
  -3   5  -6   13.10    5.00
   5  -5   6   -4.60   10.70
   5  -5   6    1.60    8.10
  -5  -5  -6   13.20   17.90
   5  -5   6    5.30    7.20
  -5  -5  -6   -7.60    9.10
   5   5   6   13.00    9.80
   5   5   6   15.40   13.70
  -7  -5  -6   17.60   11.80
   7  -5   6    2.00   11.70
  -7  -5  -6  -23.40   20.30
   7  -5   6   15.40    8.00
   7   5   6   15.30   10.70
  -9  -5  -6   18.60   13.30
   9  -5   6   -5.80   12.20
   9  -5   6    6.00    7.80
   9   5   6   -8.40    9.20
  11  -5   6   -7.20   13.20
  11  -5   6   12.70    8.00
 -11  -5  -6   17.40   14.90
  11   5   6   43.00   15.80
  13  -5   6   20.30    9.00
 -13  -5  -6  -11.30   19.90
  13   5   6  -13.90   14.30
 -15  -5  -6   37.20   22.20
  15   5   6   -5.30   13.00
 -17  -5  -6   10.60   26.00
  17   5   6  -14.80   21.00
 -19  -5  -6   16.30   31.20
  19   5   6  -21.30   22.30
 -21  -5  -6   23.50   38.80
  21   5   6   13.50   29.60
 -22  -6   6 -108.39   39.10
  22   6  -6    0.80   26.20
 -20  -6   6   -9.60   35.80
  20  -6  -6   20.80   21.70
  20   6  -6   14.50   24.30
 -18  -6   6   84.19   30.90
  18  -6  -6   52.29   21.90
  18   6  -6   51.39   26.90
 -16  -6   6   75.89   27.20
  16  -6  -6  108.19   21.00
  16   6  -6  128.29   26.90
 -14  -6   6   38.00   21.80
  14  -6  -6   48.50   17.60
  14   6  -6   30.20   16.40
  12  -6  -6   12.10   15.00
 -12  -6   6   12.90   29.10
 -12  -6   6    0.50   17.00
  12   6  -6   13.90   14.00
  10  -6  -6   48.80   15.00
 -10  -6   6   32.30   22.50
  10   6  -6   25.40   13.60
  -8  -6   6  122.09   23.10
  -8  -6   6  169.68   20.60
  -8  -6   6  175.48   22.60
  -8   6   6  157.88   13.80
   8   6  -6  133.99   17.40
  -6  -6   6  167.18   19.50
  -6  -6   6  140.69   20.80
  -6  -6   6  101.49   21.30
  -6   6   6  127.29   14.20
   6   6  -6  107.19   15.40
  -4  -6   6    4.10   16.80
   4  -6  -6    2.80    7.40
   4  -6  -6   -0.20    8.10
  -4  -6   6    4.70   10.50
  -4  -6   6    9.90   13.50
  -4   6   6    7.70    9.30
   4   6  -6   14.30   10.40
  -2  -6   6    1.60   11.90
   2  -6  -6   12.10    9.90
  -2  -6   6    3.60   14.90
   2  -6  -6   11.60   22.20
   2  -6  -6   14.30    9.10
  -2  -6   6    7.80   10.30
   2   6  -6    7.40    9.20
  -2   6   6   -5.30    9.50
   0  -6   6  145.29   17.10
   0  -6  -6  171.68   28.50
   0  -6   6  163.38   18.20
   0  -6  -6  132.59   14.10
   0  -6   6  155.58   17.00
   0  -6  -6  151.58   16.60
   0   6   6  157.38   17.30
   0   6  -6  122.29   13.70
   2  -6   6  245.28   18.70
  -2  -6  -6  296.67   37.10
   2  -6   6  275.77   21.60
   2  -6   6  246.88   20.60
  -2  -6  -6  254.07   20.40
   2   6   6  273.57   20.40
  -4  -6  -6   -1.30   11.00
   4  -6   6   -3.40   10.90
   4  -6   6   -1.00   10.00
   4  -6   6    7.90    9.10
   4   6   6   -9.50   10.50
  -6  -6  -6   90.09   16.30
   6  -6   6   88.69   12.00
   6  -6   6   99.29   11.70
   6  -6   6   57.19   10.90
   6  -6   6   87.79   10.80
   6   6   6  105.79   18.30
   8  -6   6   11.30    9.20
   8  -6   6    9.30    8.80
   8   6   6    3.00   14.40
  10  -6   6   68.59   10.40
 -10  -6  -6  108.79   21.10
  10  -6   6   98.49   10.70
 -12  -6  -6   -5.00   20.70
  12   6   6  -13.90   18.60
 -14  -6  -6   10.90   23.50
  14   6   6   42.10   23.00
 -16  -6  -6   17.00   30.80
  16   6   6   11.20   20.10
 -18  -6  -6   20.40   36.40
  18   6   6    6.40   28.50
 -17  -7   6   40.30   34.30
  17   7  -6   14.30   26.10
  15  -7  -6   23.40   22.30
 -15  -7   6  -20.30   28.60
  15   7  -6   19.90   23.80
 -13  -7   6  -38.90   24.90
  13  -7  -6    3.00   18.80
  13   7  -6   14.60   24.40
 -11  -7   6   60.89   22.60
  11  -7  -6   28.00   19.00
  11   7  -6   28.00   19.70
  -9  -7   6  138.59   29.40
  -9  -7   6   86.99   22.80
   9   7  -6   58.39   19.30
  -7  -7   6   27.50   18.20
  -7  -7   6   49.00   22.70
  -7   7   6    8.10   10.10
   7   7  -6    2.30   14.40
   5  -7  -6   22.70    9.20
  -5  -7   6   19.30   15.40
  -5  -7   6   41.20   19.30
  -5  -7   6    5.60   27.10
   5  -7  -6   11.00   10.40
  -5   7   6   12.90   11.80
   5   7  -6   27.20   14.40
  -3  -7   6   35.70   16.80
   3  -7  -6   -8.60   11.60
  -3  -7   6    3.70   13.80
   3  -7  -6   -5.90    9.90
  -3  -7   6   -8.20   21.60
  -3   7   6  -17.40   11.70
   3   7  -6   -6.40   12.00
   1  -7  -6   90.49   16.10
  -1  -7   6  111.49   22.70
  -1  -7   6  107.99   18.90
   1  -7  -6   98.29   15.10
  -1  -7   6   97.49   16.20
   1   7  -6   77.69   13.90
  -1   7   6   85.79   16.00
  -1  -7  -6   17.50   13.10
   1  -7   6   18.20   15.70
   1  -7   6   17.20   12.80
   1  -7   6   -2.20   17.20
   1   7   6   23.90   14.40
  -1   7  -6   13.80    9.80
   3  -7   6  154.08   18.70
   3  -7   6  128.39   16.60
  -3  -7  -6  109.19   17.80
  -3  -7  -6  165.58   21.80
   3  -7   6  110.29   17.00
   3   7   6  136.39   20.10
   5  -7   6   17.20   11.30
  -5  -7  -6   11.70   19.10
  -5  -7  -6   19.20   16.80
   5  -7   6   47.20   12.20
   5   7   6   22.80   16.10
   7  -7   6   44.20   10.70
  -7  -7  -6   39.40   19.60
   7  -7   6   56.39   11.60
   7   7   6   34.40   22.10
  -9  -7  -6    2.90   22.50
   9   7   6   -2.40   19.30
 -11  -7  -6   24.90   27.20
  11   7   6   25.00   22.90
 -13  -7  -6   65.59   29.90
  13   7   6   42.00   28.20
 -15  -7  -6  -17.50   34.80
  15   7   6   27.10   32.50
 -14  -8   6   29.10   37.70
  14   8  -6   59.59   33.10
 -12  -8   6   52.89   32.50
  12  -8  -6   22.90   23.50
  12   8  -6   23.40   28.10
 -10  -8   6   38.50   29.10
  10  -8  -6    5.80   26.20
  10   8  -6   15.50   24.10
  -8  -8   6   35.60   25.60
   8   8  -6   14.00   21.90
  -6  -8   6   29.20   23.60
   6   8  -6   38.20   20.50
   4  -8  -6   51.19   13.50
  -4  -8   6   51.29   21.50
   4   8  -6   23.90   17.50
  -4   8   6   65.29   18.20
   2  -8  -6   11.80   14.60
  -2  -8   6   17.90   18.70
  -2   8   6   35.10   18.20
   2   8  -6    5.20   17.50
   0  -8   6  -28.30   16.20
   0  -8  -6  -19.60   16.40
   0   8   6    9.20   18.40
  -2  -8  -6   31.20   18.50
   2  -8   6   -4.80   15.50
   2   8   6   16.20   19.80
   4  -8   6    9.80   14.90
  -4  -8  -6    6.90   19.80
   4   8   6   18.90   22.40
  -6  -8  -6    7.60   23.10
   6   8   6   16.00   23.80
  -8  -8  -6    8.70   28.20
   8   8   6   20.70   25.30
 -10  -8  -6  -19.40   29.70
  10   8   6   26.70   29.00
   3  -9  -6   11.40   18.10
  -3  -9   6  -20.10   24.80
   1  -9  -6   24.80   21.00
  -1  -9   6    5.80   23.80
   1  -9   6    7.20   22.10
  28   0  -7   23.10   42.20
  28   0  -7   36.10   29.10
 -26   0   7   17.90   25.00
  26   0  -7  -19.50   30.20
 -24   0   7   -5.40   19.30
  24   0  -7  -11.60   21.70
 -22   0   7    7.40   15.80
  22   0  -7   13.50   18.70
 -20   0   7    4.20   12.50
  20   0  -7    4.30   17.00
 -18   0   7    1.90   10.70
  18   0  -7  -13.60   10.50
 -18   0   7    7.20   13.40
 -18   0   7  -20.10   11.70
 -16   0   7   -6.20    9.00
  16   0  -7   -2.50    9.00
  16   0  -7   -0.10    4.90
 -16   0   7   -9.30    8.70
 -16   0   7    3.70    9.10
 -14   0   7   15.80    9.20
 -14   0   7    6.90    7.40
  14   0  -7   -2.90    9.10
 -12   0   7    0.80    5.80
 -12   0   7    2.10    6.80
  12   0  -7    1.00    5.40
 -12   0   7   -0.10    6.00
 -10   0   7    0.40    4.80
 -10   0   7    3.90    5.60
 -10   0   7   -6.50    4.70
  10   0  -7    2.70    5.20
  -8   0   7    1.20    4.20
  -8   0   7    4.30    4.20
   8   0  -7   -2.70    5.10
   8   0  -7   -4.20    3.50
   6   0  -7    1.40    3.00
   6   0  -7    1.10    4.20
  -6   0   7    1.00    3.20
  -6   0   7   -3.50    4.00
   4   0  -7    0.70    3.00
  -4   0   7   -1.80    3.00
  -4   0   7    0.20    3.20
   4   0  -7   -1.70    2.90
   4   0  -7   -1.80    2.80
  -2   0   7   -1.10    2.90
  -2   0   7    0.30    3.10
   2   0  -7   -0.40    3.00
   2   0  -7   -0.80    3.10
   2   0  -7    2.30    3.10
   0   0   7   19.80    3.90
   0   0  -7   18.30    3.40
   0   0  -7   17.90    3.50
   0   0   7   17.20    3.90
  -2   0  -7   -2.10    2.90
   2   0   7   -3.80    3.40
   2   0   7    2.90    3.10
  -2   0  -7    1.90    3.30
   4   0   7    1.30    3.70
  -4   0  -7   -2.30    3.30
  -4   0  -7    3.70    4.20
  -4   0  -7    4.80    5.00
   6   0   7   -0.60    4.50
  -6   0  -7   -1.10    5.80
  -6   0  -7    3.30    4.10
   6   0   7   -2.50    3.50
  -6   0  -7   -1.40    5.60
  -8   0  -7    1.00    5.20
  -8   0  -7   12.00    6.80
   8   0   7   -1.30    4.40
   8   0   7   -0.70    6.10
  -8   0  -7   -0.80    5.20
  10   0   7   -6.90    6.30
  10   0   7   -4.00    5.00
 -10   0  -7   -2.90    6.50
  10   0   7   -1.10    7.70
 -12   0  -7    8.80    8.20
 -12   0  -7    1.80    6.90
  12   0   7    2.20    9.50
  12   0   7   -0.10    6.10
  14   0   7    0.60    7.70
  14   0   7    8.40   10.00
 -14   0  -7    2.70    8.70
  14   0   7  -10.10   11.50
 -14   0  -7  -10.60    9.40
  16   0   7   12.80   13.90
  16   0   7  -13.60    8.70
 -16   0  -7   -6.70   11.00
 -16   0  -7   29.70   13.30
  16   0   7   26.90   15.70
  18   0   7   -7.80   15.30
 -18   0  -7   19.90   17.90
  18   0   7   -1.70   11.30
 -18   0  -7   -1.60   14.30
  18   0   7   -4.20   17.60
 -20   0  -7   -8.00   17.70
  20   0   7   -7.70   12.30
 -20   0  -7    5.70   17.40
  20   0   7   13.20   21.60
  20   0   7   -2.80   20.60
 -22   0  -7   11.40   21.90
  22   0   7    6.40   24.40
  22   0   7  -25.70   14.90
 -24   0  -7    7.40   28.10
  24   0   7   24.70   20.90
  26   0   7  -18.30   26.20
  29  -1  -7   -2.00   29.50
  29  -1  -7   54.39   42.10
  29   1  -7   -3.30   48.70
  29   1  -7    6.80   31.90
  27  -1  -7   20.30   24.00
  27  -1  -7   10.70   31.90
 -27  -1   7    9.10   31.40
  27   1  -7  -18.00   24.90
  27   1  -7   21.00   35.70
 -25  -1   7    6.40   24.30
  25  -1  -7   39.80   27.20
  25   1  -7  -20.40   27.50
  23  -1  -7   -4.70   19.60
 -23  -1   7   18.20   20.50
  23   1  -7  -17.40   22.90
  21  -1  -7    6.70   16.40
 -21  -1   7  -13.00   14.90
 -21   1   7   27.90   14.70
  21   1  -7  -23.70   19.20
  19  -1  -7   43.80   14.70
 -19  -1   7   26.00   13.70
 -19   1   7   44.30   12.70
 -19   1   7   43.60   18.30
  19   1  -7   21.40   18.00
 -19   1   7   17.40   13.20
  17  -1  -7   69.19   13.60
 -17  -1   7   95.89   15.90
 -17  -1   7  101.59   14.20
 -17  -1   7   80.59   15.20
 -17   1   7   95.69   15.40
 -17   1   7   85.49   11.90
 -17   1   7   69.09   12.20
  17   1  -7   91.69   17.10
 -15  -1   7   40.10   12.70
 -15  -1   7   40.70   11.00
  15  -1  -7   46.20   12.00
 -15  -1   7   54.79   11.60
 -15   1   7   27.90   11.30
  15   1  -7   37.60   11.80
 -15   1   7   32.30    8.20
 -15   1   7   34.10    8.60
 -13  -1   7  127.09   13.20
  13  -1  -7  117.99   13.40
 -13  -1   7  139.09   14.80
 -13  -1   7  124.39   13.40
 -13   1   7  137.39   11.00
 -13   1   7  122.49   13.40
 -13   1   7  140.79   10.90
  13   1  -7  132.29   15.20
  13   1  -7  138.09   10.00
 -11  -1   7    5.10    7.10
  11  -1  -7   -1.10    5.50
 -11  -1   7    1.50    7.60
 -11  -1   7   -0.50    6.10
  11   1  -7    0.50    4.30
 -11   1   7    6.10    4.90
 -11   1   7    3.00    4.90
 -11   1   7    3.90    5.70
  11   1  -7   -5.20    5.70
   9  -1  -7 1388.96   40.60
  -9  -1   7 1445.16   41.30
  -9  -1   7 1452.25   40.90
   9  -1  -7 1433.16   38.10
   9   1  -7 1474.15   38.10
  -9   1   7 1428.66   37.90
  -9   1   7 1426.66   37.60
   9   1  -7 1399.76   42.00
  -9   1   7 1205.28   43.10
  -7  -1   7  161.58   10.10
  -7  -1   7  182.08   10.70
   7  -1  -7  167.68    7.90
   7  -1  -7  154.58   10.00
   7  -1  -7  167.68    9.00
   7   1  -7  154.08   10.60
  -7   1   7  174.58    8.10
   7   1  -7  163.48   10.20
   7   1  -7  133.99    9.30
   5  -1  -7  130.09    7.80
  -5  -1   7  139.09    8.80
   5  -1  -7  128.39    8.80
  -5  -1   7  142.69    8.60
   5  -1  -7  121.89    6.90
  -5   1   7  141.49    6.80
   5   1  -7  144.59    9.00
  -5   1   7  128.79    8.10
  -3  -1   7   77.19    6.70
  -3  -1   7   85.89    6.10
   3  -1  -7   66.89    5.80
   3  -1  -7   67.99    6.00
  -3   1   7   78.89    5.60
  -3   1   7   78.29    6.70
   3   1  -7   78.09    7.00
   3   1  -7   83.89    6.30
  -1  -1   7 1086.79   30.70
  -1  -1   7 1175.08   29.20
   1  -1  -7 1096.79   30.50
   1  -1  -7 1110.89   30.30
   1   1  -7 1118.69   29.80
  -1   1   7 1094.89   30.70
   1   1  -7 1102.29   30.90
   1   1  -7 1126.19   29.10
  -1   1   7 1075.99   30.10
  -1  -1  -7 1804.82   48.10
   1  -1   7 1860.61   48.10
   1  -1   7 1836.72   46.90
   1   1   7 1813.52   48.10
  -1   1  -7 1848.62   48.20
  -1   1  -7 1832.92   45.40
  -1   1  -7 1829.22   46.70
  -3  -1  -7  398.26   14.80
   3  -1   7  389.06   14.40
   3  -1   7  402.56   13.10
   3   1   7  409.86   15.20
  -3   1  -7  396.36   14.80
  -3   1  -7  415.66   13.10
  -5  -1  -7   -0.30    4.50
   5  -1   7    2.10    3.50
  -5  -1  -7   -3.00    7.10
   5  -1   7    6.40    4.70
  -5  -1  -7   -5.60    4.70
  -5   1  -7    3.20    4.20
   5   1   7   -1.10    4.80
  -5   1  -7    1.50    3.40
   5   1   7    4.60    3.80
  -5   1  -7   -1.00    3.60
   7  -1   7  698.93   22.70
  -7  -1  -7  689.03   23.20
  -7  -1  -7  552.64   28.70
  -7   1  -7  665.23   19.40
  -7   1  -7  673.23   20.30
   7   1   7  676.43   24.30
  -7   1  -7  684.73   20.70
  -7   1  -7  659.63   22.40
   7   1   7  650.33   22.90
   9  -1   7  707.23   22.10
   9  -1   7  693.43   24.30
  -9  -1  -7  701.83   25.60
   9  -1   7  579.64   26.60
  -9  -1  -7  667.53   26.80
   9   1   7  685.13   24.70
   9   1   7  693.43   26.20
  -9   1  -7  690.23   24.10
  -9   1  -7  695.23   22.20
  -9   1  -7  682.23   19.70
  11  -1   7   84.49    9.80
  11  -1   7   91.19   11.50
 -11  -1  -7   73.99   12.70
 -11  -1  -7  102.49   12.70
  11  -1   7  109.09   13.10
 -11   1  -7  112.49   11.20
  11   1   7  102.49   12.20
  11   1   7   88.19   12.50
 -13  -1  -7   33.10   11.40
 -13  -1  -7   35.20   12.20
  13  -1   7   21.00    7.60
  13  -1   7   14.00   10.50
  13  -1   7   29.70   10.20
  13   1   7   35.70   12.80
  13   1   7   28.30   13.00
 -13   1  -7   27.00    9.50
 -13   1  -7   26.60    8.70
  13   1   7   15.90    9.00
 -15  -1  -7   34.40   13.80
  15  -1   7    4.10    7.80
  15  -1   7   11.40   12.70
 -15  -1  -7   17.00   13.20
  15  -1   7   21.40   12.10
 -15   1  -7    9.90   10.40
  15   1   7   -3.40   12.00
  15   1   7    1.90   14.10
 -15   1  -7   18.60   10.10
  15   1   7    1.30   10.30
  17  -1   7   33.10   11.10
  17  -1   7   29.60   16.20
 -17  -1  -7   20.50   14.30
 -17  -1  -7   26.30   17.40
  17  -1   7    7.80   14.80
  17   1   7   31.80   17.70
 -17   1  -7   30.80   12.80
  17   1   7   26.20   16.90
  17   1   7   35.10   13.30
 -17   1  -7   21.10   12.40
  19  -1   7   30.00   13.20
  19  -1   7   34.30   18.20
  19  -1   7   33.90   19.30
 -19  -1  -7   41.10   18.60
  19   1   7   35.00   15.80
 -19   1  -7   33.80   15.40
  19   1   7   45.30   25.60
 -19   1  -7   45.30   17.10
  19   1   7   42.20   21.50
  21  -1   7   -1.50   14.30
 -21  -1  -7  -16.20   19.60
  21  -1   7   12.10   20.50
  21  -1   7  -13.70   22.20
 -21   1  -7   -4.70   17.50
  21   1   7  -14.60   26.00
  21   1   7   -1.30   28.60
 -21   1  -7   38.40   18.80
 -23  -1  -7   10.10   25.30
  23  -1   7   17.30   17.50
  23  -1   7   58.59   28.20
 -23   1  -7   18.30   22.70
  23   1   7  -16.40   18.10
 -25  -1  -7   16.70   34.30
  25   1   7   24.00   24.20
  28  -2  -7  102.99   26.50
  28  -2  -7  -33.10   35.30
  28   2  -7   -5.90   49.80
  28   2  -7  -22.40   30.90
 -26  -2   7   -2.30   30.40
  26  -2  -7    1.20   28.60
  26  -2  -7   -8.10   21.60
  26   2  -7   52.49   41.00
  26   2  -7    4.70   22.20
 -24  -2   7    9.90   23.20
  24  -2  -7   28.50   26.20
  24   2  -7   43.70   31.10
  22  -2  -7   92.49   20.10
 -22  -2   7   30.40   20.40
  22   2  -7  -26.30   23.30
 -22   2   7   28.80   15.50
 -20  -2   7  165.08   23.50
  20  -2  -7  138.29   19.70
  20   2  -7  207.58   27.90
 -20   2   7  171.18   20.40
  18  -2  -7   13.80   12.40
 -18  -2   7   11.00   13.40
 -18   2   7   10.60    9.30
  18   2  -7   30.00   19.70
 -18   2   7   17.10   14.90
 -16  -2   7   51.09   14.60
  16  -2  -7   83.39   11.40
  16  -2  -7   76.29   12.50
 -16  -2   7  112.89   17.90
 -16  -2   7   82.89   14.80
  16   2  -7   63.09   17.20
 -16   2   7   83.09   13.50
 -16   2   7   84.39    9.30
 -14  -2   7  109.49   14.00
  14  -2  -7   99.19   10.80
  14  -2  -7  106.49   13.30
 -14  -2   7   91.09   14.70
 -14  -2   7   78.99   11.80
 -14   2   7   88.09    8.90
 -14   2   7   91.09    9.00
  14   2  -7   95.99   17.80
  12  -2  -7  267.77   16.30
 -12  -2   7  231.08   17.90
 -12  -2   7  238.78   17.00
  12  -2  -7  257.57   13.40
 -12  -2   7  230.88   17.20
 -12   2   7  266.57   10.60
 -10  -2   7   24.20    9.40
 -10  -2   7   22.60    8.60
 -10  -2   7   26.60    8.30
  10  -2  -7   25.30    7.90
  10  -2  -7   24.80    6.10
 -10   2   7   21.60    4.00
 -10   2   7   25.80    4.10
  10   2  -7   30.70    8.80
   8  -2  -7  575.74   19.10
  -8  -2   7  600.94   22.20
   8  -2  -7  598.84   16.80
  -8  -2   7  578.94   22.40
   8  -2  -7  589.44   21.30
  -8  -2   7  557.94   21.90
   8   2  -7  593.34   20.20
   8   2  -7  569.84   23.50
  -8   2   7  572.44   16.20
  -6  -2   7  830.92   26.30
   6  -2  -7  717.93   22.40
   6  -2  -7  779.82   23.70
  -6  -2   7  825.72   26.00
   6   2  -7  805.92   27.10
  -6   2   7  796.32   21.20
   6   2  -7  818.12   25.00
   6   2  -7  804.22   26.40
  -4  -2   7  166.48   10.40
   4  -2  -7  165.18    7.80
  -4  -2   7  170.18   10.00
   4  -2  -7  179.48    9.10
   4   2  -7  162.18    9.70
   4   2  -7  156.58   11.10
   4   2  -7  171.48   10.80
  -4   2   7  179.98    7.60
   2  -2  -7  324.17   12.00
  -2  -2   7  331.37   12.30
   2  -2  -7  345.27   13.10
  -2  -2   7  334.77   13.80
   2   2  -7  342.57   14.30
  -2   2   7  342.17   12.10
   2   2  -7  331.97   13.40
   2   2  -7  335.27   13.30
  -2   2   7  346.77   13.30
   0  -2   7   38.90    5.50
   0  -2  -7   39.00    5.20
   0  -2  -7   59.09    7.00
   0  -2   7   42.70    4.50
   0   2   7   35.40    5.40
   0   2  -7   44.80    5.00
   0   2  -7   49.80    5.10
   0   2  -7   50.79    6.80
   0   2  -7   38.60    5.40
   0   2   7   53.39    6.10
  -2  -2  -7 1645.54   45.10
   2  -2   7 1625.44   43.90
  -2  -2  -7 1614.64   44.80
  -2   2  -7 1637.94   41.60
  -2   2  -7 1638.04   44.20
   2   2   7 1625.34   45.00
  -2   2  -7 1615.74   43.90
   2   2   7 1655.93   44.90
  -4  -2  -7  495.15   23.10
  -4  -2  -7  542.75   19.60
   4  -2   7  521.45   17.90
  -4  -2  -7  521.15   19.40
   4  -2   7  509.25   15.10
  -4   2  -7  524.65   17.90
   4   2   7  522.65   19.80
  -4   2  -7  511.55   17.60
  -4   2  -7  520.25   15.10
   4   2   7  506.35   19.30
   6  -2   7  499.45   15.00
  -6  -2  -7  464.05   23.30
   6  -2   7  474.95   17.90
  -6  -2  -7  512.75   20.10
  -6  -2  -7  516.35   20.00
   6   2   7  485.75   20.60
  -6   2  -7  517.75   18.10
   6   2   7  518.75   19.90
  -6   2  -7  489.95   15.00
  -8  -2  -7  425.66   19.60
   8  -2   7  412.06   16.90
  -8  -2  -7  431.96   23.10
   8  -2   7  398.66   13.90
   8   2   7  383.46   18.50
  -8   2  -7  429.06   17.10
   8   2   7  431.06   20.30
  -8   2  -7  421.16   12.70
  10  -2   7    5.60    7.00
  10  -2   7    1.90    6.60
  10  -2   7    3.80    5.00
 -10  -2  -7   -8.10    9.90
 -10  -2  -7    1.70    7.00
  10   2   7    3.60    7.50
 -10   2  -7   -0.30    6.50
 -10   2  -7   -2.00    4.30
  10   2   7   -0.90    8.90
 -12  -2  -7   67.59   14.80
  12  -2   7   75.49   11.30
 -12  -2  -7   65.19   12.60
  12  -2   7   63.79    8.30
  12  -2   7   54.19   11.80
 -12   2  -7   72.29   10.40
 -12   2  -7   65.49    8.10
  12   2   7   65.69   11.20
  12   2   7   36.60   11.50
 -14  -2  -7   11.40   15.50
 -14  -2  -7    7.20   12.80
  14  -2   7  -13.20    9.60
  14  -2   7   -2.20    9.60
  14  -2   7   -6.80    6.40
  14   2   7    9.00    9.70
 -14   2  -7  -14.00    9.20
 -14   2  -7   20.50    8.10
  14   2   7    0.20   11.00
  16  -2   7   82.59   11.10
 -16  -2  -7   58.99   16.30
  16  -2   7   52.49   14.80
  16  -2   7   81.99   15.00
 -16  -2  -7   41.20   18.20
 -16   2  -7   89.39   12.40
  16   2   7   49.50   17.40
  16   2   7   48.80   12.80
 -16   2  -7   93.69   14.50
 -18  -2  -7   -6.30   18.50
  18  -2   7   14.50   15.50
 -18  -2  -7   -4.20    6.00
  18  -2   7   12.60   14.70
  18  -2   7   11.70   10.50
 -18   2  -7   14.90   12.30
  18   2   7    3.50   13.50
  18   2   7    8.20   20.80
  20  -2   7   -0.20   19.30
 -20  -2  -7   12.50   21.40
  20  -2   7    4.20   13.00
  20  -2   7   37.30   17.00
 -20   2  -7   41.40   17.60
 -20   2  -7   28.20   15.60
  20   2   7    7.60   17.40
 -22  -2  -7   51.79   27.30
  22  -2   7   13.80   16.30
  22  -2   7  -12.40   24.80
  22   2   7  -11.40   18.10
  24  -2   7   25.90   18.60
 -24  -2  -7  -25.90   33.90
  24   2   7   48.40   26.30
 -27  -3   7   32.50   42.40
  27  -3  -7  -19.00   35.00
  27   3  -7   34.30   30.40
  27   3  -7  -42.20   56.29
 -25  -3   7   16.10   33.30
  25  -3  -7    5.60   27.10
  25  -3  -7   12.60   19.90
  25   3  -7   36.30   23.10
  25   3  -7   -1.90   41.90
 -23  -3   7   32.40   25.60
  23  -3  -7   -0.20   21.00
  23   3  -7  -22.10   35.50
  21  -3  -7    7.60   14.90
 -21  -3   7   20.50   23.00
  21  -3  -7    2.40   16.80
  21   3  -7   -7.50   26.50
 -19  -3   7   16.20   18.30
  19  -3  -7   24.80   14.30
  19  -3  -7  -17.60   11.80
  19   3  -7   -4.40   24.10
 -17  -3   7   -5.40   15.70
  17  -3  -7   -6.70   11.10
  17  -3  -7    4.60    9.90
  17   3  -7    2.90   14.10
 -15  -3   7  273.67   25.60
  15  -3  -7  304.37   21.10
 -15  -3   7  315.27   23.40
  15  -3  -7  279.97   18.50
  15   3  -7  296.77   27.40
 -13  -3   7  314.07   21.70
 -13  -3   7  292.97   24.20
  13  -3  -7  277.27   18.90
  13  -3  -7  285.57   15.10
 -13  -3   7  280.07   22.30
  13   3  -7  304.07   25.10
  11  -3  -7    0.60    7.00
 -11  -3   7    7.50    8.20
  11  -3  -7    3.80    6.10
 -11  -3   7   13.70   10.50
 -11  -3   7   -0.50    8.50
  11   3  -7    4.30    9.20
  -9  -3   7   10.20    9.30
  -9  -3   7   -2.00    7.60
  -9  -3   7    9.60    6.20
  -9  -3   7    8.00    9.40
   9  -3  -7   -3.00    6.50
   9  -3  -7    6.70    5.70
   9   3  -7    0.10   10.00
   7  -3  -7  176.38   10.10
  -7  -3   7  173.78   13.60
  -7  -3   7  180.88   14.40
  -7  -3   7  191.78   12.40
  -7  -3   7  185.08   14.40
   7   3  -7  205.48   16.10
  -7   3   7  204.28   10.80
  -5  -3   7  123.09   11.60
  -5  -3   7  121.69   11.80
   5  -3  -7  132.69    9.20
   5  -3  -7  135.59    7.10
  -5  -3   7  139.69   10.80
  -5   3   7  115.19    6.50
  -5   3   7  132.49    9.60
   5   3  -7  149.19   14.00
   5   3  -7  135.09   12.00
  -3  -3   7  641.24   22.10
   3  -3  -7  659.63   19.60
  -3  -3   7  635.64   21.70
  -3  -3   7  624.54   22.50
   3  -3  -7  633.44   20.80
   3   3  -7  609.64   22.90
  -3   3   7  627.44   19.30
   3   3  -7  631.14   23.60
  -3   3   7  614.24   20.90
   1  -3  -7  243.18   11.90
  -1  -3   7  271.57   13.50
  -1  -3   7  258.67   13.40
   1  -3  -7  262.97   12.70
  -1  -3   7  251.17   11.70
  -1   3   7  254.47   12.10
   1   3  -7  259.87   13.80
   1   3  -7  263.77   14.10
  -1   3   7  264.97   12.70
  -1  -3  -7  118.79    9.50
   1  -3   7  105.79    7.30
  -1  -3  -7  137.19   10.40
   1  -3   7  124.69   10.00
   1  -3   7  121.69   10.10
  -1   3  -7  123.09   10.20
   1   3   7  139.59   10.50
   1   3   7  133.89   10.10
  -1   3  -7  136.19    7.60
   3  -3   7  202.18   11.80
  -3  -3  -7  214.18   13.60
   3  -3   7  212.88   12.20
  -3  -3  -7  225.58   18.70
  -3  -3  -7  225.48   13.20
   3   3   7  234.68   13.90
  -3   3  -7  214.38    8.20
  -3   3  -7  208.18   12.00
   3   3   7  220.28   13.10
  -5  -3  -7  310.27   16.40
   5  -3   7  303.97   14.10
  -5  -3  -7  310.27   21.60
   5  -3   7  273.77   13.60
  -5  -3  -7  272.17   15.80
   5   3   7  282.97   15.80
  -5   3  -7  274.77   13.30
   5   3   7  309.67   17.00
   7  -3   7   72.99    8.40
  -7  -3  -7   45.90   12.70
  -7  -3  -7   74.79   10.30
  -7   3  -7   61.99    7.70
   7   3   7   49.50    9.20
   7   3   7   64.49   10.00
   9  -3   7   -0.70    6.30
  -9  -3  -7  -19.40   13.60
  -9  -3  -7    4.40    8.10
   9   3   7    3.80    7.70
  -9   3  -7   10.80    6.60
   9   3   7    2.20    7.40
  11  -3   7   -2.30    7.90
 -11  -3  -7    3.50   10.90
 -11  -3  -7   20.90   15.60
  11   3   7    8.60   11.90
 -11   3  -7    3.20    7.70
  11   3   7   25.00    8.20
 -13  -3  -7   39.50   13.60
  13  -3   7   28.10    6.00
  13  -3   7   36.00   11.00
 -13  -3  -7   44.40   21.30
  13  -3   7   29.70    9.40
 -13   3  -7   49.10    9.90
  13   3   7   38.80   15.70
  13   3   7   26.40   10.10
 -15  -3  -7  -19.90   14.30
  15  -3   7   31.50   13.90
  15  -3   7   14.40   11.70
  15  -3   7    6.50    7.20
 -15   3  -7   10.50    9.90
  15   3   7   -3.20   10.10
  17  -3   7   10.90    9.80
 -17  -3  -7   39.30   19.20
  17  -3   7    6.50   13.70
  17  -3   7   -1.10   13.00
  17   3   7   14.20   13.70
 -17   3  -7    1.90   11.80
  19  -3   7  -12.70   17.10
 -19  -3  -7   11.80   23.20
  19  -3   7  -12.90   10.70
  19  -3   7    1.70   13.80
 -19   3  -7    5.40   14.60
  19   3   7  -25.30   16.80
 -21  -3  -7   -6.60   27.60
  21  -3   7    7.10   12.20
  21   3   7   20.00   20.40
 -23  -3  -7   19.10   36.30
  23   3   7    4.90   24.90
 -25  -3  -7   87.19   47.10
  25   3   7   12.90   32.50
 -26  -4   7   21.00   44.90
  26  -4  -7    2.30   34.10
  26   4  -7  104.59   62.19
  26   4  -7  -25.10   24.30
  24  -4  -7   -6.10   45.70
 -24  -4   7   -1.00   35.60
  24   4  -7    4.30   46.90
  24   4  -7   -1.30   20.30
 -22  -4   7   57.29   30.60
  22  -4  -7    0.80   20.60
  22   4  -7    6.00   35.80
  22   4  -7  -16.20   19.30
  20  -4  -7   21.60   11.80
  20  -4  -7   12.40   17.30
  20   4  -7  -11.70   33.30
 -18  -4   7   -7.60   18.90
  18  -4  -7    6.00   14.20
  18   4  -7  -27.30   30.40
  16  -4  -7    9.80    9.60
  16  -4  -7  -14.40   11.80
 -16  -4   7    5.00   14.70
  16   4  -7   -9.20   23.20
  14  -4  -7   18.00    8.80
 -14  -4   7    9.20   14.30
  14  -4  -7   10.90   11.10
 -14  -4   7   24.50   17.80
  14   4  -7   37.60   17.60
 -12  -4   7    0.30   10.20
  12  -4  -7   -2.00    9.00
 -12  -4   7   27.50   16.40
  12  -4  -7   11.60    6.90
 -12  -4   7   10.40   13.90
 -12  -4   7    0.40    9.60
  12   4  -7   17.70   17.20
 -10  -4   7   87.49   16.80
 -10  -4   7  104.99   15.40
  10  -4  -7  119.09   13.60
 -10  -4   7   72.89   11.20
 -10  -4   7   67.39   13.60
  10  -4  -7  100.89    9.30
  10   4  -7   89.29   16.90
  -8  -4   7   60.79   13.10
  -8  -4   7   72.79   10.90
  -8  -4   7   49.70   11.70
  -8  -4   7   30.60    9.10
   8  -4  -7   38.20    7.10
  -8   4   7   37.40    7.30
   8   4  -7   44.50   15.20
   6  -4  -7  429.56   16.50
  -6  -4   7  466.65   22.30
   6  -4  -7  407.36   13.40
  -6  -4   7  425.26   20.90
  -6  -4   7  440.16   21.50
  -6  -4   7  401.56   20.40
  -6   4   7  402.46   16.70
   6   4  -7  424.66   24.10
   4  -4  -7   25.00    6.90
  -4  -4   7   14.80    7.70
  -4  -4   7    9.90    7.60
   4  -4  -7   34.80    5.60
  -4  -4   7   27.00    8.70
  -4  -4   7   14.80    8.20
  -4   4   7   32.10    5.60
  -4   4   7   28.60    7.00
   4   4  -7   15.90   10.00
  -2  -4   7  132.59   12.80
  -2  -4   7   78.99    9.60
   2  -4  -7  105.29   10.60
   2  -4  -7   92.39    9.70
  -2  -4   7  121.99   11.90
  -2   4   7   87.89   10.20
  -2   4   7   92.89    9.50
   2   4  -7  101.09   13.50
   0  -4   7    7.10    7.10
   0  -4   7    5.40    7.30
   0  -4  -7    7.90    5.90
   0  -4   7    9.70    6.20
   0  -4  -7   -1.40    6.10
   0   4   7    6.50    6.50
   0   4   7    9.10    7.10
   0   4  -7    3.00    7.00
   2  -4   7   43.70    8.70
  -2  -4  -7   44.30   12.70
   2  -4   7   63.19    7.30
  -2  -4  -7   46.10    8.40
  -2  -4  -7   39.50    8.00
   2  -4   7   57.79    8.80
   2   4   7   45.10    8.30
  -2   4  -7   56.39    5.90
   2   4   7   41.30    8.70
  -2   4  -7   57.29    8.60
  -4  -4  -7    6.10    7.00
   4  -4   7   -3.80    7.10
   4  -4   7   -3.00    6.60
  -4  -4  -7   18.90   15.50
   4   4   7   -5.20    7.00
  -4   4  -7    2.70    6.50
   4   4   7    2.00    7.80
   6  -4   7  208.38   15.60
   6  -4   7  217.08   13.70
  -6  -4  -7  216.88   25.00
  -6  -4  -7  243.28   17.30
   6   4   7  227.88   16.50
   6   4   7  217.48   18.90
  -6   4  -7  215.98   13.10
  -8  -4  -7  135.09   16.60
  -8  -4  -7  187.68   25.50
   8  -4   7  130.39   14.70
   8  -4   7  149.99   12.90
   8   4   7  151.98   16.10
   8   4   7  140.19   16.00
 -10  -4  -7   28.80   11.90
  10  -4   7   23.60    8.20
  10   4   7   38.10   12.70
 -10   4  -7   16.00    8.90
  10   4   7   66.29   17.10
  12  -4   7   19.50    9.70
 -12  -4  -7    6.00   12.30
  12   4   7   16.50   10.60
 -12   4  -7   21.00    8.50
 -14  -4  -7   13.80   17.30
  14  -4   7   -5.60   10.30
 -14   4  -7    4.20    9.00
  14   4   7   -7.90   11.00
  16  -4   7    4.30   11.60
 -16  -4  -7    4.60   23.90
  16   4   7    5.00   17.00
 -16   4  -7   -5.80   10.30
 -18  -4  -7   -0.20   23.10
  18   4   7    3.10   18.60
 -20  -4  -7   31.60   31.80
  20   4   7   11.40   18.10
 -22  -4  -7   30.40   40.40
  22   4   7    8.20   23.50
 -23  -5   7    6.10   39.40
  23  -5  -7   40.10   26.90
  23   5  -7   36.50   22.80
  23   5  -7   83.19   69.19
  21  -5  -7   10.90   22.10
 -21  -5   7   56.39   33.50
  21   5  -7   77.59   50.99
  21   5  -7   16.70   19.40
  19  -5  -7    9.10   17.80
 -19  -5   7   16.80   24.60
  19   5  -7    0.70   20.90
  19   5  -7   20.30   42.10
  17  -5  -7    6.20   16.10
 -17  -5   7  -15.20   21.10
  17   5  -7  -22.60   14.40
  17   5  -7  -25.30   27.10
 -15  -5   7   78.59   19.60
  15  -5  -7   48.00   15.30
  15   5  -7   39.10   25.50
 -13  -5   7  245.28   28.70
  13  -5  -7  189.48   13.00
 -13  -5   7  232.08   26.10
  13  -5  -7  270.27   22.20
 -13  -5   7  263.77   25.20
  13   5  -7  216.98   28.20
  11  -5  -7  194.08   13.00
 -11  -5   7  201.68   22.30
 -11  -5   7  199.48   19.30
 -11  -5   7  202.28   23.40
 -11  -5   7  169.68   21.40
  11  -5  -7  180.28   20.30
  11   5  -7  246.98   31.00
  -9  -5   7   16.80   14.90
   9  -5  -7   27.50    7.60
  -9  -5   7   33.00   13.60
  -9  -5   7   39.90   15.10
  -9  -5   7   30.20   11.70
   9   5  -7   36.70   18.00
  -7  -5   7   47.20   11.70
  -7  -5   7   26.90   13.40
   7  -5  -7   43.60    8.30
  -7  -5   7   37.00   13.10
  -7  -5   7   23.90   12.20
   7   5  -7   34.30   15.40
  -7   5   7   37.40    8.40
  -5  -5   7  266.97   19.90
  -5  -5   7  297.77   22.20
   5  -5  -7  311.07   14.10
   5  -5  -7  313.77   16.50
  -5  -5   7  309.77   22.80
   5  -5  -7  316.87   13.70
  -5  -5   7  314.57   21.90
  -5   5   7  324.27   16.50
   3  -5  -7  244.78   13.90
  -3  -5   7  232.58   19.00
   3  -5  -7  248.78   15.50
  -3  -5   7  223.38   19.00
  -3  -5   7  250.47   20.50
  -3  -5   7  225.18   17.10
  -3   5   7  273.37   15.90
  -1  -5   7   77.59   12.00
   1  -5  -7   83.09   10.00
  -1  -5   7   63.09   12.10
  -1  -5   7   76.09   11.00
   1  -5  -7   59.59   10.20
  -1  -5   7   59.99   13.20
   1   5  -7   67.49    9.40
  -1   5   7   67.19   10.20
  -1   5   7   76.19   10.90
   1  -5   7  124.69   14.10
  -1  -5  -7  157.48   14.50
  -1  -5  -7  192.38   27.40
   1  -5   7  143.59   15.80
   1  -5   7  151.68   15.60
   1   5   7  154.48   16.70
   1   5   7  141.79   14.90
  -1   5  -7  148.59   11.30
   3  -5   7   14.40    9.50
  -3  -5  -7   38.90   18.10
   3  -5   7   29.50   12.30
  -3  -5  -7   23.90    9.40
   3  -5   7   31.90    8.10
  -3   5  -7   41.10    5.60
   3   5   7   17.40   12.10
   3   5   7   46.40   11.60
  -3   5  -7   35.60    5.70
   5  -5   7   59.99   13.70
   5  -5   7   86.69   11.40
  -5  -5  -7   64.29   21.80
  -5  -5  -7   67.99   12.50
   5   5   7   95.89   17.20
   5   5   7   65.49   13.90
  -7  -5  -7   52.29   12.50
   7  -5   7   53.99    9.40
   7  -5   7   36.10   12.60
  -7   5  -7   47.00    9.70
   7   5   7   39.70   12.00
  -9  -5  -7   28.50   15.30
   9  -5   7   34.20    9.20
   9  -5   7   28.30   13.60
  -9   5  -7   27.20    8.70
   9   5   7   14.10   10.90
  11  -5   7   16.20    9.10
 -11  -5  -7   11.00   13.90
  11   5   7   14.80   14.80
 -11   5  -7    5.30    7.90
  13  -5   7  190.88   16.90
 -13  -5  -7  213.18   24.30
  13   5   7  145.99   20.60
 -15  -5  -7  127.59   27.30
  15  -5   7  111.99   13.10
  15   5   7   54.49   18.20
 -17  -5  -7    7.80   28.00
  17   5   7   -0.60   16.40
 -19  -5  -7   24.50   30.80
  19   5   7  -15.00   20.10
 -21  -5  -7   -7.90   41.10
  21   5   7    2.10   25.70
 -22  -6   7  -51.89   39.80
  22   6  -7  -42.90   29.00
  22   6  -7  -52.39   64.79
 -20  -6   7   -4.00   34.60
  20  -6  -7   19.20   24.00
  20   6  -7   23.60   57.99
  20   6  -7  -14.60   24.00
  18  -6  -7   -0.50   20.40
 -18  -6   7   13.70   31.00
  18   6  -7   -0.90   23.80
  18   6  -7  -23.70   40.20
 -16  -6   7   50.59   26.80
  16  -6  -7   22.00   18.90
  16   6  -7   47.30   21.80
  16   6  -7   42.10   37.30
  14  -6  -7    4.90   16.30
 -14  -6   7    1.90   18.90
  14   6  -7  -16.20   27.90
  14   6  -7   -2.10   18.80
  12  -6  -7   -2.80   14.80
 -12  -6   7   48.90   28.20
 -12  -6   7    1.50   17.80
  12   6  -7    6.10   16.80
 -10  -6   7   23.00   20.80
  10  -6  -7  -10.10   13.00
  10   6  -7   16.80   13.50
  -8  -6   7   25.20   19.50
  -8  -6   7    2.00   16.70
  -8  -6   7  -11.60   12.00
  -8   6   7   -1.80    8.20
   8   6  -7    7.70   12.10
   6  -6  -7  100.89   10.10
  -6  -6   7  103.99   16.80
  -6  -6   7  115.99   22.50
  -6  -6   7   73.19   18.70
   6  -6  -7  106.89   11.70
  -6   6   7  127.39   15.00
   6   6  -7  113.39   15.50
  -4  -6   7   -0.20   15.80
  -4  -6   7    1.00   14.60
   4  -6  -7   -2.60    7.50
   4  -6  -7    2.10    8.30
  -4  -6   7   11.30   11.30
  -4   6   7  -19.50    8.70
   4   6  -7    0.00    9.50
   2  -6  -7  158.78   16.10
  -2  -6   7  164.18   18.10
  -2  -6   7  181.98   19.40
  -2  -6   7  194.68   19.00
   2  -6  -7  159.68   17.10
   2  -6  -7  148.49   26.80
   2   6  -7  141.89   15.80
  -2   6   7  156.08   17.40
   0  -6   7  -14.00   11.50
   0  -6  -7    9.60   22.10
   0  -6   7  -10.60    9.60
   0  -6  -7    8.70    9.20
   0  -6   7    9.30   12.30
   0   6   7    0.30   10.10
   0   6  -7    0.50    8.10
  -2  -6  -7   22.00   11.30
   2  -6   7   21.50   10.00
   2  -6   7   23.60   12.40
   2   6   7   12.60   11.80
   4  -6   7   16.90   10.20
   4  -6   7    0.90    9.90
  -4  -6  -7   17.50   12.60
   4  -6   7    7.60   11.40
   4   6   7   21.70   12.20
   6  -6   7   27.10   10.70
   6  -6   7   45.40   10.40
  -6  -6  -7   18.00   14.70
   6   6   7   37.10   13.50
   8  -6   7   95.39   12.30
  -8  -6  -7  110.39   20.00
   8   6   7   79.39   20.10
  10  -6   7   30.90   10.20
 -10  -6  -7   40.30   18.30
  10   6   7    3.00   15.80
 -12  -6  -7   32.60   21.20
  12   6   7   22.10   19.60
 -14  -6  -7   46.10   25.60
  14   6   7   17.00   22.00
 -16  -6  -7  -10.10   29.90
  16   6   7   24.20   28.10
 -18  -6  -7   12.50   37.90
  18   6   7   48.60   31.00
  17  -7  -7  -18.50   22.30
 -17  -7   7   -6.10   36.00
  17   7  -7  -26.60   24.60
  15  -7  -7   54.19   22.80
 -15  -7   7   28.20   31.00
  15   7  -7    3.50   23.10
  13  -7  -7   57.69   21.70
 -13  -7   7   27.10   25.20
  13   7  -7   55.79   26.20
 -11  -7   7   62.79   23.60
  11  -7  -7   47.60   20.90
  11   7  -7   62.09   21.20
  -9  -7   7   31.20   25.90
  -9  -7   7   25.30   21.00
   9   7  -7   29.00   18.00
  -7  -7   7   37.20   18.30
  -7  -7   7  100.59   24.60
   7   7  -7   18.40   15.50
  -7   7   7   35.10   11.80
  -5  -7   7   18.00   19.40
  -5  -7   7   26.40   16.30
   5  -7  -7    6.60    8.90
  -5  -7   7   17.80   23.00
   5  -7  -7    6.60   10.30
  -5   7   7   12.00   12.60
   5   7  -7    9.60   13.90
  -3  -7   7   52.69   18.70
  -3  -7   7   39.40   22.20
   3  -7  -7   16.00   10.70
   3  -7  -7   28.90   13.20
  -3  -7   7   21.80   14.70
   3   7  -7   27.50   13.20
  -3   7   7   23.70   13.60
  -1  -7   7   13.70   23.90
  -1  -7   7  -16.70   18.00
   1  -7  -7  -12.80   11.80
  -1  -7   7   35.80   17.10
   1  -7  -7   22.50   14.30
   1   7  -7    8.20   11.50
  -1   7   7    5.20   13.60
   1  -7   7   32.80   17.90
   1  -7   7   35.30   15.50
   1  -7   7  -23.70   11.30
  -1  -7  -7   -0.70   13.20
  -1   7  -7   -5.70    9.20
   1   7   7    0.50   14.20
   3  -7   7   14.60   12.10
   3  -7   7   40.40   13.70
  -3  -7  -7    0.50   13.80
   3  -7   7   34.50   13.50
  -3  -7  -7   42.60   17.80
   3   7   7   16.20   15.80
   5  -7   7   19.60   11.80
  -5  -7  -7   -1.70   21.40
  -5  -7  -7   24.90   17.60
   5  -7   7   14.50   11.80
   5   7   7    5.50   15.70
   7  -7   7    2.00   10.90
  -7  -7  -7  -11.20   17.60
   7   7   7  -31.90   17.90
   9  -7   7   -0.10   10.20
  -9  -7  -7   -8.70   20.50
   9   7   7    1.70   19.90
 -11  -7  -7   48.00   28.60
  11   7   7   28.10   24.60
 -13  -7  -7   27.80   29.70
  13   7   7   55.69   32.50
 -15  -7  -7  -38.10   33.90
  15   7   7   47.00   38.30
 -14  -8   7   39.00   38.30
  14   8  -7   16.70   31.20
  12  -8  -7    4.60   25.40
 -12  -8   7   15.60   34.30
  12   8  -7   35.60   28.00
 -10  -8   7  -34.40   26.00
  10  -8  -7   30.30   28.30
  10   8  -7   -1.30   24.20
  -8  -8   7   44.80   26.30
   8   8  -7   22.00   22.10
  -6  -8   7  108.59   26.40
   6   8  -7   86.79   21.80
   4  -8  -7    3.90   12.50
  -4  -8   7    1.70   19.70
  -4   8   7   -2.30   17.50
   4   8  -7   16.50   17.20
  -2  -8   7   23.90   19.50
   2  -8  -7   28.00   15.50
  -2   8   7    8.70   18.90
   2   8  -7   10.40   17.40
   0  -8   7   10.70   17.50
   0  -8  -7   -0.10   16.00
   0   8   7    6.60   19.40
   2  -8   7   20.80   17.80
  -2  -8  -7   43.00   20.40
   2   8   7   -0.80   20.40
  -4  -8  -7  -19.40   19.70
   4  -8   7   -5.30   15.50
   4   8   7  -15.40   21.50
   6  -8   7   13.20   14.90
  -6  -8  -7   56.79   25.00
   6   8   7   46.00   24.80
  -8  -8  -7   39.20   29.00
   8   8   7   22.50   26.50
 -10  -8  -7  -22.80   30.80
  10   8   7  -28.90   28.00
  28   0  -8  -10.30   37.70
  28   0  -8   22.90   27.30
 -26   0   8   18.00   25.20
  26   0  -8   -2.60   28.80
  24   0  -8   11.80   24.40
 -24   0   8   26.90   20.10
 -22   0   8  -14.10   14.70
  22   0  -8    3.50   17.60
 -20   0   8  110.29   16.50
  20   0  -8  106.09   19.40
 -18   0   8  101.59   14.30
 -18   0   8  133.69   19.50
  18   0  -8  101.59   16.00
 -18   0   8  101.69   16.40
  16   0  -8  115.49   15.60
 -16   0   8  104.29   13.50
 -16   0   8  121.59   16.10
  16   0  -8  122.79    9.10
 -16   0   8  139.29   15.30
 -14   0   8 1041.80   33.90
 -14   0   8 1052.09   36.00
  14   0  -8 1046.80   37.00
  12   0  -8  138.19   13.20
 -12   0   8  130.09   11.50
 -12   0   8  158.88   12.50
 -12   0   8  120.29   12.70
 -10   0   8   42.80    7.10
 -10   0   8   23.30    6.30
  10   0  -8   61.29    9.70
 -10   0   8   40.50    6.60
  10   0  -8   32.70    5.90
  -8   0   8   14.50    4.60
   8   0  -8   16.00    5.10
   8   0  -8   17.10    5.50
  -8   0   8   26.30    6.40
   6   0  -8 1292.47   35.40
  -6   0   8 1267.57   35.10
  -6   0   8 1281.37   35.90
   6   0  -8 1275.67   36.20
  -4   0   8 2020.30   50.89
   4   0  -8 1830.52   52.89
   4   0  -8 1970.60   50.99
  -4   0   8 2013.90   51.29
   2   0  -8   36.50    4.80
  -2   0   8   35.90    5.20
  -2   0   8   32.10    4.60
   2   0  -8   29.60    4.50
   0   0   8  255.97   10.40
   0   0   8  267.27   10.90
   0   0  -8  256.87   10.40
   0   0  -8  244.58   10.80
  -2   0  -8  363.06   13.80
  -2   0  -8  368.86   13.10
   2   0   8  339.97   13.40
   2   0   8  373.16   13.90
   4   0   8  598.24   19.50
  -4   0  -8  614.14   19.50
  -4   0  -8  603.44   20.80
   4   0   8  603.74   20.30
   6   0   8  408.46   16.70
   6   0   8  419.46   15.80
  -6   0  -8  418.76   15.80
  -6   0  -8  394.06   16.80
  -6   0  -8  425.06   17.60
  -8   0  -8   25.10    6.60
  -8   0  -8   33.70    8.50
   8   0   8   22.50    7.40
   8   0   8   23.40    5.80
 -10   0  -8   27.20    7.50
  10   0   8   28.70    8.60
  10   0   8   39.70    8.00
 -12   0  -8  228.98   17.20
  12   0   8  224.58   15.00
 -12   0  -8  249.88   17.10
  12   0   8  240.88   18.40
  14   0   8   49.30   10.20
 -14   0  -8   52.79   12.50
  14   0   8   68.39   14.50
  14   0   8   42.00   13.60
 -14   0  -8   52.49   11.20
  16   0   8   29.00   10.70
 -16   0  -8   24.20   12.40
 -16   0  -8   35.40   14.40
  16   0   8   18.70   13.70
  16   0   8   10.70   14.80
  18   0   8    4.10   17.10
 -18   0  -8   20.50   15.50
  18   0   8   21.80   17.50
  18   0   8    4.50   11.40
 -18   0  -8   36.10   17.80
 -20   0  -8    0.00   18.00
  20   0   8   30.40   22.40
  20   0   8   23.40   14.60
  22   0   8   31.60   17.50
 -22   0  -8   58.09   26.30
 -24   0  -8  -17.70   27.90
  24   0   8    4.90   20.90
  26   0   8    0.80   27.50
  29  -1  -8    8.90   29.90
  29  -1  -8   51.09   44.10
  29   1  -8  -32.70   47.70
  29   1  -8   17.70   30.60
  27  -1  -8  -11.00   33.10
 -27  -1   8  -11.90   31.30
  27   1  -8   27.70   39.10
 -25  -1   8   34.30   24.70
  25  -1  -8   42.00   29.00
  25   1  -8   47.20   31.80
  23  -1  -8   28.50   23.00
 -23  -1   8   11.80   19.30
  23   1  -8  -16.00   22.30
  21  -1  -8   12.70   15.80
 -21  -1   8   15.50   16.60
 -21   1   8   36.40   15.00
  21   1  -8   40.80   19.80
 -19  -1   8   23.30   14.00
  19  -1  -8  -14.70   13.50
  19  -1  -8    9.40    4.60
 -19   1   8    8.40   12.40
 -19   1   8    7.80   16.40
  19   1  -8   33.90   15.40
 -19   1   8   25.00   12.00
 -17  -1   8  -15.20   11.10
 -17  -1   8    4.90   12.20
  17  -1  -8   -0.90   10.00
 -17  -1   8    5.60   11.70
 -17   1   8   -9.40    8.80
  17   1  -8   43.10   13.40
 -17   1   8   -6.60    9.30
 -17   1   8    1.50   13.50
 -15  -1   8   21.90    9.90
 -15  -1   8    8.70    9.20
 -15  -1   8   24.10   10.10
  15  -1  -8    2.40    8.10
 -15   1   8   10.60    7.60
 -15   1   8   14.30    9.50
 -15   1   8    0.10    7.20
  15   1  -8   10.70    6.20
  15   1  -8   30.70   12.50
 -13  -1   8   77.19   11.00
 -13  -1   8  102.49   13.10
 -13  -1   8   60.19    9.70
  13  -1  -8   57.89    9.10
  13   1  -8   54.79   10.80
 -13   1   8   91.09   10.10
 -13   1   8   68.49    9.90
  13   1  -8   82.89    9.20
 -13   1   8   81.09   10.10
 -11  -1   8    9.20    6.70
  11  -1  -8    8.80    5.80
 -11  -1   8    6.70    6.20
 -11  -1   8   19.60    8.10
  11   1  -8   23.00    7.60
 -11   1   8   21.20    8.50
  11   1  -8   12.50    4.80
 -11   1   8   12.80    5.20
 -11   1   8   16.70    5.60
  -9  -1   8  246.18   13.20
   9  -1  -8  238.38   12.20
   9  -1  -8  238.98   13.20
   9  -1  -8  227.98   10.80
  -9  -1   8  219.28   13.50
  -9   1   8  261.47   10.90
   9   1  -8  222.08   13.20
   9   1  -8  230.48   14.20
   9   1  -8  231.08   10.70
   7  -1  -8  301.77   11.70
   7  -1  -8  315.97   12.70
   7  -1  -8  312.77   13.90
  -7  -1   8  291.27   13.60
  -7  -1   8  326.97   14.10
   7   1  -8  279.27   13.90
  -7   1   8  299.57   11.30
   7   1  -8  293.47   13.60
   5  -1  -8  205.08    9.70
  -5  -1   8  205.48   10.60
   5  -1  -8  204.38    9.00
  -5  -1   8  195.18    9.90
   5  -1  -8  189.18   10.50
   5   1  -8  196.98   10.70
   5   1  -8  195.68   10.30
  -5   1   8  182.28    9.80
  -5   1   8  199.98    8.90
  -3  -1   8  346.17   12.40
  -3  -1   8  353.46   13.50
   3  -1  -8  341.67   12.90
   3   1  -8  371.36   13.00
   3   1  -8  331.17   14.00
   3   1  -8  336.77   12.60
  -3   1   8  348.27   12.20
   1  -1  -8   -1.70    3.70
  -1  -1   8   -0.90    3.90
   1  -1  -8    0.60    3.90
  -1   1   8    1.30    3.60
   1   1  -8    0.70    2.80
   1   1  -8    1.30    3.10
   1   1  -8    5.00    4.50
  -1   1   8   -3.10    3.10
  -1  -1  -8  167.68    9.10
   1  -1   8  173.38    9.40
   1  -1   8  162.48    8.00
  -1  -1  -8  166.08    9.10
   1   1   8  160.88    9.20
  -1   1  -8  163.58    6.80
  -1   1  -8  156.88    8.00
  -1   1  -8  163.38    9.50
   1   1   8  168.78    9.30
  -3  -1  -8   23.00    6.30
   3  -1   8   11.40    3.90
  -3  -1  -8    6.60    4.00
   3  -1   8   12.40    4.50
   3   1   8    7.00    4.30
  -3   1  -8   17.30    4.10
  -3   1  -8   11.10    5.40
   3   1   8   12.80    5.50
  -5  -1  -8   -2.40    4.20
  -5  -1  -8    5.70    7.10
   5  -1   8    2.70    3.80
   5  -1   8    1.40    4.90
  -5  -1  -8   -4.10    4.70
  -5   1  -8   -0.90    4.70
  -5   1  -8    8.40    4.10
   5   1   8   -5.50    5.70
  -5   1  -8    4.20    3.90
   5   1   8    2.30    5.00
  -7  -1  -8  345.77   16.10
  -7  -1  -8  351.36   16.50
   7  -1   8  350.66   15.90
   7  -1   8  358.36   13.80
  -7  -1  -8  321.57   20.90
   7   1   8  325.57   15.50
  -7   1  -8  336.87   12.30
  -7   1  -8  336.37   15.40
   7   1   8  340.27   17.10
  -7   1  -8  362.26   13.80
  -7   1  -8  364.36   13.90
   9  -1   8   -3.40    6.40
   9  -1   8    1.30    4.90
  -9  -1  -8   -1.80    6.40
  -9  -1  -8    0.40    8.30
  -9   1  -8   10.10    4.20
   9   1   8   -1.10    6.80
  -9   1  -8    0.20    5.50
   9   1   8    4.00    6.70
  11  -1   8  162.88   11.70
 -11  -1  -8  158.68   15.40
 -11  -1  -8  157.88   18.20
  11  -1   8  162.68   14.70
  11   1   8  191.68   17.60
  11   1   8  180.28   14.20
 -11   1  -8  156.88    9.20
 -11   1  -8  174.78   12.40
 -11   1  -8  163.48   14.40
  13  -1   8    5.70    6.80
 -13  -1  -8    4.50   11.90
  13  -1   8    9.60   10.40
  13  -1   8   13.20   10.20
 -13  -1  -8   11.80    9.70
  13   1   8    2.70    8.30
  13   1   8   10.60   10.70
 -13   1  -8   -5.80    8.30
 -13   1  -8    3.20    8.30
  15  -1   8   45.40   10.20
  15  -1   8   47.30   14.60
 -15  -1  -8   72.09   17.60
 -15  -1  -8   52.59   14.90
 -15   1  -8   43.50   12.70
  15   1   8   62.49   16.00
  15   1   8   30.60   10.40
 -15   1  -8   31.00   11.10
 -17  -1  -8   14.80   15.70
  17  -1   8   -0.50    9.80
 -17  -1  -8   24.60   20.60
  17  -1   8   14.90   16.20
  17  -1   8   16.60   14.40
 -17   1  -8   19.00   13.20
 -17   1  -8   15.50   12.90
  17   1   8   -4.10   15.80
  17   1   8    4.20   10.60
  19  -1   8   -0.70   17.90
 -19  -1  -8   -2.40   18.30
  19  -1   8   -2.20   11.70
  19  -1   8  -20.10   17.30
 -19   1  -8   16.30   16.40
  19   1   8    5.40   14.20
  19   1   8   16.40   26.50
 -19   1  -8   -6.20   15.00
  21  -1   8   19.70   15.20
 -21  -1  -8   16.20   21.60
 -21   1  -8   63.99   18.90
  21   1   8    9.10   18.00
 -21   1  -8  -20.50   18.20
  23  -1   8   -7.00   17.80
 -23  -1  -8   20.70   29.20
  23   1   8  -14.70   18.50
  25  -1   8  -13.30   22.30
 -25  -1  -8   26.20   36.10
  25   1   8   -3.80   25.60
  28  -2  -8   -9.10   25.50
  28  -2  -8   14.90   37.00
  28   2  -8   -0.10   26.50
  28   2  -8  -45.90   48.70
  26  -2  -8    8.50   28.30
 -26  -2   8  -10.80   29.30
  26   2  -8  -36.60   37.20
 -24  -2   8   28.00   23.30
  24   2  -8  -10.00   28.80
 -22  -2   8   23.90   20.70
  22  -2  -8    5.50   18.20
  22   2  -8   21.90   23.30
 -20  -2   8    7.40   16.10
  20  -2  -8   22.10   15.10
  20   2  -8   -2.70   21.50
 -20   2   8   28.00   16.30
 -20   2   8   21.80   12.50
  18  -2  -8    8.50   11.70
 -18  -2   8   -3.30   12.90
  18  -2  -8    3.90   11.00
  18   2  -8  -19.00   14.10
 -18   2   8   -3.00    8.80
 -18   2   8    9.80   13.90
 -16  -2   8   24.10   12.80
 -16  -2   8   33.50   13.20
 -16  -2   8   -9.90   13.30
  16  -2  -8   -9.40    8.90
  16  -2  -8   -6.80    8.90
  16   2  -8   18.40   15.00
 -16   2   8    1.60    6.60
 -14  -2   8  144.89   17.40
 -14  -2   8  149.19   16.20
  14  -2  -8  138.99   12.90
  14  -2  -8  128.29   14.20
 -14  -2   8  101.49   14.00
 -14   2   8  127.49    9.90
 -14   2   8  121.69    9.60
  14   2  -8  134.79   18.80
 -12  -2   8   16.90   10.40
 -12  -2   8    9.60    8.10
 -12  -2   8   17.70    8.50
  12  -2  -8    5.80    7.10
  12   2  -8   14.00   11.80
 -12   2   8   18.70    4.80
 -12   2   8   20.60    5.00
  10  -2  -8   25.80    6.50
 -10  -2   8   16.20    8.70
  10  -2  -8   23.60    7.30
 -10  -2   8   32.00    8.90
 -10  -2   8   39.00    8.70
  10   2  -8    9.60    7.50
 -10   2   8   28.30    4.40
 -10   2   8   25.60    4.40
  10   2  -8   35.40    6.30
   8  -2  -8   37.70    6.80
  -8  -2   8   33.80    7.00
   8  -2  -8   52.49    5.60
  -8  -2   8   43.00    7.60
   8  -2  -8   49.00    6.80
   8   2  -8   60.99    7.00
   8   2  -8   30.20    6.60
   8   2  -8   30.80    7.10
  -8   2   8   43.00    5.30
   6  -2  -8  848.12   25.90
  -6  -2   8  844.02   28.20
   6  -2  -8  877.31   24.00
  -6  -2   8  865.81   27.60
   6   2  -8  866.41   28.50
  -6   2   8  874.71   23.60
  -6   2   8  875.71   26.10
   6   2  -8  883.31   26.70
   4  -2  -8 2150.08   54.39
  -4  -2   8 2100.39   57.29
   4  -2  -8 2142.99   55.89
  -4  -2   8 2140.99   56.09
   4   2  -8 2151.68   57.69
   4   2  -8 2119.59   56.99
   4   2  -8 2068.79   56.39
  -4   2   8 2115.49   56.09
  -4   2   8 2213.28   54.19
  -2  -2   8  864.01   24.90
   2  -2  -8  913.41   26.60
  -2  -2   8  880.21   27.00
   2  -2  -8  891.61   25.50
   2   2  -8  855.31   25.70
  -2   2   8  890.41   25.30
  -2   2   8  853.11   26.50
   2   2  -8  886.01   26.60
   2   2  -8  926.51   27.50
   0  -2  -8   91.19    7.90
   0  -2   8   95.09    8.50
   0  -2   8  100.69    5.70
   0  -2  -8  102.39    8.70
   0   2   8   97.99    8.10
   0   2  -8   96.09    6.90
   0   2  -8   99.69    8.10
   0   2   8  108.99    8.50
   0   2  -8  107.19    6.70
   0   2  -8  104.69    9.00
   2  -2   8  854.01   25.80
  -2  -2  -8  810.22   26.10
  -2   2  -8  836.12   23.10
  -2   2  -8  824.42   25.20
   2   2   8  816.02   26.30
  -2   2  -8  835.52   25.60
  -4  -2  -8  302.87   18.60
   4  -2   8  280.87   13.10
   4  -2   8  282.47   10.40
  -4  -2  -8  277.77   14.20
  -4   2  -8  291.37   10.30
   4   2   8  268.67   13.80
  -4   2  -8  285.37   13.20
   4   2   8  269.07   14.20
  -4   2  -8  287.67   12.50
  -6  -2  -8   27.10    6.90
  -6  -2  -8   20.70    6.90
   6  -2   8   24.30    4.50
   6  -2   8   35.00    6.60
  -6  -2  -8    9.70    9.90
  -6   2  -8   27.20    5.30
   6   2   8   16.80    5.90
   6   2   8   10.20    7.60
  -6   2  -8   28.00    4.50
  -6   2  -8   25.80    6.90
  -8  -2  -8    0.00    6.60
  -8  -2  -8   -2.40    9.80
   8  -2   8    3.40    4.30
  -8  -2  -8    4.40    6.80
   8  -2   8    7.80    6.40
   8   2   8   -0.90    6.60
   8   2   8   -0.80    5.50
  -8   2  -8    0.30    6.50
 -10  -2  -8   40.90   12.90
  10  -2   8   51.49    9.20
 -10  -2  -8   34.90    9.50
  10  -2   8   50.69   11.50
 -10   2  -8   52.19    6.00
  10   2   8   43.20   11.60
  10   2   8   29.60    8.60
 -10   2  -8   41.80    8.70
 -12  -2  -8   29.80   14.90
 -12  -2  -8   47.80   12.20
  12  -2   8   34.70   10.50
  12  -2   8   44.80    7.60
  12   2   8   12.60    8.50
  12   2   8   19.80   12.10
 -12   2  -8   39.30    7.20
 -12   2  -8   37.50   10.10
  14  -2   8   18.00   11.00
 -14  -2  -8   40.50   20.00
 -14  -2  -8   17.00   13.90
  14  -2   8   17.50   11.80
  14  -2   8   10.60    7.80
 -14   2  -8   26.10   11.90
  14   2   8   18.20   11.80
  14   2   8   15.80   16.10
 -14   2  -8   14.50    8.10
  16  -2   8  -15.20   12.20
  16  -2   8    2.80   12.90
  16  -2   8   -8.30    8.20
 -16  -2  -8   -7.30   14.20
  16   2   8   20.40   16.00
  16   2   8    2.30   10.50
 -16   2  -8    4.20    9.70
 -18  -2  -8   -6.90   17.70
 -18  -2  -8   11.30    6.90
  18  -2   8    9.00   10.60
  18  -2   8  -18.60   14.90
  18  -2   8  -19.40   15.20
  18   2   8    9.70   12.00
 -18   2  -8    9.30   14.80
 -18   2  -8  -20.80   10.80
 -20  -2  -8   13.70   22.50
  20  -2   8   17.90   14.00
  20   2   8   18.50   16.00
 -20   2  -8   -7.00   17.00
 -20   2  -8   29.30   16.40
  22  -2   8  -16.70   16.90
 -22  -2  -8  -17.30   25.50
  22   2   8   37.40   22.30
 -24  -2  -8  -18.00   33.20
  24   2   8   25.50   26.20
  27  -3  -8    2.80   34.40
 -27  -3   8    2.30   41.50
  27   3  -8  -11.50   59.09
  27   3  -8   -5.60   24.40
  25  -3  -8   29.40   27.50
 -25  -3   8    0.70   30.70
  25   3  -8   24.70   25.40
  25   3  -8  132.59   52.69
 -23  -3   8   16.00   25.80
  23  -3  -8  -12.70   20.40
  23   3  -8   18.20   40.50
 -21  -3   8   10.90   22.30
  21  -3  -8   -3.50   15.40
  21  -3  -8   -6.60   16.40
  21   3  -8    9.20   26.70
  19  -3  -8   30.00   14.80
  19  -3  -8   22.30   12.90
 -19  -3   8   43.70   19.40
  19   3  -8   31.50   25.70
 -17  -3   8   37.30   15.50
  17  -3  -8   37.40   12.70
  17  -3  -8   25.50   10.80
  17   3  -8   63.39   22.30
 -15  -3   8    9.50   12.80
 -15  -3   8   60.69   18.40
  15  -3  -8   23.50    9.50
 -15  -3   8    1.20   13.60
  15  -3  -8   11.00   10.60
  15   3  -8   -0.20   11.90
 -13  -3   8   53.59   14.00
 -13  -3   8   54.19   12.50
 -13  -3   8   50.39   12.10
  13  -3  -8   47.20   10.40
  13  -3  -8   54.89   10.30
  13   3  -8   40.40   12.50
 -11  -3   8  334.57   20.90
  11  -3  -8  326.07   15.30
 -11  -3   8  288.57   19.80
  11  -3  -8  315.57   18.50
 -11  -3   8  319.17   21.60
   9  -3  -8   -1.50    7.60
   9  -3  -8    3.60    5.80
  -9  -3   8    8.00    7.60
  -9  -3   8    1.90    8.00
  -9  -3   8  -15.10    7.40
   9   3  -8   11.30    8.30
  -7  -3   8   57.39   10.30
  -7  -3   8   50.79    8.10
  -7  -3   8   41.80    8.00
   7  -3  -8   55.19    6.90
   7  -3  -8   45.20    5.40
  -7  -3   8   37.00    8.40
   7   3  -8   64.49   11.90
  -7   3   8   36.20    6.60
  -5  -3   8   97.99    9.40
  -5  -3   8  112.19   11.00
  -5  -3   8  108.79   11.80
   5  -3  -8  107.69    9.20
   5  -3  -8   96.19    7.00
   5   3  -8  103.19   12.30
  -5   3   8  102.29    6.90
   5   3  -8  104.89   11.40
  -5   3   8  101.09    9.20
  -3  -3   8 1074.29   32.10
  -3  -3   8 1084.29   31.30
   3  -3  -8 1049.89   29.60
   3  -3  -8 1070.29   31.20
  -3  -3   8 1060.69   32.80
   3   3  -8 1061.69   33.10
  -3   3   8  937.41   30.70
   3   3  -8 1047.70   33.20
  -3   3   8 1034.60   31.20
  -1  -3   8   12.50    5.50
  -1  -3   8   17.10    4.80
   1  -3  -8   15.10    5.10
  -1  -3   8   15.50    6.80
  -1   3   8   12.70    5.40
  -1   3   8   13.90    5.50
   1   3  -8   18.40    7.10
   1   3  -8   14.10    7.20
  -1  -3  -8 2111.69   57.39
   1  -3   8 2130.29   52.69
  -1  -3  -8 2069.59   56.89
   1  -3   8 2118.09   56.79
   1  -3   8 2075.49   56.39
   1   3   8 2117.59   56.99
  -1   3  -8 2054.79   53.59
  -1   3  -8 2066.89   56.59
   1   3   8 2136.19   57.69
  -3  -3  -8  799.82   27.20
   3  -3   8  772.62   25.60
  -3  -3  -8  823.62   27.60
   3  -3   8  790.72   25.60
   3   3   8  801.52   27.30
   3   3   8  766.02   27.00
  -3   3  -8  802.32   25.70
  -3   3  -8  773.62   21.80
  -5  -3  -8   21.80   14.30
  -5  -3  -8   58.79    9.30
   5  -3   8   57.89    8.20
  -5  -3  -8   32.20    7.70
  -5   3  -8   54.99    4.80
  -5   3  -8   48.10    7.60
   5   3   8   28.00    7.10
   5   3   8   48.00    9.70
  -7  -3  -8  139.69   13.90
   7  -3   8  111.69   11.60
  -7  -3  -8  127.39   17.10
   7   3   8  125.39   15.60
  -7   3  -8  103.89   10.80
   7   3   8  107.89   12.30
  -9  -3  -8   23.00    9.00
   9  -3   8   43.10    8.70
  -9  -3  -8   31.50   14.50
  -9   3  -8   48.40    8.40
   9   3   8   65.99   11.70
   9   3   8   26.50   10.10
  11  -3   8  169.88   15.20
 -11  -3  -8  247.88   28.40
 -11  -3  -8  196.18   19.30
 -11   3  -8  160.78   14.60
  11   3   8  177.58   21.50
  13  -3   8    2.30    9.80
 -13  -3  -8   -6.40   16.90
 -13  -3  -8   -7.50   12.40
  13  -3   8    2.60    5.80
  13   3   8   16.40   10.50
 -13   3  -8    5.40    9.10
  13   3   8   46.10   18.50
  15  -3   8   27.80   12.30
 -15  -3  -8   54.39   16.70
  15   3   8   12.30   13.80
 -15   3  -8   56.29   12.10
  17  -3   8   46.00   14.60
  17  -3   8   35.10   10.20
 -17  -3  -8   17.40   18.40
 -17   3  -8   27.80   13.50
  17   3   8  -12.20   14.50
  19  -3   8  -18.30   10.80
 -19  -3  -8   -7.60   26.30
 -19   3  -8   -2.50   14.90
  19   3   8   -7.10   16.80
 -21  -3  -8  -28.50   28.00
  21   3   8   36.00   22.60
 -23  -3  -8   44.90   37.00
  23   3   8  -11.70   22.30
  26  -4  -8   14.10   34.20
 -26  -4   8  -19.00   45.30
  26   4  -8   68.39   73.49
  26   4  -8   24.50   26.00
  24  -4  -8  -10.40   29.40
 -24  -4   8  -12.30   34.60
  24   4  -8  -17.10   20.50
  24   4  -8  175.48   54.59
 -22  -4   8   56.79   30.00
  22  -4  -8   15.90   21.40
  22   4  -8  -52.39   38.10
  20  -4  -8   72.29   19.20
  20  -4  -8   67.29   13.60
 -20  -4   8   53.49   27.90
  20   4  -8   48.00   31.60
 -18  -4   8   71.79   22.40
  18  -4  -8   68.69   17.60
  18  -4  -8   44.90   13.10
  18   4  -8   84.19   31.00
 -16  -4   8   31.30   15.80
  16  -4  -8   28.40   14.00
  16   4  -8   37.60   25.80
 -14  -4   8   26.30   20.00
  14  -4  -8   52.79   10.30
  14  -4  -8   31.00   12.00
 -14  -4   8   16.80   12.60
  14   4  -8   18.20   19.10
 -12  -4   8   16.70   13.40
  12  -4  -8    0.50    7.20
 -12  -4   8   -2.40   14.60
  12  -4  -8    8.20    9.70
 -12  -4   8    4.00   10.20
  12   4  -8   -3.80   14.80
  10  -4  -8  435.66   22.70
 -10  -4   8  423.76   26.70
  10  -4  -8  434.66   17.60
 -10  -4   8  432.46   25.70
 -10  -4   8  456.55   24.70
 -10  -4   8  438.46   22.10
  10   4  -8  448.16   30.20
  -8  -4   8  454.15   24.40
  -8  -4   8  468.35   21.90
  -8  -4   8  442.26   23.20
  -8  -4   8  464.85   24.10
   8  -4  -8  458.75   18.00
   8   4  -8  436.16   27.20
  -8   4   8  446.56   17.70
  -6  -4   8   45.50   10.60
  -6  -4   8   51.89    9.80
   6  -4  -8   45.50    8.00
   6  -4  -8   58.69    6.50
  -6  -4   8   43.20   10.70
  -6  -4   8   44.40    9.70
   6   4  -8   53.59   12.70
  -6   4   8   52.09    8.00
   4  -4  -8  194.88   12.60
   4  -4  -8  188.28   10.70
  -4  -4   8  199.68   15.70
  -4  -4   8  180.78   15.10
  -4  -4   8  201.38   15.10
   4   4  -8  189.08   17.50
  -4   4   8  202.38   10.50
  -4   4   8  205.58   13.00
  -2  -4   8   61.59    9.40
  -2  -4   8   40.40    9.00
  -2  -4   8   63.19   10.20
   2  -4  -8   65.49    9.60
   2  -4  -8   57.49    7.50
  -2   4   8   51.19    7.40
   2   4  -8   71.09   10.20
  -2   4   8   56.89    9.30
   0  -4  -8  346.27   16.60
   0  -4   8  322.27   18.00
   0  -4   8  384.16   17.90
   0  -4   8  332.77   15.00
   0  -4  -8  345.17   17.30
   0   4   8  356.36   17.00
   0   4   8  332.27   17.00
   0   4  -8  362.26   17.90
   2  -4   8   40.20    9.10
  -2  -4  -8   40.50    9.90
   2  -4   8   30.10    8.40
  -2  -4  -8   44.40    8.90
   2  -4   8   38.00    5.80
  -2   4  -8   44.80    5.90
   2   4   8   32.60    8.30
   2   4   8   44.90    9.50
  -2   4  -8   27.10    8.20
   4  -4   8   44.30    8.60
  -4  -4  -8   18.70   13.00
  -4  -4  -8   50.49   10.10
  -4  -4  -8   54.49   11.60
   4  -4   8   18.30    8.30
  -4   4  -8   34.10    7.90
   4   4   8   39.30    8.70
   4   4   8   30.80    9.30
  -6  -4  -8  110.89   18.00
   6  -4   8  131.69   12.90
   6  -4   8  118.19   12.40
  -6  -4  -8  121.99   14.80
   6   4   8   76.49   12.00
   6   4   8   89.29   11.90
  -6   4  -8  138.29   12.60
   8  -4   8  315.47   16.70
  -8  -4  -8  307.97   21.20
   8   4   8  316.47   20.30
   8   4   8  220.38   22.00
 -10  -4  -8   87.19   14.90
  10  -4   8   79.39   10.90
  10   4   8   56.89   14.30
  10   4   8   45.60   11.20
  12  -4   8    9.70    9.90
 -12  -4  -8   -1.00   12.60
  12   4   8    7.00   10.60
  14  -4   8    0.30   11.30
 -14  -4  -8   18.90   16.00
  14   4   8    6.00   13.30
 -14   4  -8    0.40    9.50
 -16  -4  -8   15.60   28.50
  16  -4   8   41.90   13.50
 -16   4  -8   73.09   12.90
  16   4   8   66.19   19.10
 -18  -4  -8   48.80   26.20
  18   4   8   67.79   21.10
 -20  -4  -8  -42.80   30.30
  20   4   8   -7.20   20.00
 -22  -4  -8   52.39   39.40
  22   4   8   23.50   24.60
 -23  -5   8   18.90   40.10
  23   5  -8   36.70   55.39
  23   5  -8  -28.90   21.30
  21  -5  -8  -25.30   21.00
 -21  -5   8   31.40   32.10
  21   5  -8  -11.10   46.80
  21   5  -8  -10.50   18.30
  19  -5  -8   11.30   18.10
 -19  -5   8   36.50   27.00
  19   5  -8    6.70   33.60
  19   5  -8   25.30   18.40
  17  -5  -8   -0.70   16.00
 -17  -5   8   11.40   20.50
  17   5  -8   -1.20   28.70
  15  -5  -8   -6.60   13.30
 -15  -5   8    7.50   19.80
  15  -5  -8   16.80    8.80
  15   5  -8  -10.50   24.40
 -13  -5   8   19.00   14.70
  13  -5  -8    4.10   12.70
  13  -5  -8    8.80    8.10
 -13  -5   8   -2.70   18.10
  13   5  -8   13.60   21.20
 -11  -5   8   35.30   14.00
  11  -5  -8   14.70   12.20
  11  -5  -8   15.70    8.20
 -11  -5   8    1.20   16.20
 -11  -5   8   30.90   18.10
 -11  -5   8    6.20   11.40
  11   5  -8   43.50   21.60
   9  -5  -8   -0.50    7.90
  -9  -5   8  -32.80   13.80
  -9  -5   8   22.20   12.90
  -9  -5   8   -4.10   10.70
  -9  -5   8   -7.70   14.80
   9   5  -8    2.20   16.40
  -7  -5   8   47.80   13.80
  -7  -5   8   62.49   14.70
  -7  -5   8   53.39   12.70
   7  -5  -8   50.99    9.20
  -7  -5   8   40.50   13.50
  -7   5   8   52.29    9.60
   7   5  -8   30.40   15.70
  -5  -5   8   -9.10   10.90
  -5  -5   8    5.70   11.20
   5  -5  -8    2.10    7.60
   5  -5  -8   -4.00    5.50
  -5  -5   8  -11.90    8.60
  -5  -5   8   -4.30   10.50
  -5   5   8   -6.00    7.60
  -3  -5   8   19.00   10.40
  -3  -5   8   16.30    9.20
  -3  -5   8    3.10   10.90
   3  -5  -8   11.30    8.50
  -3  -5   8   42.00   11.60
   3  -5  -8   25.30    7.30
  -3   5   8   23.30    8.60
   1  -5  -8   16.60    8.40
   1  -5  -8   20.10    9.30
  -1  -5   8   25.00   11.50
  -1  -5   8   24.80   10.60
  -1   5   8   17.60    8.90
  -1   5   8   17.20    9.20
  -1  -5  -8   -7.80   16.40
   1  -5   8    9.20   11.00
   1  -5   8   29.10   10.70
   1  -5   8    1.50    7.90
  -1  -5  -8    5.70    8.20
   1   5   8   13.10   10.60
  -1   5  -8   15.20    6.70
   1   5   8   14.90    9.30
  -3  -5  -8  -27.90   16.50
   3  -5   8    1.70    9.20
   3  -5   8   -6.20   11.10
   3  -5   8    8.20    6.70
  -3  -5  -8  -18.20    8.10
  -3   5  -8   -0.90    9.10
   3   5   8    2.20   10.90
  -3   5  -8   -0.30    4.90
  -3   5  -8    4.90    4.80
   3   5   8   -1.90    9.70
  -5  -5  -8   28.80   18.30
  -5  -5  -8   13.90    9.90
   5  -5   8   19.30   12.70
   5  -5   8   11.60    8.80
   5   5   8    8.90   10.70
  -5   5  -8   20.30    9.60
   5   5   8   -4.20    9.00
  -7  -5  -8   13.10   11.00
   7  -5   8    5.60    9.40
   7  -5   8   -1.60   11.90
   7   5   8    6.70   10.30
   9  -5   8   10.10    9.20
   9  -5   8    7.10   13.20
  -9  -5  -8    0.00   12.90
   9   5   8   -2.30   11.60
  -9   5  -8   12.50    9.20
 -11  -5  -8  -22.00   15.10
  11  -5   8  -10.40    9.40
 -11   5  -8    3.70    9.00
  11   5   8   -7.70   13.90
  13  -5   8    7.20   11.10
 -13  -5  -8   -2.50   18.30
  13   5   8   21.50   13.50
 -13   5  -8   19.50    9.50
  15  -5   8   53.49   11.50
 -15  -5  -8   32.70   23.50
  15   5   8   35.40   20.50
 -17  -5  -8   11.30   27.90
  17   5   8   28.90   19.70
 -19  -5  -8   48.70   35.10
  19   5   8   -6.70   23.90
 -21  -5  -8   -2.50   43.10
  21   5   8   11.00   30.50
  22   6  -8   54.19   38.60
  22   6  -8   83.09   66.19
 -20  -6   8   31.60   35.70
  20  -6  -8   63.79   25.60
  20   6  -8   58.09   28.40
  20   6  -8   40.10   54.49
  18  -6  -8   85.69   24.50
 -18  -6   8  145.79   31.90
  18   6  -8   75.89   44.00
  18   6  -8   77.29   29.50
  16  -6  -8   24.10   19.50
 -16  -6   8   58.19   25.50
  16   6  -8  102.69   42.60
  16   6  -8   16.60   17.60
  14  -6  -8   32.60   17.10
 -14  -6   8    0.30   20.60
  14   6  -8    5.40   15.30
  14   6  -8   18.80   28.50
  12  -6  -8    9.00   15.70
 -12  -6   8    8.40   18.80
  12   6  -8    0.80   14.50
  10  -6  -8   26.00   14.60
 -10  -6   8   64.69   19.20
 -10  -6   8   64.09   23.00
  10   6  -8   42.70   16.50
  -8  -6   8   20.20   14.00
  -8  -6   8   63.09   20.90
  -8  -6   8   53.69   19.40
   8   6  -8   11.90   12.50
  -8   6   8   35.40    9.70
  -6  -6   8    4.80   11.90
  -6  -6   8    1.40   17.80
  -6  -6   8   12.40   15.50
   6  -6  -8   -3.90    7.20
   6  -6  -8   -2.00    6.10
   6   6  -8   -8.80   10.60
  -6   6   8    1.70    9.40
   4  -6  -8   20.20    8.60
   4  -6  -8    5.60    9.10
  -4  -6   8    9.30   11.20
  -4  -6   8   22.20   14.70
  -4  -6   8   31.40   15.80
   4   6  -8   20.50   10.80
  -4   6   8   -1.60    9.80
  -2  -6   8   12.60   13.40
  -2  -6   8    5.60   10.80
   2  -6  -8   -3.60    8.90
  -2  -6   8    6.90   14.00
   2   6  -8    1.00    9.00
  -2   6   8    0.40   10.50
   0  -6   8   68.59   14.30
   0  -6  -8   25.90   11.00
   0  -6   8   50.39   14.60
   0  -6   8   39.10   12.00
   0   6   8   25.00   11.80
   0   6  -8   36.90    9.20
   2  -6   8   22.80   10.80
  -2  -6  -8   22.50   11.70
   2  -6   8   21.00   11.30
   2  -6   8   29.00   13.10
  -2   6  -8   27.60    7.70
   2   6   8   20.90   12.20
   4  -6   8    2.20    8.50
   4  -6   8   -7.90   10.50
  -4  -6  -8   -3.80   11.80
   4   6   8   -3.40   11.50
   6  -6   8   23.80   11.90
  -6  -6  -8   38.10   15.50
   6   6   8   28.00   13.70
   8  -6   8  134.59   14.00
  -8  -6  -8   82.99   18.30
   8   6   8  124.09   18.60
  10  -6   8   57.29   11.80
 -10  -6  -8   82.29   21.90
  10   6   8   54.99   19.70
  12  -6   8   37.40   10.90
 -12  -6  -8  -26.50   18.80
  12   6   8   32.10   23.70
 -14  -6  -8   38.00   25.70
  14   6   8   14.40   22.70
 -16  -6  -8  121.89   32.90
  16   6   8   39.50   27.30
 -18  -6  -8   57.29   38.10
  18   6   8   42.60   31.50
 -17  -7   8    4.30   37.60
  17  -7  -8  101.79   26.10
  17   7  -8  -20.60   26.10
 -15  -7   8   34.70   31.30
  15  -7  -8   25.10   23.90
  15   7  -8  -10.60   23.20
  13  -7  -8   98.59   24.00
 -13  -7   8   30.90   26.80
  13   7  -8   43.90   24.70
  11  -7  -8  102.89   23.70
 -11  -7   8   91.99   27.70
  11   7  -8   98.59   24.60
  -9  -7   8   -3.90   17.50
  -9  -7   8   37.40   25.20
   9   7  -8   -5.50   16.50
  -7  -7   8   28.30   17.20
  -7  -7   8   45.60   22.70
   7   7  -8   18.40   15.80
  -7   7   8   16.20   12.80
  -5  -7   8   23.40   15.90
   5  -7  -8    0.30   10.40
  -5  -7   8   45.20   18.30
   5  -7  -8   -4.00    8.80
  -5  -7   8   24.10   23.30
  -5   7   8   13.80   13.30
   5   7  -8   -2.70   13.70
  -3  -7   8  101.79   20.70
   3  -7  -8   22.90   11.20
  -3  -7   8   30.20   15.50
  -3  -7   8   19.70   21.30
   3  -7  -8   35.20   12.80
   3   7  -8   21.40   12.90
  -3   7   8   30.10   14.50
  -1  -7   8   63.89   18.00
   1  -7  -8   62.89   15.70
  -1  -7   8   38.00   18.80
   1  -7  -8    7.50   12.70
   1   7  -8   22.90   11.80
  -1   7   8   27.10   15.20
  -1  -7  -8  110.39   19.00
   1  -7   8   83.59   15.90
   1  -7   8   92.19   17.00
   1  -7   8  108.39   16.40
   1   7   8   38.60   16.50
  -1   7  -8   55.19   11.00
   3  -7   8  116.79   16.30
  -3  -7  -8  125.39   18.80
   3  -7   8   84.69   15.80
  -3  -7  -8   94.29   20.40
   3   7   8  123.79   20.80
  -5  -7  -8  -18.20   15.90
   5  -7   8   -8.50   11.50
   5   7   8  -12.00   16.70
  -7  -7  -8   15.50   19.70
   7  -7   8   37.00   12.60
   7   7   8   14.40   19.30
  -9  -7  -8    2.60   20.70
   9  -7   8    0.50   11.30
   9   7   8   10.60   23.00
 -11  -7  -8  109.29   28.40
  11   7   8   25.70   26.80
 -13  -7  -8   28.20   29.00
  13   7   8   56.49   32.90
 -15  -7  -8  -27.20   34.60
  15   7   8   30.60   37.60
 -14  -8   8   40.90   37.30
 -12  -8   8    8.60   32.10
  12  -8  -8   28.30   27.30
  12   8  -8  -29.50   25.40
 -10  -8   8  -69.89   25.90
  10  -8  -8    3.60   26.90
  10   8  -8    6.00   24.30
  -8  -8   8    7.90   25.60
   8   8  -8    1.10   21.80
  -6  -8   8   55.59   25.20
   6   8  -8   -7.30   19.20
   4  -8  -8   25.20   13.50
  -4  -8   8    8.90   21.20
  -4   8   8  -14.10   18.40
   4   8  -8   29.00   18.20
  -2  -8   8    8.10   18.90
   2  -8  -8   11.80   15.10
   2   8  -8   13.30   17.20
  -2   8   8    1.00   19.10
   0  -8  -8   12.10   16.40
   0  -8   8  -14.60   16.60
   0   8   8  -10.30   20.00
   2  -8   8   21.10   16.50
  -2  -8  -8   -5.80   18.60
   2   8   8  -12.70   23.40
  -4  -8  -8   56.69   23.20
   4  -8   8   42.90   17.00
   4   8   8   77.29   24.80
  -6  -8  -8   43.70   25.50
   6  -8   8   19.60   16.00
   6   8   8   67.29   26.10
  -8  -8  -8  -27.20   26.40
   8   8   8   -0.50   26.90
 -10  -8  -8   -2.90   33.80
  10   8   8    4.50   29.30
  28   0  -9   26.20   37.30
 -26   0   9   15.60   25.40
  26   0  -9    6.10   28.40
  24   0  -9   -5.80   23.50
 -24   0   9   -8.60   18.70
  22   0  -9   12.80   21.40
 -22   0   9    8.60   15.40
 -20   0   9    1.40   12.60
  20   0  -9   -1.60   13.60
 -18   0   9   -2.10   10.60
  18   0  -9   -4.10   11.30
 -18   0   9  -11.10   12.50
 -18   0   9  -20.60   12.70
 -16   0   9   -3.20   12.50
  16   0  -9    0.60   10.60
 -16   0   9    8.50    9.40
 -16   0   9   -1.60    9.40
  16   0  -9    9.10    5.40
 -14   0   9   -0.50    9.40
 -14   0   9    0.50    7.60
  14   0  -9   -3.10    9.40
 -14   0   9   14.00    7.80
 -12   0   9   -0.20    6.90
 -12   0   9   -0.60    7.30
 -12   0   9   -0.70    6.10
  12   0  -9    2.60    7.10
  10   0  -9    1.20    4.50
 -10   0   9   -3.60    6.00
  10   0  -9   -6.40    5.60
 -10   0   9   -1.10    5.20
  -8   0   9    1.90    5.20
   8   0  -9   -3.30    4.30
   8   0  -9   -3.80    4.10
  -8   0   9   -4.50    4.10
   6   0  -9    6.50    4.00
  -6   0   9   -2.40    4.00
   6   0  -9   -5.50    4.20
  -6   0   9    1.30    4.30
   6   0  -9    4.90    4.60
  -4   0   9    0.50    3.90
   4   0  -9    1.70    3.70
   4   0  -9    0.60    4.10
   4   0  -9   -0.10    3.40
  -2   0   9   -2.90    3.90
  -2   0   9   -2.60    4.00
   2   0  -9    3.80    3.50
   2   0  -9   -5.60    3.70
   0   0  -9    1.50    3.60
   0   0   9   -4.40    3.90
  -2   0  -9    0.50    3.60
   2   0   9    0.50    4.00
  -2   0  -9    1.10    4.40
   2   0   9   -3.90    4.10
   4   0   9   -4.10    3.60
  -4   0  -9    2.10    4.50
   4   0   9   -8.70    4.60
  -4   0  -9    9.20    4.80
  -6   0  -9   -1.80    6.30
   6   0   9   -1.50    5.00
   6   0   9   -2.80    4.50
  -6   0  -9   -3.60    4.80
  -6   0  -9   -4.60    4.60
  -8   0  -9   -3.80    5.80
   8   0   9    1.10    6.70
  -8   0  -9   -6.60    6.50
   8   0   9    4.80    5.20
  -8   0  -9    5.00    5.50
  10   0   9   -4.70    5.90
 -10   0  -9    6.50    7.30
  10   0   9   -8.80    8.40
 -10   0  -9    0.40    8.30
  12   0   9   14.70    8.00
  12   0   9   -0.90    9.20
 -12   0  -9   -4.20    8.20
 -12   0  -9   -3.00    9.50
  14   0   9    9.70    9.40
 -14   0  -9   -3.50    9.80
  14   0   9    1.60   12.30
 -14   0  -9   13.30   11.60
 -16   0  -9    2.70   13.70
  16   0   9    2.50   13.50
 -16   0  -9   -4.80   14.10
  16   0   9    5.90    9.80
 -18   0  -9  -10.00   14.80
  18   0   9   10.90   12.00
  18   0   9    5.00   17.90
 -18   0  -9   28.70   18.60
  20   0   9   -4.70   14.30
  20   0   9   23.30   25.50
 -20   0  -9   -5.80   18.60
  22   0   9   23.30   18.70
 -22   0  -9   10.90   23.70
 -24   0  -9   36.20   35.20
  24   0   9  -49.70   20.80
  29  -1  -9   10.10   31.10
  29  -1  -9    4.50   40.00
  29   1  -9  -11.80   46.10
  29   1  -9  -28.20   32.30
  27  -1  -9    0.70   32.50
 -27  -1   9    9.50   30.90
  27   1  -9    4.20   38.20
  25  -1  -9  -21.20   23.40
 -25  -1   9    8.70   24.40
  25   1  -9   -2.20   32.60
  23  -1  -9   20.50   20.20
 -23  -1   9   16.60   19.50
  23   1  -9   16.90   26.10
 -21  -1   9   28.40   17.90
  21  -1  -9   27.20   16.80
  21   1  -9   23.10   23.00
 -21   1   9   32.30   14.90
 -19  -1   9  197.78   21.10
  19  -1  -9  160.58   20.20
 -19   1   9  153.68   19.70
 -19   1   9  158.08   16.10
 -19   1   9  139.89   16.90
  19   1  -9  142.29   22.50
  17  -1  -9    3.90   10.00
 -17  -1   9   10.70   12.90
 -17  -1   9    4.40   10.20
 -17  -1   9    8.50   11.90
  17   1  -9   -5.50    9.20
 -17   1   9    2.30    9.50
 -17   1   9    7.50   12.40
 -17   1   9   -2.90    9.40
 -15  -1   9   39.60   10.70
  15  -1  -9   22.20    9.20
 -15  -1   9   30.00   10.40
 -15  -1   9   57.19   12.10
  15   1  -9   36.10    7.20
 -15   1   9   31.00    8.70
 -15   1   9   54.79   13.10
  15   1  -9   34.30   13.20
 -15   1   9   29.60    8.40
 -13  -1   9    5.20    8.40
  13  -1  -9   -9.40    6.70
 -13  -1   9    2.60    8.60
 -13  -1   9    1.90    9.00
 -13   1   9   -4.10    6.10
 -13   1   9    5.30    7.20
  13   1  -9   -1.40    5.20
  13   1  -9    6.60    9.80
 -13   1   9    6.90    6.10
 -11  -1   9 1488.05   45.30
  11  -1  -9 1481.55   42.20
 -11  -1   9 1540.25   45.70
 -11  -1   9 1530.35   44.80
  11  -1  -9 1531.25   45.50
  11  -1  -9 1581.24   43.70
 -11   1   9 1523.15   45.30
  11   1  -9 1523.25   41.60
 -11   1   9 1548.35   42.30
  11   1  -9 1516.75   46.70
 -11   1   9 1539.35   41.90
  -9  -1   9 2100.39   57.59
   9  -1  -9 2126.79   54.79
  -9  -1   9 2088.89   57.39
   9  -1  -9 2002.10   57.19
   9  -1  -9 2124.59   55.99
  -9   1   9 2081.69   54.49
   9   1  -9 2026.00   57.99
  -9   1   9 2142.29   57.59
   7  -1  -9   89.59    9.10
  -7  -1   9   83.19    9.10
   7  -1  -9   99.09    7.50
   7  -1  -9   95.59    8.30
  -7  -1   9   85.29    9.30
  -7   1   9   91.89    7.40
   7   1  -9   78.89    8.70
   7   1  -9   79.19    9.00
  -5  -1   9   -2.30    4.60
  -5  -1   9    0.00    4.20
   5  -1  -9    9.50    5.40
   5  -1  -9   -0.50    4.50
   5  -1  -9    0.40    3.80
   5   1  -9    4.70    4.10
   5   1  -9    2.80    3.90
  -5   1   9    3.60    3.70
  -5   1   9    5.90    4.30
   3  -1  -9  382.96   14.00
  -3  -1   9  424.76   15.40
   3  -1  -9  398.26   14.60
  -3  -1   9  397.76   13.90
   3   1  -9  395.36   14.30
   3   1  -9  401.06   14.20
  -3   1   9  384.76   14.80
   3   1  -9  392.66   15.30
  -3   1   9  404.76   14.10
  -1  -1   9 1614.34   43.30
  -1  -1   9 1572.24   42.40
   1  -1  -9 1586.24   42.90
   1  -1  -9 1546.05   42.70
   1   1  -9 1605.74   42.20
   1   1  -9 1594.44   41.20
   1   1  -9 1566.54   43.40
  -1   1   9 1655.43   42.80
  -1   1   9 1561.74   43.10
   1  -1   9  429.46   14.60
   1  -1   9  421.66   15.90
  -1  -1  -9  449.46   15.90
  -1  -1  -9  418.36   15.70
  -1   1  -9  419.86   14.40
  -1   1  -9  409.06   16.10
   1   1   9  457.95   15.90
  -1   1  -9  415.56   13.00
   1   1   9  416.76   15.80
   3  -1   9  391.56   15.70
   3  -1   9  402.86   14.20
  -3  -1  -9  412.56   15.80
  -3  -1  -9  394.46   15.90
  -3   1  -9  418.26   14.20
  -3   1  -9  398.46   16.00
   3   1   9  387.56   16.10
   3   1   9  401.06   15.90
   5  -1   9    8.30    5.50
   5  -1   9    3.40    5.10
  -5  -1  -9    6.50    5.60
  -5  -1  -9    3.20    8.50
  -5  -1  -9    2.10    5.30
  -5   1  -9    5.90    5.00
  -5   1  -9   13.90    4.80
   5   1   9    7.50    5.40
  -5   1  -9    6.50    5.30
   7  -1   9  249.97   11.70
   7  -1   9  234.98   13.60
  -7  -1  -9  233.98   14.00
  -7  -1  -9  217.88   16.60
  -7   1  -9  241.88   11.70
   7   1   9  254.97   15.20
  -7   1  -9  223.78   11.80
  -9  -1  -9  128.39   12.80
  -9  -1  -9  132.29   13.00
   9  -1   9  121.79   10.40
  -9  -1  -9  143.99   16.50
   9  -1   9  128.29   13.20
   9   1   9  113.19   11.90
  -9   1  -9  125.49   10.60
  -9   1  -9  141.09   13.10
  -9   1  -9  104.49   10.00
  -9   1  -9  140.19   10.80
   9   1   9  125.79   14.50
 -11  -1  -9    2.50    7.50
  11  -1   9   10.10    9.30
  11  -1   9   12.90    6.40
 -11  -1  -9    4.50   11.80
  11   1   9   -2.70    6.70
 -11   1  -9    4.00    4.70
 -11   1  -9   -0.50    7.70
 -11   1  -9    9.40    7.10
  11   1   9   -7.50    8.40
  13  -1   9    6.60   10.90
  13  -1   9   14.70    7.80
 -13  -1  -9    9.50   10.00
 -13  -1  -9   37.30   14.60
  13   1   9   14.20    8.60
 -13   1  -9   17.10    8.80
 -13   1  -9    4.80    9.20
  13   1   9   27.00   14.50
 -15  -1  -9   -2.60   11.40
  15  -1   9   21.60   13.00
  15  -1   9   23.20    9.40
 -15  -1  -9  -29.30   14.10
 -15   1  -9   21.40   11.40
 -15   1  -9   23.50   11.20
  15   1   9   19.90   11.60
  15   1   9   14.80   16.20
 -17  -1  -9  121.99   18.50
 -17  -1  -9  166.18   23.90
  17  -1   9  123.29   18.80
  17  -1   9  114.29   14.20
 -17   1  -9   92.09   15.80
  17   1   9  109.49   15.40
 -17   1  -9  128.99   17.90
  17   1   9  145.19   25.30
 -19  -1  -9    9.80   19.60
  19  -1   9   -3.80   12.20
  19  -1   9   35.20   20.00
 -19   1  -9    2.30   16.70
  19   1   9  -10.90   14.40
  19   1   9   14.10   22.70
 -19   1  -9    5.90   16.50
  21  -1   9  -12.20   14.40
 -21  -1  -9   13.60   23.30
 -21   1  -9   18.30   20.40
  21   1   9   11.90   18.20
 -23  -1  -9  -52.29   28.20
  23  -1   9   -3.00   19.40
  23   1   9   -4.90   20.10
  25  -1   9  -30.80   22.80
  25   1   9  -11.50   28.90
  28  -2  -9  -21.30   37.40
  28   2  -9  112.89   54.69
  28   2  -9   -0.90   29.50
  26  -2  -9  -12.70   28.60
 -26  -2   9  -18.50   31.70
  26   2  -9   34.10   38.40
 -24  -2   9   21.10   24.20
  24  -2  -9  -10.20   24.90
  24   2  -9    9.70   28.80
  22  -2  -9   13.30   19.70
 -22  -2   9    2.20   20.60
  22  -2  -9    8.00   19.40
  22   2  -9   28.20   23.80
 -20  -2   9    8.40   16.70
  20  -2  -9   -6.70   14.80
  20  -2  -9   15.30   14.60
  20   2  -9   -5.50   17.60
 -20   2   9    6.40   11.50
 -18  -2   9   53.09   17.10
  18  -2  -9   15.20   12.40
  18  -2  -9   29.70   12.80
  18   2  -9   14.50   19.40
 -18   2   9   12.90    9.10
 -16  -2   9  193.08   20.80
  16  -2  -9  195.18   18.90
  16  -2  -9  184.48   16.60
 -16  -2   9  225.68   23.70
  16   2  -9  202.98   24.10
 -16   2   9  166.48   12.80
 -14  -2   9   11.70   10.90
  14  -2  -9    9.30    9.30
 -14  -2   9   12.50    9.40
  14  -2  -9    2.70    7.50
 -14  -2   9    4.00   12.20
 -14   2   9    7.70    5.60
 -14   2   9    0.60    5.30
  14   2  -9    1.30   12.70
 -12  -2   9  104.19   13.10
 -12  -2   9  105.29   13.50
  12  -2  -9  105.79   11.50
  12  -2  -9  128.19   13.60
 -12  -2   9   99.79   13.50
 -12   2   9  108.49    8.20
 -12   2   9   91.09    8.30
  12   2  -9   97.79   13.50
  12   2  -9   97.99   10.80
  10  -2  -9   47.10    7.50
  10  -2  -9   67.39   10.40
 -10  -2   9   31.70    8.00
 -10  -2   9   40.10    8.90
 -10  -2   9   65.79   10.70
  10  -2  -9   49.20    5.70
  10   2  -9   47.60    8.70
  10   2  -9   57.19    7.40
 -10   2   9   50.89    5.70
 -10   2   9   52.09    5.60
  -8  -2   9  385.96   18.10
  -8  -2   9  406.16   18.10
   8  -2  -9  374.56   13.30
   8  -2  -9  389.46   15.70
   8  -2  -9  378.06   17.80
  -8   2   9  389.36   13.00
   8   2  -9  412.56   16.30
   8   2  -9  396.76   18.10
   8   2  -9  389.66   18.80
   6  -2  -9   72.09    6.70
  -6  -2   9   39.30    6.90
  -6  -2   9   69.69    8.10
   6  -2  -9   74.79    7.40
   6   2  -9   69.09    7.40
  -6   2   9   63.79    6.40
  -6   2   9   68.49    7.40
   6   2  -9   53.69    7.70
   6   2  -9   62.99    8.90
  -4  -2   9 1975.10   52.19
   4  -2  -9 1964.10   51.09
   4  -2  -9 2005.80   52.69
  -4  -2   9 1989.90   53.89
   4   2  -9 1897.51   53.89
  -4   2   9 2024.80   50.89
   4   2  -9 1941.71   52.89
  -4   2   9 1966.60   52.79
   4   2  -9 1969.70   53.19
  -2  -2   9  834.32   23.90
  -2  -2   9  844.32   26.30
   2  -2  -9  863.71   25.80
   2  -2  -9  828.72   24.80
   2   2  -9  828.32   25.80
   2   2  -9  716.73   29.50
  -2   2   9  831.12   24.60
   2   2  -9  832.92   24.70
  -2   2   9  879.21   26.10
   0  -2  -9  181.08   10.40
   0  -2  -9  180.08   11.10
   0  -2   9  162.98   10.80
   0  -2   9  183.18    7.60
   0   2  -9  178.98    9.10
   0   2  -9  175.48   10.00
   0   2  -9  173.28    8.20
   0   2   9  184.68   10.70
   0   2  -9  191.88   11.20
   0   2   9  175.48   11.20
  -2  -2  -9  488.95   18.80
  -2  -2  -9  493.45   18.50
   2  -2   9  511.15   18.50
   2   2   9  487.15   18.80
  -2   2  -9  493.55   18.60
  -2   2  -9  477.85   17.40
  -2   2  -9  487.95   15.70
   2   2   9  487.55   18.90
   4  -2   9  254.37   13.30
  -4  -2  -9  296.97   14.50
  -4  -2  -9  253.27   14.10
   4  -2   9  266.37   10.90
  -4   2  -9  262.77   12.30
   4   2   9  244.98   13.80
  -4   2  -9  276.77   13.90
  -4   2  -9  282.07   10.70
   4   2   9  273.87   14.80
   6  -2   9  489.95   19.20
  -6  -2  -9  490.65   20.90
  -6  -2  -9  505.35   25.30
   6  -2   9  480.75   16.00
  -6  -2  -9  501.25   20.90
  -6   2  -9  461.55   17.50
  -6   2  -9  513.85   16.00
   6   2   9  494.85   21.10
  -6   2  -9  453.55   18.80
  -8  -2  -9   42.40   12.20
   8  -2   9   35.40    8.00
  -8  -2  -9   30.00    8.60
  -8  -2  -9   41.10   10.20
   8  -2   9   36.50    6.40
   8   2   9   24.00    7.80
   8   2   9   10.10    8.00
  -8   2  -9   38.40    5.90
  -8   2  -9   37.40    8.80
 -10  -2  -9  275.97   19.60
  10  -2   9  283.87   17.10
 -10  -2  -9  271.17   23.10
  10  -2   9  297.57   13.70
 -10   2  -9  293.37   17.20
 -10   2  -9  297.27   11.60
  10   2   9  245.78   17.30
  10   2   9  296.27   20.60
  12  -2   9  137.79   11.80
 -12  -2  -9  154.88   18.60
  12  -2   9  146.29   17.00
 -12  -2  -9  154.98   21.10
 -12   2  -9  114.79   10.70
  12   2   9  136.39   15.80
  12   2   9   96.49   14.70
 -12   2  -9  153.18   16.30
 -14  -2  -9    1.20   17.40
 -14  -2  -9    9.10   13.10
  14  -2   9    7.80   12.10
  14  -2   9   15.70    7.90
  14   2   9   14.50   18.00
 -14   2  -9    5.20    7.90
  14   2   9   17.40   11.30
 -16  -2  -9   10.60   15.70
  16  -2   9    0.20   13.40
  16  -2   9   14.00   10.10
 -16   2  -9   38.20   13.90
  16   2   9   10.80   16.50
 -16   2  -9   11.00    9.90
  16   2   9   13.20   11.90
  18  -2   9   23.50   18.70
 -18  -2  -9   33.00   19.60
  18  -2   9   17.50   12.70
  18   2   9   30.20   14.80
 -18   2  -9   -8.70   11.90
 -18   2  -9   13.20   15.60
  20  -2   9   53.69   16.50
 -20  -2  -9   -8.50   22.10
  20   2   9   11.60   18.00
 -20   2  -9   -1.40   17.70
  22  -2   9   15.90   19.40
  22   2   9  -32.60   19.50
 -24  -2  -9  -20.40   36.60
  24   2   9   22.80   27.60
  27  -3  -9  -10.60   34.50
 -27  -3   9   15.90   40.50
  27   3  -9   58.19   54.29
  27   3  -9   48.20   27.70
  25  -3  -9   -8.40   25.10
 -25  -3   9  -34.90   31.70
  25   3  -9   20.80   46.00
  23  -3  -9   28.40   21.40
 -23  -3   9   10.60   26.80
  23   3  -9   58.59   38.10
  21  -3  -9    7.50   16.00
 -21  -3   9   32.90   23.70
  21  -3  -9   13.20   17.00
  21   3  -9   19.20   23.90
  19  -3  -9    6.40   12.70
  19  -3  -9  -10.50   13.00
 -19  -3   9   51.29   19.50
  19   3  -9   -5.40   23.30
 -17  -3   9   16.40   14.80
  17  -3  -9    5.60   11.50
  17  -3  -9   11.60   10.80
  17   3  -9   12.20   17.00
  15  -3  -9  186.28   15.70
 -15  -3   9  133.89   19.00
  15  -3  -9  162.28   19.10
 -15  -3   9  181.28   19.50
 -15  -3   9  203.78   25.10
  15   3  -9  212.78   25.40
 -13  -3   9  147.19   18.50
 -13  -3   9   95.79   17.20
  13  -3  -9   87.39   13.00
  13  -3  -9   83.29   10.50
 -13  -3   9   81.09   13.90
  13   3  -9  105.29   18.60
  11  -3  -9   10.40    8.10
 -11  -3   9    4.00    9.30
  11  -3  -9    0.80    7.70
 -11  -3   9    1.70    8.20
 -11  -3   9    9.10    9.30
  11   3  -9    2.60   10.80
   9  -3  -9   15.60    7.00
  -9  -3   9   16.00    8.30
  -9  -3   9   16.90    9.10
   9  -3  -9   11.90    8.80
  -9  -3   9    9.40    8.30
   9  -3  -9   14.60    3.80
   9   3  -9   30.40   12.10
  -7  -3   9  163.78   14.00
   7  -3  -9  165.78    8.20
   7  -3  -9  180.08   11.20
  -7  -3   9  154.08   14.40
  -7   3   9  173.08    7.50
   7   3  -9  166.58   16.10
   7   3  -9  158.78   13.90
  -7   3   9  157.88   11.20
   5  -3  -9  398.86   16.10
  -5  -3   9  402.96   19.10
  -5  -3   9  394.16   17.50
   5  -3  -9  389.86   13.90
   5   3  -9  412.46   18.90
   5   3  -9  392.96   18.60
  -5   3   9  382.16   16.10
  -5   3   9  407.96   13.80
   3  -3  -9  279.77   12.50
  -3  -3   9  299.97   13.70
  -3  -3   9  303.87   15.70
  -3   3   9  272.77   13.90
   3   3  -9  280.47   15.60
  -3   3   9  285.37   12.40
   3   3  -9  294.87   15.20
  -1  -3   9   40.40    7.90
  -1  -3   9   35.20    5.60
   1  -3  -9   34.50    6.70
   1  -3  -9   40.60    6.70
  -1   3   9   30.60    6.50
   1   3  -9   35.60    7.70
  -1   3   9   43.80    7.10
   1  -3   9  441.66   13.80
  -1  -3  -9  435.56   19.00
  -1  -3  -9  472.15   18.70
   1  -3   9  451.15   18.60
   1   3   9  474.25   18.80
   1   3   9  453.15   19.00
  -1   3  -9  448.46   18.80
  -1   3  -9  473.05   15.70
  -3  -3  -9  575.84   22.70
  -3  -3  -9  580.84   22.70
   3  -3   9  571.04   21.40
  -3   3  -9  583.04   21.40
   3   3   9  585.04   22.60
  -3   3  -9  555.74   17.10
   3   3   9  557.74   22.60
   5  -3   9  219.08   13.50
  -5  -3  -9  215.48   15.40
  -5  -3  -9  218.78   21.70
  -5  -3  -9  221.48   16.00
  -5   3  -9  226.68   13.50
   5   3   9  207.28   15.90
   5   3   9  217.78   15.10
  -5   3  -9  226.38    8.80
  -7  -3  -9   28.30   10.70
  -7  -3  -9   19.90    8.30
   7  -3   9   24.10    8.10
  -7  -3  -9   12.30   12.10
   7   3   9   23.50   11.20
  -7   3  -9   26.70    7.70
  -9  -3  -9    8.70   10.40
  -9  -3  -9   -2.90   17.10
   9  -3   9   11.20    8.00
   9   3   9   20.10    9.60
   9   3   9   29.10   12.30
  -9   3  -9    2.70    7.40
  11  -3   9   25.20    5.60
 -11  -3  -9   42.80   19.70
  11  -3   9   30.30   10.00
 -11  -3  -9    8.70   10.90
  11   3   9   26.70   14.70
 -11   3  -9   11.70    9.10
  11   3   9   21.00    9.30
  13  -3   9   17.10    6.80
 -13  -3  -9   60.29   16.40
  13  -3   9   20.60   11.80
 -13   3  -9   33.30   11.10
  13   3   9   22.30   12.90
  13   3   9   34.30   17.30
  15  -3   9   -4.50   13.10
 -15  -3  -9    7.90   17.50
  15  -3   9   37.40   15.00
  15   3   9   -6.50   10.60
 -15   3  -9   -9.00   12.10
 -17  -3  -9   11.90   20.10
  17  -3   9   -6.90   14.30
  17  -3   9   -1.90    9.60
  17   3   9   -2.80   15.60
 -17   3  -9  -16.60   13.30
 -19  -3  -9   -3.10   28.40
  19  -3   9    3.50   11.60
  19   3   9    4.40   17.30
 -19   3  -9   23.20   17.60
 -21  -3  -9   -6.70   31.10
  21   3   9   11.00   22.70
 -23  -3  -9  -66.89   37.30
  23   3   9   23.30   26.20
 -26  -4   9   25.40   42.20
  26  -4  -9   19.60   33.50
  26   4  -9   82.89   60.29
  26   4  -9   26.50   26.50
 -24  -4   9  -28.00   32.70
  24  -4  -9  -11.50   26.10
  24   4  -9   36.80   48.70
  24   4  -9    3.30   24.00
  22  -4  -9  -12.90   20.30
 -22  -4   9   40.10   30.50
  22   4  -9   52.19   41.40
  20  -4  -9   -8.60   17.10
 -20  -4   9   14.90   36.50
  20  -4  -9   10.80   13.10
  20   4  -9  -33.80   28.80
 -18  -4   9   19.60   20.60
  18  -4  -9    8.70   12.50
  18  -4  -9   34.60   16.00
  18   4  -9    5.00   27.40
  16  -4  -9   28.40   14.10
 -16  -4   9   15.70   14.60
  16  -4  -9   20.10   10.90
  16   4  -9   14.00   25.20
  14  -4  -9    6.20   11.00
 -14  -4   9   12.20   13.00
  14  -4  -9   10.50   11.40
 -14  -4   9   24.40   17.80
  14   4  -9    3.70   20.00
  12  -4  -9   -6.40   13.40
 -12  -4   9    3.00   12.10
  12  -4  -9   -6.70   10.30
 -12  -4   9   10.70   14.30
 -12  -4   9   13.30   13.20
  12   4  -9   40.50   18.50
  10  -4  -9   -1.30    7.20
 -10  -4   9   -6.60   11.50
 -10  -4   9   15.80   10.90
  10  -4  -9    8.70    9.50
 -10  -4   9    2.90   11.40
  10   4  -9   -3.90   13.70
  -8  -4   9   98.09   15.10
  -8  -4   9   79.59   10.80
  -8  -4   9   83.69   13.20
  -8  -4   9   77.89   13.20
   8   4  -9  108.69   16.40
  -8   4   9   81.49    9.40
   6  -4  -9   -5.00    6.40
  -6  -4   9    1.20    8.50
  -6  -4   9    5.60    7.80
  -6  -4   9    2.80    9.90
  -6  -4   9    3.30    8.80
   6  -4  -9    1.30    4.30
   6   4  -9    3.40   10.60
  -6   4   9   11.90    6.70
  -6   4   9   14.50    4.80
   4  -4  -9   88.19    9.90
  -4  -4   9  126.89   16.20
   4  -4  -9   97.99    9.30
  -4  -4   9  118.29   11.80
  -4  -4   9  108.99   13.40
   4   4  -9  141.59   14.80
   4   4  -9  103.79   13.30
  -4   4   9  102.89    9.40
  -4   4   9  107.19   10.80
   2  -4  -9   61.59    9.50
  -2  -4   9   58.99   10.20
   2  -4  -9   52.19    7.60
  -2  -4   9   57.29    8.60
  -2  -4   9   55.89    9.30
   2   4  -9   48.70    9.80
  -2   4   9   71.49    9.70
  -2   4   9   47.40    7.40
   2   4  -9   51.19   10.30
   0  -4   9    0.60    7.30
   0  -4   9    7.10    5.80
   0  -4  -9    2.70    6.30
   0  -4  -9   -5.70    6.50
   0  -4   9   -6.00    7.60
   0   4   9   -0.80    6.20
   0   4   9   -3.50    6.70
   0   4  -9   15.10    8.70
  -2  -4  -9    6.60    8.60
   2  -4   9    8.10    8.10
   2  -4   9   -1.10    7.50
  -2  -4  -9    3.20    7.70
  -2   4  -9    8.10    8.00
  -2   4  -9   10.30    5.00
   2   4   9   -0.90    7.30
   2   4   9   -4.50    6.70
  -4  -4  -9  102.49   12.70
  -4  -4  -9   74.29   16.30
   4  -4   9   98.69   11.10
   4  -4   9  111.29   11.80
  -4  -4  -9   97.79   11.50
   4   4   9   93.49   12.40
  -4   4  -9   99.79   12.30
   4   4   9   96.59   11.70
  -6  -4  -9  252.77   28.70
  -6  -4  -9  247.38   18.30
   6  -4   9  224.98   15.70
   6   4   9  243.78   20.20
  -6   4  -9  244.48   15.80
   6   4   9  287.97   18.80
  -8  -4  -9    9.20    9.40
  -8  -4  -9   59.19   37.50
   8  -4   9    4.30    8.60
   8   4   9   -8.10   10.80
  -8   4  -9   14.60    8.70
   8   4   9   16.20    9.10
  10  -4   9   17.10    9.80
 -10  -4  -9   35.60   13.60
 -10   4  -9   26.10    9.40
  10   4   9   19.50   12.60
  12  -4   9   12.40   10.50
 -12  -4  -9   -0.20   15.50
  12   4   9    3.30   12.80
 -12   4  -9    1.70   10.00
  14  -4   9   -7.60   12.00
 -14  -4  -9   -5.40   17.80
 -16  -4  -9   -3.90   20.50
  16  -4   9   40.80   13.90
  16   4   9   26.40   17.90
 -18  -4  -9   69.99   29.00
  18   4   9    1.80   16.80
 -20  -4  -9   47.80   33.60
  20   4   9   -6.90   24.30
 -22  -4  -9    3.50   41.00
  22   4   9   -3.40   31.00
 -23  -5   9   52.09   41.20
  23  -5  -9   68.09   29.60
  23   5  -9   40.80   54.99
  23   5  -9   30.00   23.40
  21  -5  -9   16.20   22.70
 -21  -5   9   -3.60   30.60
  21   5  -9   16.30   43.40
  21   5  -9   39.40   22.70
  19  -5  -9   11.70   18.60
 -19  -5   9   43.30   25.20
  19   5  -9  -12.00   40.40
  17  -5  -9   16.40   17.20
  17  -5  -9   33.50   10.00
 -17  -5   9   14.00   21.30
  17   5  -9   27.40   33.60
 -15  -5   9  103.49   25.70
  15  -5  -9  109.99   19.00
  15  -5  -9   92.99   12.10
  15   5  -9  168.98   34.50
  13  -5  -9   44.10   10.10
 -13  -5   9   27.30   21.90
 -13  -5   9   28.30   14.80
  13  -5  -9   23.10   15.10
  13   5  -9   63.29   27.20
  11  -5  -9   10.60   12.30
 -11  -5   9   19.10   12.10
 -11  -5   9   -9.30   16.10
  11  -5  -9   15.50   10.80
 -11  -5   9   34.10   20.20
  11   5  -9   32.70   20.10
  -9  -5   9   81.89   19.70
  -9  -5   9   50.19   13.30
  -9  -5   9   66.39   15.60
  -9  -5   9   93.99   19.00
   9  -5  -9   74.39   10.60
   9   5  -9   94.49   19.90
  -9   5   9   64.99   10.10
   7  -5  -9   33.20    9.60
  -7  -5   9   42.80   14.50
  -7  -5   9   31.40   13.50
  -7  -5   9   24.60   12.20
  -7  -5   9   19.30   10.80
  -7   5   9   33.90    9.20
   7   5  -9   40.20   15.70
  -5  -5   9  190.08   19.70
  -5  -5   9  218.28   20.90
  -5  -5   9  225.78   18.50
   5  -5  -9  201.48   15.60
  -5  -5   9  214.48   20.60
   5  -5  -9  237.08   12.80
  -5   5   9  231.58   15.80
   3  -5  -9    5.20    6.90
  -3  -5   9    9.20   10.20
  -3  -5   9   16.10    9.30
  -3  -5   9    0.30   10.70
   3  -5  -9   -4.20    8.50
  -3   5   9    8.00    7.90
  -3   5   9    6.00    8.30
  -1  -5   9   72.09   12.50
  -1  -5   9   61.79   12.30
   1  -5  -9   62.29   12.40
  -1  -5   9   82.49   14.60
   1  -5  -9   57.39   10.10
  -1   5   9   56.99   11.40
  -1   5   9   61.69   11.10
  -1  -5  -9   12.00   17.20
  -1  -5  -9    2.40   10.40
   1  -5   9    3.40   10.10
   1  -5   9   14.30   11.80
  -1  -5  -9   16.90    9.70
   1  -5   9   -0.10    7.40
   1   5   9    5.00   10.00
   1   5   9    3.80    9.80
  -1   5  -9   -0.80   10.90
  -1   5  -9    9.10    7.10
   3  -5   9  182.58   20.50
  -3  -5  -9  140.79   16.70
   3  -5   9  154.38   16.50
  -3  -5  -9  164.88   26.90
  -3   5  -9  193.88    9.60
   3   5   9  164.28   17.50
   3   5   9  167.48   19.90
  -3   5  -9  178.28    9.60
  -3   5  -9  175.38   17.30
  -5  -5  -9  180.18   41.40
  -5  -5  -9  204.78   19.10
   5  -5   9  154.58   16.50
   5  -5   9  170.68   16.90
   5   5   9  166.98   19.00
  -5   5  -9  192.08   16.20
   5   5   9  160.68   20.50
   7  -5   9   32.10   13.20
  -7  -5  -9   16.60   13.10
   7  -5   9   10.30    9.80
  -7   5  -9    0.30    9.20
   7   5   9   -8.40   10.70
  -9  -5  -9    8.10   13.70
   9  -5   9   -4.60    9.60
  -9   5  -9    7.20    9.80
   9   5   9    5.60   12.60
  11  -5   9  228.78   19.20
 -11   5  -9  262.17   18.20
  11   5   9  280.67   26.90
  13  -5   9  193.48   19.30
 -13  -5  -9  212.88   26.70
 -13   5  -9  184.48   18.80
  13   5   9  161.28   21.10
 -15  -5  -9   10.60   23.50
  15   5   9   -2.60   18.30
 -17  -5  -9    6.50   28.30
  17   5   9  -22.60   21.70
 -19  -5  -9   28.60   36.90
  19   5   9   21.10   26.50
 -21  -5  -9   39.70   45.20
  21   5   9  -13.20   33.50
 -22  -6   9  -27.90   40.60
  22   6  -9    4.90   32.80
  22   6  -9   28.00   64.69
 -20  -6   9  -20.80   34.50
  20  -6  -9   21.70   24.70
  20   6  -9  -53.59   51.19
  20   6  -9    5.60   29.60
  18  -6  -9   -0.90   22.40
 -18  -6   9  118.09   32.30
  18   6  -9  -13.30   45.40
  18   6  -9   36.80   27.20
  16  -6  -9    5.70   19.10
 -16  -6   9   42.10   26.70
  16   6  -9   12.00   18.80
  16   6  -9   39.40   35.80
 -14  -6   9   13.50   21.80
  14  -6  -9    9.00   16.30
  14   6  -9    4.00   16.10
  14   6  -9    4.00   32.10
 -12  -6   9   24.90   18.60
  12  -6  -9    8.20   15.90
  12  -6  -9   11.90    9.80
  12   6  -9    4.30   23.60
  10  -6  -9   32.00   15.20
  10  -6  -9    0.60   11.30
 -10  -6   9  -16.80   15.60
 -10  -6   9   19.20   21.50
   8  -6  -9   38.70   11.00
  -8  -6   9   23.50   16.30
  -8  -6   9   51.09   21.20
  -8  -6   9   32.10   19.60
  -8   6   9   19.80   10.10
  -6  -6   9    9.20   18.10
  -6  -6   9   19.80   16.30
   6  -6  -9   23.30    8.30
   6  -6  -9    9.10    6.60
  -6  -6   9   38.60   14.70
   6  -6  -9   11.10   11.20
   6   6  -9   19.00   12.20
  -6   6   9   11.70   10.60
  -4  -6   9   18.40   12.20
  -4  -6   9   29.80   16.00
  -4  -6   9   42.90   15.60
   4  -6  -9   28.60    9.00
   4  -6  -9   43.20   10.50
  -4   6   9   29.60   11.80
   4   6  -9   70.19   12.60
   2  -6  -9    6.60    9.10
  -2  -6   9  -12.80   13.60
  -2  -6   9   12.10   11.70
   2   6  -9   12.80    9.40
  -2   6   9    0.20   11.40
   0  -6  -9   10.70   10.70
   0  -6   9   -9.20   13.50
   0  -6   9   12.30   11.90
   0  -6   9    8.80   10.90
   0   6  -9   16.40    8.80
   0   6   9   22.00   11.90
  -2  -6  -9   16.60   12.00
   2  -6   9    8.40    9.90
   2  -6   9    4.70   13.20
  -2   6  -9   23.40    9.30
  -2   6  -9   37.60    8.30
   2   6   9   14.80   12.60
  -4  -6  -9   15.80   12.70
   4  -6   9    9.80   12.20
   4   6   9    2.30   11.80
   6  -6   9  115.49   15.10
   6   6   9  134.19   20.40
   8  -6   9   54.99   12.70
  -8  -6  -9   51.49   17.30
   8   6   9   69.09   18.50
  10  -6   9   23.90   11.10
 -10  -6  -9  -36.80   16.20
  10   6   9   14.20   18.20
 -12  -6  -9  -17.00   20.70
  12   6   9   33.80   19.90
 -14  -6  -9   13.50   27.10
  14   6   9  -40.60   22.60
 -16  -6  -9   45.00   31.10
  16   6   9   14.80   27.20
 -18  -6  -9  -74.29   40.00
  18   6   9   -2.30   38.50
 -17  -7   9    2.70   36.50
  17   7  -9   24.80   33.30
  15  -7  -9  -23.10   24.20
 -15  -7   9  -33.40   27.70
  15   7  -9   27.10   24.30
 -13  -7   9   21.70   25.40
  13  -7  -9   34.10   22.80
  13   7  -9   24.30   22.10
  11  -7  -9   19.80   20.50
 -11  -7   9   -8.00   21.80
  11   7  -9   -4.70   18.80
  -9  -7   9    8.50   18.30
  -9  -7   9    2.00   25.50
   9   7  -9  -13.60   16.80
  -7  -7   9   34.40   22.80
  -7  -7   9  -17.70   16.60
   7   7  -9    2.10   14.90
  -7   7   9   -9.90   12.80
  -5  -7   9   -5.40   15.10
   5  -7  -9   11.40   11.20
  -5  -7   9   67.09   24.70
  -5  -7   9   52.89   20.40
   5  -7  -9   21.20    9.90
   5   7  -9   20.20   14.70
  -5   7   9   14.70   13.90
  -3  -7   9   12.10   15.60
   3  -7  -9   15.80   11.50
  -3  -7   9   -0.90   20.90
   3  -7  -9   31.50   12.20
  -3  -7   9   42.40   18.90
  -3   7   9    3.20   13.90
   3   7  -9    5.50   12.50
   1  -7  -9   16.30   12.40
  -1  -7   9   52.39   18.30
  -1  -7   9   36.20   20.60
   1  -7  -9   35.30   15.10
  -1  -7   9   18.90   14.50
  -1   7   9   18.80   15.80
   1   7  -9    8.00   11.70
   1  -7   9   81.39   15.20
  -1  -7  -9   48.90   17.80
  -1  -7  -9   51.59   17.70
   1  -7   9   85.09   17.30
   1   7   9   60.59   17.40
  -1   7  -9   59.09   11.00
   3  -7   9   96.49   16.40
  -3  -7  -9   52.89   18.20
   3   7   9   84.49   19.40
  -5  -7  -9   48.90   19.70
   5  -7   9   31.60   14.00
  -7  -7  -9   14.80   20.50
   7  -7   9    8.40   12.60
   7   7   9   -4.50   17.60
   9  -7   9   12.40   12.70
  -9  -7  -9   14.80   24.60
   9   7   9   25.60   23.20
 -11  -7  -9   56.09   28.30
  11   7   9   53.29   26.90
 -13  -7  -9  -36.50   30.00
  13   7   9   33.80   30.00
 -15  -7  -9    7.20   40.10
  15   7   9   -0.90   36.10
  12  -8  -9    3.40   30.10
 -12  -8   9  -20.30   31.40
  12   8  -9   10.90   27.80
  10  -8  -9    2.30   28.20
 -10  -8   9  -33.20   27.00
  10   8  -9   45.00   25.50
  -8  -8   9    4.70   25.30
   8   8  -9   12.10   22.20
  -6  -8   9  -16.20   22.60
   6   8  -9  -14.90   19.30
  -4  -8   9   59.59   22.20
  -4   8   9   40.50   20.10
   4   8  -9   72.69   20.30
  -2  -8   9   55.59   20.60
   2  -8  -9   50.79   16.80
  -2   8   9   28.40   20.80
   2   8  -9   62.99   27.90
   0  -8  -9   18.10   17.10
   0  -8   9   -8.70   18.30
   0   8   9   40.70   21.90
   2  -8   9    7.40   17.20
  -2  -8  -9   -8.60   19.20
   2   8   9   -7.10   22.10
  -4  -8  -9   27.50   22.30
   4  -8   9   -4.70   15.70
   4   8   9    0.00   23.70
  -6  -8  -9   28.50   26.40
   6  -8   9   35.30   16.50
   6   8   9   51.49   27.90
  -8  -8  -9   18.80   30.20
   8  -8   9   -9.50   14.70
   8   8   9  -17.60   28.40
 -10  -8  -9   28.30   36.20
  10   8   9   31.20   32.60
  28   0 -10   -2.00   37.50
  26   0 -10  -33.10   28.90
 -26   0  10   45.30   26.90
 -24   0  10   33.20   19.90
  24   0 -10   32.90   27.20
  22   0 -10  -30.70   17.10
 -22   0  10   -8.50   14.80
  20   0 -10   -2.70   17.10
 -20   0  10   10.40   13.00
 -18   0  10   -6.50   12.80
 -18   0  10    3.70   11.20
 -18   0  10    7.10   15.70
  18   0 -10   14.70    7.80
  18   0 -10    8.10   14.90
  16   0 -10  835.82   34.40
 -16   0  10  817.32   31.20
 -16   0  10  838.52   31.30
 -16   0  10  804.02   33.50
 -14   0  10 1117.09   38.40
 -14   0  10 1154.58   36.60
  14   0 -10 1154.48   39.70
 -14   0  10 1117.69   36.80
 -12   0  10   74.39   10.00
 -12   0  10   94.09   10.90
  12   0 -10   52.99    9.00
 -12   0  10   99.09   11.70
  12   0 -10   81.19    9.40
 -10   0  10  102.09   11.20
 -10   0  10  114.19   10.20
  10   0 -10  117.59   11.00
  10   0 -10  104.19    9.60
  -8   0  10  505.65   22.00
   8   0 -10  565.04   19.60
   8   0 -10  578.14   20.70
   6   0 -10 2185.08   58.99
  -6   0  10 2295.97   58.89
   6   0 -10 2264.47   59.09
  -6   0  10 2211.58   59.39
  -4   0  10   19.60    4.80
   4   0 -10   25.70    5.20
   4   0 -10   30.20    6.10
  -4   0  10   26.60    5.10
   4   0 -10   25.80    5.50
  -2   0  10 1724.33   47.10
   2   0 -10 1754.72   47.40
   2   0 -10 1731.23   46.80
  -2   0  10 1816.42   47.40
   0   0 -10   30.70    5.10
   0   0  10   25.90    4.90
   0   0  10   36.00    5.90
   0   0 -10   42.00    6.00
  -2   0 -10   56.39    6.50
   2   0  10   49.99    6.40
  -2   0 -10   45.10    6.20
   2   0  10   58.89    6.90
  -4   0 -10  658.73   22.80
   4   0  10  670.23   23.20
   4   0  10  680.33   22.00
  -4   0 -10  674.73   22.10
   6   0  10  148.69   12.40
  -6   0 -10  133.09   11.30
  -6   0 -10  172.78   13.10
   6   0  10  150.98   10.70
  -8   0 -10  400.76   17.70
  -8   0 -10  381.76   18.50
   8   0  10  427.16   17.40
  -8   0 -10  405.56   19.40
 -10   0 -10   28.80    8.80
 -10   0 -10   30.00    8.20
  10   0  10   20.80    7.10
 -10   0 -10   31.20   10.10
  10   0  10   41.00   11.00
  12   0  10  632.74   28.20
 -12   0 -10  593.84   26.90
  12   0  10  620.14   24.90
 -12   0 -10  598.74   26.10
  14   0  10   52.29   15.70
 -14   0 -10   30.40   12.90
  14   0  10   60.09   11.70
 -14   0 -10   39.20   12.70
  16   0  10    5.70   10.20
 -16   0 -10   -1.70   14.80
 -16   0 -10  -15.20   12.90
  16   0  10    0.00   14.40
 -18   0 -10    1.40   15.60
 -18   0 -10   38.60   19.20
  18   0  10  -10.90   18.80
  18   0  10    4.50   12.20
  20   0  10   49.99   25.60
 -20   0 -10   52.79   21.20
  20   0  10   41.60   17.20
  22   0  10   27.80   33.90
 -22   0 -10   31.60   25.20
  24   0  10  -15.90   22.40
  29  -1 -10   34.30   41.10
  29   1 -10  -48.10   46.30
  27  -1 -10   14.40   32.50
 -27  -1  10    5.60   30.60
  27   1 -10   29.80   37.90
 -25  -1  10  -13.90   23.20
  25  -1 -10  -25.20   24.80
  25   1 -10   -5.00   32.90
 -23  -1  10   35.80   21.10
  23  -1 -10   -3.20   23.20
  23   1 -10   24.50   29.40
  21  -1 -10   43.80   19.70
 -21  -1  10   47.10   17.70
  21  -1 -10   45.60    8.80
 -21   1  10   59.99   16.10
  21   1 -10   -2.60   18.90
 -19  -1  10   -9.30   13.50
  19  -1 -10   11.40   12.90
 -19   1  10   23.20   14.10
 -19   1  10   -8.60   12.20
 -19   1  10    2.50   11.90
  19   1 -10    0.30   14.50
 -17  -1  10   -5.20   12.80
  17  -1 -10   -1.90    9.80
 -17  -1  10   17.10   12.20
 -17  -1  10   -2.10   15.00
  17   1 -10   11.40    7.70
  17   1 -10   12.00   13.30
 -17   1  10  -15.70   11.00
 -17   1  10    3.00    9.30
 -17   1  10    2.90    9.50
 -15  -1  10    3.50   10.10
  15  -1 -10   27.20    9.30
 -15  -1  10    2.30   12.10
 -15  -1  10    7.10    9.90
 -15   1  10   15.60    8.00
  15   1 -10   13.80    6.70
 -15   1  10   10.90    7.90
 -15   1  10    7.10    9.40
  15   1 -10    7.80   12.30
 -13  -1  10   49.50   10.30
  13  -1 -10   56.69    9.70
 -13  -1  10   91.79   14.10
 -13  -1  10   67.39   10.20
  13   1 -10   76.49    7.70
 -13   1  10   54.59    8.50
 -13   1  10   49.20    9.80
  13   1 -10   70.29   12.90
 -13   1  10   61.89    8.20
 -11  -1  10   16.40    6.90
 -11  -1  10   28.10    8.10
  11  -1 -10   20.20    6.80
 -11  -1  10   15.40    7.20
  11  -1 -10   22.70    5.80
  11  -1 -10   21.40    7.00
  11   1 -10   16.60    7.40
  11   1 -10   19.40    8.80
 -11   1  10   26.10    6.00
 -11   1  10   19.40    6.90
  -9  -1  10 1039.50   32.10
   9  -1 -10  984.50   32.10
   9  -1 -10 1050.99   29.60
  -9  -1  10 1032.30   31.90
  -9   1  10  901.91   30.40
   9   1 -10 1010.90   32.00
   7  -1 -10  575.14   19.90
  -7  -1  10  581.34   20.70
   7  -1 -10  559.74   18.70
   7   1 -10  561.04   20.70
   7   1 -10  552.64   20.80
  -7   1  10  584.44   18.60
   5  -1 -10  151.28    8.90
  -5  -1  10  159.68   10.20
  -5  -1  10  158.68    9.90
   5  -1 -10  160.98   10.00
   5   1 -10  155.18    9.90
   5   1 -10  141.89   10.20
  -5   1  10  152.68    9.50
  -5   1  10  160.08    9.10
   3  -1 -10    1.30    4.30
   3  -1 -10   -0.90    3.90
  -3  -1  10   -3.40    3.80
  -3  -1  10    2.10    4.40
  -3   1  10    5.80    5.00
  -3   1  10    3.90    4.00
   3   1 -10    2.90    4.80
   3   1 -10    4.30    4.30
   3   1 -10   -1.30    3.90
  -1  -1  10   89.09    7.60
   1  -1 -10   95.89    8.30
  -1  -1  10   91.79    8.40
   1  -1 -10   95.29    8.00
   1   1 -10   90.79    6.70
  -1   1  10   96.59    8.30
   1   1 -10   80.19    7.50
  -1   1  10   87.39    8.00
   1   1 -10   83.29    8.90
  -1  -1 -10  168.58   10.40
   1  -1  10  177.38   10.70
  -1  -1 -10  179.88   10.40
   1  -1  10  144.49   10.50
  -1   1 -10  176.28    8.00
   1   1  10  160.68   10.10
  -1   1 -10  169.58    9.20
   1   1  10  177.38   10.60
   3  -1  10    6.40    6.00
  -3  -1 -10    0.80    4.20
   3  -1  10    6.80    4.40
  -3   1 -10    9.90    4.70
   3   1  10   11.30    6.20
   3   1  10    3.20    4.50
  -5  -1 -10  178.68   12.00
  -5  -1 -10  154.78   11.70
   5  -1  10  170.18    9.90
   5  -1  10  172.88   12.00
  -5   1 -10  154.48   11.50
   5   1  10  166.48   11.40
  -5   1 -10  153.88    9.90
  -5   1 -10  153.28    9.90
  -7  -1 -10  313.77   16.80
  -7  -1 -10  324.97   16.40
   7  -1  10  318.07   16.30
   7  -1  10  314.07   13.80
  -7  -1 -10  287.97   18.50
   7   1  10  312.07   15.60
   7   1  10  299.37   17.30
  -7   1 -10  329.47   16.20
  -7   1 -10  316.37   14.00
  -7   1 -10  320.07   14.00
   9  -1  10   37.60    7.20
   9  -1  10   46.60    9.40
  -9  -1 -10   45.50   12.60
  -9  -1 -10   26.70    8.10
  -9  -1 -10   48.20   10.70
   9   1  10   22.10    6.90
  -9   1 -10   34.70    8.70
  -9   1 -10   32.60    5.60
  -9   1 -10   41.70    7.70
   9   1  10   33.80    9.40
  11  -1  10    4.30    6.80
 -11  -1 -10   -7.20   11.90
 -11  -1 -10   -4.70    7.40
  11  -1  10   10.30    9.90
 -11   1 -10   -2.60    7.80
  11   1  10    6.30    7.10
  11   1  10   -3.00   10.00
 -11   1 -10   13.90    7.40
 -13  -1 -10   72.19   16.20
  13  -1  10   79.49   10.50
  13  -1  10   63.09   13.50
 -13  -1 -10   64.19   12.80
  13   1  10   59.29   17.00
 -13   1 -10   62.29   12.20
 -13   1 -10   80.89   11.70
  13   1  10   58.59   11.50
 -15  -1 -10   64.49   16.10
  15  -1  10   61.99   11.60
  15  -1  10   44.60   14.80
 -15  -1 -10   49.30   19.30
  15   1  10   52.79   11.90
 -15   1 -10   47.40   12.40
  15   1  10   36.10   15.70
 -15   1 -10   64.59   14.40
  17  -1  10   44.00   12.70
 -17  -1 -10   45.00   19.60
 -17  -1 -10    3.10   15.90
  17  -1  10   -9.10   16.30
 -17   1 -10  -18.40   13.00
 -17   1 -10    5.00   14.60
  17   1  10   22.90   19.50
  17   1  10   -9.80   11.00
 -19  -1 -10   26.40   21.30
  19  -1  10    4.40   20.00
  19  -1  10   13.20   13.40
 -19   1 -10   38.70   17.70
  19   1  10   10.70   26.60
  19   1  10   -5.50   13.90
 -19   1 -10   24.80   18.30
  21  -1  10  -12.80   15.50
 -21  -1 -10   -0.80   24.80
 -21   1 -10  -13.50   21.20
  21   1  10    9.00   17.80
  23  -1  10  -15.00   19.00
 -23  -1 -10  -13.10   29.80
  23   1  10    6.70   22.60
  25  -1  10   53.19   24.50
  25   1  10    0.70   28.20
  28  -2 -10  -26.70   34.30
 -28  -2  10  118.69   61.79
  28   2 -10  -28.00   56.29
 -26  -2  10  -39.70   28.60
  26  -2 -10   12.40   27.90
  26   2 -10  -36.20   39.20
  24  -2 -10   27.10   26.40
 -24  -2  10   20.30   25.90
  24   2 -10   26.30   29.60
  22  -2 -10   33.40   18.90
 -22  -2  10   39.70   21.90
  22  -2 -10   46.20   21.00
  22   2 -10  -25.50   23.40
  20  -2 -10    2.40   15.30
 -20  -2  10  -31.20   16.90
  20  -2 -10   15.30   15.70
  20   2 -10  -13.00   17.90
 -20   2  10    8.20   11.10
 -18  -2  10    7.90   12.70
  18  -2 -10    5.20   12.00
  18  -2 -10    5.90   11.60
  18   2 -10   -4.00   15.10
 -18   2  10    9.10    9.40
  16  -2 -10  100.89   14.30
  16  -2 -10  139.09   14.30
 -16  -2  10   75.39   15.20
 -16  -2  10  147.99   18.10
 -16   2  10  120.09   12.20
  16   2 -10  150.28   21.30
  14  -2 -10  128.79   16.10
 -14  -2  10   97.59   13.60
 -14  -2  10  129.49   15.50
 -14  -2  10  132.49   16.10
  14  -2 -10  122.19   12.20
 -14   2  10  116.79   10.10
  14   2 -10  123.49   17.60
 -12  -2  10   35.80    9.60
 -12  -2  10   47.60   10.90
 -12  -2  10   33.90    9.20
  12  -2 -10   38.20    8.10
  12  -2 -10   28.30    8.20
 -12   2  10   49.20    6.10
  12   2 -10   49.20    8.10
  12   2 -10   19.10    8.30
 -12   2  10   35.00    7.00
  10  -2 -10  151.08   13.40
 -10  -2  10  179.88   14.40
  10  -2 -10  143.09   11.90
  10  -2 -10  148.19    9.00
 -10  -2  10  165.08   14.40
  10   2 -10  156.48   13.80
  10   2 -10  145.09   14.90
  10   2 -10  156.08   11.30
   8  -2 -10   95.29    9.90
  -8  -2  10  101.89   11.90
  -8  -2  10   83.89    9.70
   8  -2 -10   95.09    7.70
   8  -2 -10  119.19   12.40
  -8   2  10   87.49    7.30
   8   2 -10  117.29   12.70
   8   2 -10   94.09   11.30
   8   2 -10   89.29    9.30
   6  -2 -10 1057.29   31.40
  -6  -2  10 1093.79   32.20
   6  -2 -10 1064.89   29.60
   6   2 -10 1066.39   31.90
   6   2 -10 1049.09   33.30
   6   2 -10 1014.90   32.90
  -6   2  10 1030.20   31.40
  -6   2  10 1072.19   29.30
  -4  -2  10 1060.59   32.00
  -4  -2  10 1030.10   30.00
   4  -2 -10 1049.59   30.80
   4  -2 -10 1024.50   29.30
   4   2 -10  995.20   30.90
   4   2 -10 1012.20   31.90
  -4   2  10 1048.30   29.10
  -4   2  10 1004.60   30.80
   4   2 -10 1012.30   30.80
  -2  -2  10   22.80    6.90
   2  -2 -10   22.50    5.20
   2  -2 -10   15.50    6.30
  -2  -2  10   22.80    4.60
   2   2 -10   18.30    6.80
   2   2 -10   17.50    4.90
   2   2 -10   29.90    6.00
  -2   2  10   16.40    5.30
   2   2 -10   15.20    5.00
  -2   2  10   23.70    6.00
   0  -2 -10    4.50    4.60
   0  -2  10    3.40    5.30
   0  -2 -10    0.40    4.70
   0   2 -10    4.00    4.40
   0   2  10   -1.30    4.80
   0   2 -10    1.60    4.20
   0   2  10    8.40    5.00
   0   2 -10    8.60    4.10
  -2  -2 -10  515.75   19.80
   2  -2  10  536.65   19.70
  -2  -2 -10  513.05   19.80
   2   2  10  509.25   19.90
   2   2  10  505.95   19.70
  -2   2 -10  534.25   18.70
  -2   2 -10  551.24   20.10
  -2   2 -10  521.65   16.90
   4  -2  10  288.37   11.70
  -4  -2 -10  271.47   14.90
  -4  -2 -10  277.97   14.90
   4  -2  10  287.97   14.30
  -4   2 -10  262.97   14.50
  -4   2 -10  271.47   11.30
  -4   2 -10  255.77   12.60
   4   2  10  263.77   14.40
   4   2  10  268.17   15.40
   6  -2  10   10.10    5.20
  -6  -2 -10   11.70    9.80
   6  -2  10   11.40    7.00
  -6  -2 -10    6.80    7.70
  -6  -2 -10   13.50    8.00
   6   2  10    9.20    8.00
  -6   2 -10   10.20    5.10
   6   2  10    3.10    6.50
  -6   2 -10    1.80    4.60
  -6   2 -10   24.80    8.10
  -8  -2 -10    4.50    7.70
  -8  -2 -10  -20.30   11.80
   8  -2  10   10.00    7.80
  -8  -2 -10   -1.20    7.00
   8  -2  10   -0.70    5.40
  -8   2 -10    0.90    4.90
  -8   2 -10    3.50    7.80
   8   2  10   -2.60    8.70
  -8   2 -10   -2.90    5.10
   8   2  10    0.60    7.40
 -10  -2 -10   96.29   14.00
 -10  -2 -10   77.79   17.30
  10  -2  10   75.19    8.50
  10  -2  10   85.09   11.40
  10   2  10   40.20   12.00
  10   2  10   53.39   11.00
 -10   2 -10   76.99    6.80
 -10   2 -10   81.79   13.50
  12  -2  10  102.59   11.90
  12  -2  10  128.29   15.00
 -12  -2 -10   94.29   21.60
 -12  -2 -10   90.69   14.60
 -12   2 -10  111.59   14.60
 -12   2 -10  116.49   10.70
  12   2  10  103.49   13.80
 -14  -2 -10   22.70   13.30
  14  -2  10   37.90   13.70
  14  -2  10   19.40    8.70
 -14  -2 -10   37.90   19.40
 -14   2 -10   45.50    9.20
  14   2  10   23.50   16.90
 -14   2 -10   58.69   13.80
  14   2  10   44.10   13.70
  16  -2  10   -4.20    9.50
  16  -2  10  -10.80   14.30
 -16  -2 -10    2.00   16.60
  16   2  10    5.90   20.40
 -16   2 -10  -16.30   12.30
  16   2  10   -1.30   13.40
 -16   2 -10   19.10   10.10
  18  -2  10    0.80   12.20
  18  -2  10    1.40   16.80
 -18  -2 -10   -1.40   18.90
 -18   2 -10    3.20   15.40
 -18   2 -10   10.80   13.30
  20  -2  10    1.90   15.30
 -20  -2 -10   33.40   24.30
 -20   2 -10   17.70   18.60
  22  -2  10  -14.00   18.20
 -22  -2 -10    9.30   30.60
  22   2  10   26.00   20.70
 -24  -2 -10  -27.90   38.00
  24   2  10   27.60   33.40
  27  -3 -10  -34.70   32.50
 -27  -3  10    1.50   38.80
  27   3 -10   66.49   65.09
  25  -3 -10   -6.50   26.00
 -25  -3  10   -4.30   30.20
  25   3 -10   22.10   43.80
 -23  -3  10   -2.50   24.60
  23  -3 -10    8.90   25.40
  23   3 -10   37.00   34.50
  21  -3 -10   62.99   18.10
 -21  -3  10  109.69   25.00
  21  -3 -10   71.69   20.10
  21   3 -10   77.79   27.00
  19  -3 -10   -6.10   13.50
 -19  -3  10   80.99   21.50
  19  -3 -10    1.00   14.70
  19   3 -10   34.20   24.40
  17  -3 -10   94.09   14.00
  17  -3 -10   85.29   17.00
 -17  -3  10   91.99   20.00
  17   3 -10   94.39   19.90
 -15  -3  10   16.30   12.90
 -15  -3  10   37.10   14.60
  15  -3 -10   14.20   10.00
  15  -3 -10    5.60   10.70
 -15  -3  10   -8.20   14.80
  15   3 -10   -0.90   15.40
 -13  -3  10  139.69   16.40
 -13  -3  10  174.48   19.20
  13  -3 -10  144.49   14.20
  13  -3 -10  164.88   17.60
 -13  -3  10  211.68   22.60
  13   3 -10  182.88   22.80
 -11  -3  10   30.50   11.90
  11  -3 -10   36.60   10.70
 -11  -3  10   21.30    9.80
  11  -3 -10   22.00    8.20
 -11  -3  10   28.90   10.40
  11   3 -10   18.70   10.80
  -9  -3  10  321.67   19.50
   9  -3 -10  349.87   11.80
   9  -3 -10  321.37   18.00
   9  -3 -10  271.27   17.80
  -9  -3  10  311.17   18.60
  -9  -3  10  334.37   19.50
   9   3 -10  289.37   20.60
  -7  -3  10  433.56   20.80
   7  -3 -10  447.46   14.70
  -7  -3  10  405.06   19.40
  -7   3  10  425.06   14.20
  -7   3  10  449.06   17.70
   7   3 -10  452.45   21.80
   7   3 -10  430.56   20.70
   5  -3 -10    6.50    6.00
  -5  -3  10    3.60    7.20
   5  -3 -10    7.60    4.70
   5   3 -10   -2.80    7.30
  -5   3  10    5.20    5.90
  -5   3  10    8.60    4.70
   5   3 -10    2.40    7.20
   5   3 -10    3.20    5.50
   3  -3 -10  397.76   15.70
  -3  -3  10  401.26   18.40
  -3  -3  10  406.96   16.10
   3  -3 -10  407.86   17.10
   3   3 -10  424.56   19.00
  -3   3  10  394.46   17.30
  -3   3  10  412.16   15.70
   3   3 -10  387.06   17.60
  -1  -3  10  272.27   11.80
   1  -3 -10  280.47   13.80
   1  -3 -10  279.77   14.70
  -1  -3  10  275.87   15.50
  -1   3  10  288.67   14.90
   1   3 -10  287.57   15.60
   1   3 -10  272.17   14.50
   1   3 -10  308.67   13.20
  -1   3  10  280.27   13.80
   1   3 -10  275.87   14.80
   1  -3  10 1031.70   27.60
  -1  -3 -10 1084.99   33.70
   1  -3  10 1040.60   32.90
  -1  -3 -10 1047.80   33.00
  -1   3 -10 1038.90   33.20
   1   3  10 1076.99   33.20
   1   3  10 1066.89   33.70
  -1   3 -10 1070.79   29.90
  -3  -3 -10   12.00    6.70
   3  -3  10   15.60    7.10
  -3  -3 -10   19.00    8.20
   3   3  10   11.80    7.00
   3   3  10   17.70    8.00
  -3   3 -10   12.50    7.40
  -3   3 -10   23.70    5.10
  -5  -3 -10  462.85   21.60
   5  -3  10  488.25   19.80
  -5  -3 -10  451.05   27.90
  -5  -3 -10  467.25   22.20
  -5   3 -10  487.55   19.80
   5   3  10  462.55   21.40
  -5   3 -10  459.65   14.90
   5   3  10  449.06   22.10
  -7  -3 -10  141.29   20.20
  -7  -3 -10  150.78   16.10
   7  -3  10  149.59   14.20
  -7  -3 -10  118.99   13.50
  -7   3 -10  143.19   13.60
   7   3  10  162.48   17.40
  -7   3 -10  136.69    7.80
   7   3  10  128.59   14.20
   9  -3  10   65.39    6.50
   9  -3  10   65.19   10.70
  -9  -3 -10   64.79   12.30
  -9  -3 -10   86.09   20.90
   9   3  10   24.90   12.20
   9   3  10   75.19   13.40
  -9   3 -10   58.49   10.30
 -11  -3 -10   13.00   11.90
 -11  -3 -10   12.10   18.70
  11  -3  10   -1.00    9.70
  11  -3  10    4.80    5.90
  11   3  10  -15.10   12.50
 -11   3 -10    4.40    9.80
  11   3  10    5.10   10.60
  13  -3  10  100.09    9.60
  13  -3  10   97.39   15.00
 -13  -3 -10   90.59   17.30
  13   3  10   55.39   12.80
 -13   3 -10  105.29   14.50
  15  -3  10   88.79   16.40
 -15  -3 -10   77.69   18.70
  15  -3  10   75.49   10.50
  15   3  10   39.20   16.20
 -15   3 -10   65.89   15.20
  17  -3  10    9.60   15.80
  17  -3  10   -7.20   10.30
 -17  -3 -10   -9.00   20.20
 -17   3 -10    3.80   14.80
  17   3  10  -16.60   14.00
 -19  -3 -10  -17.30   25.40
  19  -3  10   11.60   12.40
  19   3  10   24.80   18.40
 -21  -3 -10   -9.50   32.80
  21   3  10   -3.50   24.20
 -23  -3 -10   25.30   38.50
  23   3  10    9.00   28.10
  26  -4 -10  -25.90   33.60
 -26  -4  10  -14.30   41.00
  26   4 -10  -23.60   61.69
  26   4 -10    5.70   27.90
  24  -4 -10   16.70   26.70
 -24  -4  10  -22.60   35.00
  24   4 -10    9.80   51.29
  22  -4 -10   -6.80   20.00
 -22  -4  10   12.70   29.60
  22   4 -10   34.70   39.20
  20  -4 -10   36.80   19.40
  20  -4 -10   34.00   14.70
  20   4 -10   52.29   38.20
  18  -4 -10   10.70   13.60
  18  -4 -10   10.00   16.20
 -18  -4  10    9.80   18.70
  18   4 -10    9.90   28.70
 -16  -4  10   -1.40   13.70
  16  -4 -10    1.20   13.30
  16  -4 -10   10.30   11.20
  16   4 -10   64.99   27.00
  14  -4 -10    7.90   11.40
 -14  -4  10   25.20   16.50
 -14  -4  10   15.10   15.20
  14  -4 -10   10.60   10.20
  14   4 -10   24.00   20.80
 -12  -4  10  115.69   15.20
 -12  -4  10   70.89   16.90
  12  -4 -10   99.49   14.60
 -12  -4  10  112.49   17.80
  12  -4 -10  109.79   11.60
  12   4 -10  107.19   22.00
 -10  -4  10  187.28   19.50
 -10  -4  10  190.18   20.90
 -10  -4  10  175.88   18.80
  10  -4 -10  151.28   13.90
  10  -4 -10  139.59   17.60
  10   4 -10  210.78   23.40
  -8  -4  10   38.20   12.30
   8  -4 -10   26.30    8.00
  -8  -4  10   30.90   11.20
  -8  -4  10   28.00   11.90
   8  -4 -10   18.80    4.70
  -8   4  10   21.50    7.60
   8   4 -10    8.50   12.50
  -6  -4  10   61.09   11.70
   6  -4 -10   63.29    6.80
  -6  -4  10   63.79   10.30
  -6  -4  10   46.90   10.60
   6  -4 -10   76.19    9.90
  -6   4  10   62.09    6.40
  -6   4  10   69.39    9.50
   6   4 -10   82.29   13.90
   6   4 -10   61.19   12.50
  -4  -4  10   66.69   10.00
  -4  -4  10   68.29   10.70
  -4  -4  10   55.49   11.50
   4  -4 -10   75.59   10.20
   4  -4 -10   59.89    7.80
  -4   4  10   64.09    7.40
  -4   4  10   65.69    9.70
   4   4 -10   66.79   12.70
   4   4 -10   57.99   10.40
   2  -4 -10  590.04   23.10
  -2  -4  10  579.84   23.90
   2  -4 -10  553.74   21.30
  -2  -4  10  576.74   24.30
  -2  -4  10  569.54   21.30
  -2   4  10  550.04   23.00
  -2   4  10  613.14   21.90
   2   4 -10  591.04   24.10
   2   4 -10  593.54   24.40
   0  -4  10  576.14   23.70
   0  -4 -10  590.24   23.60
   0  -4 -10  595.24   22.60
   0  -4  10  581.64   19.20
   0  -4  10  558.44   23.80
   0   4 -10  585.04   20.10
   0   4  10  584.54   23.20
   0   4  10  579.04   23.70
   0   4 -10  514.95   26.40
  -2  -4 -10   -3.10    8.10
   2  -4  10   13.70    8.40
  -2  -4 -10    9.60    7.40
   2   4  10    2.20    8.90
   2   4  10    7.60    8.60
  -2   4 -10   -2.10    5.10
  -2   4 -10    4.40    8.00
   4  -4  10   -5.50    7.70
  -4  -4 -10   -7.20   10.00
  -4  -4 -10   -0.50    8.20
  -4  -4 -10  -10.10   13.70
   4   4  10    0.20    9.20
  -4   4 -10    6.10    8.20
   4   4  10   11.50    8.60
  -4   4 -10   -0.90    4.10
  -6  -4 -10  303.17   31.60
  -6  -4 -10  324.37   21.10
  -6  -4 -10  288.97   22.30
   6  -4  10  296.07   17.90
   6   4  10  342.97   20.60
   6   4  10  336.97   22.70
  -6   4 -10  283.87   17.50
   8  -4  10  279.67   18.30
  -8  -4 -10  316.07   22.40
  -8   4 -10  298.17   18.30
   8   4  10  287.57   21.40
 -10  -4 -10   -1.90   12.50
  10  -4  10   14.80   10.30
  10   4  10   22.10   10.50
 -10   4 -10    5.90    9.60
  12  -4  10   -3.10   11.10
 -12  -4 -10   31.40   16.20
  12   4  10   22.20   13.30
 -12   4 -10   15.00   11.00
 -14  -4 -10   24.40   19.10
  14  -4  10    3.70   13.60
 -14   4 -10  -16.50   11.20
  14   4  10    3.10   14.20
  16  -4  10   99.49   16.20
 -16  -4 -10  159.98   26.40
  16   4  10  116.49   22.50
 -18  -4 -10    6.30   28.30
  18   4  10   -7.70   18.90
 -20  -4 -10   -1.80   34.90
  20   4  10  -19.80   22.20
 -22  -4 -10   26.70   42.40
  22   4  10    6.40   28.10
 -23  -5  10    1.80   41.20
  23  -5 -10   21.70   27.60
  23   5 -10  -75.89   59.29
  23   5 -10   37.30   24.50
  21  -5 -10  -20.30   21.60
 -21  -5  10  -11.20   31.40
  21   5 -10   -2.80   51.59
  19  -5 -10    8.40   19.40
 -19  -5  10   44.50   27.50
  19   5 -10  -21.90   34.90
  17  -5 -10   14.10   16.70
 -17  -5  10   18.30   22.90
  17   5 -10   31.40   30.20
  15  -5 -10   19.00   12.70
  15  -5 -10   22.50   15.50
  15   5 -10    8.90   24.10
  13  -5 -10    4.90    9.90
  13  -5 -10   -3.60   13.00
 -13  -5  10    7.40   18.00
 -13  -5  10   14.50   15.50
  13   5 -10    2.40   20.20
 -11  -5  10   28.50   18.80
  11  -5 -10   -3.20    9.40
 -11  -5  10   21.90   20.10
 -11  -5  10  -18.90   11.90
  11   5 -10   35.70   19.50
  -9  -5  10   -6.90   14.50
  -9  -5  10  -13.40   11.70
  -9  -5  10   13.80   15.70
  -9  -5  10   -6.00   11.20
   9  -5 -10   -4.70    9.10
   9   5 -10  -11.50   16.60
  -9   5  10   -3.50    8.40
  -7  -5  10   36.20   15.40
   7  -5 -10   30.40    6.10
   7  -5 -10   33.20   10.00
  -7  -5  10   30.00   13.90
  -7  -5  10   34.00   12.20
  -7  -5  10   32.50   12.80
   7   5 -10   26.40   15.60
  -7   5  10   34.70    9.80
   5  -5 -10    0.40    6.30
   5  -5 -10   -1.90    9.00
  -5  -5  10   -2.00   10.80
  -5  -5  10   -3.10   16.80
  -5  -5  10    3.40   11.70
  -5  -5  10   -7.90    9.30
   5   5 -10   13.30   13.30
  -5   5  10    5.60    8.70
  -3  -5  10    8.30   11.10
  -3  -5  10   15.40    9.90
   3  -5 -10    9.20    7.30
   3  -5 -10    6.30    9.60
  -3  -5  10    6.70   11.00
  -3   5  10   13.10    8.80
  -3   5  10   -1.90    7.60
   1  -5 -10   18.30   11.30
  -1  -5  10   -2.30   11.20
   1  -5 -10    0.60    7.90
  -1  -5  10    6.10    8.50
  -1  -5  10   15.70   12.20
  -1   5  10   -3.00    9.20
   1   5 -10   17.00   11.30
  -1   5  10   13.50    8.90
  -1  -5 -10    2.80    8.80
  -1  -5 -10   15.90   10.80
   1  -5  10   -4.10   10.30
   1  -5  10   -5.50   11.60
   1  -5  10    5.10    7.00
   1   5  10    2.10   10.30
  -1   5 -10   18.60   11.70
   1   5  10    8.40    9.40
  -1   5 -10    5.10    7.00
  -3  -5 -10   26.20   18.40
   3  -5  10   -1.30   10.00
  -3  -5 -10    6.70   12.00
   3  -5  10   17.70   12.40
  -3  -5 -10   -6.70    9.80
  -3   5 -10    5.00   10.30
  -3   5 -10   -2.10    5.20
   3   5  10   -4.90   10.10
   3   5  10    7.00   12.60
  -3   5 -10    1.50    5.30
   5  -5  10   20.50   10.80
  -5  -5 -10    5.80   10.90
  -5   5 -10    4.20   10.00
   5   5  10    1.40    9.90
  -7  -5 -10   -4.10   12.70
   7  -5  10    0.80   10.50
  -7   5 -10    1.70    9.00
   7   5  10   -5.60   10.80
   9  -5  10   12.40   11.10
  -9  -5 -10   24.60   14.70
   9   5  10    6.40   12.40
  11  -5  10   52.99   12.70
 -11  -5 -10   68.79   20.70
 -11   5 -10   60.79   12.90
  11   5  10   24.70   22.50
 -13  -5 -10   32.50   19.80
  13  -5  10   31.60   12.50
  13   5  10   -3.40   17.90
 -13   5 -10   12.40   12.30
 -15  -5 -10   15.40   24.90
  15   5  10  -12.70   16.70
 -17  -5 -10    3.10   28.90
  17   5  10   15.40   20.60
 -19  -5 -10  -20.20   34.90
  19   5  10   -1.50   31.30
  22  -6 -10    2.00   26.80
 -22  -6  10  -63.79   41.30
  22   6 -10    6.50   27.20
  22   6 -10   65.99   65.19
  20  -6 -10   31.00   30.50
 -20  -6  10  -27.10   33.90
  20   6 -10   44.50   33.30
  20   6 -10  -47.70   50.09
 -18  -6  10   35.60   31.70
  18  -6 -10   16.50   23.20
  18   6 -10  -30.60   47.40
  18   6 -10   27.10   28.20
 -16  -6  10   11.80   26.40
  16  -6 -10   32.80   20.30
  16   6 -10  -11.10   17.80
  16   6 -10  -26.50   33.70
  14  -6 -10   10.20   17.60
 -14  -6  10    7.20   20.00
  14   6 -10   25.70   31.60
  12  -6 -10   19.90   16.70
  12  -6 -10   46.50   20.30
 -12  -6  10   17.10   17.00
  12   6 -10   11.00   25.70
 -10  -6  10   72.69   19.00
 -10  -6  10   48.80   24.70
  10  -6 -10   70.39   12.90
  10   6 -10   60.69   24.50
  -8  -6  10  -16.60   20.00
  -8  -6  10    4.80   17.00
   8  -6 -10    8.60   11.00
  -8  -6  10   23.40   19.80
  -8   6  10   -8.90    9.90
   6  -6 -10   33.10    7.80
   6  -6 -10   20.30   12.10
   6  -6 -10    8.00    8.30
  -6  -6  10   -2.90   15.70
  -6  -6  10   18.40   17.70
  -6  -6  10   13.00   12.80
  -6   6  10   -0.30   10.80
  -4  -6  10   31.80   13.20
   4  -6 -10   35.40   13.30
  -4  -6  10   36.40   17.00
  -4  -6  10   38.90   16.10
   4  -6 -10   27.90    9.10
  -4   6  10    7.30   11.60
  -2  -6  10  183.48   20.40
  -2  -6  10  218.58   21.20
   2  -6 -10  150.58   16.70
  -2  -6  10  201.28   21.40
  -2   6  10  161.38   17.00
   2   6 -10  153.78   16.20
   0  -6 -10   68.19   12.90
   0  -6  10   84.09   14.00
   0  -6  10   65.79   14.50
   0  -6  10   97.59   17.20
   0   6 -10   76.99   10.80
   0   6  10   64.29   14.10
   2  -6  10   10.70    8.80
   2  -6  10   -4.40   13.20
  -2  -6 -10   -7.00   11.60
  -2   6 -10   18.70   13.10
   2   6  10    2.60   12.70
  -2   6 -10   13.50    7.70
  -4  -6 -10   31.50   14.50
   4  -6  10   33.00   14.00
   4   6  10   35.50   14.50
   6  -6  10  270.97   22.50
  -6  -6 -10  255.27   26.80
   6   6  10  248.78   25.80
   8  -6  10  141.49   16.40
  -8  -6 -10  207.78   24.90
   8   6  10  123.79   21.20
  10  -6  10   29.10   11.30
 -10  -6 -10   61.29   22.40
  10   6  10    4.30   17.00
 -12  -6 -10   31.90   24.30
  12   6  10   17.60   24.10
 -14  -6 -10   21.30   29.80
  14   6  10   43.90   22.10
 -16  -6 -10   23.20   36.10
  16   6  10   65.89   35.40
 -18  -6 -10   44.70   40.40
  18   6  10   66.49   36.60
  17  -7 -10  -24.80   26.60
 -17  -7  10   22.50   36.70
  17   7 -10    6.00   29.70
 -15  -7  10   10.10   28.80
  15   7 -10    0.90   23.80
  13  -7 -10   31.00   22.90
 -13  -7  10   27.50   29.80
  13   7 -10   34.90   22.70
  11  -7 -10  -26.50   19.90
 -11  -7  10  -16.50   22.10
  11   7 -10    1.50   19.00
  -9  -7  10   53.29   21.60
   9   7 -10    0.10   16.90
  -9   7  10   42.00   14.50
  -7  -7  10  -32.30   17.40
  -7  -7  10    2.30   21.80
  -7   7  10   -1.00   14.40
   7   7 -10   12.00   15.50
  -5  -7  10   56.79   23.70
  -5  -7  10    3.30   17.50
   5  -7 -10   44.90   11.50
  -5  -7  10   42.60   21.40
   5  -7 -10   17.40   10.20
  -5   7  10   11.80   14.40
   5   7 -10   -1.10   14.00
   3  -7 -10   54.59   13.70
  -3  -7  10   13.30   15.70
   3  -7 -10   38.70   12.30
  -3  -7  10   45.50   19.60
  -3  -7  10   45.60   18.70
  -3   7  10   55.39   16.40
   3   7 -10   27.40   13.70
   1  -7 -10   27.20   14.40
  -1  -7  10   45.50   15.50
  -1  -7  10   62.89   15.80
   1  -7 -10   33.80   14.00
  -1   7  10   -1.20   15.40
   1   7 -10   16.40   12.30
  -1  -7 -10   90.99   17.50
   1  -7  10  106.09   17.80
   1   7  10  128.79   20.80
  -1   7 -10   93.79   11.90
  -3  -7 -10  -16.10   15.10
   3   7  10   12.30   18.10
  -5  -7 -10    9.50   18.70
   5   7  10   13.80   20.30
   7  -7  10    1.30   13.10
  -7  -7 -10   48.70   22.80
   7   7  10   10.30   19.70
   9  -7  10    2.00   13.00
  -9  -7 -10   37.00   26.60
   9   7  10   14.10   21.00
 -11  -7 -10  -42.90   27.40
  11  -7  10   -9.80   12.70
  11   7  10    3.70   23.20
 -13  -7 -10   68.99   37.20
  13   7  10   13.30   27.20
 -12  -8  10  -28.10   33.90
  12  -8 -10   20.30   30.30
  12   8 -10   11.10   28.70
  10  -8 -10   19.40   29.50
 -10  -8  10  -22.90   30.20
  10   8 -10  -10.60   24.50
  -8  -8  10  -20.00   25.90
   8   8 -10   18.00   23.20
  -6  -8  10   -1.90   22.40
   6   8 -10   25.90   20.90
  -4  -8  10   29.10   21.80
   4  -8 -10    7.20   24.20
   4   8 -10   28.30   19.20
  -4   8  10   36.70   21.10
  -2  -8  10    5.70   19.50
   2  -8 -10    6.60   16.00
  -2   8  10   10.60   21.40
   0  -8  10   44.40   19.60
   0  -8 -10    5.00   18.00
   0   8  10   11.60   22.30
   2  -8  10   -4.60   18.40
  -2  -8 -10   49.40   21.00
   2   8  10   42.90   24.40
  -4  -8 -10   10.70   22.60
   4  -8  10    5.30   18.00
   4   8  10   48.00   26.30
  -6  -8 -10   14.60   25.50
   6  -8  10   47.50   17.90
   6   8  10   81.29   30.90
  -8  -8 -10  -19.00   28.90
   8  -8  10    2.90   15.50
   8   8  10   22.50   32.60
  28   0 -11  -23.00   37.30
 -26   0  11   53.59   26.40
  26   0 -11   -9.30   30.10
 -24   0  11   31.20   20.20
  24   0 -11   24.30   27.80
  22   0 -11   17.40   18.20
 -22   0  11    3.10   15.80
  20   0 -11   12.80    9.40
  20   0 -11   19.70   17.00
 -20   0  11   18.00   13.90
 -18   0  11    6.20   13.40
  18   0 -11  -14.70   11.30
  18   0 -11   10.60    6.40
 -18   0  11   -3.90   10.40
 -18   0  11   -8.60   12.70
 -16   0  11   12.70   10.60
 -16   0  11   -6.20   10.60
 -16   0  11    4.70   10.20
  16   0 -11   -3.60   10.60
 -14   0  11    4.50    9.40
  14   0 -11   10.40    8.50
 -14   0  11    7.00    8.50
 -14   0  11    8.60    8.90
  12   0 -11   -2.20    7.00
 -12   0  11   -7.60    6.60
 -12   0  11    9.70    6.60
  12   0 -11   -2.70    5.70
  10   0 -11    2.20    5.50
  10   0 -11   11.00    7.30
 -10   0  11   -2.20    5.30
 -10   0  11    1.60    7.20
   8   0 -11    0.30    5.70
  -8   0  11    1.70    4.70
  -8   0  11   -1.10    5.10
   8   0 -11    9.70    5.90
   8   0 -11   -4.50    4.60
  -6   0  11    3.60    4.70
   6   0 -11    4.90    5.20
   6   0 -11    0.70    5.00
   6   0 -11    2.00    4.30
  -6   0  11    4.30    4.70
   4   0 -11   -6.70    4.10
   4   0 -11    1.10    4.50
  -4   0  11   -1.00    4.50
  -4   0  11    4.70    4.40
   4   0 -11   -3.50    3.90
  -2   0  11   -3.20    3.70
   2   0 -11   -1.90    4.20
  -2   0  11   -2.90    4.90
   2   0 -11    2.20    4.30
   0   0 -11    2.50    4.70
   0   0  11    2.40    5.50
   0   0 -11    3.30    5.10
   0   0  11    1.90    4.00
  -2   0 -11    3.00    4.70
   2   0  11    1.80    4.70
   2   0  11   -2.10    4.60
  -2   0 -11    0.40    4.40
  -4   0 -11   -3.70    4.70
   4   0  11   -3.20    4.30
  -4   0 -11   -5.70    4.40
   4   0  11    0.90    5.10
   6   0  11   -4.20    6.70
  -6   0 -11   15.00    7.90
  -6   0 -11    2.80    6.80
  -6   0 -11   -4.80    5.50
   6   0  11    3.00    5.00
   8   0  11    4.00    6.20
  -8   0 -11   -8.70    6.00
  -8   0 -11    1.50    8.70
   8   0  11   -3.80    7.90
  -8   0 -11    5.70    6.80
 -10   0 -11   -9.90    7.80
  10   0  11   -5.50    6.60
 -10   0 -11   -5.90    7.40
 -10   0 -11  -10.40    9.10
  10   0  11   -2.70    8.90
  12   0  11    0.40    7.60
 -12   0 -11    6.30   11.10
  12   0  11    3.00   12.30
 -12   0 -11    8.70   10.70
 -14   0 -11  -11.00   12.00
 -14   0 -11    5.00   12.70
  14   0  11    7.80   12.90
  14   0  11   -7.30    8.70
 -16   0 -11   12.30   13.90
  16   0  11   12.60   10.70
  16   0  11   20.50   19.40
 -16   0 -11  -14.70   14.70
 -18   0 -11    6.70   16.90
  18   0  11  -15.30   19.50
  18   0  11   -6.70   12.20
 -18   0 -11  -13.40   19.10
  20   0  11   96.59   30.10
  20   0  11    6.80   16.50
 -20   0 -11   23.40   20.90
 -22   0 -11   -4.50   26.30
  22   0  11   18.10   20.50
  24   0  11   38.80   25.00
  29  -1 -11  -18.60   40.40
  29   1 -11  -21.70   52.29
 -27  -1  11    6.90   30.30
  27  -1 -11    7.60   32.70
  27   1 -11   -5.30   38.30
  25  -1 -11   -6.30   27.60
 -25  -1  11  -22.30   23.20
  25   1 -11  -16.80   29.80
 -23  -1  11   14.90   20.80
  23   1 -11   -0.20   29.10
 -21  -1  11  135.09   21.20
  21  -1 -11  103.59   20.70
  21  -1 -11  131.29   15.00
  21   1 -11  121.69   23.30
 -21   1  11  158.98   19.10
  19  -1 -11  190.78   21.40
 -19  -1  11  171.18   19.90
 -19   1  11  158.48   16.60
 -19   1  11   92.19   18.30
  19   1 -11  196.38   25.30
 -19   1  11  127.59   16.00
  17  -1 -11   50.09   14.50
 -17  -1  11   52.29   17.10
 -17  -1  11   29.20   14.60
 -17  -1  11   20.70   12.30
 -17   1  11   34.50   11.00
  17   1 -11   15.90   12.00
 -17   1  11   44.80   14.00
 -17   1  11   53.29   11.60
  17   1 -11   42.30    9.00
 -15  -1  11    3.30    9.80
 -15  -1  11   -7.80    9.40
  15  -1 -11    2.30   10.00
 -15  -1  11    9.80    9.20
 -15   1  11    2.90    7.60
 -15   1  11    7.50   12.00
 -15   1  11   -3.20    8.00
  15   1 -11   19.50   10.80
  15   1 -11    2.30    6.60
  13  -1 -11  124.79   14.90
 -13  -1  11  131.39   15.20
 -13  -1  11  150.48   14.80
  13  -1 -11  125.99   13.80
 -13  -1  11  153.08   15.10
  13   1 -11  146.99   16.10
 -13   1  11  138.99   11.90
 -13   1  11  132.59   15.10
  13   1 -11  137.99   10.90
 -13   1  11  130.39   11.80
  11  -1 -11 1086.59   33.00
 -11  -1  11 1037.20   34.40
  11  -1 -11 1016.10   31.30
  11  -1 -11 1031.90   34.50
 -11  -1  11 1045.00   33.90
  11   1 -11 1008.90   35.10
 -11   1  11 1079.89   31.10
  11   1 -11  979.60   33.70
   9  -1 -11  299.27   13.30
   9  -1 -11  302.67   15.80
  -9  -1  11  317.67   16.10
   9  -1 -11  305.47   14.70
  -9  -1  11  314.57   15.80
   9   1 -11  308.57   16.30
   9   1 -11  279.47   15.50
  -9   1  11  319.07   13.40
   7  -1 -11   35.40    5.90
   7  -1 -11   44.10    7.60
  -7  -1  11   47.80    6.80
   7   1 -11   42.70    7.30
   7   1 -11   50.49    8.40
   5  -1 -11   79.89    9.00
  -5  -1  11   77.49    9.10
  -5  -1  11   97.59    8.70
   5  -1 -11   88.49    8.00
   5  -1 -11   71.49    8.60
   5   1 -11   86.99    8.60
  -5   1  11   84.29    8.20
  -5   1  11   79.59    8.40
   5   1 -11   87.99    8.90
   5   1 -11   91.49    8.80
  -3  -1  11  205.78   11.50
   3  -1 -11  195.78   10.50
   3  -1 -11  183.58   11.10
  -3  -1  11  202.08   10.10
   3   1 -11  209.38   10.90
  -3   1  11  206.28   11.30
  -3   1  11  208.28   10.80
   3   1 -11  213.48   11.90
   1  -1 -11  526.65   18.60
  -1  -1  11  503.55   17.80
  -1  -1  11  518.05   19.10
   1  -1 -11  501.75   18.30
   1   1 -11  517.55   19.30
  -1   1  11  529.35   18.50
   1   1 -11  519.15   16.80
   1   1 -11  521.25   17.70
  -1   1  11  487.65   18.40
  -1  -1 -11  253.37   19.80
  -1  -1 -11  312.87   14.20
   1  -1  11  333.37   13.40
   1  -1  11  353.56   15.10
   1   1  11  314.57   16.20
  -1   1 -11  338.27   15.20
  -1   1 -11  338.17   13.40
   1   1  11  335.37   14.50
  -3  -1 -11  272.97   14.00
   3  -1  11  257.87   14.10
   3  -1  11  292.57   12.60
  -3  -1 -11  283.87   14.30
  -3   1 -11  274.87   14.40
   3   1  11  266.87   13.70
   3   1  11  277.37   14.50
  -3   1 -11  287.57   12.60
   5  -1  11  181.18   10.70
  -5  -1 -11  182.98   12.40
  -5  -1 -11  182.98   15.60
   5  -1  11  200.58   13.50
  -5  -1 -11  180.88   12.60
   5   1  11  169.68   12.20
  -5   1 -11  178.08   13.00
  -5   1 -11  188.08   11.00
   5   1  11  198.78   13.50
  -5   1 -11  185.48   11.30
  -7  -1 -11  635.44   23.80
  -7  -1 -11  611.34   26.50
   7  -1  11  615.64   21.10
   7  -1  11  581.34   23.40
  -7   1 -11  584.94   20.80
  -7   1 -11  576.24   23.00
   7   1  11  632.64   25.00
  -7   1 -11  603.74   21.10
   7   1  11  585.74   23.10
  -9  -1 -11  144.39   17.00
   9  -1  11  114.69   11.00
   9  -1  11  113.39   13.90
  -9  -1 -11  127.79   14.70
  -9  -1 -11  135.19   14.10
  -9   1 -11  112.89   11.30
   9   1  11  109.89   14.40
   9   1  11  102.59   12.30
  -9   1 -11  102.89   12.50
  -9   1 -11  116.29   11.90
 -11  -1 -11   -0.50   11.90
 -11  -1 -11    6.40    9.10
  11  -1  11    3.40    7.10
  11   1  11    1.20   10.00
 -11   1 -11   -2.30    8.00
 -11   1 -11    5.50    5.30
  11   1  11    2.30    7.80
 -11   1 -11  -11.40    7.50
 -13  -1 -11   16.60   12.80
  13  -1  11   27.40   14.20
 -13  -1 -11    0.70   15.00
  13  -1  11   14.80    9.10
 -13   1 -11   14.90    9.80
 -13   1 -11    8.10   10.40
 -13   1 -11    4.60    7.90
  13   1  11    2.10    8.80
  13   1  11   15.30   13.10
  15  -1  11  181.48   17.20
 -15  -1 -11  198.98   26.00
 -15  -1 -11  188.28   23.50
  15  -1  11  156.88   20.10
 -15   1 -11  186.78   21.40
  15   1  11  161.48   22.40
  15   1  11  194.78   20.20
 -15   1 -11  158.18   19.00
 -17  -1 -11  179.58   24.20
  17  -1  11  111.79   15.40
 -17  -1 -11  100.39   22.50
  17  -1  11  135.79   22.40
  17   1  11  108.99   16.30
 -17   1 -11  139.19   19.40
  17   1  11  131.99   26.80
 -17   1 -11  120.09   17.60
  19  -1  11    3.50   13.70
  19  -1  11   58.69   22.80
 -19  -1 -11    8.60   22.60
 -19   1 -11    0.30   17.30
 -19   1 -11    2.70   17.90
  19   1  11  -12.20   14.00
 -21  -1 -11  -18.60   24.50
  21  -1  11  -15.20   16.20
  21   1  11  -17.20   19.40
 -21   1 -11   44.90   24.40
 -23  -1 -11   19.70   33.30
  23  -1  11  -16.30   24.20
  23   1  11   -8.70   22.80
  25  -1  11    7.10   29.90
  25   1  11  -33.10   28.30
  28  -2 -11   17.90   39.60
  28   2 -11   -8.00   49.40
  26  -2 -11   23.50   30.90
 -26  -2  11  -19.60   31.10
  26   2 -11   23.40   44.10
 -24  -2  11   -1.90   24.90
  24  -2 -11   23.40   22.90
  24   2 -11  -26.50   32.30
  22  -2 -11   23.40   20.30
  22  -2 -11   57.09   20.60
 -22  -2  11   25.00   22.20
  22   2 -11   12.20   23.80
  20  -2 -11   -1.10   15.80
  20  -2 -11   10.30   14.60
 -20  -2  11  -29.50   15.70
 -20   2  11    5.40   11.60
  20   2 -11   16.40   19.80
 -18  -2  11   46.60   16.30
  18  -2 -11   69.69   14.60
  18  -2 -11   37.20   13.30
  18   2 -11   19.10   16.50
 -18   2  11   53.29   10.60
 -16  -2  11   11.10   14.80
 -16  -2  11   -2.10   11.30
 -16  -2  11   -1.50   12.10
  16  -2 -11   -0.50   10.00
  16  -2 -11    3.40   10.00
  16   2 -11   -4.80   12.10
 -16   2  11   17.10    7.40
 -14  -2  11  319.77   22.00
  14  -2 -11  318.27   20.90
  14  -2 -11  274.57   17.70
 -14  -2  11  272.07   21.90
 -14  -2  11  297.47   21.10
 -14   2  11  306.17   14.10
  14   2 -11  308.57   17.00
 -12  -2  11  228.48   18.00
  12  -2 -11  221.58   16.40
 -12  -2  11  199.88   17.20
  12  -2 -11  206.78   14.40
 -12  -2  11  213.18   17.60
  12  -2 -11  202.48   11.50
 -12   2  11  204.88   11.10
  12   2 -11  219.58   18.40
  12   2 -11  199.28   14.00
  10  -2 -11    8.80    7.70
  10  -2 -11   -0.80    6.50
 -10  -2  11    0.00    7.20
  10  -2 -11   -0.90    4.10
 -10  -2  11    6.00    7.80
  10   2 -11    2.20    6.30
 -10   2  11   -5.40    4.60
  10   2 -11  -10.00    8.50
  10   2 -11   15.10    5.90
   8  -2 -11  132.89   12.60
   8  -2 -11  135.69    8.80
  -8  -2  11  131.79   11.90
   8  -2 -11  105.69   10.70
  -8  -2  11  121.99   12.40
   8   2 -11  138.69   13.20
  -8   2  11  100.89    9.10
   8   2 -11  109.29   10.20
   8   2 -11   98.09   11.60
  -8   2  11  111.29   10.40
   6  -2 -11  386.26   14.50
  -6  -2  11  358.96   17.30
  -6  -2  11  394.46   16.70
   6   2 -11  382.46   17.10
  -6   2  11  381.36   16.30
   6   2 -11  380.06   17.70
   6   2 -11  387.56   16.10
  -4  -2  11 1853.91   50.39
  -4  -2  11 1956.60   52.89
   4  -2 -11 1870.71   50.19
   4   2 -11 1884.31   51.39
  -4   2  11 1898.31   51.99
   4   2 -11 1867.11   51.49
  -2  -2  11  134.19    8.80
   2  -2 -11  138.19    9.70
  -2  -2  11  147.69   11.00
   2  -2 -11  147.19   10.90
   2   2 -11  151.78    9.70
  -2   2  11  152.38   10.90
   2   2 -11  143.99    9.80
  -2   2  11  140.49   10.00
   2   2 -11  139.09   11.70
   2   2 -11  147.09   10.10
   0  -2 -11 1109.39   33.50
   0  -2 -11 1118.19   34.10
   0  -2  11 1110.99   34.00
   0   2  11 1111.19   34.10
   0   2 -11 1118.49   34.30
   0   2 -11 1103.39   32.90
   0   2 -11 1145.09   31.90
   0   2  11 1115.19   33.30
   0   2 -11 1142.39   30.20
  -2  -2 -11  395.16   17.30
   2  -2  11  395.66   15.20
   2  -2  11  418.56   17.70
  -2  -2 -11  386.76   17.30
   2   2  11  426.96   17.80
  -2   2 -11  398.96   16.10
  -2   2 -11  425.46   14.90
  -2   2 -11  350.36   19.30
   2   2  11  402.16   17.40
   4  -2  11  113.19   11.70
  -4  -2 -11  117.39   12.30
  -4  -2 -11  127.19   12.00
  -4   2 -11  131.29    9.90
   4   2  11  118.09   12.20
  -4   2 -11  117.89    8.60
   4   2  11  140.79   11.90
   6  -2  11    5.20    5.20
   6  -2  11    3.40    7.10
  -6  -2 -11  -20.00   10.20
  -6  -2 -11   27.60    8.50
  -6  -2 -11   -2.30    6.10
   6   2  11    1.70    7.30
  -6   2 -11   -4.00    4.80
  -6   2 -11    6.80    5.20
   6   2  11    2.70    5.90
  -8  -2 -11  224.88   21.90
  -8  -2 -11  226.98   17.00
   8  -2  11  233.38   12.60
  -8  -2 -11  247.38   17.20
   8  -2  11  240.98   16.20
  -8   2 -11  159.58   17.60
  -8   2 -11  225.88   12.80
   8   2  11  247.58   16.20
   8   2  11  222.28   18.00
  -8   2 -11  238.48   12.40
  10  -2  11  317.87   15.20
 -10  -2 -11  268.77   26.10
  10  -2  11  306.67   19.50
 -10  -2 -11  334.57   21.60
 -10   2 -11  331.47   19.30
  10   2  11  349.87   20.50
 -10   2 -11  324.77   12.50
  10   2  11  311.97   23.00
  12  -2  11   13.70   11.70
 -12  -2 -11   26.90   13.10
  12  -2  11   30.80    8.20
 -12  -2 -11   40.00   19.20
  12   2  11   -0.10    9.00
 -12   2 -11   21.50    6.90
 -12   2 -11   33.90   11.70
  12   2  11   17.20   13.40
 -14  -2 -11   67.19   20.00
  14  -2  11   37.40   10.30
 -14  -2 -11   34.60   15.70
  14  -2  11   53.29   16.20
  14   2  11   45.90   15.40
 -14   2 -11   44.40    9.30
  14   2  11   31.40   17.20
 -14   2 -11   54.19   14.00
  16  -2  11   12.80   10.90
  16  -2  11   13.60   16.10
 -16  -2 -11   -6.50   15.00
 -16   2 -11   10.10   11.30
  16   2  11    6.50   11.80
 -16   2 -11    6.70   13.80
 -18  -2 -11   40.40   21.30
  18  -2  11   15.90   13.40
  18  -2  11   46.30   19.60
  18   2  11   35.40   19.10
 -18   2 -11   24.50   16.80
 -18   2 -11   34.10   14.00
 -20  -2 -11  -15.90   23.70
  20  -2  11   -8.90   16.10
  20   2  11   -1.90   18.00
 -20   2 -11    5.40   20.60
  22  -2  11   22.40   19.30
 -22  -2 -11    3.30   30.60
  22   2  11   17.70   23.20
 -24  -2 -11  -46.60   41.40
  24   2  11   26.00   34.50
 -27  -3  11   42.40   41.50
  27  -3 -11    3.20   33.20
  27   3 -11   17.40   55.69
 -25  -3  11  -18.50   32.20
  25  -3 -11  -37.50   26.40
  25   3 -11   83.29   50.19
 -23  -3  11    3.80   26.80
  23  -3 -11  -19.30   24.80
  23   3 -11   18.80   37.30
  21  -3 -11   13.90   18.00
 -21  -3  11    9.60   21.40
  21  -3 -11   12.20   17.70
  21   3 -11   -3.20   29.10
  19  -3 -11    6.90   14.10
 -19  -3  11   29.10   19.20
  19  -3 -11    1.60   14.40
  19   3 -11  -25.00   22.00
  17  -3 -11  120.89   19.30
 -17  -3  11   97.99   19.70
  17  -3 -11   88.49   14.60
  17   3 -11  133.09   23.30
 -15  -3  11   73.59   17.40
  15  -3 -11   38.80   12.40
  15  -3 -11   25.70   11.00
 -15  -3  11   75.89   18.50
 -15  -3  11   42.20   13.90
  15   3 -11   35.10   15.40
  13  -3 -11    5.00    9.40
 -13  -3  11   22.20   15.30
 -13  -3  11   22.60   14.60
 -13  -3  11   17.30   10.90
  13  -3 -11    4.40    8.80
  13   3 -11   11.50   14.50
 -11  -3  11   31.60   11.80
  11  -3 -11   14.90    4.90
  11  -3 -11   34.30    9.00
 -11  -3  11   45.40   11.30
  11  -3 -11   19.20   10.10
 -11  -3  11   14.90   10.00
  11   3 -11   28.60   13.70
  -9  -3  11   70.09   13.10
  -9  -3  11   76.09   11.60
   9  -3 -11   76.89   11.90
   9  -3 -11   51.69    9.30
   9  -3 -11   59.29    6.30
  -9   3  11   52.49    8.80
   9   3 -11   42.50    9.30
   9   3 -11   68.89   12.70
  -7  -3  11  137.09   13.50
   7  -3 -11  160.78   12.20
   7  -3 -11  158.68    9.40
  -7  -3  11  127.39   14.70
   7   3 -11  140.49   12.90
   7   3 -11  167.58   15.70
   7   3 -11  151.68   14.70
  -7   3  11  145.69   11.90
  -7   3  11  160.68    9.20
   5  -3 -11  574.74   19.40
  -5  -3  11  578.24   23.80
  -5  -3  11  555.64   23.90
   5  -3 -11  587.04   21.80
  -5   3  11  567.74   21.70
   5   3 -11  604.94   23.60
  -5   3  11  618.84   19.60
   5   3 -11  591.04   24.00
   5   3 -11  582.04   22.60
   3  -3 -11   31.30    6.40
  -3  -3  11   45.10    9.80
  -3  -3  11   54.29    7.50
   3  -3 -11   32.30    7.80
  -3   3  11   47.60    7.10
   3   3 -11   47.10    9.50
   3   3 -11   46.60    8.70
   3   3 -11   33.20    7.70
  -3   3  11   43.70    7.60
   1  -3 -11  124.99   10.50
  -1  -3  11  119.19   12.10
  -1  -3  11  100.99    8.30
   1  -3 -11  105.39   11.50
  -1   3  11  113.09   11.40
   1   3 -11  115.89   12.10
  -1   3  11  131.09   11.10
   1   3 -11  117.29   10.60
   1   3 -11  112.79    9.70
   1   3 -11  107.99   11.20
   1  -3  11  589.34   22.80
  -1  -3 -11  617.64   23.60
  -1  -3 -11  598.34   22.80
   1   3  11  648.34   23.90
  -1   3 -11  629.14   20.00
  -1   3 -11  633.14   23.10
  -1   3 -11  532.75   25.20
   1   3  11  621.54   23.00
  -3  -3 -11  417.66   20.10
   3  -3  11  414.66   19.20
  -3  -3 -11  425.26   19.60
   3   3  11  445.76   20.50
  -3   3 -11  439.46   15.20
  -3   3 -11  428.36   18.60
   3   3  11  394.56   19.90
  -3   3 -11  420.76   19.50
  -5  -3 -11   63.09   11.20
  -5  -3 -11   52.79   14.20
  -5  -3 -11   71.09   10.60
   5  -3  11   83.89   10.60
  -5   3 -11   90.09   10.90
  -5   3 -11   72.59    7.50
   5   3  11  110.99   14.10
   5   3  11   67.39   11.40
  -7  -3 -11    4.10    9.40
  -7  -3 -11   10.20   14.90
   7  -3  11   17.10    9.00
  -7  -3 -11   24.00   12.00
   7   3  11    1.60    6.70
  -7   3 -11   21.00    5.30
   7   3  11    7.20   10.70
  -7   3 -11    8.10    8.80
  -9  -3 -11   36.10   20.90
   9  -3  11   25.70   10.00
  -9  -3 -11   18.00   10.30
   9  -3  11    6.80    5.80
   9   3  11   27.20   14.00
  -9   3 -11   21.10   10.00
   9   3  11   14.60    9.50
  11  -3  11   79.69    8.40
 -11  -3 -11  112.29   23.50
 -11  -3 -11   68.29   14.20
  11  -3  11   51.49   12.40
 -11   3 -11   75.39   13.30
  11   3  11   51.79   13.00
  11   3  11   67.99   17.70
  13  -3  11   50.09   14.10
  13  -3  11   50.19   14.40
 -13  -3 -11   55.49   16.80
 -13   3 -11   39.60   13.70
  13   3  11   56.49   16.60
  15  -3  11    0.00   14.80
  15  -3  11    2.30    9.10
 -15  -3 -11   -8.90   17.00
 -15   3 -11   30.30   15.10
  15   3  11   17.00   13.70
  17  -3  11  -14.70   10.50
  17  -3  11   44.60   17.00
 -17  -3 -11   22.90   23.40
 -17   3 -11   34.90   17.50
  17   3  11    6.30   14.60
 -19  -3 -11   45.70   27.00
  19  -3  11   21.50   12.70
  19   3  11   -8.40   18.10
 -21  -3 -11   38.10   32.90
  21   3  11   -1.20   29.40
 -23  -3 -11  -55.49   40.60
  23   3  11   35.70   37.00
  26  -4 -11  -28.90   32.80
 -26  -4  11    1.80   42.30
  26   4 -11  247.98   71.79
 -24  -4  11  -36.30   34.80
  24  -4 -11  -19.40   25.70
  24   4 -11   -3.40   45.90
 -22  -4  11  -13.20   28.60
  22   4 -11   -1.70   39.10
  20  -4 -11   14.00   15.40
  20  -4 -11    1.50   17.70
  20   4 -11  -17.50   30.50
  18  -4 -11    8.00   16.10
 -18  -4  11   11.60   19.00
  18  -4 -11   35.80   15.10
  18   4 -11   18.00   30.40
  16  -4 -11    7.70   14.20
 -16  -4  11    1.70   14.90
  16  -4 -11  -10.80   11.60
  16   4 -11   -8.00   20.20
 -14  -4  11   89.69   18.80
 -14  -4  11   64.29   17.70
  14  -4 -11   62.29   12.50
  14  -4 -11   62.59   14.50
  14   4 -11   42.20   21.60
 -12  -4  11  164.98   19.50
 -12  -4  11  222.48   23.70
  12  -4 -11  179.38   15.50
  12  -4 -11  160.78   19.40
 -12  -4  11  169.18   18.80
  12   4 -11  187.48   24.00
 -10  -4  11   24.00   13.90
 -10  -4  11   21.50   13.80
  10  -4 -11   19.50   11.10
 -10  -4  11   34.80   13.20
  10  -4 -11   18.90    9.10
  10   4 -11   12.80   14.20
   8  -4 -11   16.20    8.30
  -8  -4  11   11.00   10.20
  -8  -4  11   11.20    8.70
   8  -4 -11   18.40    5.10
  -8  -4  11   18.00   10.80
   8   4 -11   31.00   14.60
  -8   4  11   13.60    7.70
  -6  -4  11   33.40   10.30
  -6  -4  11   43.30   10.50
   6  -4 -11   27.70    8.80
   6  -4 -11   48.80    6.80
   6   4 -11   33.40   12.70
  -6   4  11   46.80    6.70
  -6   4  11   49.60    9.30
   6   4 -11   41.30   11.20
   4  -4 -11   67.89    8.20
  -4  -4  11   58.29    9.80
  -4  -4  11   41.50   10.50
   4  -4 -11   68.99   10.70
  -4   4  11   68.59    8.70
   4   4 -11   74.89   12.30
   4   4 -11   60.49   10.60
  -4   4  11   59.29    9.60
   2  -4 -11    4.50    7.80
   2  -4 -11    4.20    6.70
  -2  -4  11    7.50    6.80
  -2  -4  11    8.00    9.50
  -2   4  11    4.80    7.40
   2   4 -11   -0.80    9.20
   2   4 -11    1.90    7.90
  -2   4  11   -2.00    7.90
   0  -4 -11   25.90    8.70
   0  -4  11   24.20    6.10
   0  -4 -11   23.60    7.60
   0  -4  11   23.40    9.30
   0   4  11   18.40    8.20
   0   4  11   23.40    9.10
   0   4 -11   38.00    7.50
   0   4 -11   43.50   10.70
  -2  -4 -11   75.09   11.60
   2  -4  11   98.59   11.90
  -2  -4 -11   68.59   10.40
  -2   4 -11   65.69   11.40
  -2   4 -11   79.49    9.10
   2   4  11   89.79   13.00
   2   4  11   94.69   13.20
  -4  -4 -11    6.00   17.30
  -4  -4 -11   15.80   12.40
  -4  -4 -11   10.50    8.70
   4  -4  11   -6.90    8.40
  -4   4 -11   23.30    9.70
  -4   4 -11   21.80    5.20
   4   4  11   20.70   11.00
   4   4  11   28.80   11.20
  -6  -4 -11    1.00   16.10
  -6  -4 -11   -6.20   12.60
  -6  -4 -11    7.50    9.70
   6  -4  11   13.10    9.40
  -6   4 -11  -10.50    8.70
   6   4  11   -5.60   11.60
   6   4  11    6.50   10.20
  -8  -4 -11   23.10   12.40
   8  -4  11   37.00   11.40
   8   4  11   43.90   13.00
  -8   4 -11   40.90   10.90
 -10  -4 -11   72.39   15.60
  10  -4  11   60.49   12.70
 -10   4 -11   68.79   11.70
  10   4  11   36.10   11.80
 -12  -4 -11    1.10   16.90
  12  -4  11   -9.50   11.60
 -12   4 -11   -2.60   10.70
  12   4  11    8.90   12.30
  14  -4  11    7.20   14.50
 -14  -4 -11    4.30   34.70
 -14   4 -11   29.00   12.60
  14   4  11   -8.10   16.10
 -16  -4 -11   12.90   22.00
  16   4  11    0.30   19.80
 -16   4 -11   37.00   17.40
 -18  -4 -11   -4.40   29.10
  18   4  11  -15.30   21.80
 -20  -4 -11   59.19   38.30
  20   4  11   32.00   24.40
 -22  -4 -11  -37.40   45.00
  22   4  11   67.69   39.60
  23  -5 -11   20.60   28.00
 -23  -5  11   35.30   41.90
  23   5 -11  -18.90   26.60
  23   5 -11   45.20   63.99
 -21  -5  11    3.70   32.70
  21  -5 -11  -21.40   27.00
  21   5 -11  114.69   52.49
 -19  -5  11    8.40   27.30
  19  -5 -11    9.10   20.90
  19   5 -11    6.70   35.30
 -17  -5  11   56.99   22.50
  17  -5 -11    1.50   17.20
  17  -5 -11   35.60   11.80
  17   5 -11  -11.10   27.90
  15  -5 -11   98.19   19.60
  15  -5 -11   93.99   14.00
  15   5 -11   72.09   30.20
  13  -5 -11   -0.30   10.80
  13  -5 -11    9.00   14.70
 -13  -5  11   21.60   17.30
  13   5 -11    9.70   21.00
  11  -5 -11   16.70   11.10
 -11  -5  11    4.20   12.40
 -11  -5  11   29.00   19.10
  11  -5 -11   17.50   13.30
 -11  -5  11   13.80   19.60
  11   5 -11   23.50   19.30
  -9  -5  11   49.50   17.20
  -9  -5  11   62.59   17.50
  -9  -5  11   79.09   14.70
   9  -5 -11  102.99   12.50
  -9   5  11   85.59   11.80
   9   5 -11   93.79   21.80
  -7  -5  11  434.96   28.10
   7  -5 -11  448.76   16.80
  -7  -5  11  447.76   25.60
  -7  -5  11  519.65   32.40
   7  -5 -11  460.15   22.00
  -7  -5  11  451.45   26.90
  -7   5  11  471.15   21.90
   7   5 -11  445.26   30.10
   5  -5 -11   88.09   12.90
   5  -5 -11   98.49    9.90
  -5  -5  11   83.59   14.70
  -5  -5  11   90.09   14.00
   5   5 -11  109.09   17.90
  -5   5  11  110.99   12.80
  -5   5  11  111.09   12.30
   3  -5 -11    1.30    9.80
  -3  -5  11   20.50   16.10
   3  -5 -11   -6.10    7.00
  -3  -5  11   -2.00   11.70
  -3  -5  11    6.50    9.30
   3   5 -11    2.10   11.10
  -3   5  11   -2.70    7.60
  -3   5  11   -7.90    8.50
  -1  -5  11   -6.20    7.90
  -1  -5  11    7.60   12.10
   1  -5 -11    3.10    8.40
  -1  -5  11   16.40   11.30
   1  -5 -11   21.40   11.00
  -1   5  11   -2.70    9.80
  -1   5  11   15.80   10.40
   1   5 -11    1.90   10.90
  -1  -5 -11  211.28   20.50
  -1  -5 -11  223.08   18.00
   1  -5  11  273.67   21.70
   1  -5  11  214.98   19.70
   1  -5  11  219.88   12.70
  -1   5 -11  240.78   20.50
  -1   5 -11  216.38   14.10
   1   5  11  252.57   21.40
   1   5  11  259.87   19.70
   3  -5  11  230.58   19.60
  -3  -5 -11  250.87   19.50
  -3  -5 -11  225.28   23.00
   3   5  11  221.18   22.10
   3   5  11  330.17   22.00
  -3   5 -11  220.68   20.70
  -3   5 -11  234.98   11.90
  -5  -5 -11   71.59   14.50
   5  -5  11   62.99   12.90
   5   5  11   49.50   13.50
  -5   5 -11   42.80   12.20
  -7  -5 -11   59.79   16.90
   7  -5  11   64.89   13.00
  -7   5 -11   72.09   13.30
   7   5  11   51.99   12.70
  -9  -5 -11   59.49   16.70
   9  -5  11   32.20   12.60
   9   5  11   23.80   13.00
  -9   5 -11   40.70   12.20
  11  -5  11  156.58   17.10
 -11  -5 -11  187.18   23.90
  11   5  11  148.29   20.10
  13  -5  11   22.30   12.40
 -13  -5 -11    7.70   20.70
  13   5  11   25.50   21.40
 -15  -5 -11   47.60   26.70
  15   5  11   17.30   25.00
 -17  -5 -11   36.50   30.10
  17   5  11   10.20   29.90
 -19  -5 -11   20.90   39.20
  19   5  11    7.80   25.50
  22  -6 -11   98.29   31.50
 -22  -6  11  -21.00   44.80
  22   6 -11   -2.50   65.49
  22   6 -11   48.90   34.10
 -20  -6  11   -1.40   35.70
  20  -6 -11  -17.80   26.30
  20   6 -11  -16.70   50.69
  20   6 -11   -4.40   26.00
 -18  -6  11    4.10   30.80
  18  -6 -11   22.50   41.90
  18   6 -11   19.50   25.40
  18   6 -11   -6.70   49.30
 -16  -6  11  -10.70   25.10
  16  -6 -11   -8.30   19.90
  16   6 -11  -24.60   33.90
 -14  -6  11   56.49   22.80
  14  -6 -11   -2.30   17.40
  14   6 -11    2.70   29.80
 -12  -6  11    7.40   18.50
  12  -6 -11    0.20   17.00
  12  -6 -11   31.70   12.10
  12   6 -11   15.80   28.20
 -10  -6  11   18.20   21.70
 -10  -6  11   60.49   18.00
  10  -6 -11   58.99   13.90
  10   6 -11   96.69   28.70
   8  -6 -11   25.40   13.00
  -8  -6  11   37.00   22.50
  -8  -6  11   49.80   20.10
  -8   6  11   33.30   12.60
  -6  -6  11   -3.70   12.40
  -6  -6  11  -11.00   17.00
   6  -6 -11   13.20   12.80
  -6  -6  11    0.90   17.30
   6  -6 -11    0.10    7.30
  -6   6  11    7.40   11.60
  -4  -6  11    7.40   14.90
  -4  -6  11   18.50   13.50
   4  -6 -11  -23.70   12.30
   4  -6 -11    1.50    8.80
  -4  -6  11  -14.10   15.90
  -4   6  11   11.30   12.00
  -2  -6  11   28.70   12.50
   2  -6 -11   52.49   11.50
  -2  -6  11   29.60   17.00
  -2  -6  11   49.30   13.80
   2  -6 -11   26.60   14.90
  -2   6  11   45.20   13.60
  -2   6  11   70.89   13.40
   0  -6  11   20.90   15.00
   0  -6  11    9.40   11.60
   0  -6 -11    9.10   11.00
   0   6  11   20.60   12.90
   0   6 -11   20.30    8.70
   0   6 -11   15.90   11.00
   2  -6  11   -6.10   13.70
  -2  -6 -11   -3.60   11.70
  -2   6 -11   -3.30    7.60
   2   6  11   -2.40   12.70
  -4  -6 -11   73.69   16.30
   4  -6  11   66.59   15.20
   4   6  11   77.19   17.40
   6  -6  11   99.89   16.40
  -6  -6 -11  110.19   19.20
  -6   6 -11   84.79   16.00
   6   6  11  122.79   21.20
  -8  -6 -11  -10.90   16.60
   8  -6  11   17.30   13.10
   8   6  11    0.50   16.70
  -8   6 -11    9.90   17.20
 -10  -6 -11  156.08   26.90
  10   6  11   13.50   19.10
 -12  -6 -11  -10.10   24.80
  12   6  11   32.10   19.70
 -14  -6 -11   12.80   31.70
  14   6  11  -35.40   27.40
 -16  -6 -11   41.90   35.90
  16   6  11   -6.00   25.90
  17  -7 -11   18.80   29.60
 -17  -7  11  -15.30   36.30
  17   7 -11    3.90   27.60
  15  -7 -11    0.90   25.20
 -15  -7  11   23.50   30.70
  15   7 -11   18.10   26.70
 -13  -7  11  -16.50   24.70
  13   7 -11   12.30   23.20
  11  -7 -11   17.50   24.80
 -11  -7  11    0.80   20.90
  11   7 -11    3.30   19.40
  -9  -7  11   -3.50   19.20
  -9   7  11   -2.70   14.50
   9   7 -11   -9.90   16.70
  -7  -7  11   88.99   21.60
  -7   7  11   38.90   15.80
   7   7 -11   40.90   17.00
  -5  -7  11   72.09   27.10
  -5  -7  11  123.29   24.20
   5  -7 -11   72.59   12.00
  -5  -7  11   59.59   19.20
   5  -7 -11   66.29   12.20
   5   7 -11   84.69   16.60
  -5   7  11   79.49   17.30
  -3  -7  11   32.10   16.80
  -3  -7  11   71.09   18.10
   3  -7 -11   48.00   12.90
  -3  -7  11  -47.80   26.40
   3  -7 -11   21.60   13.40
  -3   7  11   21.40   16.20
   3   7 -11   43.30   14.40
  -1  -7  11   53.09   17.20
   1   7 -11   63.49   13.30
  -1   7  11   54.79   18.00
   1  -7  11  157.28   19.60
  -1  -7 -11  166.78   20.30
   1   7  11  175.78   22.90
  -1   7 -11  155.98   13.20
  -3  -7 -11   76.29   19.30
   3  -7  11   98.09   18.20
   3   7  11  127.79   23.80
   5  -7  11    4.70   14.20
  -5  -7 -11   10.30   19.30
   5   7  11   20.10   21.90
   7  -7  11   -4.20   13.70
  -7  -7 -11   12.20   22.70
   7   7  11    2.20   20.70
  -9  -7 -11   84.99   28.60
   9   7  11   -9.40   21.20
 -11  -7 -11  -21.00   29.80
  11   7  11   43.90   25.60
 -13  -7 -11   20.90   35.10
  13   7  11   -8.90   27.40
  12  -8 -11   26.10   31.60
 -12  -8  11   32.90   37.00
  12   8 -11  -13.60   28.00
  10  -8 -11   20.40   30.10
 -10  -8  11  -26.80   29.60
  10   8 -11   10.40   25.70
  -8  -8  11   12.40   25.50
   8   8 -11   23.30   23.10
  -6  -8  11   40.20   24.60
   6   8 -11  -21.50   20.10
  -4  -8  11   52.29   23.50
   4  -8 -11   74.59   15.90
   4   8 -11   17.80   19.10
  -4   8  11   67.39   22.70
  -2  -8  11   13.50   21.20
   2  -8 -11    6.10   16.20
  -2   8  11    2.50   22.70
   0  -8  11   30.40   20.40
   0  -8 -11   24.30   20.00
  -2  -8 -11   37.90   20.90
   2  -8  11   12.30   18.80
   2   8  11  -27.40   23.70
  -4  -8 -11   -1.50   23.70
   4  -8  11    7.50   18.50
   4   8  11   -0.70   27.40
   6  -8  11    3.40   17.80
  -6  -8 -11  -19.50   26.70
   6   8  11    1.20   28.40
   8  -8  11    7.20   17.80
  -8  -8 -11  -53.49   30.20
   8   8  11  -29.00   31.90
  28   0 -12  -54.19   39.10
 -26   0  12   91.09   31.30
  26   0 -12   34.90   31.30
  24   0 -12   38.60   29.30
 -24   0  12   35.90   20.20
  22   0 -12   14.20   21.10
 -22   0  12   -8.10   15.80
 -20   0  12   24.60   14.20
  20   0 -12  -12.70    9.10
  20   0 -12   17.10   15.50
 -18   0  12  157.98   19.20
 -18   0  12  140.09   19.70
 -18   0  12  207.08   21.70
  18   0 -12  164.58   19.60
 -16   0  12  603.44   27.00
  16   0 -12  611.64   29.90
 -16   0  12  632.14   30.80
 -16   0  12  652.43   27.80
 -14   0  12  193.58   18.00
 -14   0  12  165.48   15.70
 -14   0  12  173.68   15.60
  14   0 -12  170.08   17.10
  12   0 -12   70.69   10.00
 -12   0  12   95.59   12.40
 -12   0  12   82.79   10.20
  12   0 -12   52.99    9.40
 -10   0  12   41.60    9.20
 -10   0  12   37.20    7.00
  10   0 -12   23.60    7.10
  10   0 -12   35.40    7.30
   8   0 -12  305.37   14.70
  -8   0  12  303.97   15.40
   8   0 -12  321.47   15.80
   8   0 -12  302.97   14.50
  -8   0  12  286.57   14.40
  -6   0  12  143.29   11.90
   6   0 -12  157.68   10.50
   6   0 -12  132.39   10.80
   6   0 -12  143.79   10.40
  -4   0  12  315.27   13.90
   4   0 -12  301.77   13.90
   4   0 -12  307.67   13.80
   4   0 -12  303.87   13.80
  -4   0  12  298.37   13.70
  -2   0  12    5.30    5.00
   2   0 -12   21.20    5.80
   2   0 -12    6.20    5.50
  -2   0  12    2.00    4.50
   0   0 -12   83.49    9.20
   0   0 -12   91.09    8.80
   0   0  12   73.79    8.10
   0   0  12   90.09    9.60
   2   0  12  118.19    9.70
  -2   0 -12  128.79    9.90
   2   0  12  130.69   11.10
   4   0  12  158.98   11.00
  -4   0 -12  149.39   11.60
  -4   0 -12  171.28   11.50
   6   0  12   12.70    6.70
  -6   0 -12   12.50    6.40
  -6   0 -12   16.80    8.80
   6   0  12   42.00   10.00
  -6   0 -12   23.10    7.40
   8   0  12   54.29    8.30
   8   0  12   50.79   10.80
  -8   0 -12   39.60    8.30
  -8   0 -12   57.09   10.70
 -10   0 -12  857.01   32.00
  10   0  12  856.51   30.30
 -10   0 -12  839.52   30.30
 -10   0 -12  851.01   31.90
  10   0  12  827.12   33.00
 -12   0 -12  319.57   21.20
  12   0  12  303.37   23.40
 -12   0 -12  288.87   22.00
  12   0  12  303.67   19.00
 -14   0 -12    4.00   12.70
  14   0  12   -9.30    9.00
 -14   0 -12    7.30   13.90
  14   0  12    1.90   16.60
 -16   0 -12  -12.20   14.70
 -16   0 -12   11.30   16.40
  16   0  12  -11.50   18.00
  16   0  12    8.00   12.30
  18   0  12   -5.60   24.00
 -18   0 -12   19.00   18.90
 -18   0 -12   19.80   20.20
  18   0  12   20.40   15.00
 -20   0 -12   33.90   24.40
  20   0  12   32.30   18.60
  20   0  12   69.29   33.60
  22   0  12    0.10   19.80
 -22   0 -12   -5.00   27.10
  24   0  12   -2.70   24.90
  29  -1 -12  -16.00   40.80
  29   1 -12  -21.60   52.39
 -27  -1  12   40.60   32.40
  27  -1 -12   -3.50   32.30
  27   1 -12  -31.00   41.20
  25  -1 -12  -16.50   28.70
 -25  -1  12  -11.60   23.30
  25   1 -12   23.30   31.30
  23  -1 -12   22.80   11.30
 -23  -1  12   12.80   20.30
  23  -1 -12   34.60   21.00
  23   1 -12   29.60   27.50
  21  -1 -12   -9.70   15.40
 -21  -1  12   -5.50   15.80
  21   1 -12   21.40   19.20
 -21   1  12   23.00   15.60
  19  -1 -12   33.00   16.90
 -19  -1  12   15.30   13.80
  19   1 -12   -6.60    9.50
 -19   1  12   17.70   12.70
  19   1 -12    5.90   17.50
 -19   1  12   18.20   12.90
 -17  -1  12   19.10   12.20
  17  -1 -12    7.20   12.40
 -17  -1  12   23.80   14.20
 -17   1  12   25.10   14.40
  17   1 -12   47.10   15.30
 -17   1  12   37.20   11.60
  17   1 -12   32.10    9.00
 -17   1  12   19.40   10.90
  15  -1 -12    2.80    9.30
  15  -1 -12   21.90   10.70
 -15  -1  12    5.50   10.50
 -15  -1  12    5.80   11.90
 -15  -1  12  -12.90   10.10
 -15   1  12    4.00    8.00
  15   1 -12   -0.10   11.90
 -15   1  12   17.90   10.40
 -15   1  12   -8.20    8.10
  15   1 -12   -0.40    5.90
  13  -1 -12    8.30    7.70
 -13  -1  12   -5.10    8.60
 -13  -1  12   -8.50    8.80
  13  -1 -12   -6.20    8.20
  13  -1 -12   -1.50    5.90
 -13  -1  12   -7.80    8.40
  13   1 -12   -1.60    6.40
 -13   1  12    8.40    7.50
  13   1 -12    3.80    7.90
 -13   1  12   -0.60    6.50
 -13   1  12   -6.40    8.80
  11  -1 -12  351.16   18.70
 -11  -1  12  345.17   17.80
  11  -1 -12  341.07   15.60
  11  -1 -12  347.37   17.00
  11   1 -12  301.67   17.60
 -11   1  12  335.57   15.20
  11   1 -12  336.97   18.80
   9  -1 -12  456.35   17.40
   9  -1 -12  439.16   18.50
  -9  -1  12  461.75   19.40
   9  -1 -12  449.86   19.60
   9   1 -12  457.95   20.00
  -9   1  12  441.66   17.10
   9   1 -12  444.26   19.30
  -7  -1  12   40.00    7.10
  -7  -1  12   43.70    8.00
   7  -1 -12   45.80    7.10
   7  -1 -12   40.10    6.50
   7  -1 -12   31.50    6.60
   7   1 -12   33.50    6.60
   7   1 -12   26.20    5.90
  -7   1  12   42.70    6.60
   5  -1 -12   37.60    6.00
   5  -1 -12   43.10    7.90
  -5  -1  12   38.80    6.50
  -5   1  12   31.80    6.10
   5   1 -12   34.50    6.70
   5   1 -12   42.70    9.30
   5   1 -12   39.60    6.50
   3  -1 -12   26.50    5.70
  -3  -1  12   19.90    6.00
  -3   1  12   31.00    6.10
   3   1 -12   32.20    6.30
   3   1 -12   24.40    5.70
   3   1 -12   35.70    6.00
  -1  -1  12   52.69    6.60
   1  -1 -12   57.99    9.00
  -1  -1  12   59.49    7.50
   1  -1 -12   58.39    7.60
   1   1 -12   59.09    7.00
   1   1 -12   49.10    6.30
   1   1 -12   49.40    7.20
  -1   1  12   47.60    6.80
  -1  -1 -12    8.20    5.90
   1  -1  12    5.90    6.80
   1  -1  12    3.90    4.50
  -1  -1 -12   -1.30    5.10
  -1   1 -12    5.20    5.60
[truncated: 444,149 more chars]
